# Supplementary material for: Chromatin accessibility dynamics of neurogenic niche cells reveal defects in neural stem cell adhesion and migration during aging
Source: Nat Aging. 2023 Jul 13;3(7):866–93. doi: 10.1038/s43587-023-00449-3 (PMC10353944; doi:10.1038/s43587-023-00449-3)
Supplement: Supplementary file 3 — Differentially accessible ATAC-seq peaks that change with age in freshly isolated cells from the SVZ neurogenic niche (endothelial cells, astrocytes, qNSCs, aNSCs and NPCs) and in culture (qNSCs and aNSCs/NPCs). [file 43587_2023_449_MOESM3_ESM.xlsx]

## Sheet: Information
Supplementary Table 2
Description:
Differentially accessible ATAC-seq peaks that change with age in freshly isolated cells from the SVZ neurogenic niche (endothelial cells, astrocytes, qNSCs, aNSCs, and NPCs) and in culture (qNSCs and aNSCs/NPCs).
Notes:
P-value for differential enrichment is calculated by EdgeR using an exact test for the negative binomial model

## Sheet: Young_Endo
seqnames	start	end	width	strand	Conc	Conc_Young	Conc_Old	Fold	p.value	FDR	Y_Endo_1	Y_Endo_2	O_Endo_1	O_Endo_2	annotation	geneChr	geneStart	geneEnd	geneLength	geneStrand	geneId	transcriptId	distanceToTSS	ENSEMBL	SYMBOL	GENENAME
chr9	108832441	108832752	312	*	4.17	5.06	1.41	3.65	5.97e-07	0.000342	25.57	40.98	1.08	4.23	Exon (uc009rrb.1/107934, exon 3 of 35)	9	108826320	108852969	26650	1	107934	uc009rrc.2	6121	ENSMUSG00000023473	Celsr3	cadherin, EGF LAG seven-pass G-type receptor 3
chr11	8784755	8785129	375	*	3.38	4.28	0.47	3.81	7.09e-06	0.000755	16.27	22.61	1.08	1.69	Distal Intergenic	11	8431652	8664535	232884	2	319939	uc007hzk.1	-120220	ENSMUSG00000020422	Tns3	tensin 3
chr8	95853405	95853890	486	*	3.71	4.58	1.16	3.42	8.33e-06	0.000778	20.92	26.85	1.08	3.38	Promoter (<=1kb)	8	95835923	95853491	17569	2	234595	uc009mzg.1	0	ENSMUSG00000036534	Slc38a7	solute carrier family 38, member 7
chr14	35616183	35616630	448	*	3.1	4.02	-0.05	4.07	8.35e-06	0.000778	15.5	16.96	1.08	0.85	Distal Intergenic	14	35809486	35811978	2493	2	239036	uc007tbk.1	195348	ENSMUSG00000041068	4930596D02Rik	RIKEN cDNA 4930596D02 gene
chr9	67840193	67840463	271	*	3.56	4.45	0.85	3.59	9.8e-06	0.000826	13.95	29.67	1.08	2.54	Promoter (<=1kb)	9	67840396	67873914	33519	1	320528	uc009qmr.1	0	ENSMUSG00000035284	Vps13c	vacuolar protein sorting 13C
chr2	144692679	144693071	393	*	3.02	3.93	-0.05	3.99	1.13e-05	0.00088	17.82	12.72	1.08	0.85	Intron (uc008mro.2/66044, intron 4 of 5)	2	144599953	144768747	168795	1	66044	uc008mro.2	92726	ENSMUSG00000027430	Dtd1	D-tyrosyl-tRNA deacylase 1
chr4	29841489	29841811	323	*	3.09	4.01	-0.05	4.06	1.17e-05	0.000891	12.4	19.78	1.08	0.85	Distal Intergenic	4	30664596	30855744	191149	1	75332	uc029upw.1	-822785	NA	4930556G01Rik	RIKEN cDNA 4930556G01 gene
chr2	94219423	94219870	448	*	3.55	4.42	1.03	3.39	1.48e-05	0.000958	13.17	29.67	3.24	0.85	Distal Intergenic	2	94241378	94241442	65	1	102465777	uc033hos.1	-21508	ENSMUSG00000106336	Mir129b	microRNA 129b
chr7	79520858	79521139	282	*	2.93	3.84	-0.05	3.89	1.52e-05	0.000969	20.14	8.48	1.08	0.85	Intron (uc009hyl.2/101694, intron 1 of 2)	7	79515435	79534403	18969	1	101694	uc029wmg.1	5423	ENSMUSG00000097023	Mir9-3hg	Mir9-3 host gene
chr15	41010428	41011039	612	*	3.8	4.65	1.53	3.11	2.29e-05	0.00113	14.72	35.33	3.24	2.54	Intron (uc007vos.1/22762, intron 5 of 7)	15	40655042	41104592	449551	1	22762	uc007vos.1	355386	ENSMUSG00000022306	Zfpm2	zinc finger protein, multitype 2
chr15	86645899	86646230	332	*	3	3.91	-0.05	3.96	2.29e-05	0.00113	11.62	18.37	1.08	0.85	Distal Intergenic	15	86214459	86498503	284045	1	223754	uc007xea.1	431440	ENSMUSG00000051864	Tbc1d22a	TBC1 domain family, member 22a
chr4	137071296	137071737	442	*	2.94	3.84	-0.05	3.9	2.81e-05	0.00122	13.17	15.54	1.08	0.85	Distal Intergenic	4	137014478	137048695	34218	2	230848	uc008viu.1	-22601	ENSMUSG00000060862	Zbtb40	zinc finger and BTB domain containing 40
chr10	103730060	103730442	383	*	3.4	4.28	0.85	3.42	2.82e-05	0.00122	14.72	24.02	1.08	2.54	Distal Intergenic	10	103367808	103419379	51572	1	103098	uc007gyk.2	362252	ENSMUSG00000019894	Slc6a15	solute carrier family 6 (neurotransmitter transporter), member 15
chr11	59662220	59662541	322	*	3.84	4.68	1.62	3.06	3.8e-05	0.0014	13.17	38.15	1.08	5.07	Promoter (<=1kb)	11	59662495	59761327	98833	1	26936	uc007jem.2	0	ENSMUSG00000005417	Mprip	myosin phosphatase Rho interacting protein
chr7	134400046	134400363	318	*	3.42	4.27	1.03	3.24	3.87e-05	0.0014	13.17	25.43	3.24	0.85	Distal Intergenic	7	134266262	134376828	110567	2	71007	uc009kds.1	-23218	ENSMUSG00000030994	D7Ertd443e	DNA segment, Chr 7, ERATO Doi 443, expressed
chr10	79645913	79646197	285	*	2.84	3.74	-0.05	3.79	4.59e-05	0.0015	13.95	12.72	1.08	0.85	Promoter (<=1kb)	10	79639526	79645738	6213	2	382384	uc011xhw.1	-175	ENSMUSG00000035963	Odf3l2	outer dense fiber of sperm tails 3-like 2
chr15	89886725	89887037	313	*	2.83	3.73	-0.05	3.78	5.58e-05	0.00163	12.4	14.13	1.08	0.85	Distal Intergenic	15	89782393	89841860	59468	2	54526	uc007xhi.2	-44865	ENSMUSG00000063260	Syt10	synaptotagmin X
chr10	128743745	128744101	357	*	3.62	4.46	1.41	3.05	5.86e-05	0.00166	17.05	26.85	1.08	4.23	Promoter (<=1kb)	10	128720134	128744056	23923	2	13139	uc007hoc.2	0	ENSMUSG00000025357	Dgka	diacylglycerol kinase, alpha
chr16	48799151	48799511	361	*	2.7	3.59	-0.05	3.65	6.82e-05	0.00178	17.05	7.07	1.08	0.85	Distal Intergenic	16	48816856	48818892	2037	1	57263	uc007zju.1	-17345	ENSMUSG00000022650	Retnlb	resistin like beta
chr14	29382418	29382743	326	*	2.73	3.62	-0.05	3.68	7.54e-05	0.00187	14.72	9.89	1.08	0.85	Intron (uc057krw.1/12294, intron 5 of 37)	14	28904943	29721864	816922	2	12294	uc057krw.1	339121	ENSMUSG00000021991	Cacna2d3	calcium channel, voltage-dependent, alpha2/delta subunit 3
chr15	54761457	54761815	359	*	2.73	3.62	-0.05	3.68	7.54e-05	0.00187	14.72	9.89	1.08	0.85	Distal Intergenic	15	54745928	54753762	7835	1	18133	uc007vrn.2	15529	ENSMUSG00000037362	Nov	nephroblastoma overexpressed gene
chrX	139503217	139503555	339	*	2.73	3.62	-0.05	3.68	7.54e-05	0.00187	14.72	9.89	1.08	0.85	Intron (uc009ukg.2/102871, intron 3 of 13)	20	139480367	139554580	74214	1	102871	uc012hpi.1	22850	ENSMUSG00000042498	D330045A20Rik	RIKEN cDNA D330045A20 gene
chr15	48551139	48551382	244	*	2.69	3.58	-0.05	3.64	8.32e-05	0.00196	15.5	8.48	1.08	0.85	Intron (uc033gtv.1/239420, intron 3 of 70)	15	47580638	48791989	1211352	2	239420	uc033gtv.1	240607	ENSMUSG00000022311	Csmd3	CUB and Sushi multiple domains 3
chr12	7948874	7949258	385	*	2.76	3.65	-0.05	3.7	8.35e-05	0.00196	12.4	12.72	1.08	0.85	Intron (uc007mzc.1/uc007mzc.1, intron 1 of 1)	12	7977677	7987952	10276	1	238055	uc007mzd.2	-28419	ENSMUSG00000020609	Apob	apolipoprotein B
chr10	77701835	77702195	361	*	2.72	3.61	-0.05	3.67	9.22e-05	0.00206	13.17	11.3	1.08	0.85	Intron (uc011xhl.2/252974, intron 1 of 11)	10	77706587	77706986	400	1	16697	uc011xhi.1	-4392	ENSMUSG00000069584	Gm10272	keratin associated protein 12-4
chr6	7358698	7359038	341	*	2.98	3.85	0.47	3.38	9.62e-05	0.00211	14.72	14.13	1.08	1.69	Distal Intergenic	6	7554885	7562978	8094	1	21333	uc009axc.2	-195847	ENSMUSG00000061762	Tac1	tachykinin 1
chrX	89621482	89622066	585	*	3.18	4.03	0.85	3.17	0.000101	0.00216	17.05	15.54	1.08	2.54	Distal Intergenic	20	89752268	89755491	3224	1	245509	uc009tsh.1	-130202	ENSMUSG00000079513	4932429P05Rik	RIKEN cDNA 4932429P05 gene
chr10	61536202	61536414	213	*	2.75	3.64	-0.05	3.7	0.000103	0.00217	10.85	14.13	1.08	0.85	Intron (uc007fgc.2/216011, intron 3 of 4)	10	61595484	61626385	30902	1	237362	uc007fgd.2	-59070	ENSMUSG00000020090	Npffr1	neuropeptide FF receptor 1
chr13	18189403	18189696	294	*	2.75	3.64	-0.05	3.7	0.000103	0.00217	10.85	14.13	1.08	0.85	Intron (uc007poh.2/218030, intron 3 of 7)	13	18138821	18172553	33733	2	218030	uc007poi.1	-16850	ENSMUSG00000009734	Pou6f2	POU domain, class 6, transcription factor 2
chr4	74265392	74265686	295	*	2.75	3.64	-0.05	3.7	0.000103	0.00217	10.85	14.13	1.08	0.85	Intron (uc012dgi.1/76804, intron 2 of 21)	4	74251879	74405864	153986	1	76804	uc008tjj.2	13513	ENSMUSG00000028397	Kdm4c	lysine (K)-specific demethylase 4C
chr6	75282717	75282974	258	*	2.78	3.67	-0.05	3.73	0.000115	0.0023	8.52	16.96	1.08	0.85	Distal Intergenic	6	73436965	73471021	34057	2	73408	uc009cjn.1	-1811696	ENSMUSG00000107408	1700065L07Rik	RIKEN cDNA 1700065L07 gene
chr8	94505175	94505382	208	*	3.27	4.12	0.95	3.17	0.000118	0.00235	9.3	25.43	2.16	1.69	Promoter (<=1kb)	8	94505046	94505105	60	1	102466800	uc033jgv.1	129	ENSMUSG00000098511	Mir7072	microRNA 7072
chr15	97949399	97949918	520	*	4.27	5.03	2.56	2.47	0.000122	0.00238	20.14	45.22	7.56	4.23	Distal Intergenic	15	97964229	97964909	681	1	380967	uc007xll.1	-14311	ENSMUSG00000052369	Tmem106c	transmembrane protein 106C
chr18	81816247	81816580	334	*	2.93	3.79	0.59	3.2	0.000127	0.00244	16.27	11.3	2.16	0.85	Distal Intergenic	18	81992010	81992080	71	2	100628596	uc029tqg.1	175500	ENSMUSG00000093036	Mir5127	microRNA 5127
chr1	125876422	125876692	271	*	2.64	3.53	-0.05	3.58	0.000138	0.00254	13.17	9.89	1.08	0.85	Intron (uc007cki.2/72585, intron 2 of 2)	1	125867622	125911387	43766	2	72585	uc007cki.2	34695	ENSMUSG00000026344	Lypd1	Ly6/Plaur domain containing 1
chr6	65091430	65091780	351	*	2.64	3.53	-0.05	3.58	0.000138	0.00254	13.17	9.89	1.08	0.85	Intron (uc009ced.1/13990, intron 11 of 23)	6	65043206	65116049	72844	1	13990	uc012emw.1	48224	ENSMUSG00000029920	Smarcad1	SWI/SNF-related, matrix-associated actin-dependent regulator of chromatin, subfamily a, containing DEAD/H box 1
chr18	21667015	21667408	394	*	2.71	3.6	-0.05	3.65	0.00014	0.00256	10.07	14.13	1.08	0.85	Distal Intergenic	18	21550377	21652368	101992	2	225266	uc008efi.1	-14647	ENSMUSG00000042514	Klhl14	kelch-like 14
chr3	123695028	123695314	287	*	2.71	3.6	-0.05	3.65	0.00014	0.00256	10.07	14.13	1.08	0.85	Distal Intergenic	3	123526166	123690852	164687	2	83398	uc008rfq.1	-4176	ENSMUSG00000027977	Ndst3	N-deacetylase/N-sulfotransferase (heparan glucosaminyl) 3
chr10	77622528	77622827	300	*	2.98	3.84	0.59	3.25	0.000149	0.00265	11.62	16.96	2.16	0.85	Promoter (<=1kb)	10	77622321	77645990	23670	1	22213	uc007fwa.1	207	ENSMUSG00000009293	Ube2g2	ubiquitin-conjugating enzyme E2G 2
chr12	86229281	86229595	315	*	2.54	3.41	-0.05	3.47	0.00015	0.00266	17.05	4.24	1.08	0.85	Distal Intergenic	12	86241858	86291785	49928	1	70373	uc007ohr.2	-12263	ENSMUSG00000021254	Gpatch2l	G patch domain containing 2 like
chr4	49498052	49498469	418	*	2.54	3.41	-0.05	3.47	0.00015	0.00266	17.05	4.24	1.08	0.85	Intron (uc008svt.2/12012, intron 3 of 3)	4	49489418	49506558	17141	2	12012	uc008svt.2	8089	ENSMUSG00000039653	Baat	bile acid-Coenzyme A: amino acid N-acyltransferase
chr11	59810201	59810494	294	*	3.17	3.99	1.03	2.96	0.000152	0.00266	16.27	15.54	3.24	0.85	Promoter (<=1kb)	11	59810080	59818362	8283	1	100504104	uc007jez.4	121	ENSMUSG00000087249	Gm16062	predicted gene 16062
chr17	76016730	76017157	428	*	2.89	3.74	0.47	3.27	0.000153	0.00268	15.5	11.3	1.08	1.69	Distal Intergenic	17	75861023	75889039	28017	1	100043885	uc008dos.1	155707	NA	Gm4710	predicted gene 4710
chr6	36347456	36348038	583	*	3.78	4.56	1.95	2.61	0.000154	0.00269	21.69	25.43	4.32	3.38	Intron (uc009biu.1/319472, intron 2 of 4)	6	36209620	36387956	178337	2	319472	uc009biu.1	39918	ENSMUSG00000073154	9330158H04Rik	RIKEN cDNA 9330158H04 gene
chr16	35150652	35150862	211	*	2.67	3.56	-0.05	3.61	0.000155	0.00269	10.85	12.72	1.08	0.85	Distal Intergenic	16	35155636	35304549	148914	1	224129	uc007zbj.1	-4774	ENSMUSG00000022840	Adcy5	adenylate cyclase 5
chr2	10439838	10440093	256	*	2.67	3.56	-0.05	3.61	0.000155	0.00269	10.85	12.72	1.08	0.85	Exon (uc008ihv.2/353282, exon 7 of 23)	2	10466663	10466746	84	1	100526481	uc056zji.1	-26570	ENSMUSG00000092793	Mir466m	microRNA 466m
chr15	94268762	94269026	265	*	2.73	3.63	-0.05	3.68	0.000158	0.00271	7.75	16.96	1.08	0.85	Downstream (1-2kb)	15	94247202	94255606	8405	1	328594	uc029suw.1	21560	NA	D630010B17Rik	RIKEN cDNA D630010B17 gene
chr17	50136038	50136406	369	*	3.35	4.19	1.16	3.03	0.000158	0.00272	12.4	24.02	1.08	3.38	Intron (uc008cyr.1/76438, intron 2 of 9)	17	49993307	50190497	197191	2	76438	uc008cyr.1	54091	ENSMUSG00000039316	Rftn1	raftlin lipid raft linker 1
chr1	182918667	182919026	360	*	3.29	4.12	1.16	2.96	0.000159	0.00272	17.82	16.96	1.08	3.38	Distal Intergenic	1	182954788	182976044	21257	1	53791	uc007dyl.1	-35762	ENSMUSG00000079164	Tlr5	toll-like receptor 5
chr15	77928708	77929270	563	*	4.76	5.48	3.24	2.24	0.000159	0.00272	45.71	43.8	5.4	13.53	Promoter (<=1kb)	15	77915051	77928968	13918	2	56551	uc007wof.1	0	ENSMUSG00000005354	Txn2	thioredoxin 2
chr5	24164786	24165048	263	*	2.57	3.45	-0.05	3.5	0.000168	0.00279	14.72	7.07	1.08	0.85	Promoter (<=1kb)	5	24164963	24184008	19046	1	231042	uc008wqz.1	0	ENSMUSG00000048439	Nupl2	nucleoporin like 2
chrX	65207202	65207541	340	*	3.52	4.33	1.53	2.8	0.000171	0.00281	14.72	25.43	3.24	2.54	Distal Intergenic	20	65047644	65049017	1374	1	70062	uc009tiq.2	159558	ENSMUSG00000031181	Ctag2	cancer/testis antigen 2
chr4	50177459	50177815	357	*	2.64	3.52	-0.05	3.57	0.000171	0.00281	11.62	11.3	1.08	0.85	Distal Intergenic	4	49769635	49845769	76135	2	242443	uc008swe.3	-331690	ENSMUSG00000039579	Grin3a	glutamate receptor ionotropic, NMDA3A
chr6	30139320	30139633	314	*	2.64	3.52	-0.05	3.57	0.000171	0.00281	11.62	11.3	1.08	0.85	Intron (uc009bet.1/18181, intron 11 of 11)	6	30165918	30165992	75	2	387177	uc012ejh.1	26359	ENSMUSG00000076361	Mir182	microRNA 182
chr3	62339897	62340167	271	*	2.6	3.48	-0.05	3.53	0.000189	0.00295	12.4	9.89	1.08	0.85	Promoter (1-2kb)	3	62338777	62462221	123445	1	622434	uc008pjm.1	1120	ENSMUSG00000036885	Arhgef26	Rho guanine nucleotide exchange factor (GEF) 26
chr4	88757484	88757913	430	*	4.54	5.28	2.96	2.32	0.000194	0.003	24.02	53.69	5.4	10.15	Promoter (<=1kb)	4	88757844	88758392	549	1	100041062	uc029uws.1	0	ENSMUSG00000081501	Gm13286	predicted gene 13286
chr12	17107288	17107559	272	*	3.08	3.92	0.85	3.06	0.000212	0.00313	14.72	15.54	1.08	2.54	Distal Intergenic	12	17172100	17176888	4789	2	382571	uc007ncn.2	69329	ENSMUSG00000051726	Kcnf1	potassium voltage-gated channel, subfamily F, member 1
chr1	14955608	14955920	313	*	2.63	3.51	-0.05	3.56	0.000214	0.00315	10.07	12.72	1.08	0.85	Distal Intergenic	1	14872648	14918862	46215	2	277328	uc033fid.1	-36746	ENSMUSG00000032769	Trpa1	transient receptor potential cation channel, subfamily A, member 1
chr14	85312631	85312964	334	*	2.63	3.51	-0.05	3.56	0.000214	0.00315	10.07	12.72	1.08	0.85	Distal Intergenic	14	84458838	84476424	17587	2	319903	uc011zpa.1	-836207	ENSMUSG00000115529	9630013A20Rik	RIKEN cDNA 9630013A20 gene
chr3	75836270	75836547	278	*	2.63	3.51	-0.05	3.56	0.000214	0.00315	10.07	12.72	1.08	0.85	Distal Intergenic	3	75876183	75956949	80767	2	73124	uc008pnf.2	120402	ENSMUSG00000034109	Golim4	golgi integral membrane protein 4
chr6	77999217	77999775	559	*	3.03	3.86	0.85	3.01	0.000218	0.0032	17.82	11.3	1.08	2.54	Distal Intergenic	6	76881637	77979667	1098031	2	12386	uc012enm.1	-19550	ENSMUSG00000063063	Ctnna2	catenin (cadherin associated protein), alpha 2
chr14	68235181	68235524	344	*	3.14	3.97	0.95	3.03	0.000224	0.00323	11.62	19.78	2.16	1.69	Distal Intergenic	14	68119545	68125004	5460	2	18040	uc007ulo.1	-110177	ENSMUSG00000022054	Nefm	neurofilament, medium polypeptide
chr5	42907944	42908263	320	*	3.14	3.97	0.95	3.03	0.000224	0.00323	11.62	19.78	2.16	1.69	Distal Intergenic	5	43233463	43237919	4457	1	231207	uc008xhj.2	-325200	ENSMUSG00000039782	Cpeb2	cytoplasmic polyadenylation element binding protein 2
chr16	29202515	29202921	407	*	3.66	4.42	1.95	2.48	0.000224	0.00324	30.22	12.72	4.32	3.38	Distal Intergenic	16	29209695	29230530	20836	1	27281	uc007yvw.1	-6774	ENSMUSG00000022525	Hrasls	HRAS-like suppressor
chr1	59500265	59500516	252	*	2.52	3.39	-0.05	3.45	0.00023	0.00328	13.95	7.07	1.08	0.85	Distal Intergenic	1	59516264	59634509	118246	1	381260	uc007bdv.1	-15748	ENSMUSG00000047361	Gm973	predicted gene 973
chr2	30620982	30621321	340	*	2.52	3.39	-0.05	3.45	0.00023	0.00328	13.95	7.07	1.08	0.85	Distal Intergenic	2	30595044	30608945	13902	1	78617	uc008jcp.1	25938	ENSMUSG00000047363	Cstad	CSA-conditional, T cell activation-dependent protein
chr10	79119099	79119350	252	*	2.59	3.47	-0.05	3.52	0.000236	0.00333	10.85	11.3	1.08	0.85	Distal Intergenic	10	79064374	79097600	33227	2	72128	uc007fyo.2	-21499	ENSMUSG00000060301	2610008E11Rik	RIKEN cDNA 2610008E11 gene
chr18	16202277	16202617	341	*	2.59	3.47	-0.05	3.52	0.000236	0.00333	10.85	11.3	1.08	0.85	Distal Intergenic	18	15452175	15760157	307983	2	71367	uc008edw.1	-442120	ENSMUSG00000047161	Chst9	carbohydrate (N-acetylgalactosamine 4-0) sulfotransferase 9
chr7	94636373	94636626	254	*	2.59	3.47	-0.05	3.52	0.000236	0.00333	10.85	11.3	1.08	0.85	Intron (uc009iin.1/uc009iin.1, intron 2 of 2)	7	96171244	96911093	739850	1	23966	uc009iiq.3	-1534618	ENSMUSG00000048078	Tenm4	teneurin transmembrane protein 4
chr3	34285038	34285404	367	*	2.83	3.67	0.59	3.08	0.00024	0.00336	15.5	9.89	2.16	0.85	Distal Intergenic	3	34077350	34081354	4005	2	67713	uc008oxp.3	-203684	ENSMUSG00000027679	Dnajc19	DnaJ heat shock protein family (Hsp40) member C19
chr4	55670770	55671238	469	*	2.83	3.67	0.59	3.08	0.00024	0.00336	15.5	9.89	2.16	0.85	Distal Intergenic	4	55527137	55532475	5339	2	16600	uc008sxk.2	-138295	ENSMUSG00000003032	Klf4	Kruppel-like factor 4 (gut)
chr6	79644197	79644549	353	*	2.9	3.76	0.47	3.29	0.000241	0.00337	10.07	16.96	1.08	1.69	Distal Intergenic	6	79818031	79818364	334	1	100463512	uc012eno.1	-173482	ENSMUSG00000096887	Gm20594	predicted gene, 20594
chr15	97884316	97884504	189	*	2.66	3.54	-0.05	3.6	0.000242	0.00338	7.75	15.54	1.08	0.85	Intron (uc007xlk.1/22337, intron 3 of 9)	15	97854427	97908296	53870	2	22337	uc007xlk.1	23792	ENSMUSG00000022479	Vdr	vitamin D (1,25-dihydroxyvitamin D3) receptor
chr8	44493337	44493582	246	*	2.66	3.54	-0.05	3.6	0.000242	0.00338	7.75	15.54	1.08	0.85	Distal Intergenic	8	44950208	45052257	102050	1	14107	uc009lon.2	-456626	ENSMUSG00000070047	Fat1	FAT atypical cadherin 1
chr16	42130598	42130928	331	*	3.1	3.92	1.03	2.89	0.000249	0.00343	14.72	15.54	3.24	0.85	Intron (uc007zfr.2/268890, intron 5 of 8)	16	42303362	42303469	108	2	102466172	uc033gyz.1	172541	ENSMUSG00000098300	Mir6540	microRNA 6540
chr13	64028073	64028558	486	*	3.47	4.27	1.53	2.74	0.000261	0.00355	13.17	25.43	3.24	2.54	Distal Intergenic	13	64058274	64089201	30928	2	15487	uc007qyf.1	60643	ENSMUSG00000033122	Hsd17b3	hydroxysteroid (17-beta) dehydrogenase 3
chr1	4823866	4824195	330	*	2.62	3.5	-0.05	3.56	0.000268	0.00358	8.52	14.13	1.08	0.85	Intron (uc007afg.1/18777, intron 2 of 7)	1	4807893	4846735	38843	1	18777	uc007afh.1	15973	ENSMUSG00000025903	Lypla1	lysophospholipase 1
chr15	86337341	86337646	306	*	2.62	3.5	-0.05	3.56	0.000268	0.00358	8.52	14.13	1.08	0.85	Intron (uc007xea.1/223754, intron 8 of 12)	15	86214459	86498503	284045	1	223754	uc007xea.1	122882	ENSMUSG00000051864	Tbc1d22a	TBC1 domain family, member 22a
chr9	118558908	118559171	264	*	2.62	3.5	-0.05	3.56	0.000268	0.00358	8.52	14.13	1.08	0.85	Exon (uc009rzs.1/54214, exon 15 of 15)	9	118555573	118582519	26947	1	54214	uc009rzv.1	3335	ENSMUSG00000038708	Golga4	golgi autoantigen, golgin subfamily a, 4
chr15	12983627	12983990	364	*	3.31	4.12	1.23	2.89	0.000273	0.00364	10.85	24.02	2.16	2.54	Distal Intergenic	15	12905599	12912555	6957	1	14000	uc011zrn.1	78028	ENSMUSG00000022191	Drosha	drosha, ribonuclease type III
chr16	10720055	10720559	505	*	3.44	4.21	1.64	2.57	0.000275	0.00364	20.14	16.96	5.4	0.85	Intron (uc007ydz.2/74374, intron 21 of 21)	16	10783808	10785536	1729	2	12703	uc007yed.2	64977	ENSMUSG00000038037	Socs1	suppressor of cytokine signaling 1
chr14	31297014	31297264	251	*	2.51	3.38	-0.05	3.44	0.000287	0.00374	12.4	8.48	1.08	0.85	Exon (uc007sxk.2/110084, exon 24 of 78)	14	31260375	31323896	63522	2	110084	uc007sxk.2	26632	ENSMUSG00000019027	Dnah1	dynein, axonemal, heavy chain 1
chr12	8146168	8146523	356	*	3.22	4.01	1.37	2.64	0.000288	0.00374	20.92	11.3	4.32	0.85	Distal Intergenic	12	8208107	8276223	68117	1	68832	uc007mzg.2	-61584	ENSMUSG00000037669	Ldah	lipid droplet associated hydrolase
chr3	17645593	17646022	430	*	2.82	3.66	0.59	3.07	0.000289	0.00375	13.95	11.3	2.16	0.85	Distal Intergenic	3	17789921	17800071	10151	1	70441	uc008orj.2	-143899	ENSMUSG00000100252	Mir124-2hg	Mir124-2 host gene (non-protein coding)
chr8	70172199	70172662	464	*	4.09	4.82	2.54	2.28	0.000295	0.0038	24.02	32.5	10.8	0.85	Promoter (<=1kb)	8	70172408	70183681	11274	1	234371	uc009lzc.2	0	ENSMUSG00000002342	Tmem161a	transmembrane protein 161A
chr1	178958486	178958797	312	*	2.58	3.46	-0.05	3.51	0.000296	0.0038	9.3	12.72	1.08	0.85	Intron (uc007dvj.2/69726, intron 11 of 11)	1	178529125	178932857	403733	1	269152	uc007dvh.2	429361	ENSMUSG00000026494	Kif26b	kinesin family member 26B
chr15	48085710	48086007	298	*	2.58	3.46	-0.05	3.51	0.000296	0.0038	9.3	12.72	1.08	0.85	Intron (uc033gtv.1/239420, intron 13 of 70)	15	47580638	48001661	421024	2	239420	uc007vqr.1	-84049	ENSMUSG00000022311	Csmd3	CUB and Sushi multiple domains 3
chr4	104696634	104696960	327	*	2.58	3.46	-0.05	3.51	0.000296	0.0038	9.3	12.72	1.08	0.85	Intron (uc008txw.2/13131, intron 9 of 14)	4	104766317	104804548	38232	1	110382	uc008txy.1	-69357	ENSMUSG00000029656	C8b	complement component 8, beta polypeptide
chr6	12324644	12324904	261	*	2.58	3.46	-0.05	3.51	0.000296	0.0038	9.3	12.72	1.08	0.85	Exon (uc033ioe.1/330267, exon 24 of 28)	6	12099518	12109580	10063	2	625347	uc029vtj.2	-215064	ENSMUSG00000057223	Gm6578	mitochondrial ribosomal protein L32 pseudogene
chrX	98860238	98860584	347	*	2.47	3.34	-0.05	3.39	0.000316	0.00395	13.17	7.07	1.08	0.85	Intron (uc009tux.2/94190, intron 3 of 25)	20	98554280	98891025	336746	2	94190	uc009tux.2	30441	ENSMUSG00000031214	Ophn1	oligophrenin 1
chr8	115404560	115404893	334	*	3.07	3.88	1.03	2.85	0.00032	0.00399	13.95	15.54	3.24	0.85	Distal Intergenic	8	115703253	115706894	3642	2	17132	uc009nof.1	302001	ENSMUSG00000055435	Maf	avian musculoaponeurotic fibrosarcoma oncogene homolog
chr14	84400091	84400383	293	*	2.54	3.42	-0.05	3.47	0.000327	0.00402	10.07	11.3	1.08	0.85	Distal Intergenic	14	84443563	84479227	35665	1	219228	uc007uto.2	-43180	ENSMUSG00000035566	Pcdh17	protocadherin 17
chr9	54275387	54275633	247	*	2.54	3.42	-0.05	3.47	0.000327	0.00402	10.07	11.3	1.08	0.85	Intron (uc029xbe.1/73567, intron 2 of 2)	9	54193257	54268164	74908	2	13075	uc012gto.1	-7223	ENSMUSG00000032274	Cyp19a1	cytochrome P450, family 19, subfamily a, polypeptide 1
chr5	37942772	37943043	272	*	3.42	4.22	1.47	2.75	0.000328	0.00403	13.17	24.02	2.16	3.38	Distal Intergenic	5	38039230	38137770	98541	1	71116	uc008xfx.3	-96187	ENSMUSG00000029125	Stx18	syntaxin 18
chr15	94939837	94940226	390	*	3.43	4.22	1.53	2.69	0.000354	0.00422	13.17	24.02	3.24	2.54	Intron (uc007xjn.1/320709, intron 5 of 7)	15	95097622	95149318	51697	2	100043315	uc007xjo.2	209092	ENSMUSG00000100603	LOC100043315	uncharacterized LOC100043315
chr19	43657000	43657361	362	*	3.01	3.84	0.85	2.99	0.000355	0.00423	13.17	15.54	1.08	2.54	Distal Intergenic	19	43663801	43665974	2174	2	246696	uc008hom.2	8613	ENSMUSG00000040414	Slc25a28	solute carrier family 25, member 28
chr12	30436212	30436410	199	*	2.5	3.37	-0.05	3.43	0.00036	0.00426	10.85	9.89	1.08	0.85	Intron (uc029rrs.1/69566, intron 1 of 2)	12	30410559	30467358	56800	2	69566	uc029rrs.1	30948	ENSMUSG00000102098	2310016D03Rik	RIKEN cDNA 2310016D03 gene
chr7	121752305	121752534	230	*	2.5	3.37	-0.05	3.43	0.00036	0.00426	10.85	9.89	1.08	0.85	Intron (uc009jnv.2/20278, intron 6 of 12)	7	121734479	121768482	34004	1	20278	uc009jnv.2	17826	ENSMUSG00000000216	Scnn1g	sodium channel, nonvoltage-gated 1 gamma
chr3	83792720	83793132	413	*	3.26	4.09	1.16	2.93	0.000373	0.00436	8.52	25.43	1.08	3.38	Distal Intergenic	3	83766321	83774314	7994	1	20319	uc008ppl.2	26399	ENSMUSG00000027996	Sfrp2	secreted frizzled-related protein 2
chr7	64199138	64199354	217	*	2.57	3.45	-0.05	3.51	0.000374	0.00437	7.75	14.13	1.08	0.85	5' UTR	7	64203006	64208450	5445	1	17364	uc012fmm.1	-3652	ENSMUSG00000030523	Trpm1	transient receptor potential cation channel, subfamily M, member 1
chr2	16580010	16580495	486	*	3.21	4	1.37	2.63	0.000378	0.00438	17.82	14.13	4.32	0.85	Intron (uc008ikz.2/67448, intron 4 of 13)	2	16356304	16755839	399536	1	67448	uc008ikz.2	223706	ENSMUSG00000026748	Plxdc2	plexin domain containing 2
chr12	70911021	70911335	315	*	3.01	3.82	1.03	2.79	0.000385	0.00444	15.5	12.72	3.24	0.85	Distal Intergenic	12	70937857	70964718	26862	1	56444	uc007nty.3	-26522	ENSMUSG00000021076	Actr10	ARP10 actin-related protein 10
chr15	92430211	92430416	206	*	2.53	3.41	-0.05	3.46	0.000413	0.00465	8.52	12.72	1.08	0.85	Intron (uc011zye.1/239618, intron 3 of 9)	15	92396810	92771819	375010	1	239618	uc011zye.1	33401	ENSMUSG00000036218	Pdzrn4	PDZ domain containing RING finger 4
chr2	86900148	86900337	190	*	2.53	3.41	-0.05	3.46	0.000413	0.00465	8.52	12.72	1.08	0.85	Distal Intergenic	2	86890226	86892163	1938	2	258840	uc008knb.2	-7985	ENSMUSG00000075170	Olfr1097	olfactory receptor 1097
chr6	114643017	114643317	301	*	3.35	4.13	1.59	2.54	0.00042	0.00469	19.37	15.54	4.32	1.69	Promoter (<=1kb)	6	114643097	114860614	217518	1	74244	uc009dhz.2	0	ENSMUSG00000030314	Atg7	autophagy related 7
chr10	10321135	10321360	226	*	2.75	3.58	0.59	2.99	0.000421	0.0047	13.95	9.89	2.16	0.85	Distal Intergenic	10	10335703	10411888	76186	2	215772	uc007eje.2	90528	ENSMUSG00000050994	Adgb	androglobin
chr1	71595309	71595734	426	*	2.81	3.64	0.59	3.05	0.000423	0.00471	10.85	14.13	2.16	0.85	Exon (uc007bju.2/14268, exon 41 of 46)	1	71604110	71620819	16710	2	14268	uc007bkb.2	25085	ENSMUSG00000026193	Fn1	fibronectin 1
chr4	49250141	49250432	292	*	3.32	4.1	1.53	2.57	0.000424	0.00472	20.14	14.13	3.24	2.54	Intron (uc008svo.1/272031, intron 2 of 3)	4	49379845	49383576	3732	2	209186	uc012deb.1	133144	ENSMUSG00000060317	Acnat2	acyl-coenzyme A amino acid N-acyltransferase 2
chr7	76498937	76499545	609	*	3.77	4.53	2.1	2.43	0.000431	0.00476	17.82	28.26	4.32	4.23	Intron (uc012fnc.1/244071, intron 17 of 22)	7	76411062	76766605	355544	1	244071	uc009hxc.1	87875	ENSMUSG00000025754	Agbl1	ATP/GTP binding protein-like 1
chr12	32182921	32183228	308	*	2.42	3.28	-0.05	3.34	0.000437	0.00481	12.4	7.07	1.08	0.85	Intron (uc011ylh.1/30955, intron 10 of 10)	12	32173397	32208338	34942	2	30955	uc011ylh.1	25110	ENSMUSG00000020573	Pik3cg	phosphatidylinositol-4,5-bisphosphate 3-kinase catalytic subunit gamma
chr3	73522607	73522882	276	*	3.07	3.89	0.95	2.95	0.000445	0.00487	8.52	21.2	2.16	1.69	Intron (uc008pmu.1/626082, intron 2 of 4)	3	73351206	73481651	130446	2	74693	uc029umn.1	-40956	ENSMUSG00000102362	4930509J09Rik	RIKEN cDNA 4930509J09 gene
chr15	97423043	97423331	289	*	2.49	3.36	-0.05	3.42	0.000456	0.00495	9.3	11.3	1.08	0.85	Distal Intergenic	15	97361200	97385680	24481	1	239647	uc007xku.1	61843	ENSMUSG00000044250	Pced1b	PC-esterase domain containing 1B
chr18	27255153	27255508	356	*	2.49	3.36	-0.05	3.42	0.000456	0.00495	9.3	11.3	1.08	0.85	Distal Intergenic	18	28560166	28998176	438011	1	320624	uc029tmb.1	-1304658	NA	4930474G06Rik	RIKEN cDNA 4930474G06 gene
chr8	124165903	124166118	216	*	2.49	3.36	-0.05	3.42	0.000456	0.00495	9.3	11.3	1.08	0.85	Distal Intergenic	8	124231394	124345722	114329	1	108148	uc009nwz.3	-65276	ENSMUSG00000089704	Galnt2	polypeptide N-acetylgalactosaminyltransferase 2
chr7	54785730	54786042	313	*	2.77	3.61	0.59	3.02	0.000465	0.00501	11.62	12.72	2.16	0.85	Distal Intergenic	7	54835245	55250089	414845	1	233271	uc009hcw.1	-49203	ENSMUSG00000063297	Luzp2	leucine zipper protein 2
chr6	78280593	78280844	252	*	3.29	4.09	1.37	2.72	0.000468	0.00503	8.52	25.43	4.32	0.85	Distal Intergenic	6	78370885	78373466	2582	1	18489	uc009cjw.1	-90041	ENSMUSG00000071356	Reg3b	regenerating islet-derived 3 beta
chr6	54279078	54279562	485	*	3.12	3.93	1.16	2.77	0.00048	0.00512	16.27	14.13	1.08	3.38	Intron (uc009bzo.2/69993, intron 7 of 12)	6	54272822	54301812	28991	1	69993	uc009bzt.2	6256	ENSMUSG00000004633	Chn2	chimerin 2
chr17	88851044	88851255	212	*	2.37	3.23	-0.05	3.29	0.00048	0.00512	13.17	5.65	1.08	0.85	Distal Intergenic	17	88741549	88791976	50428	2	16867	uc008dvw.1	-59068	ENSMUSG00000024107	Lhcgr	luteinizing hormone/choriogonadotropin receptor
chr9	101466157	101466391	235	*	3.03	3.84	1.03	2.81	0.000488	0.00518	11.62	16.96	3.24	0.85	Distal Intergenic	9	101342194	101348017	5824	1	102633035	uc009rfl.1	123963	ENSMUSG00000101941	Gm28979	predicted gene 28979
chr5	50368559	50368894	336	*	3.19	4	1.16	2.84	0.000493	0.00523	10.85	21.2	1.08	3.38	Distal Intergenic	5	50252762	50252868	107	1	102465903	uc056zzt.1	115797	ENSMUSG00000099124	Mir8117	microRNA 8117
chr13	111345311	111345809	499	*	2.98	3.78	1.03	2.75	0.000497	0.00525	14.72	12.72	3.24	0.85	Distal Intergenic	13	111255013	111257749	2737	1	238880	uc007rvu.1	90298	ENSMUSG00000055194	Actbl2	actin, beta-like 2
chr6	104984191	104984553	363	*	3.2	3.99	1.37	2.62	0.000502	0.00528	14.72	16.96	4.32	0.85	Distal Intergenic	6	104493044	104863406	370363	1	53870	uc012ept.2	491147	ENSMUSG00000030092	Cntn6	contactin 6
chr10	69873914	69874065	152	*	2.45	3.32	-0.05	3.37	0.000502	0.00528	10.07	9.89	1.08	0.85	Intron (uc007fmw.1/11735, intron 10 of 42)	10	69925532	69995240	69709	1	11735	uc007fnh.1	-51467	ENSMUSG00000069601	Ank3	ankyrin 3, epithelial
chr12	32289679	32289980	302	*	2.45	3.32	-0.05	3.37	0.000502	0.00528	10.07	9.89	1.08	0.85	Distal Intergenic	12	32173473	32208649	35177	2	30955	uc007nia.1	-81030	ENSMUSG00000020573	Pik3cg	phosphatidylinositol-4,5-bisphosphate 3-kinase catalytic subunit gamma
chr4	58860787	58861039	253	*	2.45	3.32	-0.05	3.37	0.000502	0.00528	10.07	9.89	1.08	0.85	3' UTR	4	58836072	58844885	8814	2	230249	uc008szi.1	-15902	ENSMUSG00000050812	Ecpas	Ecm29 proteasome adaptor and scaffold
chr7	55428903	55429131	229	*	2.45	3.32	-0.05	3.37	0.000502	0.00528	10.07	9.89	1.08	0.85	Distal Intergenic	7	55768178	55772582	4405	1	233274	uc009hcy.1	-339047	ENSMUSG00000051504	Siglech	sialic acid binding Ig-like lectin H
chr18	36515710	36516088	379	*	4.23	4.95	2.72	2.23	0.000504	0.00529	27.89	33.91	2.16	10.99	Promoter (<=1kb)	18	36504927	36515805	10879	2	15200	uc008enl.2	0	ENSMUSG00000024486	Hbegf	heparin-binding EGF-like growth factor
chr11	7181513	7181795	283	*	2.74	3.57	0.59	2.98	0.000511	0.00534	12.4	11.3	2.16	0.85	Downstream (1-2kb)	11	7183157	7188569	5413	2	100041347	uc029rko.1	6774	ENSMUSG00000087512	Gm11985	predicted gene 11985
chr14	20673034	20673346	313	*	3.16	3.93	1.37	2.56	0.000519	0.00539	17.82	12.72	4.32	0.85	Promoter (<=1kb)	14	20674321	20694850	20530	1	218811	uc007skg.2	-975	ENSMUSG00000039367	Sec24c	Sec24 related gene family, member C (S. cerevisiae)
chrX	52129604	52130150	547	*	3.16	3.93	1.37	2.56	0.000519	0.00539	17.82	12.72	4.32	0.85	Intron (uc012hhb.1/14735, intron 1 of 8)	20	52053018	52164923	111906	2	14735	uc012hhb.1	34773	ENSMUSG00000031119	Gpc4	glypican 4
chr10	128514941	128515137	197	*	2.69	3.53	0.47	3.06	0.000522	0.00541	13.17	9.89	1.08	1.69	Promoter (2-3kb)	10	128511968	128512030	63	2	102465552	uc033fth.1	-2911	ENSMUSG00000099292	Mir6916	microRNA 6916
chr8	4132809	4133080	272	*	2.33	3.18	-0.05	3.24	0.000528	0.00546	13.95	4.24	1.08	0.85	Promoter (1-2kb)	8	4134736	4137707	2972	1	70192	uc029wqi.1	-1656	ENSMUSG00000079168	Cd209g	CD209g antigen
chr9	89915268	89915631	364	*	3	3.8	1.03	2.77	0.000536	0.00551	12.4	15.54	3.24	0.85	3' UTR	9	89909775	90026979	117205	1	19417	uc009qzt.1	5493	ENSMUSG00000032356	Rasgrf1	RAS protein-specific guanine nucleotide-releasing factor 1
chr2	16756683	16756924	242	*	2.41	3.27	-0.05	3.33	0.000553	0.00562	10.85	8.48	1.08	0.85	Distal Intergenic	2	16918678	17013726	95049	2	75069	uc029tvv.1	256802	NA	4930515L03Rik	RIKEN cDNA 4930515L03 gene
chr2	75801984	75802174	191	*	2.41	3.27	-0.05	3.33	0.000553	0.00562	10.85	8.48	1.08	0.85	Distal Intergenic	2	75832177	75895178	63002	1	228061	uc008kes.2	-30003	ENSMUSG00000042410	Agps	alkylglycerone phosphate synthase
chr8	10320441	10320663	223	*	2.41	3.27	-0.05	3.33	0.000553	0.00562	10.85	8.48	1.08	0.85	Intron (uc009kus.3/244281, intron 3 of 34)	8	10272534	10634742	362209	1	244281	uc012fzh.2	47907	ENSMUSG00000039057	Myo16	myosin XVI
chr9	18560417	18560615	199	*	2.41	3.27	-0.05	3.33	0.000553	0.00562	10.85	8.48	1.08	0.85	Distal Intergenic	9	18478395	18485292	6898	1	73503	uc009ogu.1	82022	ENSMUSG00000038691	Mbd3l1	methyl-CpG binding domain protein 3-like 1
chr6	14083594	14083986	393	*	3.53	4.3	1.81	2.49	0.000555	0.00564	20.92	18.37	1.08	5.92	Distal Intergenic	6	13871569	14044385	172817	1	76311	uc009ayv.2	212025	ENSMUSG00000097616	1110019D14Rik	RIKEN cDNA 1110019D14 gene
chr6	4009581	4009947	367	*	3.33	4.11	1.53	2.58	0.000572	0.00577	14.72	19.78	3.24	2.54	Distal Intergenic	6	4003987	4008445	4459	1	66066	uc009avj.3	5594	ENSMUSG00000032766	Gng11	guanine nucleotide binding protein (G protein), gamma 11
chr3	13179195	13179438	244	*	2.78	3.63	0.47	3.16	0.000588	0.00587	7.75	16.96	1.08	1.69	Distal Intergenic	3	13471655	14182287	710633	1	76897	uc008oqb.2	-292217	ENSMUSG00000039717	Ralyl	RALY RNA binding protein-like
chr12	28440279	28440653	375	*	3.14	3.94	1.16	2.79	0.000593	0.00591	12.4	18.37	1.08	3.38	Intron (uc007nfo.1/68511, intron 8 of 8)	12	28437795	28548337	110543	2	68511	uc007nfo.1	107684	ENSMUSG00000020633	Dcdc2c	doublecortin domain containing 2C
chr3	66739281	66739739	459	*	3.29	4.06	1.53	2.53	0.000597	0.00594	17.82	15.54	3.24	2.54	Distal Intergenic	3	66971723	66978811	7089	2	20429	uc056zss.1	239072	ENSMUSG00000027833	Shox2	short stature homeobox 2
chr16	43969193	43969446	254	*	2.93	3.74	0.95	2.79	0.000598	0.00594	13.95	12.72	2.16	1.69	Exon (uc007zgp.1/332175, exon 4 of 4)	16	43969146	43979077	9932	2	332175	uc007zgp.1	9631	ENSMUSG00000036304	Zdhhc23	zinc finger, DHHC domain containing 23
chr10	129847391	129847689	299	*	2.94	3.76	0.85	2.91	0.000603	0.00597	11.62	15.54	1.08	2.54	Distal Intergenic	10	129842108	129843040	933	2	258791	uc007hqt.1	-4351	ENSMUSG00000049052	Olfr812	olfactory receptor 812
chr10	117115688	117115975	288	*	2.37	3.22	-0.05	3.28	0.000608	0.006	11.62	7.07	1.08	0.85	Intron (uc007hct.1/327826, intron 1 of 9)	10	117070127	117148474	78348	2	327826	uc007hct.1	32499	ENSMUSG00000020170	Frs2	fibroblast growth factor receptor substrate 2
chr11	112731626	112731941	316	*	2.37	3.22	-0.05	3.28	0.000608	0.006	11.62	7.07	1.08	0.85	Intron (uc007mec.1/217294, intron 3 of 5)	11	112683459	112711356	27898	2	217294	uc033gbd.1	-20270	ENSMUSG00000041674	BC006965	cDNA sequence BC006965
chr2	170016788	170017028	241	*	2.37	3.22	-0.05	3.28	0.000608	0.006	11.62	7.07	1.08	0.85	Intron (uc008obr.1/uc008obr.1, intron 1 of 1)	2	169962013	169963187	1175	2	446211	uc057bpi.1	-53601	ENSMUSG00000103935	AY702102	cDNA sequence AY702102
chr9	32468536	32468835	300	*	2.37	3.22	-0.05	3.28	0.000608	0.006	11.62	7.07	1.08	0.85	Intron (uc009orz.2/14247, intron 2 of 8)	9	32422204	32541452	119249	2	14247	uc009orz.2	72617	ENSMUSG00000016087	Fli1	Friend leukemia integration 1
chr1	175594966	175595191	226	*	2.73	3.56	0.59	2.97	0.000624	0.00611	10.85	12.72	2.16	0.85	Distal Intergenic	1	175620381	175660853	40473	1	98256	uc011wxc.1	-25190	ENSMUSG00000039783	Kmo	kynurenine 3-monooxygenase (kynurenine 3-hydroxylase)
chr19	46362110	46362469	360	*	2.62	3.45	0.47	2.97	0.000629	0.00614	14.72	7.07	1.08	1.69	Intron (uc008htk.1/75146, intron 1 of 8)	19	46356880	46375254	18375	1	75146	uc008htl.1	5230	ENSMUSG00000025227	Mfsd13a	major facilitator superfamily domain containing 13a
chr11	48686235	48686635	401	*	3	3.8	1.03	2.77	0.000635	0.00617	10.85	16.96	3.24	0.85	Distal Intergenic	11	48800360	48806241	5882	1	14694	uc007ipa.1	-113725	ENSMUSG00000020372	Rack1	receptor for activated C kinase 1
chr17	88887662	88887838	177	*	2.44	3.31	-0.05	3.36	0.00064	0.00619	8.52	11.3	1.08	0.85	Distal Intergenic	17	88741549	88791976	50428	2	16867	uc008dvw.1	-95686	ENSMUSG00000024107	Lhcgr	luteinizing hormone/choriogonadotropin receptor
chr2	61916736	61917094	359	*	2.94	3.74	1.03	2.71	0.000644	0.00622	13.95	12.72	3.24	0.85	Distal Intergenic	2	61804453	61814114	9662	1	21375	uc008jvd.2	112283	ENSMUSG00000035033	Tbr1	T-box brain gene 1
chr2	158047957	158048185	229	*	2.32	3.17	-0.05	3.23	0.000668	0.00638	12.4	5.65	1.08	0.85	3' UTR	2	158028497	158078207	49711	1	70470	uc008npp.2	19460	ENSMUSG00000027651	Rprd1b	regulation of nuclear pre-mRNA domain containing 1B
chr5	105798725	105799048	324	*	2.32	3.17	-0.05	3.23	0.000668	0.00638	12.4	5.65	1.08	0.85	Intron (uc008ylg.2/231549, intron 2 of 2)	5	105876568	105915818	39251	1	54367	uc008ylj.4	-77520	ENSMUSG00000029290	Zfp326	zinc finger protein 326
chr6	19269835	19270112	278	*	2.32	3.17	-0.05	3.23	0.000668	0.00638	12.4	5.65	1.08	0.85	Exon (uc057acj.1/74725, exon 3 of 5)	6	19247899	19278843	30945	2	74725	uc057acj.1	8731	ENSMUSG00000107217	4930524B17Rik	RIKEN cDNA 4930524B17 gene
chr3	67528754	67529342	589	*	3.51	4.27	1.81	2.46	0.000672	0.00641	20.14	18.37	1.08	5.92	Distal Intergenic	3	67478886	67515523	36638	2	109222	uc008plo.2	-13231	ENSMUSG00000049404	Rarres1	retinoic acid receptor responder (tazarotene induced) 1
chr6	79621336	79621766	431	*	3.08	3.84	1.37	2.47	0.000674	0.00644	20.14	8.48	4.32	0.85	Distal Intergenic	6	79818031	79818364	334	1	100463512	uc012eno.1	-196265	ENSMUSG00000096887	Gm20594	predicted gene, 20594
chr15	38947022	38947357	336	*	2.7	3.52	0.59	2.93	0.000686	0.0065	11.62	11.3	2.16	0.85	Intron (uc007vnx.3/118452, intron 1 of 1)	15	38933910	38952917	19008	1	118452	uc007vnx.3	13112	ENSMUSG00000022296	Baalc	brain and acute leukemia, cytoplasmic
chr2	9791397	9791736	340	*	2.7	3.52	0.59	2.93	0.000686	0.0065	11.62	11.3	2.16	0.85	Distal Intergenic	2	9857078	9878600	21523	2	14462	uc008ihe.1	86864	ENSMUSG00000015619	Gata3	GATA binding protein 3
chr13	118719122	118719518	397	*	3.02	3.82	1.03	2.79	0.000689	0.00652	8.52	19.78	3.24	0.85	Intron (uc007ryv.2/14165, intron 1 of 2)	13	118714699	118792573	77875	1	14165	uc007ryv.2	4423	ENSMUSG00000021732	Fgf10	fibroblast growth factor 10
chrX	89610338	89610797	460	*	3.31	4.06	1.64	2.42	0.000691	0.00653	17.82	15.54	5.4	0.85	Distal Intergenic	20	89752268	89755491	3224	1	245509	uc009tsh.1	-141471	ENSMUSG00000079513	4932429P05Rik	RIKEN cDNA 4932429P05 gene
chr16	4837128	4837347	220	*	2.76	3.59	0.59	3	0.000696	0.00657	8.52	15.54	2.16	0.85	Promoter (1-2kb)	16	4835416	4867691	32276	1	78809	uc012aav.1	1712	ENSMUSG00000022518	4930562C15Rik	RIKEN cDNA 4930562C15 gene
chr8	79939683	79939998	316	*	2.76	3.59	0.59	3	0.000696	0.00657	8.52	15.54	2.16	0.85	Distal Intergenic	8	79965851	80058008	92158	2	15245	uc009mix.2	118010	ENSMUSG00000064325	Hhip	Hedgehog-interacting protein
chr10	92702162	92702813	652	*	3.64	4.38	2.06	2.32	0.0007	0.0066	23.24	18.37	3.24	5.07	Intron (uc007gud.2/17997, intron 5 of 14)	10	92684745	92722418	37674	2	17997	uc007gud.2	19605	ENSMUSG00000019988	Nedd1	neural precursor cell expressed, developmentally down-regulated gene 1
chr2	174330336	174330617	282	*	3.42	4.18	1.73	2.45	0.000702	0.0066	17.82	18.37	3.24	3.38	Promoter (2-3kb)	2	174328108	174346744	18637	1	14683	uc057lez.1	2228	ENSMUSG00000027523	Gnas	GNAS (guanine nucleotide binding protein, alpha stimulating) complex locus
chr1	134517290	134517517	228	*	2.4	3.26	-0.05	3.32	0.000705	0.0066	9.3	9.89	1.08	0.85	Distal Intergenic	1	134494660	134507885	13226	1	98710	uc007csc.2	22630	ENSMUSG00000042229	Rabif	RAB interacting factor
chr10	62261236	62261426	191	*	2.4	3.26	-0.05	3.32	0.000705	0.0066	9.3	9.89	1.08	0.85	Exon (uc007fgx.2/21337, exon 3 of 5)	10	62252438	62265990	13553	1	21337	uc007fgx.2	8798	ENSMUSG00000020081	Tacr2	tachykinin receptor 2
chr11	41763005	41763294	290	*	2.4	3.26	-0.05	3.32	0.000705	0.0066	9.3	9.89	1.08	0.85	Intron (uc007ima.1/uc007ima.1, intron 2 of 8)	11	41910190	42000714	90525	2	14406	uc007imb.2	237420	ENSMUSG00000020436	Gabrg2	gamma-aminobutyric acid (GABA) A receptor, subunit gamma 2
chr16	65185759	65186056	298	*	2.4	3.26	-0.05	3.32	0.000705	0.0066	9.3	9.89	1.08	0.85	Distal Intergenic	16	64924729	65105784	181056	2	15557	uc007zqg.2	-79975	ENSMUSG00000050783	Htr1f	5-hydroxytryptamine (serotonin) receptor 1F
chr17	36486194	36486505	312	*	2.4	3.26	-0.05	3.32	0.000705	0.0066	9.3	9.89	1.08	0.85	Distal Intergenic	17	36460162	36462329	2168	2	224753	uc008cla.1	-23865	ENSMUSG00000048231	H2-M10.4	histocompatibility 2, M region locus 10.4
chr3	84002385	84002615	231	*	2.4	3.26	-0.05	3.32	0.000705	0.0066	9.3	9.89	1.08	0.85	Intron (uc008ppp.1/229473, intron 3 of 34)	3	83938652	84031659	93008	2	229473	uc008ppt.1	29044	ENSMUSG00000033767	Tmem131l	transmembrane 131 like
chr6	63967922	63968125	204	*	2.4	3.26	-0.05	3.32	0.000705	0.0066	9.3	9.89	1.08	0.85	Intron (uc009cdy.1/14804, intron 4 of 8)	6	63256857	64666279	1409423	1	14804	uc009cdz.1	711065	ENSMUSG00000071424	Grid2	glutamate receptor, ionotropic, delta 2
chrX	63976251	63976717	467	*	3.24	4	1.53	2.47	0.000709	0.00661	19.37	12.72	3.24	2.54	Distal Intergenic	20	64151405	64152198	794	2	627470	uc009tim.3	175481	ENSMUSG00000079579	Gm6760	predicted gene 6760
chr3	61754922	61755139	218	*	2.71	3.55	0.47	3.08	0.000713	0.00663	9.3	14.13	1.08	1.69	Distal Intergenic	3	61364507	61368703	4197	1	74012	uc008pjl.1	390415	ENSMUSG00000036894	Rap2b	RAP2B, member of RAS oncogene family
chr11	4174667	4175136	470	*	4.37	5.09	2.91	2.17	0.000713	0.00663	17.05	50.87	3.24	11.84	Exon (uc007hup.2/67465, exon 8 of 16)	11	4186833	4215505	28673	1	103724	uc007huq.1	-11697	ENSMUSG00000034412	Tbc1d10a	TBC1 domain family, member 10a
chr6	21436170	21436494	325	*	3.17	3.94	1.37	2.57	0.000737	0.00678	12.4	18.37	4.32	0.85	Intron (uc009baq.1/16508, intron 1 of 5)	6	21216109	21729805	513697	1	16508	uc009baq.1	220061	ENSMUSG00000060882	Kcnd2	potassium voltage-gated channel, Shal-related family, member 2
chr14	121491699	121491909	211	*	2.48	3.35	-0.05	3.4	0.000745	0.00683	6.2	14.13	1.08	0.85	Promoter (<=1kb)	14	121470656	121492469	21814	2	56643	uc007vae.1	560	ENSMUSG00000025557	Slc15a1	solute carrier family 15 (oligopeptide transporter), member 1
chr15	91236520	91236840	321	*	2.66	3.48	0.59	2.89	0.000753	0.00688	12.4	9.89	2.16	0.85	Distal Intergenic	15	91145871	91191807	45937	2	26874	uc007xhx.1	-44713	ENSMUSG00000055782	Abcd2	ATP-binding cassette, sub-family D (ALD), member 2
chrX	108289883	108290180	298	*	2.66	3.48	0.59	2.89	0.000753	0.00688	12.4	9.89	2.16	0.85	Distal Intergenic	20	107945735	107948436	2702	2	213450	uc009ucl.1	-341447	ENSMUSG00000073006	Gm732	predicted gene 732
chr10	83237364	83237594	231	*	2.36	3.21	-0.05	3.27	0.000775	0.00703	10.07	8.48	1.08	0.85	Intron (uc007gkf.1/338365, intron 10 of 10)	10	83231139	83337817	106679	2	338365	uc007gkf.1	100223	ENSMUSG00000034591	Slc41a2	solute carrier family 41, member 2
chr11	20383668	20383977	310	*	2.36	3.21	-0.05	3.27	0.000775	0.00703	10.07	8.48	1.08	0.85	Distal Intergenic	11	20302180	20332713	30534	2	55963	uc007idb.2	-50955	ENSMUSG00000020142	Slc1a4	solute carrier family 1 (glutamate/neutral amino acid transporter), member 4
chr6	126752584	126752807	224	*	2.36	3.21	-0.05	3.27	0.000775	0.00703	10.07	8.48	1.08	0.85	Distal Intergenic	6	126708329	126740674	32346	2	16494	uc009dvd.2	-11910	ENSMUSG00000038077	Kcna6	potassium voltage-gated channel, shaker-related, subfamily, member 6
chr10	27864980	27865567	588	*	3.24	3.98	1.64	2.34	0.000783	0.00708	21.69	9.89	5.4	0.85	Distal Intergenic	10	28074820	28264673	189854	1	19272	uc007esj.1	-209253	ENSMUSG00000019889	Ptprk	protein tyrosine phosphatase, receptor type, K
chrX	114486162	114486458	297	*	3.19	3.97	1.37	2.6	0.000784	0.00708	10.07	21.2	4.32	0.85	Intron (uc009udu.2/237010, intron 1 of 5)	20	114474333	114561129	86797	1	237010	uc009udx.2	11829	ENSMUSG00000025597	Klhl4	kelch-like 4
chr19	42982500	42982819	320	*	2.68	3.51	0.47	3.04	0.000784	0.00708	10.07	12.72	1.08	1.69	Intron (uc008hoe.2/545291, intron 5 of 11)	19	42760364	42779976	19613	2	192236	uc008hoc.1	-202524	ENSMUSG00000025188	Hps1	HPS1, biogenesis of lysosomal organelles complex 3 subunit 1
chr7	94637448	94638012	565	*	3.3	4.05	1.64	2.41	0.000786	0.0071	16.27	16.96	5.4	0.85	Intron (uc009iin.1/uc009iin.1, intron 2 of 2)	7	96171244	96911093	739850	1	23966	uc009iiq.3	-1533232	ENSMUSG00000048078	Tenm4	teneurin transmembrane protein 4
chr15	94675576	94675786	211	*	2.91	3.72	0.85	2.87	0.00079	0.00713	10.85	15.54	1.08	2.54	Intron (uc007xjm.1/320709, intron 2 of 2)	15	94629185	95096097	466913	1	320709	uc007xjn.1	46391	ENSMUSG00000063296	Tmem117	transmembrane protein 117
chr2	161247478	161247823	346	*	2.85	3.66	0.85	2.8	0.000795	0.00715	13.95	11.3	1.08	2.54	Distal Intergenic	2	161008034	161109086	101053	2	71389	uc008nrr.2	-138392	ENSMUSG00000057133	Chd6	chromodomain helicase DNA binding protein 6
chr5	42166514	42166764	251	*	2.74	3.58	0.47	3.11	0.000799	0.00718	6.97	16.96	1.08	1.69	Intron (uc056zzo.1/433882, intron 1 of 2)	5	42067960	42216784	148825	1	433882	uc056zzo.1	98554	ENSMUSG00000067285	Gm16223	predicted gene 16223
chr5	122158013	122158393	381	*	4.64	5.33	3.28	2.05	0.000819	0.00729	15.5	65	7.56	11.84	Promoter (<=1kb)	5	122158279	122175269	16991	1	19047	uc008zks.1	0	ENSMUSG00000004455	Ppp1cc	protein phosphatase 1 catalytic subunit gamma
chr9	68653339	68653884	546	*	3.83	4.54	2.4	2.14	0.000835	0.00741	22.47	24.02	9.72	0.85	Promoter (<=1kb)	9	68653786	68664967	11182	1	19883	uc009qmw.2	0	ENSMUSG00000032238	Rora	RAR-related orphan receptor alpha
chr4	67677688	67678067	380	*	2.91	3.69	1.03	2.66	0.000837	0.00742	13.17	12.72	3.24	0.85	Distal Intergenic	4	66827551	66846581	19031	1	21898	uc008thv.2	850137	ENSMUSG00000039005	Tlr4	toll-like receptor 4
chr12	30211462	30211733	272	*	3.23	4.01	1.41	2.61	0.000847	0.00747	13.95	18.37	1.08	4.23	Intron (uc007ngq.3/268534, intron 4 of 6)	12	30174482	30243351	68870	2	268534	uc007ngq.3	31618	ENSMUSG00000020672	Sntg2	syntrophin, gamma 2
chr10	120366653	120366915	263	*	2.31	3.16	-0.05	3.22	0.000852	0.00749	10.85	7.07	1.08	0.85	Intron (uc007hfc.1/uc007hfc.1, intron 1 of 3)	10	120389523	120392793	3271	1	320626	uc029rji.1	-22608	ENSMUSG00000090191	9230105E05Rik	RIKEN cDNA 9230105E05 gene
chr15	28587554	28587781	228	*	2.31	3.16	-0.05	3.22	0.000852	0.00749	10.85	7.07	1.08	0.85	Distal Intergenic	15	28203766	28472045	268280	1	110082	uc007vjy.1	383788	ENSMUSG00000022262	Dnah5	dynein, axonemal, heavy chain 5
chr7	62564993	62565221	229	*	2.31	3.16	-0.05	3.22	0.000852	0.00749	10.85	7.07	1.08	0.85	Distal Intergenic	7	62461871	62464510	2640	2	27412	uc009hfj.1	-100483	ENSMUSG00000070526	Peg12	paternally expressed 12
chr7	86338966	86339193	228	*	2.31	3.16	-0.05	3.22	0.000852	0.00749	10.85	7.07	1.08	0.85	Promoter (2-3kb)	7	86335453	86336394	942	2	258610	uc009iev.1	-2572	ENSMUSG00000055610	Olfr307	olfactory receptor 307
chrX	129169834	129170093	260	*	2.31	3.16	-0.05	3.22	0.000852	0.00749	10.85	7.07	1.08	0.85	Distal Intergenic	20	129051524	129067146	15623	1	75274	uc029xmq.1	118310	ENSMUSG00000086244	4930558G05Rik	RIKEN cDNA 4930558G05 gene
chrX	166937417	166937709	293	*	2.31	3.16	-0.05	3.22	0.000852	0.00749	10.85	7.07	1.08	0.85	Distal Intergenic	20	167063449	167070370	6922	2	667794	uc012hrm.1	132661	ENSMUSG00000086008	Gm8817	predicted gene 8817
chr8	118755463	118755923	461	*	3.28	4.03	1.64	2.38	0.000857	0.00752	17.05	15.54	5.4	0.85	Intron (uc009nph.2/12554, intron 3 of 3)	8	118314413	118856206	541794	1	12554	uc012glo.1	441050	ENSMUSG00000031841	Cdh13	cadherin 13
chr7	109218165	109218457	293	*	3.39	4.11	1.87	2.24	0.00088	0.00765	23.24	11.3	6.48	0.85	Distal Intergenic	7	109138565	109175207	36643	2	109594	uc057aiz.1	-42958	ENSMUSG00000036111	Lmo1	LIM domain only 1
chr16	57845417	57845710	294	*	2.7	3.54	0.47	3.07	0.00088	0.00765	7.75	15.54	1.08	1.69	Distal Intergenic	16	57624256	57754737	130482	2	12837	uc007znl.1	-90680	ENSMUSG00000068196	Col8a1	collagen, type VIII, alpha 1
chr17	83312407	83312949	543	*	4.03	4.72	2.63	2.09	0.000883	0.00767	30.22	22.61	6.48	5.92	Distal Intergenic	17	83350931	83480361	129431	1	78798	uc008drx.3	-37982	ENSMUSG00000032624	Eml4	echinoderm microtubule associated protein like 4
chr8	117037895	117038326	432	*	3.89	4.61	2.39	2.22	0.000885	0.00769	17.82	31.09	5.4	5.07	Exon (uc012gli.1/76645, exon 24 of 43)	8	117023550	117028843	5294	2	76645	uc009nov.1	-9052	ENSMUSG00000034416	Pkd1l2	polycystic kidney disease 1 like 2
chr1	33102591	33102792	202	*	2.39	3.25	-0.05	3.31	0.000905	0.00782	7.75	11.3	1.08	0.85	Distal Intergenic	1	33478942	33622142	143201	2	19076	uc007anr.1	519350	ENSMUSG00000026134	Prim2	DNA primase, p58 subunit
chr6	147226321	147226616	296	*	2.39	3.25	-0.05	3.31	0.000905	0.00782	7.75	11.3	1.08	0.85	Distal Intergenic	6	147252109	147264013	11905	2	19227	uc009esx.3	37397	ENSMUSG00000048776	Pthlh	parathyroid hormone-like peptide
chr17	85552500	85552819	320	*	2.87	3.66	1.03	2.63	0.000917	0.00789	13.95	11.3	3.24	0.85	Distal Intergenic	17	85601932	85615743	13812	2	100043902	uc057kyu.1	62924	ENSMUSG00000093460	Six3os1	SIX homeobox 3, opposite strand 1
chr12	55465599	55465842	244	*	2.53	3.35	0.47	2.88	0.000924	0.00794	14.72	5.65	1.08	1.69	Distal Intergenic	12	55489409	55492647	3239	2	18035	uc007nor.2	26805	ENSMUSG00000021025	Nfkbia	nuclear factor of kappa light polypeptide gene enhancer in B cells inhibitor, alpha
chr10	24742565	24743021	457	*	3	3.79	1.16	2.63	0.000928	0.00797	16.27	11.3	1.08	3.38	Distal Intergenic	10	24647771	24712159	64389	2	18605	uc007eqz.2	-30406	ENSMUSG00000037370	Enpp1	ectonucleotide pyrophosphatase/phosphodiesterase 1
chr15	28850473	28850778	306	*	2.26	3.11	-0.05	3.17	0.000935	0.00802	11.62	5.65	1.08	0.85	Distal Intergenic	15	28203766	28472045	268280	1	110082	uc007vjy.1	646707	ENSMUSG00000022262	Dnah5	dynein, axonemal, heavy chain 5
chr15	48443821	48444102	282	*	2.26	3.11	-0.05	3.17	0.000935	0.00802	11.62	5.65	1.08	0.85	Intron (uc033gtv.1/239420, intron 5 of 70)	15	47580638	48791989	1211352	2	239420	uc033gtv.1	347887	ENSMUSG00000022311	Csmd3	CUB and Sushi multiple domains 3
chr6	52270496	52270715	220	*	2.26	3.11	-0.05	3.17	0.000935	0.00802	11.62	5.65	1.08	0.85	Distal Intergenic	6	52262775	52267603	4829	1	791364	uc033irw.1	7721	ENSMUSG00000055408	Hottip	Hoxa distal transcript antisense RNA
chrX	110407849	110408073	225	*	2.26	3.11	-0.05	3.17	0.000935	0.00802	11.62	5.65	1.08	0.85	Distal Intergenic	20	110372753	110375156	2404	1	634340	uc012hnz.1	35096	ENSMUSG00000082853	Gm7134	kinesin family member 18B pseudogene
chr7	45526110	45526471	362	*	3.8	4.51	2.34	2.17	0.000939	0.00803	20.14	25.43	7.56	2.54	Promoter (<=1kb)	7	45522917	45526146	3230	2	17872	uc009gvt.3	0	ENSMUSG00000040435	Ppp1r15a	protein phosphatase 1, regulatory subunit 15A
chr9	95406938	95407566	629	*	5.42	6.06	4.27	1.79	0.000955	0.00814	59.66	73.48	21.6	16.91	Promoter (<=1kb)	9	95400926	95407270	6345	2	54371	uc009raz.2	0	ENSMUSG00000033350	Chst2	carbohydrate sulfotransferase 2
chr3	79512419	79512725	307	*	3.07	3.87	1.16	2.71	0.000974	0.00823	10.85	18.37	1.08	3.38	Exon (uc012cqp.1/329679, exon 4 of 17)	3	79455971	79500522	44552	2	329679	uc008pno.2	-11897	ENSMUSG00000061175	Fnip2	folliculin interacting protein 2
chr10	39451082	39451441	360	*	4	4.71	2.55	2.16	0.000976	0.00824	24.02	28.26	3.24	8.46	Intron (uc007evx.3/14360, intron 2 of 13)	10	39369799	39565381	195583	1	14360	uc011xcv.2	81283	ENSMUSG00000019843	Fyn	Fyn proto-oncogene
chr10	98218733	98219212	480	*	3.05	3.82	1.3	2.52	0.000979	0.00824	15.5	12.72	3.24	1.69	Distal Intergenic	10	98299927	98351867	51941	2	667438	uc029rev.1	132655	ENSMUSG00000112896	Gm8633	predicted gene 8633
chr1	64037000	64037400	401	*	3.53	4.28	1.9	2.38	0.00099	0.00833	14.72	24.02	3.24	4.23	Intron (uc007bgo.3/93691, intron 3 of 3)	1	64042438	64042501	64	2	102466760	uc033fjg.1	5101	ENSMUSG00000098487	Mir6899	microRNA 6899
chr12	28617819	28617972	154	*	2.35	3.2	-0.05	3.26	0.000996	0.00835	8.52	9.89	1.08	0.85	Intron (uc007nfr.2/71693, intron 1 of 6)	12	28594172	28623330	29159	2	71693	uc007nfr.2	5358	ENSMUSG00000036655	Colec11	collectin sub-family member 11
chr14	74345139	74345358	220	*	2.35	3.2	-0.05	3.26	0.000996	0.00835	8.52	9.89	1.08	0.85	Intron (uc007uqb.1/uc007uqb.1, intron 2 of 2)	14	74355527	74369741	14215	1	74425	uc029slw.1	-10169	ENSMUSG00000115845	4933402J15Rik	RIKEN cDNA 4933402J15 gene
chr14	78676520	78676750	231	*	2.35	3.2	-0.05	3.26	0.000996	0.00835	8.52	9.89	1.08	0.85	Intron (uc007uso.1/380921, intron 1 of 28)	14	78598060	78651761	53702	2	380921	uc011zow.1	-24759	ENSMUSG00000034731	Dgkh	diacylglycerol kinase, eta
chr4	62976767	62976966	200	*	2.35	3.2	-0.05	3.26	0.000996	0.00835	8.52	9.89	1.08	0.85	Intron (uc008tfm.2/72701, intron 1 of 11)	4	62965574	63134030	168457	1	72701	uc008tfn.2	11193	ENSMUSG00000028358	Zfp618	zinc finger protein 618
chr4	132286425	132286677	253	*	2.35	3.2	-0.05	3.26	0.000996	0.00835	8.52	9.89	1.08	0.85	Intron (uc008vax.4/66464, intron 3 of 5)	4	132274375	132293329	18955	1	66464	uc008vax.4	12050	ENSMUSG00000028899	Taf12	TATA-box binding protein associated factor 12
chr6	19413207	19413399	193	*	2.35	3.2	-0.05	3.26	0.000996	0.00835	8.52	9.89	1.08	0.85	Distal Intergenic	6	19247899	19278843	30945	2	74725	uc057acj.1	-134364	ENSMUSG00000107217	4930524B17Rik	RIKEN cDNA 4930524B17 gene
chr6	21600587	21600885	299	*	2.35	3.2	-0.05	3.26	0.000996	0.00835	8.52	9.89	1.08	0.85	Intron (uc009baq.1/16508, intron 1 of 5)	6	21771395	21852167	80773	2	269831	uc012eij.1	251282	ENSMUSG00000029669	Tspan12	tetraspanin 12
chr7	123012619	123012894	276	*	2.35	3.2	-0.05	3.26	0.000996	0.00835	8.52	9.89	1.08	0.85	Distal Intergenic	7	122996943	123000279	3337	1	19647	uc009joz.1	15676	ENSMUSG00000030779	Rbbp6	retinoblastoma binding protein 6, ubiquitin ligase
chr7	141554717	141554952	236	*	2.35	3.2	-0.05	3.26	0.000996	0.00835	8.52	9.89	1.08	0.85	Distal Intergenic	7	141562180	141603156	40977	1	11772	uc009klr.2	-7228	ENSMUSG00000002957	Ap2a2	adaptor-related protein complex 2, alpha 2 subunit
chrX	37225777	37226041	265	*	2.35	3.2	-0.05	3.26	0.000996	0.00835	8.52	9.89	1.08	0.85	Distal Intergenic	20	37213804	37222258	8455	2	385343	uc009syl.2	-3519	ENSMUSG00000071773	Rhox1	reproductive homeobox 1
chrX	95977154	95977411	258	*	2.35	3.2	-0.05	3.26	0.000996	0.00835	8.52	9.89	1.08	0.85	Distal Intergenic	20	95935313	95956974	21662	2	76130	uc009tud.2	-20180	ENSMUSG00000057421	Las1l	LAS1-like (S. cerevisiae)
chrX	134215374	134215634	261	*	2.35	3.2	-0.05	3.26	0.000996	0.00835	8.52	9.89	1.08	0.85	Intron (uc009ufn.1/237038, intron 1 of 5)	20	134107733	134221956	114224	2	237038	uc009ufn.1	6322	ENSMUSG00000031257	Nox1	NADPH oxidase 1
chr1	152172155	152172420	266	*	2.9	3.69	1.03	2.66	0.000998	0.00836	11.62	14.13	3.24	0.85	Distal Intergenic	1	151884524	152090320	205797	2	69399	uc007cze.2	-81835	ENSMUSG00000032666	1700025G04Rik	RIKEN cDNA 1700025G04 gene
chr15	98075169	98075598	430	*	2.78	3.55	1.03	2.52	0.00101	0.00841	17.82	5.65	3.24	0.85	Intron (uc007xlr.3/223870, intron 6 of 18)	15	98092589	98132447	39859	1	18642	uc011zyq.1	-16991	ENSMUSG00000033065	Pfkm	phosphofructokinase, muscle
chr11	116685827	116686304	478	*	2.97	3.75	1.16	2.59	0.00101	0.00844	17.05	9.89	1.08	3.38	Exon (uc007mma.1/20446, exon 3 of 9)	11	116676705	116694660	17956	2	20446	uc007mma.1	8356	ENSMUSG00000057286	St6galnac2	ST6 (alpha-N-acetyl-neuraminyl-2,3-beta-galactosyl-1,3)-N-acetylgalactosaminide alpha-2,6-sialyltransferase 2
chr14	64263417	64263670	254	*	2.62	3.43	0.59	2.84	0.00101	0.00844	11.62	9.89	2.16	0.85	Intron (uc007uig.2/110265, intron 3 of 5)	14	64122621	64416956	294336	2	110265	uc007uig.2	153286	ENSMUSG00000054733	Msra	methionine sulfoxide reductase A
chr4	44395787	44396093	307	*	2.62	3.43	0.59	2.84	0.00101	0.00844	11.62	9.89	2.16	0.85	Distal Intergenic	4	44300917	44364675	63759	1	17279	uc008srv.1	94870	ENSMUSG00000035683	Melk	maternal embryonic leucine zipper kinase
chr2	157247877	157248339	463	*	3.11	3.88	1.37	2.51	0.00103	0.00851	12.4	16.96	4.32	0.85	Intron (uc008nou.3/629499, intron 8 of 24)	2	157279098	157326318	47221	1	20014	uc008now.1	-30759	ENSMUSG00000027642	Rpn2	ribophorin II
chr15	22880606	22880840	235	*	2.56	3.38	0.47	2.91	0.00104	0.00858	12.4	8.48	1.08	1.69	Intron (uc007viq.1/320865, intron 1 of 5)	15	23036463	23446414	409952	1	320865	uc007vir.1	-155623	ENSMUSG00000040420	Cdh18	cadherin 18
chr6	126140024	126140441	418	*	2.75	3.54	0.85	2.69	0.00104	0.00861	16.27	7.07	1.08	2.54	Intron (uc009duz.2/18205, intron 1 of 1)	6	126101412	126164960	63549	2	18205	uc009duz.2	24519	ENSMUSG00000049107	Ntf3	neurotrophin 3
chr5	49545666	49546111	446	*	3.08	3.87	1.23	2.64	0.00104	0.00863	10.85	18.37	2.16	2.54	Distal Intergenic	5	48389503	49524904	1135402	2	80334	uc033ijq.2	-20762	ENSMUSG00000029088	Kcnip4	Kv channel interacting protein 4
chr15	82713943	82714309	367	*	3.23	3.99	1.53	2.45	0.00106	0.00871	14.72	16.96	3.24	2.54	Distal Intergenic	15	82688750	82690499	1750	2	627860	uc007wzl.1	-23444	NA	Cyp2d37-ps	cytochrome P450, family 2, subfamily d, polypeptide 37, pseudogene
chr11	83990756	83991034	279	*	2.63	3.46	0.47	2.99	0.00106	0.00873	9.3	12.72	1.08	1.69	Exon (uc007kqa.4/217030, exon 9 of 20)	11	83964431	84044578	80148	1	217030	uc007kqa.4	26325	ENSMUSG00000034940	Synrg	synergin, gamma
chr4	106630161	106630626	466	*	3.05	3.84	1.16	2.68	0.00107	0.00874	11.62	16.96	1.08	3.38	Intron (uc008tyn.1/230576, intron 1 of 6)	4	106622449	106640187	17739	1	230576	uc008tyn.1	7712	ENSMUSG00000034919	Ttc22	tetratricopeptide repeat domain 22
chr9	77283924	77284322	399	*	3.53	4.29	1.85	2.43	0.00107	0.00877	10.85	28.26	2.16	5.07	Intron (uc009qtg.2/69642, intron 1 of 7)	9	77102084	77347870	245787	2	69642	uc009qtg.2	63548	ENSMUSG00000032355	Mlip	muscular LMNA-interacting protein
chr15	77804714	77804919	206	*	2.87	3.65	1.03	2.62	0.00109	0.00891	12.4	12.72	3.24	0.85	Intron (uc007woc.2/17886, intron 3 of 40)	15	77773935	77781232	7298	2	17886	uc011zvk.1	-23482	ENSMUSG00000022443	Myh9	myosin, heavy polypeptide 9, non-muscle
chr15	60381749	60381917	169	*	2.3	3.15	-0.05	3.21	0.00109	0.00891	9.3	8.48	1.08	0.85	Distal Intergenic	15	60014866	60016618	1753	2	71088	uc011ztd.1	-365131	ENSMUSG00000071749	4933412E24Rik	RIKEN cDNA 4933412E24 gene
chr18	12651407	12651590	184	*	2.3	3.15	-0.05	3.21	0.00109	0.00891	9.3	8.48	1.08	0.85	Intron (uc008eci.2/72747, intron 1 of 2)	18	12643533	12737052	93520	1	72747	uc008ecj.2	7874	ENSMUSG00000024424	Ttc39c	tetratricopeptide repeat domain 39C
chr4	23634866	23635127	262	*	2.3	3.15	-0.05	3.21	0.00109	0.00891	9.3	8.48	1.08	0.85	Distal Intergenic	4	24496462	24503408	6947	1	212377	uc008sdu.2	-861335	ENSMUSG00000045751	Mms22l	MMS22-like, DNA repair protein
chr7	70565879	70566124	246	*	2.3	3.15	-0.05	3.21	0.00109	0.00891	9.3	8.48	1.08	0.85	Distal Intergenic	7	70351950	70366746	14797	2	11819	uc009hnj.1	-199133	ENSMUSG00000030551	Nr2f2	nuclear receptor subfamily 2, group F, member 2
chr9	42247302	42247524	223	*	2.3	3.15	-0.05	3.21	0.00109	0.00891	9.3	8.48	1.08	0.85	Distal Intergenic	9	42254177	42264200	10024	2	235293	uc009par.1	16676	ENSMUSG00000032018	Sc5d	sterol-C5-desaturase
chr2	42964342	42964963	622	*	3.84	4.55	2.39	2.17	0.00111	0.009	20.14	26.85	5.4	5.07	Distal Intergenic	2	42649878	42653598	3721	2	94217	uc008joq.1	-310744	ENSMUSG00000049252	Lrp1b	low density lipoprotein-related protein 1B (deleted in tumors)
chr9	10475015	10475264	250	*	2.58	3.38	0.59	2.8	0.00111	0.00902	12.4	8.48	2.16	0.85	Intron (uc009odr.2/244682, intron 2 of 20)	9	9660891	10904775	1243885	2	244682	uc009odr.2	429511	ENSMUSG00000039488	Cntn5	contactin 5
chr9	93527698	93528162	465	*	3.32	4.08	1.62	2.46	0.00114	0.00919	15.5	18.37	1.08	5.07	Distal Intergenic	9	92979916	93005733	25818	2	78349	uc009raw.2	-521965	ENSMUSG00000100294	1700034K08Rik	RIKEN cDNA 1700034K08 gene
chr10	63756976	63757204	229	*	2.84	3.64	0.85	2.79	0.00114	0.00919	10.85	14.13	1.08	2.54	Intron (uc007fkh.2/216033, intron 5 of 17)	10	63821055	65003667	1182613	1	216033	uc007fkj.2	-63851	ENSMUSG00000060843	Ctnna3	catenin (cadherin associated protein), alpha 3
chr17	89934086	89934439	354	*	3.7	4.43	2.12	2.31	0.00116	0.00932	16.27	26.85	1.08	7.61	Distal Intergenic	17	90033644	90088197	54554	2	18189	uc057kyz.1	153758	ENSMUSG00000024109	Nrxn1	neurexin I
chr16	40447577	40447792	216	*	2.59	3.42	0.47	2.95	0.00117	0.00935	10.07	11.3	1.08	1.69	Intron (uc007zfq.1/268890, intron 2 of 2)	16	39984371	42174242	2189872	1	268890	uc007zfr.2	463206	ENSMUSG00000061080	Lsamp	limbic system-associated membrane protein
chr6	20424107	20424386	280	*	2.59	3.42	0.47	2.95	0.00117	0.00935	10.07	11.3	1.08	1.69	Distal Intergenic	6	21216109	21729805	513697	1	16508	uc009baq.1	-791723	ENSMUSG00000060882	Kcnd2	potassium voltage-gated channel, Shal-related family, member 2
chr12	102625783	102626112	330	*	3.29	4.04	1.64	2.39	0.00118	0.00939	11.62	21.2	5.4	0.85	Intron (uc007ouj.1/217837, intron 2 of 9)	12	102684928	102685020	93	2	100316812	uc011yqn.1	58908	ENSMUSG00000089324	Mir1936	microRNA 1936
chr15	97061251	97061582	332	*	2.84	3.61	1.03	2.58	0.0012	0.00952	13.17	11.3	3.24	0.85	Distal Intergenic	15	96994823	97055956	61134	2	69354	uc007xkr.1	-5295	ENSMUSG00000022464	Slc38a4	solute carrier family 38, member 4
chr10	69926838	69927081	244	*	2.25	3.1	-0.05	3.15	0.0012	0.00953	10.07	7.07	1.08	0.85	Promoter (1-2kb)	10	69925532	70027436	101905	1	11735	uc007fnk.1	1306	ENSMUSG00000069601	Ank3	ankyrin 3, epithelial
chr10	71269788	71270040	253	*	2.25	3.1	-0.05	3.15	0.0012	0.00953	10.07	7.07	1.08	0.85	Intron (uc007foo.2/216080, intron 1 of 6)	10	71254980	71285262	30283	2	216080	uc007foo.2	15222	ENSMUSG00000019927	Ube2d1	ubiquitin-conjugating enzyme E2D 1
chr10	86072950	86073178	229	*	2.25	3.1	-0.05	3.15	0.0012	0.00953	10.07	7.07	1.08	0.85	3' UTR	10	86095854	86113586	17733	1	78170	uc007gnq.3	-22676	ENSMUSG00000112493	4930486F22Rik	RIKEN cDNA 4930486F22 gene
chr14	123717148	123717381	234	*	2.25	3.1	-0.05	3.15	0.0012	0.00953	10.07	7.07	1.08	0.85	Intron (uc007vbu.2/223272, intron 2 of 10)	14	123660140	123974079	313940	1	223272	uc011zqq.1	57008	ENSMUSG00000032925	Itgbl1	integrin, beta-like 1
chr17	11233976	11234182	207	*	2.25	3.1	-0.05	3.15	0.0012	0.00953	10.07	7.07	1.08	0.85	Intron (uc008akj.3/50873, intron 2 of 6)	17	10840359	12063366	1223008	1	50873	uc012akc.2	393617	ENSMUSG00000023826	Prkn	parkin RBR E3 ubiquitin protein ligase
chr2	59667154	59667386	233	*	2.25	3.1	-0.05	3.15	0.0012	0.00953	10.07	7.07	1.08	0.85	Intron (uc008jtj.2/66860, intron 2 of 26)	2	59646769	59846213	199445	1	66860	uc012bvr.2	20385	ENSMUSG00000035168	Tanc1	tetratricopeptide repeat, ankyrin repeat and coiled-coil containing 1
chr6	148410371	148410597	227	*	2.25	3.1	-0.05	3.15	0.0012	0.00953	10.07	7.07	1.08	0.85	Intron (uc009eti.2/387314, intron 5 of 18)	6	148245711	148441635	195925	2	387314	uc012evv.1	31038	ENSMUSG00000030306	Tmtc1	transmembrane and tetratricopeptide repeat containing 1
chr7	97687872	97688135	264	*	2.25	3.1	-0.05	3.15	0.0012	0.00953	10.07	7.07	1.08	0.85	3' UTR	7	97650010	97696543	46534	2	102641859	uc009ijp.1	8408	NA	Rsf1os2	remodeling and spacing factor 1, opposite strand 2
chr11	50378318	50378605	288	*	2.91	3.68	1.16	2.52	0.00121	0.00955	18.6	7.07	1.08	3.38	Promoter (<=1kb)	11	50378291	50386528	8238	1	59013	uc057kky.1	27	ENSMUSG00000007850	Hnrnph1	heterogeneous nuclear ribonucleoprotein H1
chr2	5462738	5462995	258	*	2.54	3.34	0.59	2.75	0.00122	0.0096	13.17	7.07	2.16	0.85	Intron (uc056zje.1/227541, intron 2 of 10)	2	5293457	5676046	382590	2	227541	uc056zje.1	213051	ENSMUSG00000039145	Camk1d	calcium/calmodulin-dependent protein kinase ID
chr12	65185101	65185419	319	*	2.61	3.42	0.59	2.83	0.00125	0.00979	10.07	11.3	2.16	0.85	Distal Intergenic	12	65152784	65172580	19797	2	217653	uc007nri.1	-12521	ENSMUSG00000047534	Mis18bp1	MIS18 binding protein 1
chr7	136881100	136881312	213	*	2.61	3.42	0.59	2.83	0.00125	0.00979	10.07	11.3	2.16	0.85	Distal Intergenic	7	136894611	137128188	233578	1	17314	uc009keq.1	-13299	ENSMUSG00000054612	Mgmt	O-6-methylguanine-DNA methyltransferase
chr12	101767452	101768041	590	*	4.5	5.17	3.21	1.96	0.00127	0.00992	25.57	46.63	7.56	10.99	Intron (uc007otp.2/23876, intron 6 of 10)	12	101645446	101718523	73078	2	74413	uc007oto.2	-48929	ENSMUSG00000021187	Tc2n	tandem C2 domains, nuclear
chr1	54468415	54468772	358	*	2.56	3.37	0.47	2.9	0.00128	0.01	10.85	9.89	1.08	1.69	Distal Intergenic	1	54395877	54439026	43150	2	98488	uc007azp.2	-29389	ENSMUSG00000041303	Gtf3c3	general transcription factor IIIC, polypeptide 3
chr10	27972220	27972521	302	*	2.56	3.37	0.47	2.9	0.00128	0.01	10.85	9.89	1.08	1.69	Distal Intergenic	10	28074820	28264673	189854	1	19272	uc007esj.1	-102299	ENSMUSG00000019889	Ptprk	protein tyrosine phosphatase, receptor type, K
chr15	93933209	93933585	377	*	3.93	4.65	2.47	2.17	0.00129	0.01	14.72	35.33	4.32	6.76	Distal Intergenic	15	93904856	93927111	22256	2	77248	uc029suv.1	-6098	ENSMUSG00000116360	9430014N10Rik	RIKEN cDNA 9430014N10 gene
chr12	49374819	49375009	191	*	2.34	3.19	-0.05	3.25	0.00129	0.01	6.97	11.3	1.08	0.85	Distal Intergenic	12	49382883	49386867	3985	1	15228	uc011ylr.1	-7874	ENSMUSG00000020950	Foxg1	forkhead box G1
chr15	33341159	33341370	212	*	2.34	3.19	-0.05	3.25	0.00129	0.01	6.97	11.3	1.08	0.85	Intron (uc007vla.1/54381, intron 5 of 8)	15	33405209	33405939	731	2	73486	uc011zry.1	64569	ENSMUSG00000058101	1700084J12Rik	ribosomal protein L7-like 1 pseudogene
chrX	158516630	158517045	416	*	3.08	3.84	1.37	2.47	0.00131	0.0102	11.62	16.96	4.32	0.85	Distal Intergenic	20	157821573	158043197	221625	2	245684	uc009usi.2	-473433	ENSMUSG00000025658	Cnksr2	connector enhancer of kinase suppressor of Ras 2
chr13	43784940	43785572	633	*	4.06	4.74	2.71	2.03	0.00132	0.0102	20.92	32.5	9.72	3.38	Promoter (<=1kb)	13	43785112	43803133	18022	1	12522	uc007qgk.3	0	ENSMUSG00000015396	Cd83	CD83 antigen
chr8	9865190	9865414	225	*	2.2	3.04	-0.05	3.1	0.00132	0.0102	10.85	5.65	1.08	0.85	Distal Intergenic	8	9209501	9771023	561523	2	270028	uc057lwf.1	-94167	ENSMUSG00000079157	Fam155a	family with sequence similarity 155, member A
chr8	84336181	84336443	263	*	2.2	3.04	-0.05	3.1	0.00132	0.0102	10.85	5.65	1.08	0.85	Distal Intergenic	8	84257767	84270402	12636	2	67736	uc012ghi.2	-65779	ENSMUSG00000004994	Ccdc130	coiled-coil domain containing 130
chr13	102889148	102889501	354	*	2.77	3.57	0.85	2.71	0.00137	0.0105	12.4	11.3	1.08	2.54	Intron (uc007rsb.3/328329, intron 4 of 28)	13	102734398	102787449	53052	2	328329	uc007rsa.1	-101699	ENSMUSG00000034751	Mast4	microtubule associated serine/threonine kinase family member 4
chr6	82204299	82204715	417	*	3.62	4.35	2.1	2.25	0.00137	0.0105	13.95	26.85	4.32	4.23	Distal Intergenic	6	82041628	82093099	51472	1	232146	uc009clg.2	162671	ENSMUSG00000035104	Eva1a	eva-1 homolog A (C. elegans)
chr6	30634205	30634409	205	*	2.57	3.37	0.59	2.79	0.00137	0.0105	10.85	9.89	2.16	0.85	Distal Intergenic	6	30639218	30645361	6144	1	109697	uc009bfq.2	-4809	ENSMUSG00000054446	Cpa1	carboxypeptidase A1, pancreatic
chrX	52273185	52273456	272	*	2.57	3.37	0.59	2.79	0.00137	0.0105	10.85	9.89	2.16	0.85	Intron (uc009teg.3/14734, intron 7 of 7)	20	52378121	52378181	61	2	102465202	uc033jpt.1	104725	ENSMUSG00000105738	Mir6384	microRNA 6384
chr8	80863461	80863750	290	*	2.52	3.33	0.47	2.86	0.00141	0.0107	11.62	8.48	1.08	1.69	Intron (uc009mjb.2/14388, intron 1 of 9)	8	80764431	80880519	116089	2	14388	uc009mjb.2	16769	ENSMUSG00000031714	Gab1	growth factor receptor bound protein 2-associated protein 1
chr18	81079793	81080207	415	*	3.22	3.97	1.53	2.44	0.00141	0.0107	11.62	19.78	3.24	2.54	Distal Intergenic	18	80966359	80986578	20220	2	20689	uc008ftn.2	-93215	ENSMUSG00000024565	Sall3	spalt like transcription factor 3
chr1	86264056	86264319	264	*	2.29	3.14	-0.05	3.2	0.00142	0.0107	7.75	9.89	1.08	0.85	Intron (uc007bvg.1/78795, intron 23 of 24)	1	86303221	86307305	4085	1	227327	uc007bvk.2	-38902	ENSMUSG00000079445	B3gnt7	UDP-GlcNAc:betaGal beta-1,3-N-acetylglucosaminyltransferase 7
chr14	58086761	58087007	247	*	2.29	3.14	-0.05	3.2	0.00142	0.0107	7.75	9.89	1.08	0.85	Intron (uc007udx.2/14180, intron 2 of 2)	14	58075115	58112720	37606	1	14180	uc007udy.2	11646	ENSMUSG00000021974	Fgf9	fibroblast growth factor 9
chr14	86882198	86882391	194	*	2.29	3.14	-0.05	3.2	0.00142	0.0107	7.75	9.89	1.08	0.85	Intron (uc007uub.1/56419, intron 20 of 27)	14	86772061	86789914	17854	2	56419	uc007uuc.1	-92284	ENSMUSG00000022021	Diaph3	diaphanous related formin 3
chr4	59038752	59038928	177	*	2.29	3.14	-0.05	3.2	0.00142	0.0107	7.75	9.89	1.08	0.85	Intron (uc008szp.1/14700, intron 1 of 2)	4	59035156	59041899	6744	1	14700	uc008szp.1	3596	ENSMUSG00000038607	Gng10	guanine nucleotide binding protein (G protein), gamma 10
chr7	80688224	80688488	265	*	2.77	3.54	1.03	2.51	0.00143	0.0108	14.72	8.48	3.24	0.85	Promoter (<=1kb)	7	80586632	80688877	102246	2	70461	uc009iaz.1	389	ENSMUSG00000030527	Crtc3	CREB regulated transcription coactivator 3
chr8	77729166	77729376	211	*	2.77	3.54	1.03	2.51	0.00143	0.0108	14.72	8.48	3.24	0.85	Intron (uc009mhu.1/uc009mhu.1, intron 5 of 7)	8	77669694	77724452	54759	2	13617	uc009mhw.1	-4714	ENSMUSG00000031616	Ednra	endothelin receptor type A
chr13	94984447	94984752	306	*	2.83	3.61	1.03	2.57	0.00143	0.0108	11.62	12.72	3.24	0.85	Intron (uc033gmu.1/218460, intron 2 of 13)	13	94976344	95023316	46973	1	218460	uc033gmu.1	8103	ENSMUSG00000042015	Wdr41	WD repeat domain 41
chr2	85271729	85271926	198	*	2.15	2.99	-0.05	3.04	0.00144	0.0109	11.62	4.24	1.08	0.85	Distal Intergenic	2	85330967	85331896	930	2	257951	uc008kkd.1	59970	ENSMUSG00000075223	Olfr987	olfactory receptor 987
chr10	26890609	26890860	252	*	3.66	4.36	2.25	2.11	0.00145	0.0109	17.05	24.02	8.64	0.85	Intron (uc007ese.1/73910, intron 12 of 14)	10	26772512	26918648	146137	1	73910	uc007ese.1	118097	ENSMUSG00000039031	Arhgap18	Rho GTPase activating protein 18
chr1	91445291	91445682	392	*	3.01	3.77	1.3	2.47	0.00146	0.011	13.17	14.13	3.24	1.69	Exon (uc007cav.1/18627, exon 5 of 23)	1	91415982	91459328	43347	2	18627	uc007cav.1	13646	ENSMUSG00000055866	Per2	period circadian clock 2
chr7	98044413	98044724	312	*	2.84	3.63	0.95	2.69	0.00147	0.011	9.3	15.54	2.16	1.69	Intron (uc012fpl.1/233537, intron 17 of 17)	7	98063588	98067247	3660	2	17921	uc012fpm.1	22523	ENSMUSG00000030761	Myo7a	myosin VIIA
chr9	76488573	76489040	468	*	2.95	3.68	1.37	2.31	0.00148	0.0111	18.6	7.07	4.32	0.85	Downstream (1-2kb)	9	76490705	76545843	55139	2	208994	uc009qtb.1	56803	ENSMUSG00000032358	Fam83b	family with sequence similarity 83, member B
chr9	83369553	83369869	317	*	2.98	3.76	1.16	2.61	0.0015	0.0112	11.62	15.54	1.08	3.38	Distal Intergenic	9	83431547	83454574	23028	1	100039186	uc009qwk.2	-61678	ENSMUSG00000099718	Gm2087	predicted gene 2087
chr8	52592837	52593008	172	*	2.53	3.33	0.59	2.74	0.0015	0.0112	11.62	8.48	2.16	0.85	Distal Intergenic	8	52356611	52403339	46729	1	330767	uc009lry.1	236226	ENSMUSG00000110013	1190028D05Rik	RIKEN cDNA 1190028D05 gene
chr15	97489276	97489747	472	*	2.93	3.7	1.16	2.54	0.00152	0.0113	14.72	11.3	1.08	3.38	Distal Intergenic	15	97361200	97385680	24481	1	239647	uc007xku.1	128076	ENSMUSG00000044250	Pced1b	PC-esterase domain containing 1B
chr14	104051346	104051789	444	*	3.07	3.83	1.37	2.46	0.00154	0.0113	10.07	18.37	4.32	0.85	Distal Intergenic	14	103977628	104027142	49515	2	73877	uc029sms.1	-24204	ENSMUSG00000115727	4930432J09Rik	RIKEN cDNA 4930432J09 gene
chr10	58652047	58652257	211	*	2.24	3.09	-0.05	3.14	0.00156	0.0114	8.52	8.48	1.08	0.85	Intron (uc007fdh.2/13608, intron 1 of 11)	10	58600788	58675696	74909	2	13608	uc007fdh.2	23439	ENSMUSG00000003227	Edar	ectodysplasin-A receptor
chr14	78460964	78461188	225	*	2.24	3.09	-0.05	3.14	0.00156	0.0114	8.52	8.48	1.08	0.85	Distal Intergenic	14	78492246	78522702	30457	2	219181	uc057ktg.1	61514	ENSMUSG00000022016	Akap11	A kinase (PRKA) anchor protein 11
chr3	108758553	108758726	174	*	2.24	3.09	-0.05	3.14	0.00156	0.0114	8.52	8.48	1.08	0.85	3' UTR	3	108751550	108762096	10547	1	329738	uc008qzq.1	7003	ENSMUSG00000049565	Aknad1	AKNA domain containing 1
chr4	64502726	64502969	244	*	2.24	3.09	-0.05	3.14	0.00156	0.0114	8.52	8.48	1.08	0.85	Distal Intergenic	4	64254053	64276603	22551	2	102633436	uc008thl.1	-226123	NA	Gm11217	predicted gene 11217
chr6	3712002	3712246	245	*	2.24	3.09	-0.05	3.14	0.00156	0.0114	8.52	8.48	1.08	0.85	Intron (uc009ave.1/12311, intron 7 of 14)	6	3721301	3721385	85	2	100124468	uc012ehs.1	9139	ENSMUSG00000076357	Mir653	microRNA 653
chr8	90874076	90874271	196	*	2.24	3.09	-0.05	3.14	0.00156	0.0114	8.52	8.48	1.08	0.85	Exon (uc009mse.2/109151, exon 3 of 3)	8	90828835	91054508	225674	1	109151	uc009msf.2	45241	ENSMUSG00000056608	Chd9	chromodomain helicase DNA binding protein 9
chr8	104309531	104309742	212	*	2.24	3.09	-0.05	3.14	0.00156	0.0114	8.52	8.48	1.08	0.85	Promoter (<=1kb)	8	104281042	104310081	29040	2	100504164	uc009nai.1	339	ENSMUSG00000110430	Cmtm1	CKLF-like MARVEL transmembrane domain containing 1
chr8	116432381	116432550	170	*	2.24	3.09	-0.05	3.14	0.00156	0.0114	8.52	8.48	1.08	0.85	Distal Intergenic	8	116505015	116515915	10901	1	75465	uc009nog.1	-72465	ENSMUSG00000034467	Dynlrb2	dynein light chain roadblock-type 2
chr4	78824753	78825051	299	*	3.28	4.02	1.64	2.38	0.00156	0.0114	8.52	24.02	5.4	0.85	Distal Intergenic	4	78594047	78597484	3438	1	623726	uc056zwl.1	230706	NA	A430085M09Rik	RIKEN cDNA A430085M09 gene
chr12	48511684	48512005	322	*	2.74	3.5	1.03	2.46	0.00156	0.0114	15.5	7.07	3.24	0.85	Distal Intergenic	12	49382883	49386867	3985	1	15228	uc011ylr.1	-870878	ENSMUSG00000020950	Foxg1	forkhead box G1
chr16	15168237	15168561	325	*	2.74	3.5	1.03	2.46	0.00156	0.0114	15.5	7.07	3.24	0.85	Distal Intergenic	16	14906646	14938120	31475	1	66793	uc007yho.1	261591	ENSMUSG00000068617	Efcab1	EF-hand calcium binding domain 1
chr5	142513482	142513860	379	*	2.74	3.5	1.03	2.46	0.00156	0.0114	15.5	7.07	3.24	0.85	Intron (uc057bvx.1/231858, intron 2 of 14)	5	142484839	142509659	24821	2	231858	uc009ais.2	-3823	ENSMUSG00000029576	Radil	Ras association and DIL domains
chr14	20785290	20785527	238	*	2.85	3.63	1.03	2.6	0.00157	0.0115	9.3	15.54	3.24	0.85	Intron (uc007skt.2/12325, intron 2 of 20)	14	20734873	20794088	59216	2	12325	uc007skt.2	8561	ENSMUSG00000021820	Camk2g	calcium/calmodulin-dependent protein kinase II gamma
chr8	65013182	65013494	313	*	2.69	3.45	0.95	2.51	0.00159	0.0116	16.27	5.65	2.16	1.69	3' UTR	8	64998448	65018688	20241	2	234329	uc009lve.2	5194	ENSMUSG00000053490	Trim60	tripartite motif-containing 60
chr12	49564995	49565198	204	*	2.55	3.36	0.47	2.89	0.0016	0.0116	9.3	11.3	1.08	1.69	Distal Intergenic	12	49476993	49480862	3870	2	69054	uc029rsk.1	-84133	ENSMUSG00000100844	1810007C17Rik	RIKEN cDNA 1810007C17 gene
chr19	40372359	40372580	222	*	2.55	3.36	0.47	2.89	0.0016	0.0116	9.3	11.3	1.08	1.69	Intron (uc057lau.1/20411, intron 4 of 21)	19	40364994	40382831	17838	2	20411	uc008hkv.1	10251	ENSMUSG00000025006	Sorbs1	sorbin and SH3 domain containing 1
chr8	68206334	68206582	249	*	2.55	3.36	0.47	2.89	0.0016	0.0116	9.3	11.3	1.08	1.69	Distal Intergenic	8	68276528	68347704	71177	1	72281	uc009lwe.2	-69946	ENSMUSG00000053886	Sh2d4a	SH2 domain containing 4A
chr9	29777154	29777560	407	*	2.99	3.76	1.23	2.53	0.00161	0.0117	11.62	15.54	2.16	2.54	Intron (uc009oqu.1/235106, intron 1 of 7)	9	28995964	29963129	967166	2	235106	uc009oqu.1	185569	ENSMUSG00000059974	Ntm	neurotrimin
chr13	98147950	98148220	271	*	3.49	4.21	1.97	2.24	0.00164	0.0119	20.14	16.96	1.08	6.76	Intron (uc007roh.1/110596, intron 1 of 35)	13	97898595	98206165	307571	2	110596	uc007roh.1	57945	ENSMUSG00000021662	Arhgef28	Rho guanine nucleotide exchange factor (GEF) 28
chr10	88679953	88680359	407	*	3.2	3.94	1.59	2.36	0.00164	0.0119	12.4	18.37	4.32	1.69	Promoter (2-3kb)	10	88675269	88683023	7755	2	20728	uc007grv.3	2664	ENSMUSG00000004359	Spic	Spi-C transcription factor (Spi-1/PU.1 related)
chr16	55079610	55079820	211	*	2.49	3.28	0.59	2.69	0.00165	0.0119	12.4	7.07	2.16	0.85	Distal Intergenic	16	55225175	55283283	58109	2	239852	uc007zlk.1	203463	ENSMUSG00000064310	Zpld1	zona pellucida like domain containing 1
chr3	152478884	152479063	180	*	2.49	3.28	0.59	2.69	0.00165	0.0119	12.4	7.07	2.16	0.85	Intron (uc008rtq.1/229949, intron 11 of 13)	3	152422618	152462826	40209	1	108946	uc057lgx.1	56266	ENSMUSG00000039068	Zzz3	zinc finger, ZZ domain containing 3
chr9	45778280	45778570	291	*	2.49	3.28	0.59	2.69	0.00165	0.0119	12.4	7.07	2.16	0.85	Exon (uc009pgb.2/214552, exon 13 of 26)	9	45778408	45782070	3663	2	214552	uc012gsf.1	3500	ENSMUSG00000043987	Cep164	centrosomal protein 164
chr5	27551269	27551520	252	*	2.76	3.56	0.85	2.7	0.00165	0.0119	10.85	12.72	1.08	2.54	Intron (uc008wtk.2/13483, intron 6 of 25)	5	27533777	27697025	163249	1	13483	uc008wtq.1	17492	ENSMUSG00000061576	Dpp6	dipeptidylpeptidase 6
chr17	34210660	34210991	332	*	3.57	4.28	2.07	2.21	0.00167	0.012	9.3	29.67	7.56	0.85	Intron (uc008cbx.2/21355, intron 5 of 11)	17	34204479	34216321	11843	1	21355	uc008cbx.2	6181	ENSMUSG00000024339	Tap2	transporter 2, ATP-binding cassette, sub-family B (MDR/TAP)
chr5	90811658	90812146	489	*	3.25	3.99	1.62	2.37	0.00167	0.012	16.27	15.54	1.08	5.07	Distal Intergenic	5	90794534	90803067	8534	1	20309	uc008ybk.1	17124	ENSMUSG00000029375	Cxcl15	chemokine (C-X-C motif) ligand 15
chr16	18761784	18762098	315	*	3.47	4.18	2.03	2.15	0.00167	0.012	17.82	18.37	6.48	1.69	Distal Intergenic	16	18776847	18778262	1416	1	12741	uc007yok.2	-14749	ENSMUSG00000041378	Cldn5	claudin 5
chr15	103095721	103096374	654	*	4.25	4.92	2.92	2	0.00168	0.0121	15.5	45.22	7.56	7.61	Distal Intergenic	15	103123070	103146828	23759	2	432989	uc029svj.1	50454	ENSMUSG00000097003	D930007P13Rik	Riken cDNA D930007P13 gene
chr12	11400044	11400305	262	*	2.56	3.36	0.59	2.78	0.00171	0.0122	9.3	11.3	2.16	0.85	Intron (uc011ykf.1/26950, intron 1 of 3)	12	11325245	11436649	111405	2	26950	uc011ykf.1	36344	ENSMUSG00000054459	Vsnl1	visinin-like 1
chr6	57106512	57106823	312	*	2.99	3.74	1.37	2.37	0.00171	0.0122	13.95	12.72	4.32	0.85	Distal Intergenic	6	57113425	57114360	936	1	113858	uc009cbx.1	-6602	ENSMUSG00000115181	Vmn1r10	vomeronasal 1 receptor 10
chr10	45694487	45694695	209	*	2.19	3.03	-0.05	3.09	0.00171	0.0122	9.3	7.07	1.08	0.85	Intron (uc007fad.2/209462, intron 20 of 23)	10	45672539	45712345	39807	1	209462	uc007faf.2	21948	ENSMUSG00000038822	Hace1	HECT domain and ankyrin repeat containing, E3 ubiquitin protein ligase 1
chr10	89715151	89715422	272	*	2.19	3.03	-0.05	3.09	0.00171	0.0122	9.3	7.07	1.08	0.85	Intron (uc007gss.1/67019, intron 9 of 10)	10	89711973	89732295	20323	2	67019	uc007gss.1	16873	ENSMUSG00000019948	Actr6	ARP6 actin-related protein 6
chr12	8492735	8492908	174	*	2.19	3.03	-0.05	3.09	0.00171	0.0122	9.3	7.07	1.08	0.85	Distal Intergenic	12	8497758	8499985	2228	2	11852	uc007mzp.2	7077	ENSMUSG00000054364	Rhob	ras homolog family member B
chr18	12632999	12633328	330	*	2.19	3.03	-0.05	3.09	0.00171	0.0122	9.3	7.07	1.08	0.85	Distal Intergenic	18	12643533	12689445	45913	1	72747	uc008eci.2	-10205	ENSMUSG00000024424	Ttc39c	tetratricopeptide repeat domain 39C
chr2	139839562	139839789	228	*	2.19	3.03	-0.05	3.09	0.00171	0.0122	9.3	7.07	1.08	0.85	Intron (uc008mpg.3/75812, intron 13 of 13)	2	139678178	139758581	80404	1	319909	uc008mpf.2	161384	ENSMUSG00000074766	Ism1	isthmin 1, angiogenesis inhibitor
chr5	134708651	134708889	239	*	2.19	3.03	-0.05	3.09	0.00171	0.0122	9.3	7.07	1.08	0.85	Intron (uc008zwv.2/13717, intron 28 of 36)	5	134668173	134688590	20418	2	16885	uc008zwu.1	-20061	ENSMUSG00000029674	Limk1	LIM-domain containing, protein kinase
chr6	81768087	81768278	192	*	2.19	3.03	-0.05	3.09	0.00171	0.0122	9.3	7.07	1.08	0.85	Distal Intergenic	6	81895590	81895663	74	2	102465711	uc009cki.3	127385	ENSMUSG00000106154	Mir7232	microRNA 7232
chr8	89355536	89355814	279	*	3.2	3.94	1.62	2.32	0.00173	0.0123	19.37	11.3	1.08	5.07	Distal Intergenic	8	89027242	89044162	16921	2	58198	uc009msa.4	-311374	ENSMUSG00000031665	Sall1	spalt like transcription factor 1
chr5	52505976	52506423	448	*	3.57	4.28	2.1	2.19	0.00174	0.0124	16.27	22.61	4.32	4.23	Distal Intergenic	5	52374651	52471543	96893	2	100503884	uc029vhk.1	-34433	ENSMUSG00000045790	Ccdc149	coiled-coil domain containing 149
chr7	74840077	74840299	223	*	2.51	3.32	0.47	2.85	0.00175	0.0124	10.07	9.89	1.08	1.69	Distal Intergenic	7	75030211	75075166	44956	1	75205	uc009hwi.2	-189912	ENSMUSG00000108803	4930533N22Rik	RIKEN cDNA 4930533N22 gene
chr7	99397669	99398007	339	*	2.91	3.67	1.23	2.43	0.00177	0.0126	15.5	9.89	2.16	2.54	Intron (uc009ilo.1/233552, intron 2 of 17)	7	99381549	99460984	79436	1	233552	uc009ilo.1	16120	ENSMUSG00000035314	Gdpd5	glycerophosphodiester phosphodiesterase domain containing 5
chr12	4813570	4813896	327	*	3.44	4.18	1.81	2.37	0.00178	0.0126	10.85	25.43	1.08	5.92	Distal Intergenic	12	4817608	4827659	10052	1	66055	uc007myi.1	-3712	ENSMUSG00000037361	Sf3b6	splicing factor 3B, subunit 6
chr2	9250341	9250644	304	*	2.73	3.52	0.85	2.66	0.00181	0.0127	11.62	11.3	1.08	2.54	Distal Intergenic	2	9189515	9197484	7970	1	73438	uc008igz.2	60826	ENSMUSG00000085580	1700061F12Rik	RIKEN cDNA 1700061F12 gene
chr1	136466083	136466460	378	*	4.33	4.99	3.06	1.94	0.00182	0.0128	24.02	39.56	6.48	10.15	Promoter (1-2kb)	1	136467848	136530819	62972	1	381293	uc007cuv.2	-1388	ENSMUSG00000041498	Kif14	kinesin family member 14
chr7	80534898	80535377	480	*	5.03	5.65	3.9	1.75	0.00183	0.0128	44.16	56.52	12.96	16.91	Promoter (<=1kb)	7	80454993	80534998	80006	2	12144	uc009iaw.2	0	ENSMUSG00000030528	Blm	Bloom syndrome, RecQ like helicase
chrX	67924742	67925367	626	*	3.63	4.34	2.16	2.18	0.00187	0.0131	17.82	22.61	2.16	6.76	Distal Intergenic	20	67919864	67921450	1587	2	66780	uc009tis.1	-3292	ENSMUSG00000025288	4933436I01Rik	RIKEN cDNA 4933436I01 gene
chr16	23886908	23887076	169	*	2.52	3.32	0.59	2.73	0.00187	0.0131	10.07	9.89	2.16	0.85	Downstream (2-3kb)	16	23889581	23890844	1264	2	20604	uc007ytx.1	3768	ENSMUSG00000004366	Sst	somatostatin
chr5	22541817	22542133	317	*	2.52	3.32	0.59	2.73	0.00187	0.0131	10.07	9.89	2.16	0.85	Intron (uc008wpq.1/26429, intron 3 of 13)	5	22486489	22550331	63843	2	26429	uc008wpq.1	8198	ENSMUSG00000029012	Orc5	origin recognition complex, subunit 5
chr8	85002870	85003083	214	*	2.14	2.97	-0.05	3.03	0.00187	0.0131	10.07	5.65	1.08	0.85	3' UTR	8	85007202	85014408	7207	2	212989	uc009mov.2	11325	ENSMUSG00000052819	Best2	bestrophin 2
chr2	173457879	173458391	513	*	3.44	4.13	2.07	2.06	0.00187	0.0131	20.92	14.13	7.56	0.85	Distal Intergenic	2	173522592	173528502	5911	1	72221	uc008odt.2	-64201	ENSMUSG00000027518	1700021F07Rik	RIKEN cDNA 1700021F07 gene
chr10	67537367	67537902	536	*	4.82	5.45	3.69	1.76	0.00191	0.0133	36.42	50.87	17.28	8.46	Promoter (<=1kb)	10	67537869	67542188	4320	1	13654	uc007flx.1	0	ENSMUSG00000037868	Egr2	early growth response 2
chr10	66697813	66698112	300	*	2.95	3.72	1.16	2.56	0.00194	0.0135	10.85	15.54	1.08	3.38	Exon (uc007flo.1/uc007flo.1, exon 1 of 1)	10	66915636	66920258	4623	2	68488	uc057kiz.1	222146	NA	1110002J07Rik	RIKEN cDNA 1110002J07 gene
chr7	29859851	29860178	328	*	4.12	4.79	2.82	1.98	0.00196	0.0136	20.14	35.33	6.48	7.61	Promoter (<=1kb)	7	29859979	29877302	17324	1	233058	uc009gcj.2	0	ENSMUSG00000058402	Zfp420	zinc finger protein 420
chr16	97172558	97172767	210	*	2.7	3.48	0.85	2.62	0.00198	0.0137	12.4	9.89	1.08	2.54	Promoter (1-2kb)	16	96592079	97170735	578657	2	13508	uc008add.2	-1823	ENSMUSG00000050272	Dscam	DS cell adhesion molecule
chr18	41919162	41919524	363	*	3.04	3.79	1.37	2.42	0.00198	0.0137	9.3	18.37	4.32	0.85	Intron (uc008eti.1/77619, intron 4 of 6)	18	41875696	41951194	75499	2	77619	uc008eti.1	31670	ENSMUSG00000056671	Prelid2	PRELI domain containing 2
chr7	12792772	12793061	290	*	3.09	3.84	1.41	2.44	0.00202	0.0139	13.17	15.54	1.08	4.23	Distal Intergenic	7	12768092	12775658	7567	2	232875	uc009feg.2	-17114	ENSMUSG00000070822	Zscan18	zinc finger and SCAN domain containing 18
chr17	26583448	26583922	475	*	3.42	4.1	2.07	2.03	0.00202	0.0139	21.69	12.72	7.56	0.85	Intron (uc008bef.2/67458, intron 1 of 9)	17	26561512	26656934	95423	1	67458	uc008bef.2	21936	ENSMUSG00000001576	Ergic1	endoplasmic reticulum-golgi intermediate compartment (ERGIC) 1
chr10	70183372	70184169	798	*	4.46	5.1	3.28	1.82	0.00202	0.0139	33.32	35.33	11.88	7.61	Intron (uc011xfv.1/76551, intron 7 of 8)	10	70204664	70219711	15048	1	69563	uc007fnp.4	-20495	ENSMUSG00000019933	Mrln	myoregulin
chr1	42387069	42387573	505	*	3.65	4.34	2.27	2.07	0.00204	0.0139	19.37	21.2	5.4	4.23	Distal Intergenic	1	42648200	42667672	19473	2	66297	uc007aur.1	280099	ENSMUSG00000060424	Pantr1	POU domain, class 3, transcription factor 3 adjacent noncoding transcript 1
chr10	70651024	70651236	213	*	2.23	3.08	-0.05	3.13	0.00204	0.0139	6.97	9.89	1.08	0.85	Promoter (<=1kb)	10	70601049	70651925	50877	2	319646	uc007foc.1	689	ENSMUSG00000037747	D630013N20Rik	RIKEN cDNA D630013N20 gene
chr10	104111479	104111703	225	*	2.23	3.08	-0.05	3.13	0.00204	0.0139	6.97	9.89	1.08	0.85	Distal Intergenic	10	104142987	104145427	2441	1	100861880	uc057kjo.1	-31284	ENSMUSG00000091779	Gm21293	predicted gene, 21293
chr5	7275744	7275986	243	*	2.23	3.08	-0.05	3.13	0.00204	0.0139	6.97	9.89	1.08	0.85	Intron (uc012dry.1/207618, intron 1 of 3)	5	7304164	7305809	1646	1	70920	uc033ihq.1	-28178	ENSMUSG00000040514	Tex47	testis expressed 47
chr6	9229937	9230116	180	*	2.23	3.08	-0.05	3.13	0.00204	0.0139	6.97	9.89	1.08	0.85	Intron (uc009ayb.1/18231, intron 2 of 2)	6	8950019	9248578	298560	1	18231	uc009ayc.1	279918	ENSMUSG00000046178	Nxph1	neurexophilin 1
chr13	27699395	27699708	314	*	2.48	3.27	0.59	2.68	0.00205	0.014	10.85	8.48	2.16	0.85	Distal Intergenic	13	27708998	27716737	7740	2	18814	uc007pyb.2	17029	ENSMUSG00000021348	Prl7d1	prolactin family 7, subfamily d, member 1
chr6	79015994	79016270	277	*	2.48	3.27	0.59	2.68	0.00205	0.014	10.85	8.48	2.16	0.85	Distal Intergenic	6	79032042	79035869	3828	1	100504701	uc009ckc.2	-15772	ENSMUSG00000108072	Gm20362	predicted gene, 20362
chr11	52981883	52982108	226	*	2.09	2.92	-0.05	2.97	0.00205	0.014	10.85	4.24	1.08	0.85	Intron (uc007ivp.1/320027, intron 3 of 15)	11	53111451	53120056	8606	2	790909	uc029rlq.1	137948	ENSMUSG00000087668	Gm11186	predicted gene 11186
chr15	89173969	89174255	287	*	2.76	3.52	1.03	2.49	0.00206	0.0141	11.62	11.3	3.24	0.85	Promoter (<=1kb)	15	89155546	89173951	18406	2	140570	uc011zxs.2	-18	ENSMUSG00000036606	Plxnb2	plexin B2
chr17	69561708	69561949	242	*	2.76	3.52	1.03	2.49	0.00206	0.0141	11.62	11.3	3.24	0.85	Distal Intergenic	17	69439326	69489233	49908	1	320722	uc008dkx.2	122382	ENSMUSG00000091636	Akain1	A kinase (PRKA) anchor inhibitor 1
chr4	123619165	123619557	393	*	3.17	3.91	1.59	2.32	0.00206	0.0141	11.62	18.37	4.32	1.69	Promoter (2-3kb)	4	123616420	123616521	102	1	102465214	uc033ieh.1	2745	ENSMUSG00000099005	Mir6398	microRNA 6398
chr15	96625205	96625631	427	*	3.16	3.88	1.64	2.24	0.00208	0.0142	13.95	15.54	5.4	0.85	Intron (uc007xkh.2/105727, intron 1 of 15)	15	96571418	96641962	70545	2	105727	uc007xkh.2	16331	ENSMUSG00000023169	Slc38a1	solute carrier family 38, member 1
chr10	112446580	112446849	270	*	2.82	3.59	1.03	2.56	0.00208	0.0142	8.52	15.54	3.24	0.85	Intron (uc007hao.1/268345, intron 2 of 4)	10	112455608	112465874	10267	1	268345	uc011xnj.1	-8759	ENSMUSG00000035681	Kcnc2	potassium voltage gated channel, Shaw-related subfamily, member 2
chr16	9995479	9995734	256	*	2.82	3.59	1.03	2.56	0.00208	0.0142	8.52	15.54	3.24	0.85	Promoter (2-3kb)	16	9577710	9992533	414824	2	14811	uc007ydc.1	-2946	ENSMUSG00000059003	Grin2a	glutamate receptor, ionotropic, NMDA2A (epsilon 1)
chr12	96771019	96771575	557	*	3.39	4.09	1.95	2.15	0.00209	0.0142	18.6	15.54	4.32	3.38	Distal Intergenic	12	96046621	96047222	602	2	69423	uc033geu.1	-723797	NA	1700019M22Rik	NFX-like protein
chr15	79720810	79721065	256	*	2.42	3.22	0.47	2.75	0.0021	0.0143	11.62	7.07	1.08	1.69	3' UTR	15	79724068	79742536	18469	2	223697	uc007wuh.3	21471	ENSMUSG00000042524	Sun2	Sad1 and UNC84 domain containing 2
chr17	26676257	26676497	241	*	2.42	3.22	0.47	2.75	0.0021	0.0143	11.62	7.07	1.08	1.69	Promoter (<=1kb)	17	26676396	26697951	21556	1	11974	uc008beh.1	0	ENSMUSG00000015575	Atp6v0e	ATPase, H+ transporting, lysosomal V0 subunit E
chr15	95038803	95039030	228	*	2.97	3.75	1.16	2.59	0.00211	0.0143	8.52	18.37	1.08	3.38	Intron (uc007xjn.1/320709, intron 6 of 7)	15	95097622	95149318	51697	2	100043315	uc007xjo.2	110288	ENSMUSG00000100603	LOC100043315	uncharacterized LOC100043315
chr17	18013913	18014188	276	*	2.85	3.59	1.23	2.36	0.00211	0.0143	17.05	7.07	2.16	2.54	Distal Intergenic	17	18021733	18022704	972	1	14291	uc012alh.1	-7545	ENSMUSG00000048062	Fpr-rs4	formyl peptide receptor, related sequence 4
chr18	56295099	56295407	309	*	2.71	3.48	0.95	2.53	0.00211	0.0143	12.4	9.89	2.16	1.69	Distal Intergenic	18	56400337	56503792	103456	1	107022	uc008eyj.1	-104930	ENSMUSG00000001700	Gramd3	GRAM domain containing 3
chr19	44918451	44918713	263	*	2.55	3.36	0.59	2.77	0.00213	0.0144	7.75	12.72	2.16	0.85	Distal Intergenic	19	44931119	44983787	52669	1	226151	uc008hqb.1	-12406	ENSMUSG00000036097	Slf2	SMC5-SMC6 complex localization factor 2
chr10	128965571	128966156	586	*	3.44	4.16	1.97	2.19	0.00214	0.0145	20.14	15.54	1.08	6.76	Distal Intergenic	10	128958277	128960988	2712	2	71664	uc007hpd.1	-4583	ENSMUSG00000025347	Mettl7b	methyltransferase like 7B
chr6	63242183	63242545	363	*	3.01	3.76	1.37	2.39	0.00216	0.0146	10.07	16.96	4.32	0.85	Distal Intergenic	6	63256857	63504872	248016	1	14804	uc009cdx.1	-14312	ENSMUSG00000071424	Grid2	glutamate receptor, ionotropic, delta 2
chr5	67222446	67222842	397	*	3.45	4.15	2.07	2.07	0.00216	0.0146	17.05	18.37	7.56	0.85	Distal Intergenic	5	67260565	67264609	4045	1	67878	uc008xpo.2	-37723	ENSMUSG00000037720	Tmem33	transmembrane protein 33
chr18	36374122	36374541	420	*	2.96	3.69	1.37	2.33	0.00218	0.0147	13.17	12.72	4.32	0.85	Intron (uc008eni.1/66060, intron 2 of 2)	18	36348624	36402978	54355	1	66060	uc008enj.1	25498	ENSMUSG00000046727	Cystm1	cysteine-rich transmembrane module containing 1
chr6	64407733	64407993	261	*	2.5	3.31	0.47	2.84	0.00219	0.0147	8.52	11.3	1.08	1.69	Intron (uc009cdz.1/14804, intron 12 of 15)	6	64729146	64731243	2098	1	11921	uc009ceb.3	-321153	ENSMUSG00000073043	Atoh1	atonal bHLH transcription factor 1
chr7	48562171	48562425	255	*	2.5	3.31	0.47	2.84	0.00219	0.0147	8.52	11.3	1.08	1.69	Distal Intergenic	7	48550965	48558086	7122	2	243979	uc009hat.3	-4085	ENSMUSG00000050425	Mrgprb2	MAS-related GPR, member B2
chr13	23449300	23449476	177	*	2.72	3.51	0.85	2.66	0.00219	0.0147	10.07	12.72	1.08	2.54	Distal Intergenic	13	23456992	23465223	8232	2	12231	uc007ptq.3	15747	ENSMUSG00000000706	Btn1a1	butyrophilin, subfamily 1, member A1
chrX	8017211	8017438	228	*	2.72	3.51	0.85	2.66	0.00219	0.0147	10.07	12.72	1.08	2.54	Promoter (1-2kb)	20	8004201	8018492	14292	2	69824	uc009snn.1	1054	ENSMUSG00000031163	Glod5	glyoxalase domain containing 5
chr16	34650718	34651060	343	*	3.18	3.91	1.64	2.26	0.0022	0.0148	11.62	18.37	5.4	0.85	Promoter (<=1kb)	16	34651211	34678610	27400	1	76378	uc007zaz.1	-151	ENSMUSG00000022832	Ropn1	ropporin, rhophilin associated protein 1
chr3	33062181	33062515	335	*	3.62	4.32	2.21	2.11	0.00222	0.0148	11.62	28.26	7.56	1.69	Intron (uc008owy.1/73874, intron 3 of 7)	3	32947926	33083060	135135	2	58869	uc008owu.4	20545	ENSMUSG00000027674	Pex5l	peroxisomal biogenesis factor 5-like
chr6	94944578	94945026	449	*	3.33	4.04	1.87	2.17	0.00223	0.0149	13.17	19.78	6.48	0.85	Promoter (<=1kb)	6	94943834	94951545	7712	1	78773	uc029vxu.1	744	ENSMUSG00000108187	4930511E03Rik	RIKEN cDNA 4930511E03 gene
chr10	95417939	95418148	210	*	3.39	4.09	1.99	2.1	0.00223	0.0149	18.6	15.54	5.4	2.54	Promoter (<=1kb)	10	95417375	95428640	11266	1	70523	uc029rer.1	564	ENSMUSG00000097766	5730420D15Rik	RIKEN cDNA 5730420D15 gene
chr10	98297337	98297538	202	*	2.18	3.02	-0.05	3.07	0.00223	0.0149	7.75	8.48	1.08	0.85	Downstream (2-3kb)	10	98299927	98351867	51941	2	667438	uc029rev.1	54329	ENSMUSG00000112896	Gm8633	predicted gene 8633
chr11	84168822	84169099	278	*	2.18	3.02	-0.05	3.07	0.00223	0.0149	7.75	8.48	1.08	0.85	Promoter (1-2kb)	11	84148361	84167476	19116	2	628813	uc007kqi.2	-1346	ENSMUSG00000051452	Gm11437	predicted gene 11437
chr14	33599047	33599257	211	*	2.18	3.02	-0.05	3.07	0.00223	0.0149	7.75	8.48	1.08	0.85	Intron (uc007szx.1/19256, intron 1 of 11)	14	33604934	33640754	35821	1	19256	uc007szy.1	-5677	ENSMUSG00000021940	Ptpn20	protein tyrosine phosphatase, non-receptor type 20
chr14	45695806	45695958	153	*	2.18	3.02	-0.05	3.07	0.00223	0.0149	7.75	8.48	1.08	0.85	Distal Intergenic	14	45593171	45658143	64973	2	114874	uc007tha.2	-37663	ENSMUSG00000037697	Ddhd1	DDHD domain containing 1
chr14	119711387	119711537	151	*	2.18	3.02	-0.05	3.07	0.00223	0.0149	7.75	8.48	1.08	0.85	Intron (uc007uzn.2/50787, intron 1 of 1)	14	119749227	119751564	2338	1	75432	uc029snc.1	-37690	ENSMUSG00000100274	1700006F04Rik	RIKEN cDNA 1700006F04 gene
chr17	30589104	30589302	199	*	2.18	3.02	-0.05	3.07	0.00223	0.0149	7.75	8.48	1.08	0.85	Distal Intergenic	17	30513485	30576287	62803	2	224671	uc008btw.2	-12817	ENSMUSG00000062202	Btbd9	BTB (POZ) domain containing 9
chr11	100657927	100658181	255	*	2.44	3.22	0.59	2.64	0.00224	0.0149	11.62	7.07	2.16	0.85	Distal Intergenic	11	100626219	100650693	24475	2	278304	uc011yfc.1	-7234	ENSMUSG00000014198	Zfp385c	zinc finger protein 385C
chr4	125551367	125551645	279	*	3.16	3.9	1.53	2.37	0.00224	0.0149	10.07	19.78	3.24	2.54	Intron (uc008usa.2/14807, intron 1 of 15)	4	125504749	125504857	109	1	100124641	uc033iei.1	46618	ENSMUSG00000076033	Mir692-3	microRNA 692-3
chr4	105832733	105832981	249	*	2.72	3.48	1.03	2.45	0.00225	0.015	12.4	9.89	3.24	0.85	Distal Intergenic	4	106316213	106360883	44671	1	329908	uc008tyf.2	-483232	ENSMUSG00000028514	Usp24	ubiquitin specific peptidase 24
chr2	136704414	136704829	416	*	3.72	4.39	2.45	1.94	0.00226	0.015	26.34	15.54	7.56	3.38	Distal Intergenic	2	136713450	136782428	68979	1	20614	uc008mop.1	-8621	ENSMUSG00000027273	Snap25	synaptosomal-associated protein 25
chr15	32235511	32235783	273	*	2.78	3.55	1.03	2.52	0.00228	0.0151	9.3	14.13	3.24	0.85	Distal Intergenic	15	32241845	32241932	88	2	66835	uc029sog.1	6149	ENSMUSG00000089317	Snord123	small nucleolar RNA, C/D box 123
chr2	47061102	47061528	427	*	3.21	3.91	1.78	2.13	0.00228	0.0151	20.14	9.89	4.32	2.54	Distal Intergenic	2	45696605	45698447	1843	1	69405	uc008jpm.1	1364497	ENSMUSG00000086202	1700019E08Rik	RIKEN cDNA 1700019E08 gene
chr18	24889944	24890382	439	*	3.57	4.27	2.13	2.14	0.00229	0.0152	13.17	25.43	5.4	3.38	Intron (uc008ehb.2/225288, intron 3 of 26)	18	25066217	25133507	67291	1	225288	uc008ehd.2	-175835	ENSMUSG00000034295	Fhod3	formin homology 2 domain containing 3
chr16	40475416	40475780	365	*	2.89	3.65	1.16	2.49	0.00232	0.0153	12.4	12.72	1.08	3.38	Intron (uc007zfq.1/268890, intron 2 of 2)	16	39984371	42174242	2189872	1	268890	uc007zfr.2	491045	ENSMUSG00000061080	Lsamp	limbic system-associated membrane protein
chr7	112840838	112841219	382	*	3.35	4.06	1.87	2.19	0.00233	0.0154	10.85	22.61	6.48	0.85	Intron (uc009jgx.2/21676, intron 3 of 12)	7	112759384	112906805	147422	1	21676	uc012fsh.1	81454	ENSMUSG00000055320	Tead1	TEA domain family member 1
chr16	78793970	78794220	251	*	2.51	3.31	0.59	2.72	0.00234	0.0154	8.52	11.3	2.16	0.85	Distal Intergenic	16	78930948	78947155	16208	1	246048	uc007zsv.1	-136728	ENSMUSG00000022860	Chodl	chondrolectin
chr10	93180070	93180361	292	*	3.03	3.78	1.37	2.41	0.00234	0.0154	7.75	19.78	4.32	0.85	Intron (uc007guk.2/237459, intron 1 of 6)	10	93162785	93162903	119	1	100316689	uc011xlp.1	17285	ENSMUSG00000089214	Mir1931	microRNA 1931
chr13	9125225	9125510	286	*	2.74	3.51	0.95	2.56	0.00234	0.0154	10.07	12.72	2.16	1.69	Intron (uc007pkr.2/217980, intron 3 of 17)	13	9093881	9174451	80571	1	217980	uc011ywb.2	31344	ENSMUSG00000033499	Larp4b	La ribonucleoprotein domain family, member 4B
chr2	19734485	19735033	549	*	3.74	4.43	2.36	2.07	0.00236	0.0155	16.27	26.85	4.32	5.92	Distal Intergenic	2	19658062	19660590	2529	1	71198	uc008imj.2	76423	ENSMUSG00000043415	Otud1	OTU domain containing 1
chr16	28304634	28304991	358	*	2.69	3.47	0.85	2.61	0.0024	0.0157	10.85	11.3	1.08	2.54	Intron (uc007yvr.3/14167, intron 3 of 4)	16	28157783	28446075	288293	2	14167	uc007yvr.3	141084	ENSMUSG00000022523	Fgf12	fibroblast growth factor 12
chrX	138871460	138871768	309	*	2.69	3.47	0.85	2.61	0.0024	0.0157	10.85	11.3	1.08	2.54	Distal Intergenic	20	138914430	139009092	94663	1	27206	uc009ujx.3	-42662	ENSMUSG00000052854	Nrk	Nik related kinase
chr2	111711586	111711787	202	*	2.46	3.26	0.47	2.79	0.0024	0.0157	9.3	9.89	1.08	1.69	Distal Intergenic	2	111754251	111755189	939	1	258889	uc008lny.1	-42464	ENSMUSG00000057149	Olfr1301	olfactory receptor 1301
chr6	63084768	63085057	290	*	2.46	3.26	0.47	2.79	0.0024	0.0157	9.3	9.89	1.08	1.69	Distal Intergenic	6	63256857	63504872	248016	1	14804	uc009cdx.1	-171800	ENSMUSG00000071424	Grid2	glutamate receptor, ionotropic, delta 2
chr5	133185041	133185315	275	*	2.62	3.36	1.03	2.33	0.00243	0.0159	16.27	4.24	3.24	0.85	Distal Intergenic	5	132049730	132542343	492614	2	319974	uc008zuy.1	-642698	ENSMUSG00000029673	Auts2	autism susceptibility candidate 2
chr18	26987831	26988092	262	*	2.4	3.17	0.59	2.59	0.00244	0.0159	12.4	5.65	2.16	0.85	Distal Intergenic	18	25677880	25753983	76104	2	108013	uc012baq.1	-1233848	ENSMUSG00000024268	Celf4	CUGBP, Elav-like family member 4
chr9	55535981	55536199	219	*	2.4	3.17	0.59	2.59	0.00244	0.0159	12.4	5.65	2.16	0.85	Distal Intergenic	9	55541149	55546178	5030	1	104360	uc009psm.1	-4950	ENSMUSG00000032318	Isl2	insulin related protein 2 (islet 2)
chr10	123340818	123341080	263	*	2.13	2.96	-0.05	3.02	0.00245	0.0159	8.52	7.07	1.08	0.85	Intron (uc007hgu.2/268354, intron 1 of 5)	10	123264076	123741204	477129	1	268354	uc007hgw.2	76742	ENSMUSG00000044071	Fam19a2	family with sequence similarity 19, member A2
chr15	26316359	26316576	218	*	2.13	2.96	-0.05	3.02	0.00245	0.0159	8.52	7.07	1.08	0.85	Intron (uc007vjm.4/211147, intron 2 of 2)	15	26309048	26409586	100539	1	211147	uc011zrq.3	7311	ENSMUSG00000022269	2020-03-11	membrane-associated ring finger (C3HC4) 11
chr17	32420862	32421093	232	*	2.13	2.96	-0.05	3.02	0.00245	0.0159	8.52	7.07	1.08	0.85	Promoter (<=1kb)	17	32412459	32420975	8517	2	57757	uc008bwz.4	0	ENSMUSG00000079563	Pglyrp2	peptidoglycan recognition protein 2
chr3	111224279	111224541	263	*	2.13	2.96	-0.05	3.02	0.00245	0.0159	8.52	7.07	1.08	0.85	Distal Intergenic	3	111881903	112082001	200099	1	625585	uc029uof.1	-657362	ENSMUSG00000104543	Gm6602	predicted gene 6602
chr4	135215769	135215984	216	*	2.13	2.96	-0.05	3.02	0.00245	0.0159	8.52	7.07	1.08	0.85	3' UTR	4	135213969	135272760	58792	2	29876	uc008vgd.2	56776	ENSMUSG00000037242	Clic4	chloride intracellular channel 4 (mitochondrial)
chr6	39733113	39733313	201	*	2.13	2.96	-0.05	3.02	0.00245	0.0159	8.52	7.07	1.08	0.85	Distal Intergenic	6	39603237	39725463	122227	2	109880	uc009bme.2	-7650	ENSMUSG00000002413	Braf	Braf transforming gene
chr9	101208124	101208308	185	*	2.13	2.96	-0.05	3.02	0.00245	0.0159	8.52	7.07	1.08	0.85	Intron (uc009rfh.3/235542, intron 2 of 13)	9	101192574	101199073	6500	2	235542	uc009rfj.1	-9051	ENSMUSG00000043154	Ppp2r3a	protein phosphatase 2, regulatory subunit B'', alpha
chr9	13752624	13752890	267	*	2.69	3.44	1.03	2.41	0.00246	0.016	13.17	8.48	3.24	0.85	Intron (uc012goc.1/77116, intron 1 of 9)	9	13749181	13806481	57301	1	77116	uc012god.1	3443	ENSMUSG00000031918	Mtmr2	myotubularin related protein 2
chr6	32001682	32001909	228	*	2.33	3.12	0.47	2.65	0.0025	0.0162	13.17	4.24	1.08	1.69	Distal Intergenic	6	32050285	32058915	8631	1	76382	uc009bgk.2	-48376	ENSMUSG00000029766	1700012A03Rik	RIKEN cDNA 1700012A03 gene
chr1	35296285	35296636	352	*	2.91	3.68	1.16	2.52	0.00252	0.0163	10.07	15.54	1.08	3.38	Distal Intergenic	1	34849959	34879585	29627	1	226971	uc007apl.1	446326	ENSMUSG00000026123	Plekhb2	pleckstrin homology domain containing, family B (evectins) member 2
chr7	7187717	7188343	627	*	3.96	4.63	2.69	1.93	0.00253	0.0164	30.99	18.37	1.08	11.84	Distal Intergenic	7	7171353	7183560	12208	1	232854	uc009fck.1	16364	ENSMUSG00000034538	Zfp418	zinc finger protein 418
chr10	70626999	70627336	338	*	3.17	3.9	1.64	2.26	0.00255	0.0164	10.07	19.78	5.4	0.85	Intron (uc007foc.1/319646, intron 1 of 5)	10	70601049	70651925	50877	2	319646	uc007foc.1	24589	ENSMUSG00000037747	D630013N20Rik	RIKEN cDNA D630013N20 gene
chr10	99650905	99651187	283	*	2.47	3.26	0.59	2.67	0.00256	0.0165	9.3	9.89	2.16	0.85	Intron (uc007gxn.1/100504202, intron 2 of 2)	10	99638731	99641920	3190	2	100417125	uc029rez.1	-8985	ENSMUSG00000112503	Gm18409	mediator of cell motility 1 pseudogene
chr7	102317085	102317349	265	*	2.47	3.26	0.59	2.67	0.00256	0.0165	9.3	9.89	2.16	0.85	Intron (uc009irl.1/20866, intron 1 of 2)	7	102267824	102436860	169037	1	20866	uc009irm.2	49261	ENSMUSG00000030987	Stim1	stromal interaction molecule 1
chr14	103888522	103889086	565	*	3.67	4.33	2.45	1.87	0.00257	0.0165	30.22	9.89	7.56	3.38	Distal Intergenic	14	103814615	103844476	29862	2	13618	uc007uwx.3	-44046	ENSMUSG00000022122	Ednrb	endothelin receptor type B
chr6	126774803	126775038	236	*	2.76	3.54	0.95	2.6	0.0026	0.0167	7.75	15.54	2.16	1.69	Distal Intergenic	6	126708329	126740674	32346	2	16494	uc009dvd.2	-34129	ENSMUSG00000038077	Kcna6	potassium voltage-gated channel, shaker-related, subfamily, member 6
chr17	17877069	17877517	449	*	3.18	3.9	1.68	2.22	0.00261	0.0167	17.05	12.72	2.16	4.23	Exon (uc008apt.1/14293, exon 2 of 2)	17	17876471	17883939	7469	2	14293	uc008apt.1	6422	ENSMUSG00000045551	Fpr1	formyl peptide receptor 1
chr3	68387097	68387377	281	*	2.65	3.43	0.85	2.57	0.00262	0.0168	11.62	9.89	1.08	2.54	Intron (uc012cqg.1/100505386, intron 4 of 10)	3	68468183	68626482	158300	1	30953	uc008plr.3	-80806	ENSMUSG00000027777	Schip1	schwannomin interacting protein 1
chr8	112733718	112733991	274	*	2.65	3.43	0.85	2.57	0.00262	0.0168	11.62	9.89	1.08	2.54	Intron (uc009nnj.1/170571, intron 4 of 20)	8	112570043	112882707	312665	1	170571	uc012glb.1	163675	ENSMUSG00000031772	Cntnap4	contactin associated protein-like 4
chr9	5349218	5349475	258	*	2.65	3.43	0.85	2.57	0.00262	0.0168	11.62	9.89	1.08	2.54	Intron (uc009obv.2/12364, intron 3 of 5)	9	5345476	5373034	27559	1	12364	uc012gnp.1	3742	ENSMUSG00000025887	Casp12	caspase 12
chrX	155483503	155483782	280	*	2.41	3.21	0.47	2.74	0.00263	0.0168	10.07	8.48	1.08	1.69	Distal Intergenic	20	155569736	155623327	53592	2	211612	uc009urw.1	139545	ENSMUSG00000041552	Ptchd1	patched domain containing 1
chr14	8147284	8147695	412	*	2.91	3.65	1.3	2.35	0.00263	0.0168	12.4	12.72	3.24	1.69	Intron (uc007ses.2/218699, intron 12 of 18)	14	8165991	8172992	7002	2	68263	uc007sev.1	25297	ENSMUSG00000021748	Pdhb	pyruvate dehydrogenase (lipoamide) beta
chr11	3408980	3409403	424	*	3.48	4.18	2.1	2.08	0.00265	0.0169	17.82	18.37	4.32	4.23	Promoter (<=1kb)	11	3343297	3409238	65942	2	16886	uc007hsu.2	0	ENSMUSG00000020451	Limk2	LIM motif-containing protein kinase 2
chr9	78448056	78448326	271	*	3.71	4.39	2.39	2	0.00265	0.0169	19.37	22.61	5.4	5.07	Promoter (<=1kb)	9	78448210	78450472	2263	1	68291	uc009qul.2	0	ENSMUSG00000032342	Mto1	mitochondrial tRNA translation optimization 1
chr1	4739354	4739924	571	*	4.36	5	3.17	1.84	0.00266	0.017	23.24	40.98	8.64	9.3	Distal Intergenic	1	4773198	4785726	12529	2	27395	uc007afd.4	45802	ENSMUSG00000033845	Mrpl15	mitochondrial ribosomal protein L15
chr16	59576580	59576820	241	*	2.35	3.12	0.59	2.53	0.00267	0.017	13.17	4.24	2.16	0.85	Distal Intergenic	16	59490775	59555752	64978	2	224273	uc007zpk.2	-20828	ENSMUSG00000022723	Crybg3	beta-gamma crystallin domain containing 3
chr2	70538400	70538581	182	*	2.08	2.9	-0.05	2.96	0.00267	0.017	9.3	5.65	1.08	0.85	Intron (uc008jzh.1/66748, intron 11 of 12)	2	70562129	70577130	15002	1	14415	uc008jzj.2	-23548	ENSMUSG00000070880	Gad1	glutamate decarboxylase 1
chr9	98424795	98425002	208	*	2.08	2.9	-0.05	2.96	0.00267	0.017	9.3	5.65	1.08	0.85	Promoter (1-2kb)	9	98422961	98446551	23591	1	19659	uc009rdj.2	1834	ENSMUSG00000046402	Rbp1	retinol binding protein 1, cellular
chr9	79263732	79264197	466	*	3.31	4.03	1.83	2.2	0.00271	0.0172	10.07	22.61	5.4	1.69	Distal Intergenic	9	79444037	79519302	75266	2	100038575	uc029xew.1	255105	ENSMUSG00000111765	Gm10635	predicted gene 10635
chr15	101738542	101738848	307	*	2.71	3.47	1.03	2.44	0.00272	0.0173	10.85	11.3	3.24	0.85	Exon (uc007xtx.1/56735, exon 4 of 9)	15	101733949	101743097	9149	2	56735	uc007xtx.1	4249	ENSMUSG00000051879	Krt71	keratin 71
chr6	113531394	113531752	359	*	2.76	3.5	1.16	2.35	0.00276	0.0174	17.05	5.65	1.08	3.38	Promoter (<=1kb)	6	113531682	113538719	7038	1	211651	uc009dgw.2	0	ENSMUSG00000034023	Fancd2	Fanconi anemia, complementation group D2
chr17	90401850	90402150	301	*	3.02	3.74	1.47	2.27	0.00278	0.0175	15.5	11.3	2.16	3.38	Intron (uc057kzb.1/18189, intron 1 of 6)	17	90033644	90455052	421409	2	18189	uc057kzb.1	52902	ENSMUSG00000024109	Nrxn1	neurexin I
chr16	43968841	43969041	201	*	2.88	3.61	1.3	2.31	0.00287	0.0179	13.17	11.3	3.24	1.69	Downstream (<1kb)	16	43969146	43979077	9932	2	332175	uc007zgp.1	10036	ENSMUSG00000036304	Zdhhc23	zinc finger, DHHC domain containing 23
chr18	14495218	14495500	283	*	2.37	3.16	0.47	2.69	0.00287	0.0179	10.85	7.07	1.08	1.69	Distal Intergenic	18	14625629	14682914	57286	2	268996	uc008ede.1	187414	ENSMUSG00000037013	Ss18	SS18, nBAF chromatin remodeling complex subunit
chr4	27542224	27542523	300	*	2.37	3.16	0.47	2.69	0.00287	0.0179	10.85	7.07	1.08	1.69	Distal Intergenic	4	26635820	26705449	69630	2	75360	uc008sek.1	-836775	ENSMUSG00000086257	4930548K13Rik	RIKEN cDNA 4930548K13 gene
chr13	58912105	58912373	269	*	3.22	3.94	1.68	2.27	0.00289	0.0181	12.4	18.37	2.16	4.23	Intron (uc007quh.2/18212, intron 12 of 12)	13	58808281	58937031	128751	1	18212	uc007quk.1	103824	ENSMUSG00000055254	Ntrk2	neurotrophic tyrosine kinase, receptor, type 2
chr15	47260360	47260677	318	*	3.09	3.83	1.47	2.36	0.00291	0.0182	10.07	18.37	2.16	3.38	Distal Intergenic	15	47580638	47615201	34564	2	239420	uc007vqq.1	354524	ENSMUSG00000022311	Csmd3	CUB and Sushi multiple domains 3
chr1	55818029	55818211	183	*	2.02	2.84	-0.05	2.89	0.00292	0.0182	10.07	4.24	1.08	0.85	Distal Intergenic	1	55931241	55972098	40858	1	329159	uc007bao.2	-113030	ENSMUSG00000099950	9130227L01Rik	RIKEN cDNA 9130227L01 gene
chr6	13876694	13877133	440	*	3.42	4.11	2.07	2.04	0.00294	0.0183	14.72	19.78	7.56	0.85	Intron (uc009ayu.2/76311, intron 1 of 2)	6	13871569	14044385	172817	1	76311	uc009ayv.2	5125	ENSMUSG00000097616	1110019D14Rik	RIKEN cDNA 1110019D14 gene
chr10	63442018	63442309	292	*	2.68	3.43	1.03	2.4	0.00298	0.0184	11.62	9.89	3.24	0.85	Intron (uc007fkh.2/216033, intron 1 of 17)	10	63430098	65003667	1573570	1	216033	uc007fkh.2	11920	ENSMUSG00000060843	Ctnna3	catenin (cadherin associated protein), alpha 3
chr4	155784049	155784249	201	*	2.68	3.43	1.03	2.4	0.00298	0.0184	11.62	9.89	3.24	0.85	Promoter (1-2kb)	4	155781591	155785874	4284	2	320587	uc008wes.2	1625	ENSMUSG00000073680	Tmem88b	transmembrane protein 88B
chr7	51603943	51604157	215	*	2.45	3.25	0.47	2.78	0.00303	0.0187	7.75	11.3	1.08	1.69	Distal Intergenic	7	51621830	51671126	49297	1	140919	uc009hcf.2	-17673	ENSMUSG00000030500	Slc17a6	solute carrier family 17 (sodium-dependent inorganic phosphate cotransporter), member 6
chrX	109664789	109665132	344	*	3.13	3.86	1.59	2.27	0.00303	0.0187	9.3	19.78	4.32	1.69	Distal Intergenic	20	109196756	109200445	3690	1	622976	uc009ucu.2	468033	ENSMUSG00000048621	Gm6377	predicted gene 6377
chr5	102069388	102069622	235	*	3.26	3.97	1.81	2.16	0.00303	0.0187	18.6	12.72	1.08	5.92	Promoter (<=1kb)	5	101832953	102069921	236969	2	72145	uc008yis.2	299	ENSMUSG00000043940	Wdfy3	WD repeat and FYVE domain containing 3
chr12	65534946	65535336	391	*	3.5	4.19	2.1	2.1	0.00305	0.0188	13.95	22.61	4.32	4.23	Distal Intergenic	12	65225517	65228454	2938	1	70948	uc007nrk.1	309429	ENSMUSG00000035560	Wdr20rt	WD repeat domain 20, retrogene
chr10	111720970	111721329	360	*	2.89	3.61	1.37	2.24	0.00306	0.0188	13.17	11.3	4.32	0.85	Distal Intergenic	10	111586719	111594273	7555	2	71321	uc029rfn.1	-126697	ENSMUSG00000097082	4933440J02Rik	RIKEN cDNA 4933440J02 gene
chr5	99679914	99680151	238	*	3.1	3.83	1.53	2.3	0.0031	0.0191	10.07	18.37	3.24	2.54	Intron (uc008ygn.2/319818, intron 1 of 3)	5	99297244	99729060	431817	2	319818	uc008ygn.2	48909	ENSMUSG00000089809	A930011G23Rik	RIKEN cDNA A930011G23 gene
chr10	124172237	124172582	346	*	3.31	4.02	1.83	2.2	0.0031	0.0191	8.52	24.02	5.4	1.69	Distal Intergenic	10	124469074	124524488	55415	1	75030	uc011xpg.1	-296492	ENSMUSG00000112364	4930503E24Rik	eukaryotic translation initiation factor 3, subunit I pseudogene
chr16	29131343	29131758	416	*	3.38	4.08	1.99	2.09	0.00318	0.0194	13.95	19.78	5.4	2.54	Distal Intergenic	16	29209695	29230530	20836	1	27281	uc007yvw.1	-77937	ENSMUSG00000022525	Hrasls	HRAS-like suppressor
chr10	95143126	95143465	340	*	3.67	4.34	2.36	1.99	0.00318	0.0194	19.37	21.2	4.32	5.92	Promoter (2-3kb)	10	95120582	95145825	25244	2	628062	uc056yhz.1	2360	ENSMUSG00000112481	Gm29684	predicted gene, 29684
chr4	49695664	49695984	321	*	2.92	3.67	1.23	2.44	0.00319	0.0195	8.52	16.96	2.16	2.54	Intron (uc012ded.2/242443, intron 6 of 8)	4	49678747	49681983	3237	2	19059	uc008swd.1	-13681	ENSMUSG00000028310	Ppp3r2	protein phosphatase 3, regulatory subunit B, alpha isoform (calcineurin B, type II)
chr15	91108448	91108910	463	*	3.16	3.88	1.62	2.26	0.00321	0.0196	13.95	15.54	1.08	5.07	Distal Intergenic	15	90933275	91049951	116677	2	16564	uc007xhv.3	-58497	ENSMUSG00000022629	Kif21a	kinesin family member 21A
chr1	135674203	135674411	209	*	2.12	2.95	-0.05	3	0.00323	0.0196	6.97	8.48	1.08	0.85	Intron (uc007ctn.1/uc007ctn.1, intron 1 of 1)	1	135729197	135752229	23033	1	13007	uc007cto.1	-54786	ENSMUSG00000026421	Csrp1	cysteine and glycine-rich protein 1
chr9	28587679	28587839	161	*	2.12	2.95	-0.05	3	0.00323	0.0196	6.97	8.48	1.08	0.85	Intron (uc009oqr.2/330908, intron 2 of 7)	9	28403149	28815617	412469	1	330908	uc009oqs.1	184530	ENSMUSG00000062257	Opcml	opioid binding protein/cell adhesion molecule-like
chr9	45813362	45813545	184	*	2.12	2.95	-0.05	3	0.00323	0.0196	6.97	8.48	1.08	0.85	Intron (uc012gse.1/214552, intron 3 of 29)	9	45766946	45803328	36383	2	214552	uc009pgb.2	-10034	ENSMUSG00000043987	Cep164	centrosomal protein 164
chrX	68243895	68244110	216	*	2.12	2.95	-0.05	3	0.00323	0.0196	6.97	8.48	1.08	0.85	Distal Intergenic	20	68010105	68010179	75	2	100124449	uc012hje.1	-233716	ENSMUSG00000106233	Mir509	microRNA 509
chr4	53218069	53218380	312	*	3.6	4.26	2.36	1.91	0.00323	0.0197	27.12	11.3	4.32	5.92	Distal Intergenic	4	53246196	53251120	4925	1	78180	uc008sww.2	-27816	ENSMUSG00000086947	4930522O17Rik	RIKEN cDNA 4930522O17 gene
chr15	46635904	46636231	328	*	2.64	3.38	1.03	2.35	0.00325	0.0197	12.4	8.48	3.24	0.85	Intron (uc029sox.1/75281, intron 3 of 3)	15	46623305	46639858	16554	1	75281	uc029sox.1	12599	ENSMUSG00000051198	4930548G14Rik	RIKEN cDNA 4930548G14 gene
chr3	80723452	80723770	319	*	2.64	3.38	1.03	2.35	0.00325	0.0197	12.4	8.48	3.24	0.85	Intron (uc008pnz.1/14800, intron 4 of 14)	3	80706353	80741198	34846	2	14800	uc008pof.1	17428	ENSMUSG00000033981	Gria2	glutamate receptor, ionotropic, AMPA2 (alpha 2)
chr9	83609997	83610267	271	*	3.02	3.76	1.41	2.36	0.00325	0.0197	11.62	15.54	1.08	4.23	Intron (uc009qwm.1/212531, intron 3 of 3)	9	83548338	83638801	90464	1	212531	uc012gxj.1	61659	ENSMUSG00000032261	Sh3bgrl2	SH3 domain binding glutamic acid-rich protein like 2
chr13	104580607	104581143	537	*	3.78	4.44	2.53	1.91	0.00326	0.0198	20.92	22.61	6.48	5.07	Distal Intergenic	13	104631327	104816953	185627	2	67285	uc007rtj.1	235810	ENSMUSG00000021715	Cwc27	CWC27 spliceosome-associated protein
chrX	109730903	109731270	368	*	2.82	3.57	1.16	2.41	0.00327	0.0198	12.4	11.3	1.08	3.38	Distal Intergenic	20	109196756	109200445	3690	1	622976	uc009ucu.2	534147	ENSMUSG00000048621	Gm6377	predicted gene 6377
chr5	41224500	41224917	418	*	3.1	3.8	1.64	2.16	0.00329	0.0199	12.4	15.54	5.4	0.85	Distal Intergenic	5	41624973	41707691	82719	2	100972	uc057bub.1	482774	ENSMUSG00000029128	Rab28	RAB28, member RAS oncogene family
chr8	31918110	31918290	181	*	2.97	3.71	1.37	2.34	0.00331	0.02	7.75	18.37	4.32	0.85	Promoter (<=1kb)	8	31818028	31918203	100176	2	211323	uc009ljo.1	0	ENSMUSG00000062991	Nrg1	neuregulin 1
chr5	133811346	133811530	185	*	2.4	3.2	0.47	2.73	0.00331	0.02	8.52	9.89	1.08	1.69	Distal Intergenic	5	134099748	134141782	42035	1	80909	uc008zva.2	-288218	ENSMUSG00000015944	Castor2	cytosolic arginine sensor for mTORC1 subunit 2
chr7	139560721	139560964	244	*	2.4	3.2	0.47	2.73	0.00331	0.02	8.52	9.89	1.08	1.69	Intron (uc009kfq.2/212111, intron 11 of 15)	7	139579376	139582797	3422	2	14912	uc012fvu.1	21833	ENSMUSG00000041309	Nkx6-2	NK6 homeobox 2
chrX	140503916	140504140	225	*	2.4	3.2	0.47	2.73	0.00331	0.02	8.52	9.89	1.08	1.69	Distal Intergenic	20	140539528	140542668	3141	2	14605	uc009ukz.3	38528	ENSMUSG00000031431	Tsc22d3	TSC22 domain family, member 3
chr18	27667922	27668271	350	*	2.91	3.64	1.37	2.27	0.00332	0.02	10.85	14.13	4.32	0.85	Distal Intergenic	18	28560166	28998176	438011	1	320624	uc029tmb.1	-891895	NA	4930474G06Rik	RIKEN cDNA 4930474G06 gene
chrX	84552482	84552831	350	*	2.91	3.64	1.37	2.27	0.00332	0.02	10.85	14.13	4.32	0.85	Intron (uc009tri.2/13405, intron 52 of 78)	20	84599096	85144411	545316	1	13405	uc009trl.2	-46265	ENSMUSG00000045103	Dmd	dystrophin, muscular dystrophy
chr10	91076841	91077172	332	*	2.86	3.58	1.37	2.21	0.00333	0.0201	13.95	9.89	4.32	0.85	Intron (uc007gtg.1/11783, intron 4 of 26)	10	90989311	91082743	93433	2	11783	uc007gtg.1	5571	ENSMUSG00000019979	Apaf1	apoptotic peptidase activating factor 1
chr4	151469859	151470051	193	*	2.34	3.11	0.59	2.52	0.00334	0.0201	11.62	5.65	2.16	0.85	Intron (uc008vyn.2/100072, intron 4 of 23)	4	151059523	151129495	69973	2	100072	uc008vym.2	-340364	ENSMUSG00000014592	Camta1	calmodulin binding transcription activator 1
chr11	115427899	115428160	262	*	2.28	3.06	0.47	2.59	0.00342	0.0205	12.4	4.24	1.08	1.69	Intron (uc007mhn.2/70382, intron 4 of 5)	11	115420126	115431274	11149	1	70382	uc007mhn.2	7773	ENSMUSG00000016940	Kctd2	potassium channel tetramerisation domain containing 2
chr8	122476043	122476395	353	*	3.46	4.16	2.06	2.11	0.00349	0.0208	13.17	22.61	3.24	5.07	Promoter (<=1kb)	8	122476143	122483092	6950	1	66965	uc009nsz.2	0	ENSMUSG00000049482	Ctu2	cytosolic thiouridylase subunit 2
chr11	41193483	41193741	259	*	2.61	3.37	0.85	2.52	0.00349	0.0208	10.85	9.89	1.08	2.54	Distal Intergenic	11	40748552	40755286	6735	2	12450	uc007ilz.1	-438197	ENSMUSG00000020326	Ccng1	cyclin G1
chr13	52976414	52976707	294	*	2.61	3.37	0.85	2.52	0.00349	0.0208	10.85	9.89	1.08	2.54	Intron (uc007qni.1/18030, intron 1 of 1)	13	52967209	52973065	5857	2	18030	uc007qnh.1	-3349	ENSMUSG00000056749	Nfil3	nuclear factor, interleukin 3, regulated
chrX	61224700	61225083	384	*	3.39	4.09	1.97	2.12	0.0035	0.0209	17.05	16.96	1.08	6.76	Distal Intergenic	20	61191293	61194165	2873	1	320247	uc012hie.2	33407	NA	C030023E24Rik	RIKEN cDNA C030023E24 gene
chr5	55333395	55333686	292	*	3.12	3.83	1.64	2.19	0.00351	0.0209	10.07	18.37	5.4	0.85	Distal Intergenic	5	54349992	54358542	8551	1	330086	uc029vhn.1	983403	ENSMUSG00000105912	Gm10440	predicted gene 10440
chr7	53340642	53341180	539	*	3.51	4.2	2.12	2.08	0.00351	0.0209	17.05	19.78	1.08	7.61	Distal Intergenic	7	53891761	53891889	129	2	102466619	uc033izt.1	550709	ENSMUSG00000099176	Mir6238	microRNA 6238
chr10	87638281	87638486	206	*	2.42	3.2	0.59	2.61	0.00352	0.0209	8.52	9.89	2.16	0.85	Distal Intergenic	10	87521795	87584137	62343	1	18478	uc007gqt.2	116486	ENSMUSG00000020051	Pah	phenylalanine hydroxylase
chr1	145283309	145283668	360	*	3.49	4.2	2.01	2.19	0.00353	0.0209	8.52	28.26	2.16	5.92	Distal Intergenic	1	144752841	144775421	22581	2	64214	uc007cxl.1	-507888	ENSMUSG00000026357	Rgs18	regulator of G-protein signaling 18
chr1	3479279	3479478	200	*	2.07	2.89	-0.05	2.94	0.00353	0.0209	7.75	7.07	1.08	0.85	Intron (uc007aeu.1/497097, intron 1 of 2)	1	3214482	3671498	457017	2	497097	uc007aeu.1	192020	ENSMUSG00000051951	Xkr4	X-linked Kx blood group related 4
chr11	90957989	90958213	225	*	2.07	2.89	-0.05	2.94	0.00353	0.0209	7.75	7.07	1.08	0.85	Distal Intergenic	11	90883320	90895152	11833	1	73922	uc007kxe.1	74669	ENSMUSG00000085940	4930405D11Rik	RIKEN cDNA 4930405D11 gene
chr12	85033358	85033547	190	*	2.07	2.89	-0.05	2.94	0.00353	0.0209	7.75	7.07	1.08	0.85	Intron (uc007ogd.1/56531, intron 5 of 20)	12	85042122	85059334	17213	1	56531	uc007ogf.1	-8575	ENSMUSG00000021244	Ylpm1	YLP motif containing 1
chr15	55061007	55061216	210	*	2.07	2.89	-0.05	2.94	0.00353	0.0209	7.75	7.07	1.08	0.85	Intron (uc007vrt.1/319944, intron 6 of 25)	15	55045120	55071447	26328	2	319944	uc007vrv.1	10231	ENSMUSG00000037343	Taf2	TATA-box binding protein associated factor 2
chr15	80373392	80373576	185	*	2.07	2.89	-0.05	2.94	0.00353	0.0209	7.75	7.07	1.08	0.85	Intron (uc009var.1/239556, intron 18 of 36)	15	80287238	80398292	111055	1	239556	uc009var.1	86154	ENSMUSG00000022416	Cacna1i	calcium channel, voltage-dependent, alpha 1I subunit
chr2	15792503	15792778	276	*	2.07	2.89	-0.05	2.94	0.00353	0.0209	7.75	7.07	1.08	0.85	Intron (uc033hll.1/102635496, intron 18 of 38)	2	15526479	16255557	729079	1	102635496	uc033hll.1	266024	ENSMUSG00000075520	Malrd1	MAM and LDL receptor class A domain containing 1
chr3	64983915	64984119	205	*	2.07	2.89	-0.05	2.94	0.00353	0.0209	7.75	7.07	1.08	0.85	Intron (uc008pki.1/16497, intron 1 of 1)	3	64949223	65223701	274479	1	16497	uc008pki.1	34692	ENSMUSG00000027827	Kcnab1	potassium voltage-gated channel, shaker-related subfamily, beta member 1
chr5	46230754	46230907	154	*	2.07	2.89	-0.05	2.94	0.00353	0.0209	7.75	7.07	1.08	0.85	Distal Intergenic	5	45926822	45932409	5588	2	78106	uc033ijn.1	-298345	ENSMUSG00000106602	4930405L22Rik	RIKEN cDNA 4930405L22 gene
chr5	127735175	127735390	216	*	2.07	2.89	-0.05	2.94	0.00353	0.0209	7.75	7.07	1.08	0.85	Distal Intergenic	5	127632262	127707520	75259	1	319804	uc008zsd.1	102913	ENSMUSG00000049971	Glt1d1	glycosyltransferase 1 domain containing 1
chr7	83870050	83870241	192	*	2.07	2.89	-0.05	2.94	0.00353	0.0209	7.75	7.07	1.08	0.85	Distal Intergenic	7	83880495	83884341	3847	2	80889	uc009idw.1	14100	ENSMUSG00000070462	Tlnrd1	talin rod domain containing 1
chr7	126339234	126339411	178	*	2.07	2.89	-0.05	2.94	0.00353	0.0209	7.75	7.07	1.08	0.85	Distal Intergenic	7	126367971	126368045	75	2	102466797	uc033jca.1	28634	ENSMUSG00000099017	Mir7058	microRNA 7058
chr8	25521533	25521794	262	*	2.07	2.89	-0.05	2.94	0.00353	0.0209	7.75	7.07	1.08	0.85	Promoter (2-3kb)	8	25518759	25575718	56960	1	14182	uc009lga.2	2774	ENSMUSG00000031565	Fgfr1	fibroblast growth factor receptor 1
chr8	48930775	48930925	151	*	2.07	2.89	-0.05	2.94	0.00353	0.0209	7.75	7.07	1.08	0.85	Distal Intergenic	8	48225665	48674690	449026	2	23965	uc009lrs.2	-256085	ENSMUSG00000031561	Tenm3	teneurin transmembrane protein 3
chr9	30456384	30456576	193	*	2.07	2.89	-0.05	2.94	0.00353	0.0209	7.75	7.07	1.08	0.85	Intron (uc009oqy.1/102607, intron 8 of 10)	9	30427329	30466726	39398	1	102607	uc009oqy.1	29055	ENSMUSG00000031993	Snx19	sorting nexin 19
chr9	99930366	99930589	224	*	2.07	2.89	-0.05	2.94	0.00353	0.0209	7.75	7.07	1.08	0.85	Distal Intergenic	9	99874106	99876170	2065	2	20669	uc012gzb.1	-54196	ENSMUSG00000053747	Sox14	SRY (sex determining region Y)-box 14
chrX	75710562	75710749	188	*	2.07	2.89	-0.05	2.94	0.00353	0.0209	7.75	7.07	1.08	0.85	Distal Intergenic	20	75741816	75755601	13786	2	74396	uc057mbo.1	44852	ENSMUSG00000087396	4933407K13Rik	RIKEN cDNA 4933407K13 gene
chr1	94127188	94127533	346	*	2.6	3.34	1.03	2.31	0.00354	0.021	13.17	7.07	3.24	0.85	Distal Intergenic	1	94038305	94052553	14249	2	18566	uc007cev.1	-74635	ENSMUSG00000026285	Pdcd1	programmed cell death 1
chr10	126169083	126169441	359	*	2.99	3.73	1.41	2.32	0.00354	0.021	12.4	14.13	1.08	4.23	Distal Intergenic	10	125966219	126015359	49141	1	320398	uc007hhd.2	202864	ENSMUSG00000020105	Lrig3	leucine-rich repeats and immunoglobulin-like domains 3
chr5	130770286	130770570	285	*	2.78	3.53	1.16	2.37	0.00357	0.0211	13.17	9.89	1.08	3.38	Intron (uc008zum.2/140904, intron 5 of 6)	5	130448792	130840645	391854	1	140904	uc008zup.2	321494	ENSMUSG00000060371	Caln1	calneuron 1
chr4	71846722	71847146	425	*	3.72	4.39	2.41	1.98	0.00358	0.0211	19.37	22.61	2.16	8.46	Distal Intergenic	4	72109945	72145428	35484	2	21885	uc008tic.2	298282	ENSMUSG00000008305	Tle1	transducin-like enhancer of split 1
chr15	38955559	38955890	332	*	2.84	3.6	1.16	2.44	0.00358	0.0211	10.07	14.13	1.08	3.38	Distal Intergenic	15	38933910	38952917	19008	1	118452	uc007vnx.3	21649	ENSMUSG00000022296	Baalc	brain and acute leukemia, cytoplasmic
chr1	43251487	43251724	238	*	2.67	3.45	0.85	2.6	0.00358	0.0211	7.75	14.13	1.08	2.54	Distal Intergenic	1	43123071	43196761	73691	2	14200	uc007avl.2	-54726	ENSMUSG00000008136	Fhl2	four and a half LIM domains 2
chr11	19131419	19131712	294	*	2.67	3.45	0.85	2.6	0.00358	0.0211	7.75	14.13	1.08	2.54	Distal Intergenic	11	19065275	19075740	10466	1	74059	uc029rkt.1	66144	ENSMUSG00000086025	4933406G16Rik	RIKEN cDNA 4933406G16 gene
chr2	73927954	73928206	253	*	2.67	3.42	1.03	2.39	0.00362	0.0213	10.07	11.3	3.24	0.85	Distal Intergenic	2	73908447	73911326	2880	2	228033	uc056znh.1	-16628	ENSMUSG00000018770	Atp5g3	ATP synthase, H+ transporting, mitochondrial F0 complex, subunit C3 (subunit 9)
chr6	72495161	72495506	346	*	2.67	3.42	1.03	2.39	0.00362	0.0213	10.07	11.3	3.24	0.85	Distal Intergenic	6	72544391	72562983	18593	1	12332	uc009cis.2	-48885	ENSMUSG00000056737	Capg	capping protein (actin filament), gelsolin-like
chr17	14389076	14389330	255	*	2.88	3.61	1.37	2.24	0.00362	0.0213	11.62	12.72	4.32	0.85	Exon (uc008amz.2/74917, exon 3 of 3)	17	14389107	14398942	9836	2	74917	uc008amz.2	9612	ENSMUSG00000117328	4930474M22Rik	RIKEN cDNA 4930474M22 gene
chr17	9761510	9761871	362	*	2.83	3.54	1.37	2.17	0.00362	0.0213	14.72	8.48	4.32	0.85	Intron (uc008ajz.2/71092, intron 3 of 3)	17	9750752	9775866	25115	2	71092	uc008ajz.2	13995	ENSMUSG00000117264	4930452A19Rik	RIKEN cDNA 4930452A19 gene
chr1	91283336	91283605	270	*	2.36	3.15	0.47	2.68	0.00362	0.0213	9.3	8.48	1.08	1.69	Intron (uc007bzy.1/67921, intron 8 of 9)	1	91298338	91305454	7117	1	50880	uc007cad.1	-14733	ENSMUSG00000026307	Scly	selenocysteine lyase
chr5	112678948	112679208	261	*	2.36	3.15	0.47	2.68	0.00362	0.0213	9.3	8.48	1.08	1.69	Distal Intergenic	5	112582936	112589996	7061	2	67325	uc012ebk.1	-88952	ENSMUSG00000097962	1700034G24Rik	RIKEN cDNA 1700034G24 gene
chr6	77664993	77665264	272	*	2.36	3.15	0.47	2.68	0.00362	0.0213	9.3	8.48	1.08	1.69	Intron (uc009cjq.2/12386, intron 4 of 19)	6	77380257	77382475	2219	2	70753	uc029vwh.3	-282518	ENSMUSG00000108077	6330415B21Rik	RIKEN cDNA 6330415B21 gene
chr10	63176427	63176865	439	*	3.17	3.88	1.73	2.15	0.00363	0.0213	13.95	15.54	3.24	3.38	Intron (uc007fjy.2/68802, intron 2 of 19)	10	63115795	63203952	88158	2	68802	uc007fjy.2	27087	ENSMUSG00000020067	Mypn	myopalladin
chr13	57973081	57973553	473	*	3.17	3.88	1.73	2.15	0.00363	0.0213	13.95	15.54	3.24	3.38	Distal Intergenic	13	58023125	58023200	76	2	100124491	uc011zam.1	49647	ENSMUSG00000077962	Mir874	microRNA 874
chr1	90162326	90162777	452	*	4.06	4.72	2.82	1.9	0.00364	0.0214	13.17	39.56	6.48	7.61	Distal Intergenic	1	90042132	90153401	111270	2	74918	uc007bzg.2	-8925	ENSMUSG00000026301	Iqca	IQ motif containing with AAA domain
chr17	49586837	49587130	294	*	3.02	3.71	1.64	2.07	0.00364	0.0214	16.27	9.89	5.4	0.85	Distal Intergenic	17	49495506	49564337	68832	2	76441	uc008cyo.1	-22500	ENSMUSG00000040260	Daam2	dishevelled associated activator of morphogenesis 2
chr8	103442862	103443120	259	*	3.02	3.71	1.64	2.07	0.00364	0.0214	16.27	9.89	5.4	0.85	Distal Intergenic	8	103343878	103347534	3657	2	69794	uc033jhc.1	-95328	ENSMUSG00000110340	1600027J07Rik	RIKEN cDNA 1600027J07 gene
chr11	55077311	55077630	320	*	3.49	4.15	2.25	1.91	0.00365	0.0214	18.6	16.96	8.64	0.85	Promoter (<=1kb)	11	55049738	55078131	28394	2	52570	uc007iyu.1	501	ENSMUSG00000049588	Ccdc69	coiled-coil domain containing 69
chr16	83747576	83747806	231	*	2.62	3.37	0.95	2.43	0.00371	0.0217	10.85	9.89	2.16	1.69	Distal Intergenic	16	84371143	84375505	4363	1	75247	uc029sym.1	-623337	ENSMUSG00000116907	4930553E22Rik	RIKEN cDNA 4930553E22 gene
chr12	44786940	44787275	336	*	2.99	3.7	1.53	2.17	0.00373	0.0218	14.72	11.3	3.24	2.54	Distal Intergenic	12	44584835	44601846	17012	1	319504	uc007nmb.2	202105	ENSMUSG00000020598	Nrcam	neuronal cell adhesion molecule
chr5	44083707	44084141	435	*	4.19	4.82	3.04	1.78	0.00375	0.0218	24.02	32.5	9.72	6.76	Intron (uc012dvv.1/19126, intron 1 of 25)	5	43993622	44094768	101147	2	19126	uc012dvv.1	10627	ENSMUSG00000029086	Prom1	prominin 1
chr12	21260896	21261256	361	*	2.94	3.64	1.53	2.11	0.00379	0.022	17.82	7.07	3.24	2.54	Intron (uc007ndi.1/211914, intron 24 of 27)	12	21269806	21286111	16306	2	16413	uc007ndl.1	24855	ENSMUSG00000062352	Itgb1bp1	integrin beta 1 binding protein 1
chr7	71963505	71963699	195	*	2.44	3.24	0.47	2.77	0.00384	0.0223	6.2	12.72	1.08	1.69	Promoter (1-2kb)	7	71947527	71962018	14492	2	102640608	uc009hno.1	-1487	ENSMUSG00000108480	Gm36633	predicted gene, 36633
chr15	101493689	101493927	239	*	2.38	3.15	0.59	2.56	0.00385	0.0223	9.3	8.48	2.16	0.85	Promoter (2-3kb)	15	101485130	101491512	6383	2	100126226	uc007xtj.2	-2177	ENSMUSG00000067613	Krt83	keratin 83
chr4	82587656	82587882	227	*	2.38	3.15	0.59	2.56	0.00385	0.0223	9.3	8.48	2.16	0.85	Distal Intergenic	4	82495984	82505779	9796	2	18028	uc008tki.3	-81877	ENSMUSG00000008575	Nfib	nuclear factor I/B
chr5	37370144	37370310	167	*	2.38	3.15	0.59	2.56	0.00385	0.0223	9.3	8.48	2.16	0.85	Intron (uc008xfr.2/68525, intron 7 of 11)	5	37338478	37425054	86577	1	68525	uc008xfs.2	31666	ENSMUSG00000050248	Evc2	EvC ciliary complex subunit 2
chr6	97422616	97422839	224	*	2.38	3.15	0.59	2.56	0.00385	0.0223	9.3	8.48	2.16	0.85	Intron (uc057lqy.1/232288, intron 2 of 22)	6	97286867	97459217	172351	2	232288	uc057lqy.1	36378	ENSMUSG00000030064	Frmd4b	FERM domain containing 4B
chr10	68937669	68937865	197	*	2.01	2.83	-0.05	2.88	0.00385	0.0223	8.52	5.65	1.08	0.85	Distal Intergenic	10	68723746	68782654	58909	1	327766	uc011xfs.1	213923	ENSMUSG00000060044	Tmem26	transmembrane protein 26
chr12	96934885	96935098	214	*	2.01	2.83	-0.05	2.88	0.00385	0.0223	8.52	5.65	1.08	0.85	Distal Intergenic	12	96046621	96047222	602	2	69423	uc033geu.1	-887663	NA	1700019M22Rik	NFX-like protein
chr13	75722415	75722627	213	*	2.01	2.83	-0.05	2.88	0.00385	0.0223	8.52	5.65	1.08	0.85	Intron (uc007rfu.2/192657, intron 1 of 11)	13	75707484	75772361	64878	1	192657	uc007rfv.2	14931	ENSMUSG00000001542	Ell2	elongation factor RNA polymerase II 2
chr14	58774505	58774731	227	*	2.01	2.83	-0.05	2.88	0.00385	0.0223	8.52	5.65	1.08	0.85	Distal Intergenic	14	59133040	59142893	9854	2	67932	uc007udz.2	368162	ENSMUSG00000021977	1700129C05Rik	RIKEN cDNA 1700129C05 gene
chr15	34423110	34423318	209	*	2.01	2.83	-0.05	2.88	0.00385	0.0223	8.52	5.65	1.08	0.85	Intron (uc007vlm.1/17181, intron 11 of 13)	15	34440505	34443225	2721	2	19946	uc007vlq.3	19907	ENSMUSG00000058600	Rpl30	ribosomal protein L30
chr15	63417895	63418094	200	*	2.01	2.83	-0.05	2.88	0.00385	0.0223	8.52	5.65	1.08	0.85	Intron (uc007vyr.2/432958, intron 2 of 5)	15	63414397	63479608	65212	2	432958	uc007vyr.2	61514	ENSMUSG00000115520	Gm20740	predicted gene, 20740
chr5	4030985	4031183	199	*	2.01	2.83	-0.05	2.88	0.00385	0.0223	8.52	5.65	1.08	0.85	Intron (uc008wid.1/100986, intron 23 of 47)	5	4080674	4104697	24024	2	13121	uc008wie.1	73514	ENSMUSG00000001467	Cyp51	cytochrome P450, family 51
chr6	60826264	60826524	261	*	2.01	2.83	-0.05	2.88	0.00385	0.0223	8.52	5.65	1.08	0.85	Promoter (2-3kb)	6	60731573	60829004	97432	2	20617	uc009cdn.2	2480	ENSMUSG00000025889	Snca	synuclein, alpha
chrX	36434124	36434370	247	*	2.01	2.83	-0.05	2.88	0.00385	0.0223	8.52	5.65	1.08	0.85	Distal Intergenic	20	36403477	36404654	1178	1	621901	uc029xjh.1	30647	NA	Gm6268	predicted gene 6268
chrX	94473657	94473855	199	*	2.01	2.83	-0.05	2.88	0.00385	0.0223	8.52	5.65	1.08	0.85	Distal Intergenic	20	94442732	94447727	4996	1	100503393	uc029xlp.1	30925	ENSMUSG00000084904	Gm14827	predicted gene 14827
chr13	3730360	3730944	585	*	4.35	4.97	3.24	1.73	0.00387	0.0223	23.24	39.56	12.96	5.92	Distal Intergenic	13	3802893	3804318	1426	2	70405	uc007pja.2	73374	ENSMUSG00000063130	Calml3	calmodulin-like 3
chr1	191461723	191462075	353	*	2.81	3.56	1.16	2.4	0.0039	0.0225	10.85	12.72	1.08	3.38	Distal Intergenic	1	191351981	191397041	45061	2	226849	uc007eci.1	-64682	ENSMUSG00000026626	Ppp2r5a	protein phosphatase 2, regulatory subunit B', alpha
chr13	68628261	68628538	278	*	3.05	3.76	1.59	2.18	0.00391	0.0225	11.62	15.54	4.32	1.69	Intron (uc007rcf.1/210044, intron 23 of 24)	13	68597439	68614231	16793	1	69315	uc007rcd.2	30822	ENSMUSG00000021534	1700001L19Rik	RIKEN cDNA 1700001L19 gene
chr12	38867679	38867898	220	*	2.64	3.41	0.85	2.55	0.00392	0.0225	8.52	12.72	1.08	2.54	3' UTR	12	38783711	38868215	84505	1	14009	uc033gde.1	83968	ENSMUSG00000004151	Etv1	ets variant 1
chr18	72995670	72995952	283	*	2.64	3.41	0.85	2.55	0.00392	0.0225	8.52	12.72	1.08	2.54	Distal Intergenic	18	73572705	73592578	19874	1	240396	uc008fot.2	-576753	ENSMUSG00000037253	Mex3c	mex3 RNA binding family member C
chr7	30486271	30486579	309	*	2.64	3.41	0.85	2.55	0.00392	0.0225	8.52	12.72	1.08	2.54	Intron (uc012fhp.1/54631, intron 28 of 28)	7	30493658	30513402	19745	1	56189	uc009geo.1	-7079	ENSMUSG00000036892	Prodh2	proline dehydrogenase (oxidase) 2
chr12	101674991	101675395	405	*	2.63	3.37	1.03	2.34	0.00394	0.0226	10.85	9.89	3.24	0.85	Intron (uc007otn.3/74413, intron 8 of 11)	12	101645446	101711573	66128	2	74413	uc007otn.3	36178	ENSMUSG00000021187	Tc2n	tandem C2 domains, nuclear
chr16	65815443	65815695	253	*	2.63	3.37	1.03	2.34	0.00394	0.0226	10.85	9.89	3.24	0.85	Promoter (<=1kb)	16	65815633	65863066	47434	1	73569	uc007zqk.2	0	ENSMUSG00000091243	Vgll3	vestigial like family member 3
chr19	29319673	29320014	342	*	2.63	3.37	1.03	2.34	0.00394	0.0226	10.85	9.89	3.24	0.85	Downstream (1-2kb)	19	29321354	29325318	3965	2	27356	uc008hdd.1	5304	ENSMUSG00000050957	Insl6	insulin-like 6
chr9	95963652	95963877	226	*	2.32	3.1	0.47	2.63	0.00396	0.0227	10.07	7.07	1.08	1.69	Intron (uc009rbv.1/24127, intron 1 of 20)	9	95954760	96057806	103047	1	24127	uc009rby.2	8892	ENSMUSG00000032410	Xrn1	5'-3' exoribonuclease 1
chr16	35713531	35713926	396	*	3.42	4.09	2.13	1.96	0.00396	0.0227	18.6	15.54	5.4	3.38	Intron (uc007zbo.1/224132, intron 7 of 8)	16	35658440	35662898	4459	1	20357	uc007zbn.1	55091	ENSMUSG00000052133	Sema5b	sema domain, seven thrombospondin repeats (type 1 and type 1-like), transmembrane domain (TM) and short cytoplasmic domain, (semaphorin) 5B
chr12	13598122	13598466	345	*	3.12	3.84	1.62	2.22	0.00402	0.0229	13.17	15.54	1.08	5.07	Distal Intergenic	12	13607789	13627646	19858	2	102639399	uc057kns.1	29180	ENSMUSG00000113666	Gm35725	predicted gene, 35725
chr15	83880729	83881123	395	*	3.47	4.14	2.2	1.94	0.00402	0.023	22.47	12.72	3.24	5.92	Intron (uc007xbo.1/77627, intron 4 of 9)	15	83866712	83901340	34629	2	77627	uc007xbo.1	20217	ENSMUSG00000022441	Efcab6	EF-hand calcium binding domain 6
chr12	57211438	57212258	821	*	4.13	4.74	3.04	1.69	0.00404	0.023	36.42	16.96	9.72	6.76	Distal Intergenic	12	56712634	57197472	484839	2	217593	uc007npj.2	-13966	ENSMUSG00000035472	Slc25a21	solute carrier family 25 (mitochondrial oxodicarboxylate carrier), member 21
chr2	35691694	35691960	267	*	3.67	4.33	2.39	1.94	0.00406	0.0232	16.27	24.02	5.4	5.07	Promoter (<=1kb)	2	35691994	35730994	39001	1	69601	uc008jkt.2	-34	ENSMUSG00000026883	Dab2ip	disabled 2 interacting protein
chr10	41550725	41551055	331	*	3.56	4.23	2.27	1.96	0.0041	0.0233	16.27	21.2	5.4	4.23	Exon (uc056ygq.3/75973, exon 17 of 21)	10	41548928	41560676	11749	2	75973	uc007exx.1	9621	ENSMUSG00000075225	Ccdc162	coiled-coil domain containing 162
chr12	99036251	99036588	338	*	3.36	4.04	2.03	2.01	0.00412	0.0234	13.17	19.78	6.48	1.69	Distal Intergenic	12	98920574	98983238	62665	1	76260	uc007orq.2	115677	ENSMUSG00000021013	Ttc8	tetratricopeptide repeat domain 8
chr10	70518564	70518787	224	*	2.82	3.56	1.23	2.33	0.00415	0.0235	10.85	12.72	2.16	2.54	Intron (uc007fnt.2/71721, intron 6 of 7)	10	70557686	70592812	35127	2	70911	uc011xfx.1	74025	ENSMUSG00000037747	Phyhipl	phytanoyl-CoA hydroxylase interacting protein-like
chr5	130051088	130051289	202	*	2.53	3.28	0.85	2.43	0.00415	0.0235	12.4	7.07	1.08	2.54	Intron (uc008zua.2/12909, intron 5 of 5)	5	130037820	130048983	11164	1	12909	uc008zub.1	13268	ENSMUSG00000025532	Crcp	calcitonin gene-related peptide-receptor component protein
chr7	117641644	117641896	253	*	2.53	3.28	0.85	2.43	0.00415	0.0235	12.4	7.07	1.08	2.54	Intron (uc009jjm.1/233781, intron 8 of 11)	7	117475492	117549359	73868	1	233781	uc012fsp.1	166152	ENSMUSG00000030657	Xylt1	xylosyltransferase 1
chr10	85786131	85786593	463	*	3.25	3.93	1.9	2.03	0.00419	0.0237	17.82	12.72	3.24	4.23	Distal Intergenic	10	85871831	85884688	12858	1	103136	uc007gnc.2	-85238	ENSMUSG00000001785	Pwp1	PWP1 homolog, endonuclein
chr2	40581942	40582177	236	*	2.33	3.1	0.59	2.51	0.0042	0.0238	10.07	7.07	2.16	0.85	Distal Intergenic	2	40596773	40615251	18479	2	94217	uc008jol.1	33074	ENSMUSG00000049252	Lrp1b	low density lipoprotein-related protein 1B (deleted in tumors)
chr2	147347014	147347278	265	*	2.33	3.1	0.59	2.51	0.0042	0.0238	10.07	7.07	2.16	0.85	Distal Intergenic	2	147361541	147362793	1253	2	99041	uc008msv.2	15515	ENSMUSG00000087521	AI646519	expressed sequence AI646519
chr13	52541506	52541736	231	*	1.95	2.76	-0.05	2.81	0.0042	0.0238	9.3	4.24	1.08	0.85	Distal Intergenic	13	52504375	52530836	26462	2	68203	uc007qmv.1	-10670	ENSMUSG00000047842	Diras2	DIRAS family, GTP-binding RAS-like 2
chr2	11084172	11084374	203	*	1.95	2.76	-0.05	2.81	0.0042	0.0238	9.3	4.24	1.08	0.85	Distal Intergenic	2	11172382	11262396	90015	1	18761	uc008iia.1	-88008	ENSMUSG00000026778	Prkcq	protein kinase C, theta
chr6	15790147	15790482	336	*	3.33	4.01	1.99	2.03	0.00421	0.0238	13.95	18.37	5.4	2.54	Intron (uc009azc.2/16543, intron 4 of 4)	6	15721173	15802169	80997	1	16543	uc009azd.2	68974	ENSMUSG00000041390	Mdfic	MyoD family inhibitor domain containing
chr6	13871374	13871641	268	*	4.74	5.33	3.73	1.59	0.00424	0.0239	44.94	35.33	17.28	9.3	Promoter (<=1kb)	6	13869074	13871483	2410	2	66520	uc009ayt.2	0	ENSMUSG00000052419	2610001J05Rik	RIKEN cDNA 2610001J05 gene
chr18	87139616	87139946	331	*	2.82	3.53	1.37	2.16	0.00429	0.0241	13.17	9.89	4.32	0.85	Distal Intergenic	18	86712065	86718283	6219	1	12405	uc008fvc.2	427551	ENSMUSG00000024647	Cbln2	cerebellin 2 precursor protein
chr4	126297143	126297447	305	*	2.82	3.53	1.37	2.16	0.00429	0.0241	13.17	9.89	4.32	0.85	Intron (uc008utd.1/329941, intron 2 of 3)	4	126286794	126314330	27537	1	329941	uc008utd.1	10349	ENSMUSG00000056174	Col8a2	collagen, type VIII, alpha 2
chr1	161877193	161877419	227	*	3.94	4.57	2.8	1.76	0.00429	0.0241	24.79	22.61	9.72	4.23	Promoter (<=1kb)	1	161816112	161876661	60550	2	226551	uc007dft.2	-532	ENSMUSG00000040297	Suco	SUN domain containing ossification factor
chr16	45528302	45528629	328	*	2.88	3.6	1.37	2.23	0.0043	0.0241	10.07	14.13	4.32	0.85	Exon (uc056zcc.1/uc056zcc.1, exon 2 of 5)	16	45535266	45607001	71736	1	208169	uc007ziq.2	-6637	ENSMUSG00000033210	Slc9c1	solute carrier family 9, subfamily C (Na+-transporting carboxylic acid decarboxylase), member 1
chr1	177531928	177532208	281	*	2.97	3.67	1.59	2.08	0.00431	0.0242	15.5	9.89	4.32	1.69	Distal Intergenic	1	177445821	177450764	4944	1	30928	uc011wxi.2	86107	ENSMUSG00000063659	Zbtb18	zinc finger and BTB domain containing 18
chr5	85725111	85725428	318	*	2.98	3.69	1.53	2.16	0.00435	0.0244	13.17	12.72	3.24	2.54	Distal Intergenic	5	86012024	86065583	53560	2	12617	uc008xxc.3	340155	ENSMUSG00000029253	Cenpc1	centromere protein C1
chr16	26838369	26838730	362	*	3.1	3.81	1.62	2.19	0.00436	0.0244	13.95	14.13	1.08	5.07	Distal Intergenic	16	26729919	26755502	25584	2	100504628	uc007yvh.1	-82867	ENSMUSG00000092545	Gm20319	predicted gene, 20319
chr6	49680975	49681191	217	*	2.83	3.56	1.3	2.26	0.00441	0.0246	10.85	12.72	3.24	1.69	Distal Intergenic	6	49822710	49829507	6798	1	109648	uc009bwt.3	-141519	ENSMUSG00000029819	Npy	neuropeptide Y
chr10	11463753	11463984	232	*	2.66	3.41	1.03	2.38	0.00442	0.0247	8.52	12.72	3.24	0.85	Distal Intergenic	10	11343445	11457477	114033	1	13853	uc007ejv.1	120308	ENSMUSG00000055493	Epm2a	epilepsy, progressive myoclonic epilepsy, type 2 gene alpha
chr7	119612407	119612612	206	*	2.66	3.41	1.03	2.38	0.00442	0.0247	8.52	12.72	3.24	0.85	Intron (uc009jlk.1/uc009jlk.1, intron 1 of 1)	7	119617823	119662515	44693	1	117147	uc009jlm.2	-5211	ENSMUSG00000033533	Acsm1	acyl-CoA synthetase medium-chain family member 1
chr7	14413217	14413700	484	*	3.05	3.75	1.62	2.13	0.00446	0.0248	17.05	9.89	1.08	5.07	Exon (uc009fgb.2/76971, exon 6 of 7)	7	14410686	14438551	27866	2	76971	uc009fgb.2	24851	ENSMUSG00000030378	Sult2a8	sulfotransferase family 2A, dehydroepiandrosterone (DHEA)-preferring, member 8
chr14	115493001	115493197	197	*	2.41	3.19	0.59	2.6	0.00446	0.0249	6.97	11.3	2.16	0.85	Intron (uc007uyi.2/103978, intron 5 of 7)	14	115396551	115409552	13002	2	75088	uc029smz.1	-83449	ENSMUSG00000093551	4930505G20Rik	RIKEN cDNA 4930505G20 gene
chr16	95345002	95345247	246	*	3.39	4.06	2.1	1.96	0.00451	0.0251	17.82	15.54	4.32	4.23	Distal Intergenic	16	95184409	95259702	75294	2	102633941	uc008abr.2	-85300	NA	Gm31641	predicted gene, 31641
chr1	91341576	91342105	530	*	4.3	4.91	3.21	1.7	0.00451	0.0251	33.32	26.85	7.56	10.99	Exon (uc007cah.1/227357, exon 7 of 9)	1	91351073	91362404	11332	1	70788	uc007cai.1	-8968	ENSMUSG00000026308	Klhl30	kelch-like 30
chr15	28306389	28306809	421	*	3.15	3.87	1.68	2.19	0.00452	0.0251	10.85	18.37	2.16	4.23	Intron (uc007vjy.1/110082, intron 31 of 78)	15	28203766	28472045	268280	1	110082	uc007vjy.1	102623	ENSMUSG00000022262	Dnah5	dynein, axonemal, heavy chain 5
chr19	54423519	54423897	379	*	2.85	3.59	1.23	2.36	0.00455	0.0252	8.52	15.54	2.16	2.54	Distal Intergenic	19	54045182	54048982	3801	1	11551	uc012bnl.1	378337	ENSMUSG00000033717	Adra2a	adrenergic receptor, alpha 2a
chr1	18295788	18296415	628	*	3.78	4.45	2.49	1.96	0.00461	0.0255	15.5	28.26	1.08	10.15	Distal Intergenic	1	18260524	18265138	4615	2	77673	uc007ako.1	-30650	ENSMUSG00000067773	Defb41	defensin beta 41
chr2	14523943	14524260	318	*	2.74	3.48	1.16	2.32	0.00463	0.0256	12.4	9.89	1.08	3.38	Distal Intergenic	2	14604306	14987908	383603	1	12296	uc008ikm.2	-80046	ENSMUSG00000057914	Cacnb2	calcium channel, voltage-dependent, beta 2 subunit
chr4	153346948	153347207	260	*	2.74	3.48	1.16	2.32	0.00463	0.0256	12.4	9.89	1.08	3.38	Distal Intergenic	4	153373221	153482830	109610	2	230959	uc008was.1	135623	ENSMUSG00000039546	Ajap1	adherens junction associated protein 1
chr12	31297526	31297755	230	*	2.79	3.49	1.37	2.12	0.00466	0.0257	13.95	8.48	4.32	0.85	Exon (uc007nhd.1/16777, exon 13 of 33)	12	31276656	31288058	11403	1	16777	uc007nhf.1	20870	ENSMUSG00000002900	Lamb1	laminin B1
chr12	8088361	8088652	292	*	2.56	3.32	0.85	2.46	0.00467	0.0257	10.07	9.89	1.08	2.54	Distal Intergenic	12	7977677	8016839	39163	1	238055	uc007mzf.2	110684	ENSMUSG00000020609	Apob	apolipoprotein B
chr5	41176625	41176866	242	*	2.56	3.32	0.85	2.46	0.00467	0.0257	10.07	9.89	1.08	2.54	Distal Intergenic	5	41624973	41707691	82719	2	100972	uc057bub.1	530825	ENSMUSG00000029128	Rab28	RAB28, member RAS oncogene family
chr6	119093313	119093528	216	*	2.56	3.32	0.85	2.46	0.00467	0.0257	10.07	9.89	1.08	2.54	Intron (uc009dlt.3/12288, intron 1 of 46)	6	118587240	119108495	521256	2	12288	uc009dlt.3	14967	ENSMUSG00000051331	Cacna1c	calcium channel, voltage-dependent, L type, alpha 1C subunit
chr5	137554712	137555038	327	*	3.01	3.72	1.53	2.19	0.00467	0.0258	10.85	15.54	3.24	2.54	Promoter (1-2kb)	5	137553555	137569573	16019	1	83766	uc009acu.1	1157	ENSMUSG00000029712	Actl6b	actin-like 6B
chr11	70228972	70229160	189	*	2.56	3.28	1.03	2.25	0.00468	0.0258	12.4	7.07	3.24	0.85	Promoter (<=1kb)	11	70224127	70229798	5672	2	12029	uc007juc.2	638	ENSMUSG00000000317	Bcl6b	B cell CLL/lymphoma 6, member B
chr6	34206063	34206284	222	*	2.56	3.28	1.03	2.25	0.00468	0.0258	12.4	7.07	3.24	0.85	Distal Intergenic	6	34155879	34177054	21176	2	58246	uc009bgx.1	-29009	ENSMUSG00000018999	Slc35b4	solute carrier family 35, member B4
chr7	114998582	114999034	453	*	3.48	4.17	2.12	2.05	0.0047	0.0259	14.72	21.2	1.08	7.61	Distal Intergenic	7	114951274	114983967	32694	1	101786	uc029wnz.1	47308	ENSMUSG00000108379	A730082K24Rik	RIKEN cDNA A730082K24 gene
chr16	14761861	14762105	245	*	2.22	2.99	0.47	2.52	0.0047	0.0259	11.62	4.24	1.08	1.69	Distal Intergenic	16	14705859	14709385	3527	1	20583	uc007yhm.2	56002	ENSMUSG00000022676	Snai2	snail family zinc finger 2
chr15	9429839	9430060	222	*	2.05	2.88	-0.05	2.93	0.0047	0.0259	6.2	8.48	1.08	0.85	Distal Intergenic	15	9436028	9466035	30008	1	75568	uc007vfn.1	-5968	ENSMUSG00000039676	Capsl	calcyphosine-like
chr6	26774271	26774455	185	*	2.05	2.88	-0.05	2.93	0.0047	0.0259	6.2	8.48	1.08	0.85	Distal Intergenic	6	25954485	25958159	3675	1	626904	uc009bci.1	819786	ENSMUSG00000106799	Gm20756	predicted gene, 20756
chr10	88761446	88761884	439	*	3.37	4.02	2.17	1.84	0.00473	0.026	22.47	9.89	6.48	2.54	Exon (uc007grx.2/70683, exon 47 of 62)	10	88731414	88743202	11789	1	104303	uc007grw.1	30032	ENSMUSG00000060904	Arl1	ADP-ribosylation factor-like 1
chr6	14958598	14958951	354	*	3.05	3.72	1.73	2	0.00474	0.026	19.37	7.07	3.24	3.38	Intron (uc009ayx.1/114142, intron 1 of 4)	6	14901349	15441977	540629	1	114142	uc009ayz.1	57249	ENSMUSG00000029563	Foxp2	forkhead box P2
chr3	57150898	57151343	446	*	2.9	3.59	1.53	2.06	0.00477	0.0262	17.05	7.07	3.24	2.54	Distal Intergenic	3	57287064	57301919	14856	2	17112	uc008pgy.1	150576	ENSMUSG00000027800	Tm4sf1	transmembrane 4 superfamily member 1
chr12	98201931	98202127	197	*	2.63	3.4	0.85	2.54	0.00482	0.0264	6.97	14.13	1.08	2.54	Downstream (<1kb)	12	98202300	98259459	57160	2	14420	uc007olf.2	57332	ENSMUSG00000021003	Galc	galactosylceramidase
chr18	36429141	36429382	242	*	2.63	3.4	0.85	2.54	0.00482	0.0264	6.97	14.13	1.08	2.54	Intron (uc008enk.1/67199, intron 3 of 3)	18	36403679	36454495	50817	2	67199	uc008enk.1	25113	ENSMUSG00000024346	Pfdn1	prefoldin 1
chr12	109418294	109418609	316	*	3.42	4.1	2.1	2.01	0.00485	0.0265	13.17	21.2	4.32	4.23	Distal Intergenic	12	109452823	109463336	10514	1	13386	uc007pam.2	-34214	ENSMUSG00000040856	Dlk1	delta like non-canonical Notch ligand 1
chr13	6836700	6837009	310	*	2.98	3.71	1.41	2.31	0.00487	0.0266	9.3	16.96	1.08	4.23	Distal Intergenic	13	6619061	6648771	29711	2	56421	uc007pkd.2	-187929	ENSMUSG00000021196	Pfkp	phosphofructokinase, platelet
chr15	90973136	90973381	246	*	2.37	3.14	0.59	2.55	0.00488	0.0266	7.75	9.89	2.16	0.85	Intron (uc007xhs.3/16564, intron 12 of 36)	15	90933275	90959748	26474	2	16564	uc007xhr.3	-13388	ENSMUSG00000022629	Kif21a	kinesin family member 21A
chr5	145139897	145140822	926	*	4.74	5.32	3.76	1.56	0.00491	0.0268	55.79	24.02	11.88	15.22	Promoter (<=1kb)	5	145128770	145140089	11320	2	231887	uc009ame.1	0	ENSMUSG00000029623	Pdap1	PDGFA associated protein 1
chr7	139264470	139264754	285	*	3.56	4.24	2.23	2	0.00492	0.0268	10.85	26.85	4.32	5.07	Intron (uc009kfo.1/101631, intron 2 of 2)	7	139248482	139267253	18772	1	101631	uc009kfp.1	15988	ENSMUSG00000060260	Pwwp2b	PWWP domain containing 2B
chr4	106952873	106953181	309	*	2.75	3.48	1.23	2.25	0.00492	0.0268	12.4	9.89	2.16	2.54	Intron (uc008tyx.1/72475, intron 4 of 17)	4	106923225	107049694	126470	1	72475	uc008tyz.1	29648	ENSMUSG00000061887	Ssbp3	single-stranded DNA binding protein 3
chr8	103178422	103178736	315	*	2.75	3.48	1.23	2.25	0.00492	0.0268	12.4	9.89	2.16	2.54	Distal Intergenic	8	103343878	103347534	3657	2	69794	uc033jhc.1	168798	ENSMUSG00000110340	1600027J07Rik	RIKEN cDNA 1600027J07 gene
chr17	10884060	10884476	417	*	3.14	3.86	1.62	2.24	0.00493	0.0269	9.3	19.78	1.08	5.07	Intron (uc008akj.3/50873, intron 1 of 6)	17	10840359	12063366	1223008	1	50873	uc012akc.2	43701	ENSMUSG00000023826	Prkn	parkin RBR E3 ubiquitin protein ligase
chr2	13214025	13214336	312	*	2.57	3.32	0.95	2.37	0.00495	0.027	10.07	9.89	2.16	1.69	Intron (uc008ijw.2/20163, intron 7 of 8)	2	13076967	13271415	194449	2	20163	uc008ijw.2	57079	ENSMUSG00000026727	Rsu1	Ras suppressor protein 1
chr7	95502310	95502557	248	*	3.21	3.9	1.83	2.07	0.00497	0.027	10.07	19.78	5.4	1.69	Distal Intergenic	7	96171244	96911093	739850	1	23966	uc009iiq.3	-668687	ENSMUSG00000048078	Tenm4	teneurin transmembrane protein 4
chr5	116651242	116651515	274	*	2.24	2.99	0.59	2.4	0.00499	0.0271	11.62	4.24	2.16	0.85	Distal Intergenic	5	116453156	116591817	138662	2	68955	uc008zfd.1	-59425	ENSMUSG00000063919	Srrm4	serine/arginine repetitive matrix 4
chr1	104868715	104868883	169	*	2.31	3.09	0.47	2.62	0.00502	0.0273	8.52	8.48	1.08	1.69	Intron (uc007cgc.1/23836, intron 1 of 11)	1	104768819	104995481	226663	1	23836	uc007cgc.1	99896	ENSMUSG00000050840	Cdh20	cadherin 20
chr12	47887119	47887380	262	*	2.31	3.09	0.47	2.62	0.00502	0.0273	8.52	8.48	1.08	1.69	Distal Intergenic	12	46719778	46818775	98998	2	664883	uc007nme.2	-1068344	ENSMUSG00000021047	Nova1	neuro-oncological ventral antigen 1
chr5	58434887	58435093	207	*	2.31	3.09	0.47	2.62	0.00502	0.0273	8.52	8.48	1.08	1.69	Distal Intergenic	5	58443239	58452998	9760	2	78163	uc029vhs.2	17905	ENSMUSG00000105234	4930459L07Rik	RIKEN cDNA 4930459L07 gene
chr8	87743180	87743432	253	*	2.71	3.44	1.16	2.28	0.00504	0.0274	13.17	8.48	1.08	3.38	Intron (uc057ccj.1/94187, intron 3 of 5)	8	87661810	87804439	142630	2	94187	uc057ccj.1	61007	ENSMUSG00000045333	Zfp423	zinc finger protein 423
chr18	21377708	21378119	412	*	3.73	4.38	2.5	1.88	0.00504	0.0274	16.27	25.43	5.4	5.92	Distal Intergenic	18	21128487	21300139	171653	2	381126	uc008efh.1	-77569	ENSMUSG00000042680	Garem1	GRB2 associated regulator of MAPK1 subtype 1
chr11	97685652	97686011	360	*	4.5	5.1	3.43	1.67	0.00506	0.0274	26.34	42.39	9.72	11.84	Promoter (<=1kb)	11	97685952	97688625	2674	1	217149	uc007lek.2	0	ENSMUSG00000078695	Cisd3	CDGSH iron sulfur domain 3
chr12	110727010	110727355	346	*	2.91	3.59	1.59	2	0.00507	0.0275	17.05	7.07	4.32	1.69	Distal Intergenic	12	110737949	110795028	57080	1	69641	uc007pbt.1	-10594	ENSMUSG00000037957	Wdr20	WD repeat domain 20
chr12	108835775	108836286	512	*	5.69	6.26	4.75	1.51	0.00507	0.0275	47.26	105.98	14.04	39.74	Promoter (<=1kb)	12	108825878	108835876	9999	2	214663	uc007pad.1	0	ENSMUSG00000021265	Slc25a29	solute carrier family 25 (mitochondrial carrier, palmitoylcarnitine transporter), member 29
chr2	173631852	173632015	164	*	2.52	3.27	0.85	2.42	0.00509	0.0275	10.85	8.48	1.08	2.54	Intron (uc008odw.2/100043911, intron 2 of 15)	2	173579320	173659539	80220	2	100043911	uc008odw.2	27524	ENSMUSG00000055897	Ppp4r1l-ps	protein phosphatase 4, regulatory subunit 1-like, pseudogene
chr18	78770427	78770731	305	*	2.81	3.52	1.37	2.15	0.00509	0.0276	11.62	11.3	4.32	0.85	Intron (uc008fsi.2/240427, intron 5 of 5)	18	78183241	78596950	413710	2	27411	uc008fsh.2	-173477	ENSMUSG00000024552	Slc14a2	solute carrier family 14 (urea transporter), member 2
chr1	21433092	21433624	533	*	3.73	4.37	2.54	1.83	0.00509	0.0276	13.17	28.26	10.8	0.85	Intron (uc007alq.3/226922, intron 10 of 13)	1	21383556	21386384	2829	1	98582	uc007alp.2	49536	ENSMUSG00000085079	Khdc1b	KH domain containing 1B
chr1	122635228	122635493	266	*	2.52	3.23	1.03	2.2	0.00509	0.0276	13.17	5.65	3.24	0.85	Distal Intergenic	1	121553835	121567980	14146	2	66942	uc007cjw.2	-1067248	ENSMUSG00000001674	Ddx18	DEAD (Asp-Glu-Ala-Asp) box polypeptide 18
chr9	107419984	107420296	313	*	2.77	3.51	1.16	2.35	0.0051	0.0276	10.07	12.72	1.08	3.38	Intron (uc012hae.1/56808, intron 1 of 9)	9	107399880	107529343	129464	1	56808	uc057apx.1	20104	ENSMUSG00000010066	Cacna2d2	calcium channel, voltage-dependent, alpha 2/delta subunit 2
chr2	67936656	67936942	287	*	2.64	3.4	0.95	2.45	0.00512	0.0277	6.97	14.13	2.16	1.69	Distal Intergenic	2	67781043	67781140	98	1	102466627	uc033hni.1	155613	ENSMUSG00000098734	Mir6335	microRNA 6335
chr15	30616808	30617134	327	*	2.87	3.59	1.37	2.22	0.00512	0.0277	8.52	15.54	4.32	0.85	Intron (uc007vjz.2/18163, intron 3 of 22)	15	30920678	31029344	108667	1	18163	uc007vka.2	-303544	ENSMUSG00000022240	Ctnnd2	catenin (cadherin associated protein), delta 2
chr8	72354308	72354584	277	*	2.87	3.59	1.37	2.22	0.00512	0.0277	8.52	15.54	4.32	0.85	Intron (uc009mfr.4/13859, intron 22 of 23)	8	72319062	72321654	2593	1	16598	uc009mfq.2	35246	ENSMUSG00000055148	Klf2	Kruppel-like factor 2 (lung)
chr11	118164557	118164774	218	*	2	2.81	-0.05	2.87	0.00513	0.0277	6.97	7.07	1.08	0.85	3' UTR	11	118021723	118129219	107497	2	69926	uc007moo.2	-35338	ENSMUSG00000033987	Dnah17	dynein, axonemal, heavy chain 17
chr12	87050165	87050317	153	*	2	2.81	-0.05	2.87	0.00513	0.0277	6.97	7.07	1.08	0.85	Intron (uc007oif.2/217733, intron 1 of 25)	12	87026564	87090041	63478	1	217733	uc007oih.2	23601	ENSMUSG00000034145	Tmem63c	transmembrane protein 63c
chr13	85444995	85445208	214	*	2	2.81	-0.05	2.87	0.00513	0.0277	6.97	7.07	1.08	0.85	Distal Intergenic	13	85214699	85289486	74788	2	218397	uc007rix.2	-155509	ENSMUSG00000021549	Rasa1	RAS p21 protein activator 1
chr15	57450663	57450819	157	*	2	2.81	-0.05	2.87	0.00513	0.0277	6.97	7.07	1.08	0.85	Intron (uc007vso.1/210463, intron 2 of 11)	15	57243771	57477625	233855	2	210463	uc007vso.1	26806	ENSMUSG00000022366	Slc22a22	solute carrier family 22 (organic cation transporter), member 22
chr17	87099511	87099717	207	*	2	2.81	-0.05	2.87	0.00513	0.0277	6.97	7.07	1.08	0.85	Distal Intergenic	17	87107679	87137585	29907	1	56468	uc008dup.3	-7962	ENSMUSG00000037104	Socs5	suppressor of cytokine signaling 5
chr2	135251080	135251298	219	*	2	2.81	-0.05	2.87	0.00513	0.0277	6.97	7.07	1.08	0.85	Intron (uc008mnw.2/18795, intron 5 of 6)	2	135169573	135215616	46044	2	78805	uc029uew.1	-35464	ENSMUSG00000085247	4930545L23Rik	RIKEN cDNA 4930545L23 gene
chr7	30094658	30094875	218	*	3.3	3.98	1.99	1.99	0.00516	0.0278	13.17	18.37	5.4	2.54	Promoter (<=1kb)	7	30095076	30107614	12539	1	26466	uc009gde.1	-201	ENSMUSG00000049421	Zfp260	zinc finger protein 260
chr7	72951758	72952078	321	*	2.99	3.71	1.47	2.24	0.00517	0.0278	9.3	16.96	2.16	3.38	Distal Intergenic	7	73097752	73102068	4317	2	625243	uc029wil.1	149990	ENSMUSG00000108383	Gm6567	predicted gene 6567
chr2	29639507	29639845	339	*	3.87	4.5	2.73	1.77	0.00518	0.0279	24.02	21.2	6.48	6.76	Intron (uc008izt.1/107746, intron 1 of 15)	2	29619720	29740363	120644	1	107746	uc008izw.1	19787	ENSMUSG00000039844	Rapgef1	Rap guanine nucleotide exchange factor (GEF) 1
chr8	67947163	67947633	471	*	3.89	4.51	2.79	1.72	0.00521	0.028	20.14	25.43	12.96	0.85	Intron (uc057lxk.1/234353, intron 3 of 14)	8	67903648	67951879	48232	2	234353	uc009lwd.1	4246	ENSMUSG00000030465	Psd3	pleckstrin and Sec7 domain containing 3
chr4	21619740	21620066	327	*	3.12	3.79	1.83	1.96	0.00521	0.028	16.27	11.3	5.4	1.69	Distal Intergenic	4	21677480	21685963	8484	2	230025	uc008sco.1	65897	ENSMUSG00000040478	Prdm13	PR domain containing 13
chr15	43940789	43941242	454	*	3.5	4.16	2.25	1.91	0.00522	0.028	11.62	24.02	8.64	0.85	Distal Intergenic	15	43866695	43870029	3335	2	239408	uc007vpn.1	-70760	ENSMUSG00000054409	Tmem74	transmembrane protein 74
chr8	60173092	60173560	469	*	3.29	3.96	2.03	1.93	0.00522	0.028	15.5	15.54	6.48	1.69	Distal Intergenic	8	60506124	60545677	39554	1	23923	uc009lte.1	-332564	ENSMUSG00000057228	Aadat	aminoadipate aminotransferase
chr1	9456576	9456828	253	*	2.59	3.32	1.03	2.29	0.00525	0.0282	10.07	9.89	3.24	0.85	Distal Intergenic	1	9545408	9547455	2048	1	59014	uc007agk.2	-88580	ENSMUSG00000061024	Rrs1	ribosome biogenesis regulator 1
chr6	106542011	106542353	343	*	2.59	3.32	1.03	2.29	0.00525	0.0282	10.07	9.89	3.24	0.85	Intron (uc009dcr.2/269784, intron 13 of 19)	6	106509368	106672936	163569	1	269784	uc009dcw.1	32643	ENSMUSG00000064293	Cntn4	contactin 4
chr18	58076040	58076404	365	*	3.44	4.09	2.25	1.84	0.00526	0.0282	17.05	16.96	8.64	0.85	Exon (uc008ezn.1/14119, exon 25 of 65)	18	58065701	58080788	15088	2	14119	uc008ezo.1	4384	ENSMUSG00000024598	Fbn2	fibrillin 2
chr8	68076001	68076354	354	*	3.22	3.9	1.87	2.03	0.00527	0.0282	10.07	19.78	6.48	0.85	Distal Intergenic	8	67790470	68062286	271817	2	234353	uc009lwc.1	-13715	ENSMUSG00000030465	Psd3	pleckstrin and Sec7 domain containing 3
chr8	106761195	106761530	336	*	2.95	3.68	1.41	2.27	0.00531	0.0284	10.07	15.54	1.08	4.23	Intron (uc009ngl.1/272538, intron 14 of 17)	8	106683068	106851439	168372	1	272538	uc012gjv.1	78127	ENSMUSG00000041949	Tango6	transport and golgi organization 6
chr11	24509610	24509781	172	*	2.32	3.09	0.59	2.5	0.00532	0.0284	8.52	8.48	2.16	0.85	Intron (uc029rkx.1/71316, intron 1 of 3)	11	24481909	24569951	88043	1	71316	uc029rkx.1	27701	ENSMUSG00000086892	4933430M04Rik	RIKEN cDNA 4933430M04 gene
chr5	42520697	42520875	179	*	2.32	3.09	0.59	2.5	0.00532	0.0284	8.52	8.48	2.16	0.85	Distal Intergenic	5	42067960	42216784	148825	1	433882	uc056zzo.1	452737	ENSMUSG00000067285	Gm16223	predicted gene 16223
chrX	8931514	8931904	391	*	2.98	3.66	1.64	2.02	0.00532	0.0284	13.95	11.3	5.4	0.85	Distal Intergenic	20	8962134	8962975	842	2	434726	uc009spj.1	31071	ENSMUSG00000078208	Fthl17b	ferritin, heavy polypeptide-like 17, member B
chr12	107502339	107502688	350	*	3.97	4.6	2.83	1.78	0.00533	0.0285	14.72	33.91	10.8	3.38	Distal Intergenic	12	107723743	107735488	11746	2	74968	uc029rxv.1	232800	ENSMUSG00000085641	4930465M20Rik	RIKEN cDNA 4930465M20 gene
chr11	19255959	19256213	255	*	2.9	3.61	1.41	2.21	0.00534	0.0285	13.17	11.3	1.08	4.23	Distal Intergenic	11	19065275	19075740	10466	1	74059	uc029rkt.1	190684	ENSMUSG00000086025	4933406G16Rik	RIKEN cDNA 4933406G16 gene
chr13	35456906	35457172	267	*	3.04	3.75	1.59	2.16	0.00534	0.0285	8.52	18.37	4.32	1.69	Distal Intergenic	13	35659862	35874064	214203	1	12593	uc007qce.2	-202690	ENSMUSG00000059288	Cdyl	chromodomain protein, Y chromosome-like
chr1	183533231	183533522	292	*	2.72	3.44	1.23	2.2	0.00535	0.0285	13.17	8.48	2.16	2.54	Distal Intergenic	1	183419248	183437053	17806	1	78772	uc057awa.1	113983	ENSMUSG00000053461	Hhipl2	hedgehog interacting protein-like 2
chr10	71370539	71370818	280	*	2.72	3.44	1.23	2.2	0.00535	0.0285	13.17	8.48	2.16	2.54	Intron (uc007for.1/69718, intron 3 of 4)	10	71347793	71385885	38093	1	69718	uc011xfy.1	22746	ENSMUSG00000060733	Ipmk	inositol polyphosphate multikinase
chr2	16357634	16358139	506	*	3.94	4.55	2.87	1.67	0.00537	0.0286	25.57	21.2	12.96	1.69	Promoter (1-2kb)	2	16356304	16755839	399536	1	67448	uc008ikz.2	1330	ENSMUSG00000026748	Plxdc2	plexin domain containing 2
chr10	4567120	4567655	536	*	3.46	4.1	2.27	1.84	0.00538	0.0286	21.69	12.72	5.4	4.23	Distal Intergenic	10	4611989	4857515	245527	1	13982	uc007egx.3	-44334	ENSMUSG00000019768	Esr1	estrogen receptor 1 (alpha)
chr8	104740905	104741205	301	*	2.53	3.27	0.95	2.33	0.00539	0.0287	10.85	8.48	2.16	1.69	Intron (uc009nbc.2/102022, intron 11 of 11)	8	104734003	104741634	7632	1	102022	uc012giz.1	6902	ENSMUSG00000055730	Ces2a	carboxylesterase 2A
chrX	138543585	138543998	414	*	2.78	3.51	1.23	2.28	0.0054	0.0287	10.07	12.72	2.16	2.54	Intron (uc009uju.2/60367, intron 6 of 7)	20	138208165	138209580	1416	2	67944	uc009ujw.1	-334005	ENSMUSG00000071686	Tex13a	testis expressed 13A
chr15	74701998	74702256	259	*	2.26	3.03	0.47	2.56	0.00548	0.0291	9.3	7.07	1.08	1.69	Downstream (<1kb)	15	74709161	74710374	1214	1	66769	uc007wfq.2	-6905	ENSMUSG00000044276	4933427E11Rik	RIKEN cDNA 4933427E11 gene
chr17	45394666	45394897	232	*	2.26	3.03	0.47	2.56	0.00548	0.0291	9.3	7.07	1.08	1.69	Intron (uc008cqj.3/71702, intron 14 of 15)	17	45391887	45433707	41821	2	71702	uc008cqj.3	38810	ENSMUSG00000023932	Cdc5l	cell division cycle 5-like (S. pombe)
chr18	18120303	18120612	310	*	2.26	3.03	0.47	2.56	0.00548	0.0291	9.3	7.07	1.08	1.69	Distal Intergenic	18	17568746	17580990	12245	2	75162	uc029tly.1	-539313	NA	4930545E07Rik	RIKEN cDNA 4930545E07 gene
chr9	71568306	71568496	191	*	2.26	3.03	0.47	2.56	0.00548	0.0291	9.3	7.07	1.08	1.69	Intron (uc009qpa.1/102371, intron 2 of 12)	9	71504347	71592360	88014	2	102371	uc009qpa.1	23864	ENSMUSG00000041361	Myzap	myocardial zonula adherens protein
chrX	159755381	159755610	230	*	2.26	3.03	0.47	2.56	0.00548	0.0291	9.3	7.07	1.08	1.69	Intron (uc009uss.3/58194, intron 2 of 13)	20	159708601	159975920	267320	1	58194	uc012hrf.2	46780	ENSMUSG00000040990	Sh3kbp1	SH3-domain kinase binding protein 1
chr1	14784927	14785247	321	*	2.95	3.65	1.53	2.12	0.00552	0.0293	12.4	12.72	3.24	2.54	Distal Intergenic	1	14753346	14755966	2621	2	17681	uc007aja.2	-28961	ENSMUSG00000025930	Msc	musculin
chr8	87784889	87785243	355	*	3.63	4.29	2.36	1.94	0.00554	0.0293	12.4	26.85	4.32	5.92	Intron (uc057ccj.1/94187, intron 1 of 5)	8	87661810	87804439	142630	2	94187	uc057ccj.1	19196	ENSMUSG00000045333	Zfp423	zinc finger protein 423
chr19	20684463	20684760	298	*	2.48	3.22	0.85	2.37	0.00554	0.0293	11.62	7.07	1.08	2.54	Distal Intergenic	19	20692953	20727556	34604	2	26358	uc008gyn.1	42796	ENSMUSG00000024747	Aldh1a7	aldehyde dehydrogenase family 1, subfamily A7
chr10	30367499	30367701	203	*	2.73	3.47	1.16	2.31	0.00555	0.0294	10.85	11.3	1.08	3.38	Distal Intergenic	10	30196009	30200540	4532	2	66311	uc007etd.2	-166959	ENSMUSG00000075266	Cenpw	centromere protein W
chr11	63414815	63415048	234	*	2.73	3.47	1.16	2.31	0.00555	0.0294	10.85	11.3	1.08	3.38	Distal Intergenic	11	63132803	63159547	26745	1	18858	uc056yln.1	282012	ENSMUSG00000018217	Pmp22	peripheral myelin protein 22
chr3	129472829	129473102	274	*	2.73	3.47	1.16	2.31	0.00555	0.0294	10.85	11.3	1.08	3.38	Distal Intergenic	3	129433673	129434712	1040	1	435755	uc008ria.2	39156	ENSMUSG00000105712	Pou5f1-rs4	POU domain, class 5, transcription factor 1, related sequence 4
chr1	166599783	166599990	208	*	1.94	2.74	-0.05	2.8	0.0056	0.0295	7.75	5.65	1.08	0.85	Distal Intergenic	1	166628971	166647693	18723	2	226604	uc011wvm.1	47703	ENSMUSG00000051081	Gm4847	predicted gene 4847
chr10	33634933	33635114	182	*	1.94	2.74	-0.05	2.8	0.0056	0.0295	7.75	5.65	1.08	0.85	Distal Intergenic	10	33594311	33624600	30290	2	215890	uc007euf.1	-10333	ENSMUSG00000019785	Clvs2	clavesin 2
chr14	101127508	101127661	154	*	1.94	2.74	-0.05	2.8	0.0056	0.0295	7.75	5.65	1.08	0.85	Distal Intergenic	14	101197690	101200069	2380	2	76627	uc007uvk.1	72408	ENSMUSG00000042888	Prr30	proline rich 30
chr15	20356783	20356946	164	*	1.94	2.74	-0.05	2.8	0.0056	0.0295	7.75	5.65	1.08	0.85	Distal Intergenic	15	20665214	20666750	1537	2	64833	uc007vio.1	309804	ENSMUSG00000047565	Acot10	acyl-CoA thioesterase 10
chr15	74698839	74699010	172	*	1.94	2.74	-0.05	2.8	0.0056	0.0295	7.75	5.65	1.08	0.85	Distal Intergenic	15	74709161	74710374	1214	1	66769	uc007wfq.2	-10151	ENSMUSG00000044276	4933427E11Rik	RIKEN cDNA 4933427E11 gene
chr18	69087342	69087510	169	*	1.94	2.74	-0.05	2.8	0.0056	0.0295	7.75	5.65	1.08	0.85	Distal Intergenic	18	69022199	69022273	75	2	102465187	uc033hhv.1	-65069	ENSMUSG00000098366	Mir145b	microRNA 145b
chr6	13991517	13991744	228	*	1.94	2.74	-0.05	2.8	0.0056	0.0295	7.75	5.65	1.08	0.85	Intron (uc009ayv.2/76311, intron 2 of 2)	6	13871569	14044385	172817	1	76311	uc009ayv.2	119948	ENSMUSG00000097616	1110019D14Rik	RIKEN cDNA 1110019D14 gene
chr7	84741958	84742141	184	*	1.94	2.74	-0.05	2.8	0.0056	0.0295	7.75	5.65	1.08	0.85	Intron (uc009ieo.1/72495, intron 2 of 4)	7	84615054	84689853	74800	2	65098	uc009iem.1	-52105	ENSMUSG00000030629	Zfand6	zinc finger, AN1-type domain 6
chr8	116529639	116529818	180	*	1.94	2.74	-0.05	2.8	0.0056	0.0295	7.75	5.65	1.08	0.85	Distal Intergenic	8	116505015	116515915	10901	1	75465	uc009noh.1	24624	ENSMUSG00000034467	Dynlrb2	dynein light chain roadblock-type 2
chrX	50151384	50151577	194	*	1.94	2.74	-0.05	2.8	0.0056	0.0295	7.75	5.65	1.08	0.85	Distal Intergenic	20	50009306	50010235	930	2	258385	uc009tdl.1	-141149	ENSMUSG00000050504	Olfr1323	olfactory receptor 1323
chr18	16329392	16329776	385	*	3.37	4.06	1.97	2.09	0.00561	0.0296	10.85	22.61	1.08	6.76	Distal Intergenic	18	16588877	16809246	220370	2	12558	uc008edx.3	479470	ENSMUSG00000024304	Cdh2	cadherin 2
chr15	90360804	90361280	477	*	3.38	4.05	2.1	1.95	0.00566	0.0298	14.72	18.37	4.32	4.23	Intron (uc007xhl.1/102640415, intron 1 of 2)	15	90353710	90368444	14735	1	102640415	uc007xhl.1	7094	ENSMUSG00000116204	Gm36480	predicted gene, 36480
chr4	56113255	56113629	375	*	3.9	4.52	2.8	1.72	0.00567	0.0298	23.24	22.61	9.72	4.23	Distal Intergenic	4	55527137	55532475	5339	2	16600	uc008sxk.2	-580780	ENSMUSG00000003032	Klf4	Kruppel-like factor 4 (gut)
chr14	16314939	16315211	273	*	2.73	3.44	1.3	2.13	0.00567	0.0298	13.17	8.48	3.24	1.69	Distal Intergenic	14	16365206	16430787	65582	1	21974	uc007shc.1	-49995	ENSMUSG00000017485	Top2b	topoisomerase (DNA) II beta
chr6	29833990	29834535	546	*	3.42	4.06	2.25	1.81	0.00567	0.0298	17.82	15.54	8.64	0.85	Intron (uc009beg.2/74340, intron 1 of 1)	6	29854083	29867419	13337	1	74340	uc009bej.2	-19548	ENSMUSG00000029772	Ahcyl2	S-adenosylhomocysteine hydrolase-like 2
chr17	42736210	42736793	584	*	3.62	4.28	2.39	1.89	0.00571	0.03	14.72	24.02	5.4	5.07	Intron (uc008cos.1/435529, intron 1 of 5)	17	42708937	42742179	33243	2	435529	uc008cos.1	5386	ENSMUSG00000057899	Adgrf2	adhesion G protein-coupled receptor F2
chr7	141102934	141103168	235	*	2.55	3.27	1.03	2.24	0.00572	0.03	10.85	8.48	3.24	0.85	Promoter (2-3kb)	7	141091175	141100546	9372	2	24058	uc009kjm.1	-2388	ENSMUSG00000025494	Sigirr	single immunoglobulin and toll-interleukin 1 receptor (TIR) domain
chr12	15933130	15933462	333	*	2.79	3.51	1.3	2.21	0.00573	0.03	10.07	12.72	3.24	1.69	Distal Intergenic	12	15791727	15816785	25059	2	217410	uc007nbq.1	-116345	ENSMUSG00000020601	Trib2	tribbles pseudokinase 2
chr2	158672827	158673294	468	*	4.62	5.21	3.58	1.63	0.00574	0.0301	23.24	50.87	12.96	10.99	Intron (uc012cil.1/228852, intron 1 of 10)	2	158667135	158766334	99200	1	228852	uc008nqp.2	5692	ENSMUSG00000037754	Ppp1r16b	protein phosphatase 1, regulatory subunit 16B
chr10	6919882	6920106	225	*	2.55	3.31	0.85	2.45	0.00575	0.0301	8.52	11.3	1.08	2.54	Exon (uc057khw.1/320495, exon 6 of 8)	10	6886365	6979683	93319	2	320495	uc057khw.1	59577	ENSMUSG00000064065	Ipcef1	interaction protein for cytohesin exchange factors 1
chr12	52464674	52464913	240	*	2.55	3.31	0.85	2.45	0.00575	0.0301	8.52	11.3	1.08	2.54	Distal Intergenic	12	52475739	52480609	4871	2	102638611	uc057kny.1	15696	ENSMUSG00000111982	Gm35135	predicted gene, 35135
chr10	67096800	67097255	456	*	4.38	5	3.3	1.7	0.00576	0.0301	18.6	45.22	8.64	10.99	Promoter (<=1kb)	10	67009189	67096988	87800	2	28193	uc007flq.2	0	ENSMUSG00000019873	Reep3	receptor accessory protein 3
chr10	100998173	100998394	222	*	2.28	3.03	0.59	2.44	0.0058	0.0303	9.3	7.07	2.16	0.85	Distal Intergenic	10	100592386	100618391	26006	1	66605	uc007gxz.1	405787	ENSMUSG00000056912	1700017N19Rik	RIKEN cDNA 1700017N19 gene
chr11	73068593	73068820	228	*	2.28	3.03	0.59	2.44	0.0058	0.0303	9.3	7.07	2.16	0.85	Intron (uc007jzv.2/66874, intron 7 of 12)	11	73063684	73083579	19896	1	66874	uc007jzw.2	4909	ENSMUSG00000020783	Ncbp3	nuclear cap binding subunit 3
chr10	84110501	84110885	385	*	2.68	3.39	1.23	2.16	0.00581	0.0303	13.95	7.07	2.16	2.54	Distal Intergenic	10	84371311	84440471	69161	2	77976	uc007gko.2	329586	ENSMUSG00000020032	Nuak1	NUAK family, SNF1-like kinase, 1
chr9	104883203	104883727	525	*	3.65	4.3	2.47	1.83	0.00582	0.0304	20.92	18.37	4.32	6.76	Intron (uc009rhr.1/74020, intron 3 of 15)	9	105053268	105076502	23235	1	94062	uc009rhs.1	-169541	ENSMUSG00000032563	Mrpl3	mitochondrial ribosomal protein L3
chr3	122274067	122274460	394	*	4.11	4.74	2.95	1.79	0.00584	0.0304	20.92	32.5	1.08	14.37	Promoter (<=1kb)	3	122274414	122285271	10858	1	99480	uc008rep.1	0	ENSMUSG00000039756	Dnttip2	deoxynucleotidyltransferase, terminal, interacting protein 2
chr10	111457752	111458079	328	*	3.15	3.81	1.87	1.94	0.00585	0.0305	13.95	14.13	6.48	0.85	Distal Intergenic	10	111473192	111495004	21813	1	53605	uc007haa.2	-15113	ENSMUSG00000058799	Nap1l1	nucleosome assembly protein 1-like 1
chr7	125853554	125853757	204	*	2.49	3.22	0.95	2.28	0.00587	0.0306	11.62	7.07	2.16	1.69	Intron (uc009jqm.1/233865, intron 17 of 27)	7	125829667	125874797	45131	1	233865	uc009jqo.1	23887	ENSMUSG00000032743	D430042O09Rik	RIKEN cDNA D430042O09 gene
chr5	25555558	25556122	565	*	3.44	4.08	2.25	1.84	0.00587	0.0306	15.5	18.37	8.64	0.85	Distal Intergenic	5	25530018	25531466	1449	1	73571	uc012dtm.1	25540	ENSMUSG00000101856	1700096K18Rik	RIKEN cDNA 1700096K18 gene
chr2	159061164	159061445	282	*	2.75	3.47	1.23	2.24	0.00588	0.0306	10.85	11.3	2.16	2.54	Distal Intergenic	2	158794807	158858220	63414	1	71715	uc008nqu.2	266357	ENSMUSG00000027655	Dhx35	DEAH (Asp-Glu-Ala-His) box polypeptide 35
chr10	89980524	89980725	202	*	2.62	3.36	1.03	2.32	0.00592	0.0308	7.75	12.72	3.24	0.85	Intron (uc057kjj.1/77531, intron 1 of 25)	10	89873509	90972985	1099477	1	77531	uc057kjj.1	107015	ENSMUSG00000058589	Anks1b	ankyrin repeat and sterile alpha motif domain containing 1B
chr15	19033091	19033352	262	*	2.62	3.36	1.03	2.32	0.00592	0.0308	7.75	12.72	3.24	0.85	Distal Intergenic	15	19006980	19014236	7257	1	320873	uc007vim.2	26111	ENSMUSG00000022321	Cdh10	cadherin 10
chr10	75200802	75201019	218	*	2.21	2.97	0.47	2.5	0.00597	0.031	10.07	5.65	1.08	1.69	Distal Intergenic	10	75212073	75243916	31844	1	74392	uc007fqd.1	-11054	ENSMUSG00000033444	Specc1l	sperm antigen with calponin homology and coiled-coil domains 1-like
chr19	16047006	16047232	227	*	2.21	2.97	0.47	2.5	0.00597	0.031	10.07	5.65	1.08	1.69	Distal Intergenic	19	15985075	16010912	25838	1	100502653	uc008gws.1	61931	ENSMUSG00000097557	C130060C02Rik	RIKEN cDNA C130060C02 gene
chr8	92189973	92190344	372	*	3.39	4.05	2.13	1.91	0.00599	0.0311	14.72	18.37	5.4	3.38	Exon (uc029wuh.1/uc029wuh.1, exon 1 of 1)	8	92326031	92356120	30090	2	71296	uc009mua.3	165776	ENSMUSG00000031736	Crnde	colorectal neoplasia differentially expressed (non-protein coding)
chr10	80792200	80792777	578	*	3.59	4.23	2.39	1.84	0.006	0.0311	17.82	19.78	5.4	5.07	Promoter (1-2kb)	10	80790611	80793818	3208	1	208266	uc007gep.1	1589	ENSMUSG00000061589	Dot1l	DOT1-like, histone H3 methyltransferase (S. cerevisiae)
chr1	76434766	76435154	389	*	2.75	3.44	1.37	2.07	0.00601	0.0311	13.17	8.48	4.32	0.85	Distal Intergenic	1	76489133	76502028	12896	1	620079	uc007bpy.1	-53979	ENSMUSG00000100553	Gm17751	predicted gene, 17751
chr2	16658891	16659187	297	*	2.75	3.44	1.37	2.07	0.00601	0.0311	13.17	8.48	4.32	0.85	Intron (uc008ikz.2/67448, intron 6 of 13)	2	16356304	16755839	399536	1	67448	uc008ikz.2	302587	ENSMUSG00000026748	Plxdc2	plexin domain containing 2
chr10	125100826	125101148	323	*	2.7	3.43	1.16	2.27	0.00604	0.0312	11.62	9.89	1.08	3.38	Distal Intergenic	10	125227485	125308873	81389	2	20503	uc007hgx.1	207725	ENSMUSG00000020102	Slc16a7	solute carrier family 16 (monocarboxylic acid transporters), member 7
chr5	77553467	77553778	312	*	2.7	3.43	1.16	2.27	0.00604	0.0312	11.62	9.89	1.08	3.38	Distal Intergenic	5	77465488	77468857	3370	1	69370	uc008xwg.2	87979	ENSMUSG00000107232	1700017L05Rik	RIKEN cDNA 1700017L05 gene
chr8	95325329	95325621	293	*	2.7	3.43	1.16	2.27	0.00604	0.0312	11.62	9.89	1.08	3.38	Downstream (<1kb)	8	95326136	95331950	5815	2	79233	uc009myf.1	6329	ENSMUSG00000046556	Zfp319	zinc finger protein 319
chr7	56719516	56719726	211	*	2.81	3.51	1.37	2.14	0.00607	0.0314	10.07	12.72	4.32	0.85	Distal Intergenic	7	56239771	56536517	296747	1	18431	uc057ahm.1	479745	ENSMUSG00000030450	Oca2	oculocutaneous albinism II
chr12	69712290	69712482	193	*	1.88	2.67	-0.05	2.73	0.00609	0.0314	8.52	4.24	1.08	0.85	Intron (uc011ynb.1/217666, intron 4 of 9)	12	69690436	69724874	34439	2	217666	uc011ynb.1	12392	ENSMUSG00000020988	L2hgdh	L-2-hydroxyglutarate dehydrogenase
chr14	39309695	39309858	164	*	1.88	2.67	-0.05	2.73	0.00609	0.0314	8.52	4.24	1.08	0.85	Intron (uc007tbz.2/18183, intron 1 of 9)	14	39472429	39476257	3829	1	432842	uc057beo.2	-162571	NA	LOC432842	uncharacterized LOC432842
chr14	47386585	47386796	212	*	1.88	2.67	-0.05	2.73	0.00609	0.0314	8.52	4.24	1.08	0.85	Downstream (<1kb)	14	47373974	47386167	12194	1	16854	uc007tic.2	12611	ENSMUSG00000050335	Lgals3	lectin, galactose binding, soluble 3
chr15	41051498	41051659	162	*	1.88	2.67	-0.05	2.73	0.00609	0.0314	8.52	4.24	1.08	0.85	Intron (uc007vos.1/22762, intron 5 of 7)	15	41447482	41861048	413567	1	170719	uc007vot.3	-395823	ENSMUSG00000022307	Oxr1	oxidation resistance 1
chr16	49565454	49565649	196	*	1.88	2.67	-0.05	2.73	0.00609	0.0314	8.52	4.24	1.08	0.85	Distal Intergenic	16	49699294	49765126	65833	1	73916	uc007zkf.1	-133645	ENSMUSG00000032965	Ift57	intraflagellar transport 57
chr4	126521579	126521791	213	*	1.88	2.67	-0.05	2.73	0.00609	0.0314	8.52	4.24	1.08	0.85	Intron (uc008utk.3/76850, intron 2 of 17)	4	126489541	126517557	28017	2	76850	uc012dlf.4	-4022	ENSMUSG00000042500	Ago4	argonaute RISC catalytic subunit 4
chr6	78728362	78728548	187	*	1.88	2.67	-0.05	2.73	0.00609	0.0314	8.52	4.24	1.08	0.85	Distal Intergenic	6	78466268	78468874	2607	2	19695	uc009ckb.1	-259488	ENSMUSG00000030017	Reg3g	regenerating islet-derived 3 gamma
chr6	90879071	90879234	164	*	1.88	2.67	-0.05	2.73	0.00609	0.0314	8.52	4.24	1.08	0.85	Distal Intergenic	6	90659598	90810123	150526	2	232227	uc012epa.1	-68948	ENSMUSG00000034312	Iqsec1	IQ motif and Sec7 domain 1
chr8	8859663	8859841	179	*	1.88	2.67	-0.05	2.73	0.00609	0.0314	8.52	4.24	1.08	0.85	Distal Intergenic	8	8681890	8690537	8648	2	234023	uc009kuh.1	-169126	ENSMUSG00000040459	Arglu1	arginine and glutamate rich 1
chrX	67607564	67607739	176	*	1.88	2.67	-0.05	2.73	0.00609	0.0314	8.52	4.24	1.08	0.85	Distal Intergenic	20	67682900	67693562	10663	2	382217	uc012hja.1	85823	ENSMUSG00000079578	Gm1140	predicted gene 1140
chr1	136661544	136662113	570	*	3.45	4.08	2.3	1.78	0.00612	0.0315	22.47	11.3	6.48	3.38	Distal Intergenic	1	136683396	136690805	7410	1	100503460	uc029qtl.1	-21283	ENSMUSG00000097113	Gm19705	predicted gene, 19705
chr7	25065743	25066024	282	*	2.76	3.5	1.16	2.34	0.00613	0.0316	8.52	14.13	1.08	3.38	Intron (uc009frh.3/14809, intron 3 of 19)	7	25009849	25072369	62521	2	14809	uc009frh.3	6345	ENSMUSG00000003378	Grik5	glutamate receptor, ionotropic, kainate 5 (gamma 2)
chr12	8207927	8208434	508	*	3.72	4.35	2.55	1.8	0.00615	0.0317	22.47	18.37	3.24	8.46	Promoter (<=1kb)	12	8208107	8276223	68117	1	68832	uc007mzg.2	0	ENSMUSG00000037669	Ldah	lipid droplet associated hydrolase
chr16	23823013	23823294	282	*	3.02	3.71	1.64	2.07	0.00615	0.0317	9.3	16.96	5.4	0.85	Distal Intergenic	16	23889581	23890844	1264	2	20604	uc007ytx.1	67550	ENSMUSG00000004366	Sst	somatostatin
chr2	84305678	84306047	370	*	2.7	3.39	1.3	2.09	0.00616	0.0317	13.95	7.07	3.24	1.69	Distal Intergenic	2	84330626	84425266	94641	2	54598	uc008kii.4	119219	ENSMUSG00000059588	Calcrl	calcitonin receptor-like
chr12	10361857	10362254	398	*	3.18	3.86	1.83	2.04	0.00621	0.0319	9.3	19.78	5.4	1.69	Distal Intergenic	12	10369971	10390174	20204	1	70881	uc007nap.2	-7717	ENSMUSG00000020622	Nt5c1b	5'-nucleotidase, cytosolic IB
chr10	71215991	71216244	254	*	2.51	3.22	1.03	2.19	0.00622	0.0319	11.62	7.07	3.24	0.85	Distal Intergenic	10	71201745	71204488	2744	1	78638	uc056yhf.1	14246	ENSMUSG00000112028	1700113B09Rik	RIKEN cDNA 1700113B09 gene
chr10	100086238	100086518	281	*	2.51	3.22	1.03	2.19	0.00622	0.0319	11.62	7.07	3.24	0.85	Intron (uc057kjk.1/17311, intron 5 of 7)	10	100091672	100100412	8741	1	17311	uc007gxs.1	-5154	ENSMUSG00000019966	Kitl	kit ligand
chr4	32130626	32130828	203	*	2.51	3.22	1.03	2.19	0.00622	0.0319	11.62	7.07	3.24	0.85	Distal Intergenic	4	32238950	32563367	324418	1	12014	uc012dbf.1	-108122	ENSMUSG00000040270	Bach2	BTB and CNC homology, basic leucine zipper transcription factor 2
chr7	49814861	49815131	271	*	2.51	3.22	1.03	2.19	0.00622	0.0319	11.62	7.07	3.24	0.85	Exon (uc057ahl.1/uc057ahl.1, exon 1 of 1)	7	49828932	49858265	29334	1	71974	uc009hbu.1	-13801	ENSMUSG00000030505	Prmt3	protein arginine N-methyltransferase 3
chr12	38480068	38480540	473	*	3.03	3.71	1.73	1.98	0.00624	0.032	16.27	9.89	3.24	3.38	Intron (uc007nkj.1/217480, intron 22 of 24)	12	38552809	38614521	61713	2	73867	uc007nko.2	133981	ENSMUSG00000112967	4930428E07Rik	RIKEN cDNA 4930428E07 gene
chr8	26493367	26493735	369	*	3.2	3.88	1.85	2.03	0.00626	0.0321	13.95	15.54	2.16	5.07	Distal Intergenic	8	26814595	26824423	9829	2	72316	uc029wrx.2	330688	ENSMUSG00000100335	2310008N11Rik	RIKEN cDNA 2310008N11 gene
chr15	8629312	8629501	190	*	2.51	3.26	0.85	2.41	0.00627	0.0321	9.3	9.89	1.08	2.54	Distal Intergenic	15	8634124	8651506	17383	2	20512	uc007vex.1	22005	ENSMUSG00000005360	Slc1a3	solute carrier family 1 (glial high affinity glutamate transporter), member 3
chr2	103872027	103872221	195	*	2.51	3.26	0.85	2.41	0.00627	0.0321	9.3	9.89	1.08	2.54	Distal Intergenic	2	103900951	103913968	13018	1	100996933	uc033hox.2	-28730	NA	Lincred1	long intergenic non-protein coding RNA of erythroid differentiation 1
chr5	103283181	103283488	308	*	2.51	3.26	0.85	2.41	0.00627	0.0321	9.3	9.89	1.08	2.54	Intron (uc029vjy.1/74624, intron 3 of 6)	5	103230375	103299029	68655	2	74624	uc029vjy.1	15541	ENSMUSG00000104956	4930429D17Rik	RIKEN cDNA 4930429D17 gene
chr6	24657747	24658021	275	*	2.51	3.26	0.85	2.41	0.00627	0.0321	9.3	9.89	1.08	2.54	Intron (uc009bbv.2/73178, intron 1 of 10)	6	24613810	24664995	51186	2	73178	uc009bbv.2	6974	ENSMUSG00000029684	Wasl	Wiskott-Aldrich syndrome-like (human)
chr8	77277908	77278232	325	*	3.05	3.74	1.68	2.06	0.00627	0.0321	13.95	12.72	2.16	4.23	Intron (uc009mhm.1/78514, intron 19 of 22)	8	77517056	77518578	1523	1	70345	uc012ggf.1	-238824	ENSMUSG00000097882	0610038B21Rik	RIKEN cDNA 0610038B21 gene
chr10	92599993	92600291	299	*	2.83	3.54	1.41	2.13	0.00629	0.0322	14.72	8.48	1.08	4.23	Distal Intergenic	10	92684745	92722418	37674	2	17997	uc007gud.2	122127	ENSMUSG00000019988	Nedd1	neural precursor cell expressed, developmentally down-regulated gene 1
chr10	74162228	74162507	280	*	2.23	2.97	0.59	2.39	0.00632	0.0322	10.07	5.65	2.16	0.85	Intron (uc007fpe.1/11994, intron 6 of 13)	10	73821867	74649737	827871	1	11994	uc033fqh.2	340361	ENSMUSG00000052613	Pcdh15	protocadherin 15
chr5	119939280	119939450	171	*	2.23	2.97	0.59	2.39	0.00632	0.0322	10.07	5.65	2.16	0.85	Distal Intergenic	5	119834663	119885218	50556	1	21388	uc008zgz.2	104617	ENSMUSG00000018263	Tbx5	T-box 5
chr14	66636316	66636577	262	*	3.06	3.76	1.62	2.14	0.00632	0.0323	11.62	15.54	1.08	5.07	Promoter (1-2kb)	14	66635251	66771168	135918	1	11549	uc029sky.2	1065	ENSMUSG00000045875	Adra1a	adrenergic receptor, alpha 1a
chr8	83233972	83234464	493	*	3.66	4.31	2.42	1.89	0.00632	0.0323	10.07	29.67	6.48	4.23	Exon (uc009mjv.2/71310, exon 5 of 21)	8	83290348	83298456	8109	1	22227	uc009mjx.2	-55884	ENSMUSG00000031710	Ucp1	uncoupling protein 1 (mitochondrial, proton carrier)
chr6	7211545	7212134	590	*	4.3	4.87	3.34	1.52	0.00633	0.0323	37.19	21.2	19.44	0.85	Distal Intergenic	6	6956018	7039220	83203	1	71238	uc009axa.1	255527	ENSMUSG00000042505	Sdhaf3	succinate dehydrogenase complex assembly factor 3
chr6	18514670	18515141	472	*	3.77	4.38	2.69	1.7	0.00633	0.0323	24.79	16.96	8.64	4.23	Promoter (<=1kb)	6	18366477	18514825	148349	2	30785	uc009bal.1	0	ENSMUSG00000000416	Cttnbp2	cortactin binding protein 2
chr5	67778099	67778417	319	*	3.34	3.97	2.17	1.8	0.00634	0.0323	20.14	11.3	6.48	2.54	Promoter (1-2kb)	5	67682142	67776759	94618	2	11980	uc008xqd.1	-1340	ENSMUSG00000037685	Atp8a1	ATPase, aminophospholipid transporter (APLT), class I, type 8A, member 1
chr6	9874438	9874815	378	*	3.32	3.97	2.1	1.87	0.00635	0.0324	18.6	12.72	4.32	4.23	Distal Intergenic	6	8950019	9248578	298560	1	18231	uc009ayc.1	924419	ENSMUSG00000046178	Nxph1	neurexophilin 1
chr11	35870206	35870633	428	*	3.39	4.06	2.12	1.94	0.00637	0.0325	17.82	15.54	1.08	7.61	Exon (uc007ili.1/211652, exon 13 of 23)	11	35808381	35834528	26148	2	104458	uc007ilh.2	-35678	ENSMUSG00000018848	Rars	arginyl-tRNA synthetase
chr8	22858981	22859892	912	*	6.27	6.81	5.41	1.4	0.00639	0.0325	84.45	139.89	42.13	43.12	Promoter (<=1kb)	8	22859539	22943262	83724	1	244349	uc009lec.1	0	ENSMUSG00000031540	Kat6a	K(lysine) acetyltransferase 6A
chr4	108780609	108780990	382	*	4.18	4.8	3.09	1.71	0.0064	0.0325	23.24	32.5	4.32	12.68	Distal Intergenic	4	108814295	108833564	19270	2	70533	uc008ubo.1	52574	ENSMUSG00000028568	Btf3l4	basic transcription factor 3-like 4
chr3	116423888	116424382	495	*	4.3	4.89	3.28	1.6	0.0064	0.0326	30.99	28.26	11.88	7.61	Promoter (<=1kb)	3	116272553	116424032	151480	2	229776	uc008rca.1	0	ENSMUSG00000033502	Cdc14a	CDC14 cell division cycle 14A
chr18	54917034	54917274	241	*	2.3	3.08	0.47	2.61	0.00642	0.0326	6.97	9.89	1.08	1.69	Intron (uc008eyc.2/269023, intron 3 of 9)	18	54895220	54898649	3430	2	269023	uc008eyf.1	-18385	ENSMUSG00000052713	Zfp608	zinc finger protein 608
chr2	92059471	92059664	194	*	2.3	3.08	0.47	2.61	0.00642	0.0326	6.97	9.89	1.08	1.69	3' UTR	2	91982328	92024170	41843	2	26427	uc008kxf.1	-35301	ENSMUSG00000027230	Creb3l1	cAMP responsive element binding protein 3-like 1
chr2	62669339	62669752	414	*	3.15	3.83	1.85	1.97	0.00644	0.0327	17.05	11.3	2.16	5.07	Intron (uc008jvp.1/227960, intron 1 of 7)	2	62664327	62694109	29783	1	227960	uc008jvp.1	5012	ENSMUSG00000026893	Gca	grancalcin
chr6	97513480	97513740	261	*	2.58	3.31	1.03	2.28	0.00645	0.0328	8.52	11.3	3.24	0.85	Intron (uc009daw.2/232288, intron 2 of 23)	6	97286867	97487754	200888	2	232288	uc009dav.2	-25726	ENSMUSG00000030064	Frmd4b	FERM domain containing 4B
chr2	41795089	41795352	264	*	2.77	3.5	1.23	2.27	0.00649	0.0329	8.52	14.13	2.16	2.54	Intron (uc008jon.1/94217, intron 3 of 90)	2	42447439	42447568	130	2	102465171	uc033hmu.1	652216	ENSMUSG00000098660	Mir6336	microRNA 6336
chr19	27730703	27731204	502	*	3.52	4.18	2.29	1.89	0.00652	0.0331	17.82	18.37	2.16	7.61	Distal Intergenic	19	27761721	27982946	221226	2	19726	uc012bkc.1	251742	ENSMUSG00000040929	Rfx3	regulatory factor X, 3 (influences HLA class II expression)
chr18	36454413	36454878	466	*	2.96	3.64	1.62	2.02	0.00652	0.0331	17.82	7.07	1.08	5.07	Promoter (<=1kb)	18	36403679	36454495	50817	2	67199	uc008enk.1	0	ENSMUSG00000024346	Pfdn1	prefoldin 1
chr10	67979343	67979791	449	*	4.79	5.37	3.8	1.57	0.00653	0.0331	34.87	48.04	7.56	20.29	Promoter (<=1kb)	10	67979598	68043261	63664	1	170799	uc011xfq.1	0	ENSMUSG00000037846	Rtkn2	rhotekin 2
chr7	27447616	27448113	498	*	6.26	6.8	5.4	1.4	0.00654	0.0331	72.06	151.19	30.25	54.12	Promoter (<=1kb)	7	27447978	27465981	18004	1	233016	uc009fwd.1	0	ENSMUSG00000040466	Blvrb	biliverdin reductase B (flavin reductase (NADPH))
chr7	112358863	112359057	195	*	2.39	3.12	0.85	2.27	0.00655	0.0332	13.17	4.24	1.08	2.54	Distal Intergenic	7	112368308	112413104	44797	1	100504195	uc012fsg.1	-9251	ENSMUSG00000038244	Micalcl	MICAL C-terminal like
chr15	71734143	71734355	213	*	3.19	3.86	1.87	1.99	0.00657	0.0333	9.3	19.78	6.48	0.85	Distal Intergenic	15	71487411	71727838	240428	2	70363	uc007wbi.1	-6305	ENSMUSG00000036800	Fam135b	family with sequence similarity 135, member B
chr13	6593224	6593539	316	*	3.12	3.82	1.68	2.15	0.00658	0.0333	8.52	19.78	2.16	4.23	Exon (uc007pka.2/56421, exon 16 of 22)	13	6548157	6580158	32002	1	69617	uc011ywa.2	45067	ENSMUSG00000021193	Pitrm1	pitrilysin metallepetidase 1
chr9	96631427	96631714	288	*	4.6	5.19	3.58	1.61	0.00658	0.0333	20.92	52.28	12.96	10.99	Promoter (<=1kb)	9	96539300	96631503	92204	2	114713	uc009rcn.1	0	ENSMUSG00000032413	Rasa2	RAS p21 protein activator 2
chr2	70568300	70568564	265	*	2.77	3.47	1.37	2.1	0.0066	0.0334	10.85	11.3	4.32	0.85	Intron (uc008jzj.2/14415, intron 3 of 4)	2	70563689	70602014	38326	1	14415	uc008jzm.2	4611	ENSMUSG00000070880	Gad1	glutamate decarboxylase 1
chr16	76765649	76765933	285	*	3.06	3.74	1.73	2.01	0.00664	0.0335	13.95	12.72	3.24	3.38	Intron (uc007zrz.1/102632814, intron 1 of 3)	16	76751793	76779092	27300	2	102632814	uc007zrz.1	13159	ENSMUSG00000109333	Gm30790	predicted gene, 30790
chr2	77782742	77782939	198	*	2.9	3.61	1.47	2.13	0.00664	0.0335	11.62	12.72	2.16	3.38	Intron (uc008kfz.4/241494, intron 1 of 9)	2	77410622	77816816	406195	2	241494	uc008kfz.4	33877	ENSMUSG00000027016	Zfp385b	zinc finger protein 385B
chr10	88057214	88057491	278	*	2.99	3.68	1.64	2.04	0.00669	0.0337	10.07	15.54	5.4	0.85	Distal Intergenic	10	88091072	88092374	1303	1	110312	uc007grc.1	-33581	ENSMUSG00000035383	Pmch	pro-melanin-concentrating hormone
chr1	78408973	78409341	369	*	2.94	3.61	1.64	1.97	0.00673	0.0339	13.17	11.3	5.4	0.85	Intron (uc007bqe.1/433323, intron 4 of 4)	1	78417958	78488897	70940	2	23874	uc007bqf.2	79556	ENSMUSG00000026245	Farsb	phenylalanyl-tRNA synthetase, beta subunit
chr14	67277872	67278169	298	*	3.08	3.79	1.62	2.17	0.00676	0.034	9.3	18.37	1.08	5.07	Intron (uc007ukw.2/13592, intron 7 of 16)	14	67304888	67314711	9824	2	628416	uc007uky.1	36542	ENSMUSG00000075549	Gm6878	predicted gene 6878
chr3	130739327	130739583	257	*	2.72	3.43	1.3	2.13	0.00677	0.0341	11.62	9.89	3.24	1.69	Distal Intergenic	3	130726827	130730398	3572	2	68436	uc008rje.3	-8929	ENSMUSG00000062006	Rpl34	ribosomal protein L34
chr6	75145908	75146260	353	*	2.72	3.43	1.3	2.13	0.00677	0.0341	11.62	9.89	3.24	1.69	Distal Intergenic	6	73436965	73471021	34057	2	73408	uc009cjn.1	-1674887	ENSMUSG00000107408	1700065L07Rik	RIKEN cDNA 1700065L07 gene
chr4	32564800	32565103	304	*	2.8	3.5	1.41	2.09	0.00682	0.0342	15.5	7.07	1.08	4.23	Intron (uc012dbg.1/12014, intron 3 of 4)	4	32559680	32571662	11983	2	414068	uc008set.2	6559	ENSMUSG00000086150	Bach2os	BTB and CNC homology 2, opposite strand
chr14	104233590	104233875	286	*	3.01	3.71	1.59	2.12	0.00682	0.0342	7.75	18.37	4.32	1.69	Distal Intergenic	14	103977628	104027142	49515	2	73877	uc029sms.1	-206448	ENSMUSG00000115727	4930432J09Rik	RIKEN cDNA 4930432J09 gene
chr19	25536685	25536929	245	*	2.47	3.21	0.85	2.36	0.00683	0.0342	10.07	8.48	1.08	2.54	Intron (uc008hbi.1/50796, intron 2 of 3)	19	25505706	25604328	98623	1	50796	uc012bjv.1	30979	ENSMUSG00000024837	Dmrt1	doublesex and mab-3 related transcription factor 1
chr12	107298571	107298870	300	*	2.95	3.64	1.59	2.05	0.00686	0.0344	10.85	14.13	4.32	1.69	Distal Intergenic	12	107723743	107735488	11746	2	74968	uc029rxv.1	436618	ENSMUSG00000085641	4930465M20Rik	RIKEN cDNA 4930465M20 gene
chr19	17980881	17981273	393	*	3.03	3.73	1.62	2.11	0.00686	0.0344	12.4	14.13	1.08	5.07	Distal Intergenic	19	17673452	17837632	164181	2	18552	uc008gxr.1	-143249	ENSMUSG00000024713	Pcsk5	proprotein convertase subtilisin/kexin type 5
chr7	12346703	12346933	231	*	2.18	2.92	0.59	2.33	0.00687	0.0344	10.85	4.24	2.16	0.85	Distal Intergenic	7	12361808	12362764	957	2	171267	uc009fdz.1	15831	ENSMUSG00000066803	Vmn1r84	vomeronasal 1 receptor 84
chr8	128060811	128061021	211	*	2.18	2.92	0.59	2.33	0.00687	0.0344	10.85	4.24	2.16	0.85	Distal Intergenic	8	128278148	128278225	78	2	102465212	uc033jin.1	217204	ENSMUSG00000099326	Mir21c	microRNA 21c
chr13	60176028	60176601	574	*	3.71	4.32	2.63	1.68	0.00699	0.0349	27.12	12.72	6.48	5.92	Promoter (<=1kb)	13	60174405	60177535	3131	2	14451	uc007qvi.2	934	ENSMUSG00000052957	Gas1	growth arrest specific 1
chr15	74428799	74429238	440	*	3.06	3.71	1.83	1.88	0.007	0.0349	16.27	9.89	5.4	1.69	Distal Intergenic	15	74516196	74540560	24365	1	107831	uc011zua.1	-86958	ENSMUSG00000034730	Adgrb1	adhesion G protein-coupled receptor B1
chrX	105157989	105158179	191	*	2.25	3.02	0.47	2.55	0.007	0.035	7.75	8.48	1.08	1.69	Distal Intergenic	20	105164378	105165505	1128	2	279610	uc009uaw.1	7326	NA	E530001F21Rik	RIKEN cDNA E530001F21 gene
chr6	86120130	86120368	239	*	2.54	3.26	1.03	2.23	0.00702	0.035	9.3	9.89	3.24	0.85	3' UTR	6	86085828	86124409	38582	1	11519	uc012eoj.2	34302	ENSMUSG00000030000	Add2	adducin 2 (beta)
chr10	27902683	27902978	296	*	3.07	3.74	1.78	1.96	0.00703	0.0351	13.95	12.72	4.32	2.54	Distal Intergenic	10	28074820	28264673	189854	1	19272	uc007esj.1	-171842	ENSMUSG00000019889	Ptprk	protein tyrosine phosphatase, receptor type, K
chr1	5972214	5972572	359	*	2.91	3.61	1.53	2.07	0.00703	0.0351	11.62	12.72	3.24	2.54	Distal Intergenic	1	5913707	5917398	3692	2	226304	uc011whw.1	-54816	ENSMUSG00000033774	Npbwr1	neuropeptides B/W receptor 1
chr7	136277999	136278440	442	*	3.21	3.86	1.99	1.87	0.00705	0.0351	16.27	12.72	5.4	2.54	Intron (uc009keo.1/77383, intron 3 of 3)	7	136268324	136318511	50188	1	77383	uc009kep.1	9675	ENSMUSG00000110027	C030029H02Rik	RIKEN cDNA C030029H02 gene
chr1	92521081	92521284	204	*	2.74	3.46	1.23	2.23	0.00706	0.0352	9.3	12.72	2.16	2.54	Promoter (2-3kb)	1	92511048	92518515	7468	2	259041	uc007cbk.2	-2566	ENSMUSG00000042849	Olfr1414	olfactory receptor 1414
chr3	102193945	102194216	272	*	2.8	3.46	1.53	1.93	0.00707	0.0352	17.82	4.24	3.24	2.54	Promoter (2-3kb)	3	102163185	102196976	33792	2	229658	uc008qrt.1	2760	ENSMUSG00000027860	Vangl1	VANGL planar cell polarity 1
chr11	119602856	119603091	236	*	3.08	3.76	1.73	2.04	0.00707	0.0352	11.62	15.54	3.24	3.38	Promoter (<=1kb)	11	119602905	119782281	179377	1	74370	uc007mqw.2	0	ENSMUSG00000025583	Rptor	regulatory associated protein of MTOR, complex 1
chr10	70437341	70437624	284	*	3.89	4.51	2.8	1.7	0.0071	0.0354	18.6	26.85	9.72	4.23	Distal Intergenic	10	70440668	70500635	59968	1	71721	uc007fns.2	-3044	ENSMUSG00000043259	Fam13c	family with sequence similarity 13, member C
chr6	12370513	12371141	629	*	3.87	4.46	2.85	1.61	0.00711	0.0354	27.12	16.96	11.88	2.54	Intron (uc033ioe.1/330267, intron 13 of 27)	6	12099518	12109580	10063	2	625347	uc029vtj.2	-260933	ENSMUSG00000057223	Gm6578	mitochondrial ribosomal protein L32 pseudogene
chr7	121981508	121981859	352	*	3.09	3.79	1.68	2.11	0.00714	0.0355	9.3	18.37	2.16	4.23	Promoter (<=1kb)	7	121922839	121981693	58855	2	233824	uc009jnz.1	0	ENSMUSG00000034951	Cog7	component of oligomeric golgi complex 7
chr8	11045158	11045399	242	*	2.74	3.43	1.37	2.06	0.00717	0.0356	11.62	9.89	4.32	0.85	Intron (uc009kva.1/619321, intron 2 of 4)	8	10986961	11008430	21470	2	384783	uc009kuz.2	-36728	ENSMUSG00000038894	Irs2	insulin receptor substrate 2
chr9	113138197	113138481	285	*	2.74	3.43	1.37	2.06	0.00717	0.0356	11.62	9.89	4.32	0.85	Distal Intergenic	9	113496746	113587152	90407	2	102688	uc009rwk.1	448671	ENSMUSG00000109890	AU023762	expressed sequence AU023762
chr4	125886271	125886555	285	*	3.03	3.7	1.73	1.97	0.00719	0.0357	14.72	11.3	3.24	3.38	Downstream (1-2kb)	4	125887851	125922310	34460	2	72395	uc008usc.2	35755	ENSMUSG00000085562	2610028E06Rik	RIKEN cDNA 2610028E06 gene
chr7	25361437	25361869	433	*	3.17	3.83	1.95	1.88	0.0072	0.0357	17.05	11.3	4.32	3.38	Intron (uc009fsj.2/269878, intron 40 of 40)	7	25367616	25369724	2109	2	72383	uc009fsl.1	7855	ENSMUSG00000063651	Cnfn	cornifelin
chr5	48947395	48947703	309	*	2.93	3.63	1.47	2.16	0.0072	0.0357	9.3	15.54	2.16	3.38	Intron (uc008xjx.1/80334, intron 1 of 7)	5	48389503	48889557	500055	2	80334	uc008xjw.1	-57838	ENSMUSG00000029088	Kcnip4	Kv channel interacting protein 4
chr12	107729565	107729889	325	*	2.96	3.64	1.64	2	0.00726	0.036	10.85	14.13	5.4	0.85	Exon (uc029rxv.1/74968, exon 2 of 3)	12	107723743	107735488	11746	2	74968	uc029rxv.1	5599	ENSMUSG00000085641	4930465M20Rik	RIKEN cDNA 4930465M20 gene
chr17	92253434	92253826	393	*	2.69	3.42	1.16	2.26	0.00726	0.036	10.07	11.3	1.08	3.38	Distal Intergenic	17	93199017	93206537	7521	1	11516	uc008dwi.2	-945191	ENSMUSG00000024256	Adcyap1	adenylate cyclase activating polypeptide 1
chr11	26096128	26096315	188	*	2.8	3.5	1.37	2.13	0.00727	0.036	8.52	14.13	4.32	0.85	Intron (uc011xsi.1/70626, intron 1 of 5)	11	26202240	26202348	109	1	102466154	uc033fuc.1	-105925	ENSMUSG00000099015	Mir6372	microRNA 6372
chr15	94725948	94726344	397	*	3.58	4.26	2.29	1.97	0.00729	0.0361	8.52	29.67	2.16	7.61	Intron (uc007xjn.1/320709, intron 3 of 7)	15	94629185	95096097	466913	1	320709	uc007xjn.1	96763	ENSMUSG00000063296	Tmem117	transmembrane protein 117
chr7	31150897	31151314	418	*	4.71	5.28	3.77	1.51	0.0073	0.0361	32.54	45.22	20.52	6.76	Promoter (<=1kb)	7	31130127	31151050	20924	2	52857	uc009gif.1	0	ENSMUSG00000001248	Gramd1a	GRAM domain containing 1A
chr4	156235822	156236263	442	*	4.19	4.78	3.17	1.61	0.00731	0.0361	29.44	25.43	8.64	9.3	Promoter (<=1kb)	4	156236010	156247616	11607	1	57741	uc029vbh.1	0	ENSMUSG00000095567	Noc2l	NOC2 like nucleolar associated transcriptional repressor
chr2	126875749	126876390	642	*	4.77	5.36	3.79	1.57	0.00731	0.0361	30.99	50.87	6.48	21.14	Promoter (<=1kb)	2	126791558	126876261	84704	2	58800	uc008mef.2	0	ENSMUSG00000027365	Trpm7	transient receptor potential cation channel, subfamily M, member 7
chr14	58775007	58775389	383	*	2.43	3.12	1.03	2.09	0.00734	0.0363	13.17	4.24	3.24	0.85	Distal Intergenic	14	59133040	59142893	9854	2	67932	uc007udz.2	367504	ENSMUSG00000021977	1700129C05Rik	RIKEN cDNA 1700129C05 gene
chr11	104231163	104231491	329	*	3.88	4.49	2.77	1.73	0.00737	0.0364	22.47	22.61	4.32	9.3	Promoter (<=1kb)	11	104231436	104295317	63882	1	17762	uc007lwe.1	0	ENSMUSG00000018411	Mapt	microtubule-associated protein tau
chr10	69769085	69769600	516	*	3.41	4.08	2.12	1.96	0.00738	0.0364	13.95	19.78	1.08	7.61	Intron (uc007fmt.1/11735, intron 1 of 6)	10	69785514	69810465	24952	1	11735	uc007fnf.1	-15914	ENSMUSG00000069601	Ank3	ankyrin 3, epithelial
chr7	65834880	65835057	178	*	2.27	3.02	0.59	2.43	0.0074	0.0365	7.75	8.48	2.16	0.85	Distal Intergenic	7	65862136	66050386	188251	1	18553	uc009hgw.2	-27079	ENSMUSG00000030513	Pcsk6	proprotein convertase subtilisin/kexin type 6
chr9	105888839	105889188	350	*	3.23	3.88	1.99	1.89	0.00741	0.0365	13.95	15.54	5.4	2.54	Exon (uc029xfx.1/665033, exon 33 of 41)	9	105689417	105828085	138669	2	245026	uc009ris.1	-60754	ENSMUSG00000043719	Col6a6	collagen, type VI, alpha 6
chr17	72289770	72290070	301	*	2.43	3.16	0.85	2.31	0.00743	0.0366	10.85	7.07	1.08	2.54	Intron (uc008dnb.1/11682, intron 3 of 28)	17	71868988	72604307	735320	2	11682	uc008dnb.1	314237	ENSMUSG00000055471	Alk	anaplastic lymphoma kinase
chr8	106205268	106205485	218	*	2.43	3.16	0.85	2.31	0.00743	0.0366	10.85	7.07	1.08	2.54	Intron (uc009nfp.2/66432, intron 2 of 4)	8	106200438	106210933	10496	2	66432	uc009nfp.2	5448	ENSMUSG00000033106	Slc7a6os	solute carrier family 7, member 6 opposite strand
chr4	41302840	41303186	347	*	3	3.69	1.62	2.07	0.00743	0.0367	13.17	12.72	1.08	5.07	Intron (uc008sil.2/68970, intron 2 of 8)	4	41291300	41314901	23602	2	68970	uc008sil.2	11715	ENSMUSG00000028436	Dcaf12	DDB1 and CUL4 associated factor 12
chr18	86393571	86394089	519	*	3.75	4.36	2.67	1.69	0.00745	0.0367	17.05	24.02	11.88	0.85	Promoter (<=1kb)	18	86394952	86501897	106946	1	246317	uc008fuz.2	-863	ENSMUSG00000050321	Neto1	neuropilin (NRP) and tolloid (TLL)-like 1
chr10	11738950	11739163	214	*	2.75	3.46	1.3	2.16	0.00748	0.0368	9.3	12.72	3.24	1.69	Distal Intergenic	10	11343445	11457477	114033	1	13853	uc007ejv.1	395505	ENSMUSG00000055493	Epm2a	epilepsy, progressive myoclonic epilepsy, type 2 gene alpha
chr13	30452537	30452846	310	*	2.75	3.46	1.3	2.16	0.00748	0.0368	9.3	12.72	3.24	1.69	Distal Intergenic	13	30540312	30545316	5005	2	66694	uc007pyv.2	92470	ENSMUSG00000038462	Uqcrfs1	ubiquinol-cytochrome c reductase, Rieske iron-sulfur polypeptide 1
chr2	118598038	118598311	274	*	3.11	3.79	1.81	1.98	0.0075	0.0369	16.27	11.3	1.08	5.92	Promoter (<=1kb)	2	118598211	118641592	43382	1	12236	uc008lse.2	0	ENSMUSG00000040084	Bub1b	BUB1B, mitotic checkpoint serine/threonine kinase
chr9	83970621	83970819	199	*	1.92	2.73	-0.05	2.78	0.00753	0.0371	6.2	7.07	1.08	0.85	Intron (uc009qwr.2/12040, intron 3 of 10)	9	83948781	84124240	175460	1	12040	uc009qws.1	21840	ENSMUSG00000032263	Bckdhb	branched chain ketoacid dehydrogenase E1, beta polypeptide
chr1	106687883	106688089	207	*	2.2	2.96	0.47	2.49	0.00763	0.0374	8.52	7.07	1.08	1.69	Intron (uc007cgw.3/12043, intron 1 of 1)	1	106538176	106714290	176115	2	12043	uc007cgw.3	26201	ENSMUSG00000057329	Bcl2	B cell leukemia/lymphoma 2
chr10	129103168	129103409	242	*	2.2	2.96	0.47	2.49	0.00763	0.0374	8.52	7.07	1.08	1.69	Distal Intergenic	10	129111485	129112423	939	2	257667	uc007hpk.1	9014	ENSMUSG00000042801	Olfr769	olfactory receptor 769
chr9	102531431	102531583	153	*	2.2	2.96	0.47	2.49	0.00763	0.0374	8.52	7.07	1.08	1.69	Intron (uc009rfp.1/16716, intron 8 of 10)	9	102506138	102546239	40102	1	16716	uc009rfp.1	25293	ENSMUSG00000035606	Ky	kyphoscoliosis peptidase
chr18	22829639	22829992	354	*	2.5	3.21	1.03	2.18	0.00764	0.0375	10.07	8.48	3.24	0.85	Intron (uc008efo.2/319211, intron 1 of 6)	18	22693155	22850754	157600	2	319211	uc008efo.2	20762	ENSMUSG00000041923	Nol4	nucleolar protein 4
chr9	56564291	56564465	175	*	2.5	3.21	1.03	2.18	0.00764	0.0375	10.07	8.48	3.24	0.85	Distal Intergenic	9	56618464	56635648	17185	2	235402	uc009pth.2	71183	ENSMUSG00000049556	Lingo1	leucine rich repeat and Ig domain containing 1
chr1	35612705	35613248	544	*	3.29	3.93	2.1	1.84	0.00768	0.0377	17.82	12.72	4.32	4.23	Distal Intergenic	1	36068400	36106446	38047	1	50785	uc007apn.2	-455152	ENSMUSG00000045216	Hs6st1	heparan sulfate 6-O-sulfotransferase 1
chr9	123138923	123139530	608	*	5.09	5.64	4.18	1.46	0.00769	0.0377	48.81	50.87	19.44	16.91	Distal Intergenic	9	123150946	123157432	6487	1	21922	uc009sfw.2	-11416	ENSMUSG00000025784	Clec3b	C-type lectin domain family 3, member b
chr15	101253910	101254520	611	*	4.17	4.75	3.17	1.58	0.0077	0.0377	27.12	26.85	12.96	5.07	Distal Intergenic	15	101266846	101274795	7950	1	15370	uc007xsv.3	-12326	ENSMUSG00000023034	Nr4a1	nuclear receptor subfamily 4, group A, member 1
chr2	103280985	103281176	192	*	2.5	3.25	0.85	2.4	0.00777	0.038	7.75	11.3	1.08	2.54	Promoter (2-3kb)	2	103263433	103283760	20328	2	13661	uc008lio.1	2584	ENSMUSG00000012350	Ehf	ets homologous factor
chr12	96173298	96173674	377	*	2.7	3.38	1.37	2.01	0.00779	0.038	12.4	8.48	4.32	0.85	Distal Intergenic	12	96046621	96047222	602	2	69423	uc033geu.1	-126076	NA	1700019M22Rik	NFX-like protein
chr17	17912058	17912302	245	*	2.7	3.38	1.37	2.01	0.00779	0.038	12.4	8.48	4.32	0.85	Intron (uc008apv.1/14289, intron 1 of 1)	17	17887824	17971677	83854	1	14289	uc008apv.1	24234	ENSMUSG00000052270	Fpr2	formyl peptide receptor 2
chr2	4574339	4574601	263	*	2.7	3.38	1.37	2.01	0.00779	0.038	12.4	8.48	4.32	0.85	Intron (uc057lbi.1/209630, intron 14 of 22)	2	4559754	4614043	54290	1	209630	uc008iev.2	14585	ENSMUSG00000026657	Frmd4a	FERM domain containing 4A
chrX	62176198	62176640	443	*	3.52	4.19	2.25	1.93	0.00781	0.0381	12.4	24.02	1.08	8.46	Distal Intergenic	20	62283499	62292078	8580	1	74437	uc012hif.1	-106859	ENSMUSG00000045330	4933402E13Rik	RIKEN cDNA 4933402E13 gene
chr17	15973535	15973898	364	*	2.66	3.37	1.16	2.22	0.0079	0.0385	10.85	9.89	1.08	3.38	Distal Intergenic	17	15819345	15826586	7242	2	68799	uc008aox.1	-146949	ENSMUSG00000048027	Rgmb	repulsive guidance molecule family member B
chr14	40363294	40363639	346	*	2.88	3.54	1.64	1.89	0.0079	0.0385	14.72	8.48	5.4	0.85	Distal Intergenic	14	40815868	40854347	38480	2	328381	uc007tcd.1	490708	ENSMUSG00000037833	Sh2d4b	SH2 domain containing 4B
chr3	56360615	56360915	301	*	2.76	3.46	1.37	2.09	0.00791	0.0385	9.3	12.72	4.32	0.85	Distal Intergenic	3	55625198	56183701	558504	2	26422	uc033htl.1	-176914	ENSMUSG00000027799	Nbea	neurobeachin
chr4	64874527	64874946	420	*	3.32	3.98	2.06	1.92	0.00792	0.0386	13.17	18.37	3.24	5.07	Distal Intergenic	4	65124174	65357509	233336	1	18491	uc008thm.1	-249228	ENSMUSG00000028370	Pappa	pregnancy-associated plasma protein A
chr2	151948710	151949163	454	*	3.23	3.9	1.97	1.92	0.00793	0.0386	17.05	12.72	1.08	6.76	Distal Intergenic	2	151967529	151967617	89	2	100316704	uc012cfz.1	18454	ENSMUSG00000088491	Mir1953	microRNA 1953
chr19	42035440	42035776	337	*	3.02	3.72	1.62	2.1	0.00796	0.0387	10.85	15.54	1.08	5.07	Promoter (<=1kb)	19	42036038	42045110	9073	1	56642	uc008hna.1	-262	ENSMUSG00000025172	Ankrd2	ankyrin repeat domain 2 (stretch responsive muscle)
chr8	49054139	49054289	151	*	2.57	3.3	1.03	2.27	0.00797	0.0387	6.97	12.72	3.24	0.85	Distal Intergenic	8	48225665	48674690	449026	2	23965	uc009lrs.2	-379449	ENSMUSG00000031561	Tenm3	teneurin transmembrane protein 3
chr8	59498357	59498624	268	*	2.57	3.3	1.03	2.27	0.00797	0.0387	6.97	12.72	3.24	0.85	Distal Intergenic	8	59825649	59844721	19073	1	75017	uc057alo.1	-327025	ENSMUSG00000110406	4930470O06Rik	RIKEN cDNA 4930470O06 gene
chr2	122467469	122468050	582	*	5.43	5.98	4.56	1.42	0.00797	0.0387	41.06	84.78	33.49	13.53	Promoter (<=1kb)	2	122466583	122467797	1215	2	81913	uc008mau.2	0	NA	Bambi-ps1	BMP and activin membrane-bound inhibitor, pseudogene (Xenopus laevis)
chr15	60903639	60903989	351	*	3.11	3.79	1.78	2.01	0.00798	0.0387	9.3	18.37	4.32	2.54	Distal Intergenic	15	60917589	60921348	3760	2	117586	uc007vyd.1	17359	ENSMUSG00000022347	A1bg	alpha-1-B glycoprotein
chr1	155092096	155092400	305	*	2.65	3.34	1.3	2.04	0.00798	0.0387	13.17	7.07	3.24	1.69	Distal Intergenic	1	155096367	155099636	3270	2	15939	uc007dax.2	7236	ENSMUSG00000056708	Ier5	immediate early response 5
chr9	85339111	85339368	258	*	2.79	3.49	1.41	2.08	0.00802	0.0389	13.95	8.48	1.08	4.23	Distal Intergenic	9	85320439	85327150	6712	2	212943	uc009qwt.2	-11961	ENSMUSG00000032265	Tent5a	terminal nucleotidyltransferase 5A
chr7	107528017	107528280	264	*	3.29	3.97	1.97	2	0.00804	0.039	11.62	19.78	1.08	6.76	Intron (uc009jba.1/60510, intron 6 of 6)	7	107567433	107591365	23933	1	244198	uc009jbb.2	-39153	ENSMUSG00000051041	Olfml1	olfactomedin-like 1
chr19	42667631	42667878	248	*	2.85	3.56	1.41	2.15	0.00804	0.039	10.85	12.72	1.08	4.23	Distal Intergenic	19	42592279	42612806	20528	2	67573	uc008hnt.2	-54825	ENSMUSG00000025185	Loxl4	lysyl oxidase-like 4
chr10	117289146	117289358	213	*	2.22	2.96	0.59	2.37	0.00806	0.039	8.52	7.07	2.16	0.85	Exon (uc007hdc.2/17110, exon 3 of 4)	10	117287795	117292868	5074	2	17110	uc007hdc.2	3510	ENSMUSG00000069515	Lyz1	lysozyme 1
chr12	36448865	36449055	191	*	2.22	2.96	0.59	2.37	0.00806	0.039	8.52	7.07	2.16	0.85	Intron (uc007njy.3/75847, intron 3 of 4)	12	36382147	36689503	307357	1	75847	uc007nke.3	66718	ENSMUSG00000043153	Ispd	isoprenoid synthase domain containing
chr12	56564007	56564184	178	*	2.22	2.96	0.59	2.37	0.00806	0.039	8.52	7.07	2.16	0.85	Distal Intergenic	12	56591059	56594554	3496	1	97836	uc029rsn.1	-26875	ENSMUSG00000092515	C87198	expressed sequence C87198
chr5	66579089	66579330	242	*	2.22	2.96	0.59	2.37	0.00806	0.039	8.52	7.07	2.16	0.85	Intron (uc008xoy.2/11787, intron 1 of 16)	5	66462098	66543617	81520	2	11787	uc012dwr.1	-35472	ENSMUSG00000029207	Apbb2	amyloid beta (A4) precursor protein-binding, family B, member 2
chr7	45176325	45176536	212	*	2.22	2.96	0.59	2.37	0.00806	0.039	8.52	7.07	2.16	0.85	3' UTR	7	45173303	45173361	59	1	102465638	uc033izg.1	3022	ENSMUSG00000106470	Mir7055	microRNA 7055
chr7	105133138	105133379	242	*	2.22	2.96	0.59	2.37	0.00806	0.039	8.52	7.07	2.16	0.85	Distal Intergenic	7	105143350	105144309	960	2	259047	uc009ixp.1	10930	ENSMUSG00000044120	Olfr683	olfactory receptor 683
chrX	113242655	113242899	245	*	2.22	2.96	0.59	2.37	0.00806	0.039	8.52	7.07	2.16	0.85	Distal Intergenic	20	113297510	113835091	537582	1	93837	uc009udo.2	-54611	ENSMUSG00000025592	Dach2	dachshund family transcription factor 2
chr12	103126140	103126405	266	*	2.91	3.63	1.41	2.22	0.00806	0.039	7.75	16.96	1.08	4.23	Intron (uc007ouw.2/217843, intron 31 of 48)	12	103059079	103070742	11664	1	217843	uc007ouy.1	67061	ENSMUSG00000021198	Unc79	unc-79 homolog
chr9	75910153	75910523	371	*	3.55	4.18	2.42	1.76	0.00807	0.039	17.82	18.37	6.48	4.23	Distal Intergenic	9	76014977	76058042	43066	1	208982	uc009qsv.1	-104454	ENSMUSG00000007908	Hmgcll1	3-hydroxymethyl-3-methylglutaryl-Coenzyme A lyase-like 1
chr13	35514772	35515057	286	*	2.38	3.11	0.85	2.26	0.00807	0.039	11.62	5.65	1.08	2.54	Distal Intergenic	13	35659862	35874064	214203	1	12593	uc007qce.2	-144805	ENSMUSG00000059288	Cdyl	chromodomain protein, Y chromosome-like
chr10	69136279	69136830	552	*	3.53	4.16	2.4	1.76	0.00811	0.0392	13.17	22.61	9.72	0.85	Distal Intergenic	10	69208552	69291791	83240	1	69288	uc029qyr.2	-71722	ENSMUSG00000019944	Rhobtb1	Rho-related BTB domain containing 1
chr10	50778616	50779038	423	*	3.61	4.25	2.41	1.84	0.00815	0.0393	15.5	22.61	2.16	8.46	Intron (uc007fak.2/77987, intron 36 of 41)	10	50895651	50989152	93502	1	20464	uc007fal.1	-116613	ENSMUSG00000019913	Sim1	single-minded family bHLH transcription factor 1
chr1	47702029	47702205	177	*	1.86	2.66	-0.05	2.71	0.0082	0.0395	6.97	5.65	1.08	0.85	Distal Intergenic	1	47467021	47467125	105	2	102466969	uc033fiz.1	-234904	ENSMUSG00000098876	Mir6350	microRNA 6350
chr10	53436331	53436541	211	*	1.86	2.66	-0.05	2.71	0.0082	0.0395	6.97	5.65	1.08	0.85	Distal Intergenic	10	53278081	53379851	101771	2	100038725	uc007fbn.2	-56480	ENSMUSG00000038594	Cep85l	centrosomal protein 85-like
chr11	51032972	51033159	188	*	1.86	2.66	-0.05	2.71	0.0082	0.0395	6.97	5.65	1.08	0.85	Distal Intergenic	11	51027004	51027945	942	1	18354	uc007itk.1	5968	ENSMUSG00000059397	Olfr54	olfactory receptor 54
chr11	66638347	66638527	181	*	1.86	2.66	-0.05	2.71	0.0082	0.0395	6.97	5.65	1.08	0.85	Distal Intergenic	11	66211725	66526126	314402	2	380702	uc057klh.1	-112221	ENSMUSG00000053930	Shisa6	shisa family member 6
chr12	15907953	15908121	169	*	1.86	2.66	-0.05	2.71	0.0082	0.0395	6.97	5.65	1.08	0.85	Distal Intergenic	12	15791727	15816785	25059	2	217410	uc007nbq.1	-91168	ENSMUSG00000020601	Trib2	tribbles pseudokinase 2
chr12	91149179	91149362	184	*	1.86	2.66	-0.05	2.71	0.0082	0.0395	6.97	5.65	1.08	0.85	Intron (uc011ypv.1/75216, intron 6 of 12)	12	91045848	91056636	10789	1	71349	uc007okm.3	103331	ENSMUSG00000085004	5430427M07Rik	RIKEN cDNA 5430427M07 gene
chr15	85167207	85167394	188	*	1.86	2.66	-0.05	2.71	0.0082	0.0395	6.97	5.65	1.08	0.85	Distal Intergenic	15	85149254	85156132	6879	2	100502602	uc007xda.1	-11075	ENSMUSG00000115924	Gm19277	predicted gene, 19277
chr19	50274857	50275018	162	*	1.86	2.66	-0.05	2.71	0.0082	0.0395	6.97	5.65	1.08	0.85	Intron (uc029tst.1/58178, intron 6 of 25)	19	50147660	50252713	105054	2	58178	uc008hvz.3	-22144	ENSMUSG00000043531	Sorcs1	sortilin-related VPS10 domain containing receptor 1
chr3	9781005	9781166	162	*	1.86	2.66	-0.05	2.71	0.0082	0.0395	6.97	5.65	1.08	0.85	Intron (uc008opd.3/94212, intron 1 of 7)	3	9687479	9833679	146201	2	94212	uc008opd.3	52513	ENSMUSG00000027508	Pag1	phosphoprotein associated with glycosphingolipid microdomains 1
chr4	137103869	137104022	154	*	1.86	2.66	-0.05	2.71	0.0082	0.0395	6.97	5.65	1.08	0.85	Distal Intergenic	4	137014478	137048695	34218	2	230848	uc008viu.1	-55174	ENSMUSG00000060862	Zbtb40	zinc finger and BTB domain containing 40
chr7	56971408	56971586	179	*	1.86	2.66	-0.05	2.71	0.0082	0.0395	6.97	5.65	1.08	0.85	Intron (uc009hdz.1/14407, intron 5 of 9)	7	56724242	57386871	662630	2	14407	uc009hdz.1	415285	ENSMUSG00000055026	Gabrg3	gamma-aminobutyric acid (GABA) A receptor, subunit gamma 3
chr1	37061411	37061808	398	*	3.77	4.39	2.69	1.7	0.0082	0.0395	17.82	24.02	8.64	4.23	Intron (uc007are.1/uc007are.1, intron 6 of 6)	1	36792189	36939527	147339	2	56030	uc007ard.1	-121884	ENSMUSG00000026116	Tmem131	transmembrane protein 131
chr13	103346857	103347308	452	*	3.42	4.08	2.2	1.88	0.00821	0.0395	13.95	19.78	3.24	5.92	Distal Intergenic	13	103023142	103334492	311351	2	328329	uc007rsf.2	-12365	ENSMUSG00000034751	Mast4	microtubule associated serine/threonine kinase family member 4
chr15	47969312	47969602	291	*	3.01	3.67	1.78	1.89	0.00823	0.0396	15.5	9.89	4.32	2.54	Intron (uc007vqr.1/239420, intron 4 of 53)	15	47947897	47961468	13572	2	239420	uc007vqt.1	-7844	ENSMUSG00000022311	Csmd3	CUB and Sushi multiple domains 3
chr12	38494561	38494963	403	*	3.24	3.88	2.07	1.81	0.00827	0.0398	13.95	15.54	7.56	0.85	Intron (uc007nkj.1/217480, intron 22 of 24)	12	38552809	38614521	61713	2	73867	uc007nko.2	119558	ENSMUSG00000112967	4930428E07Rik	RIKEN cDNA 4930428E07 gene
chr6	79839116	79839534	419	*	3.24	3.88	2.07	1.81	0.00827	0.0398	13.95	15.54	7.56	0.85	Distal Intergenic	6	79818031	79818364	334	1	100463512	uc012eno.1	21085	ENSMUSG00000096887	Gm20594	predicted gene, 20594
chr5	40456094	40456437	344	*	3.08	3.78	1.68	2.11	0.0083	0.0399	7.75	19.78	2.16	4.23	Distal Intergenic	5	39613935	39644631	30697	2	15476	uc008xgy.2	-811463	ENSMUSG00000051022	Hs3st1	heparan sulfate (glucosamine) 3-O-sulfotransferase 1
chr12	34255609	34255837	229	*	2.46	3.16	1.03	2.13	0.0083	0.0399	10.85	7.07	3.24	0.85	Intron (uc007niy.2/79221, intron 18 of 27)	12	34047582	34248645	201064	2	79221	uc007nix.1	-6964	ENSMUSG00000004698	Hdac9	histone deacetylase 9
chr12	65319532	65319782	251	*	2.46	3.16	1.03	2.13	0.0083	0.0399	10.85	7.07	3.24	0.85	Distal Intergenic	12	65225517	65228454	2938	1	70948	uc007nrk.1	94015	ENSMUSG00000035560	Wdr20rt	WD repeat domain 20, retrogene
chr2	68660719	68661007	289	*	2.46	3.16	1.03	2.13	0.0083	0.0399	10.85	7.07	3.24	0.85	Promoter (2-3kb)	2	68657884	68748465	90582	1	75721	uc008jxr.1	2835	ENSMUSG00000079324	4932414N04Rik	RIKEN cDNA 4932414N04 gene
chr9	104071209	104071437	229	*	2.46	3.16	1.03	2.13	0.0083	0.0399	10.85	7.07	3.24	0.85	Intron (uc009rhe.1/74025, intron 2 of 3)	9	104063703	104127646	63944	1	102632	uc009rhg.1	7506	ENSMUSG00000090150	Acad11	acyl-Coenzyme A dehydrogenase family, member 11
chr15	77306511	77306802	292	*	3.92	4.54	2.82	1.72	0.00833	0.04	15.5	31.09	6.48	7.61	Promoter (<=1kb)	15	77078990	77307053	228064	2	93686	uc007wng.2	251	ENSMUSG00000033565	Rbfox2	RNA binding protein, fox-1 homolog (C. elegans) 2
chr6	32002044	32002287	244	*	2.67	3.37	1.23	2.14	0.00835	0.04	10.85	9.89	2.16	2.54	Distal Intergenic	6	32050285	32058915	8631	1	76382	uc009bgk.2	-47998	ENSMUSG00000029766	1700012A03Rik	RIKEN cDNA 1700012A03 gene
chr15	50869335	50869922	588	*	4.4	4.96	3.48	1.49	0.00836	0.0401	42.61	19.78	12.96	9.3	Intron (uc007vqw.3/83925, intron 1 of 8)	15	50654757	50882806	228050	2	83925	uc007vqw.3	12884	ENSMUSG00000038679	Trps1	transcriptional repressor GATA binding 1
chr2	158136132	158136592	461	*	4.24	4.84	3.2	1.64	0.00836	0.0401	16.27	40.98	10.8	7.61	Intron (uc008npr.1/21817, intron 3 of 12)	2	158116405	158146392	29988	2	21817	uc008npr.1	9800	ENSMUSG00000037820	Tgm2	transglutaminase 2, C polypeptide
chr2	174280241	174280499	259	*	3.12	3.79	1.83	1.96	0.00843	0.0403	9.3	18.37	5.4	1.69	Downstream (<1kb)	2	174284320	174296895	12576	1	14683	uc008oeq.1	-3821	ENSMUSG00000027523	Gnas	GNAS (guanine nucleotide binding protein, alpha stimulating) complex locus
chr8	114870342	114870745	404	*	3.23	3.87	2.06	1.82	0.00845	0.0404	19.37	9.89	3.24	5.07	Intron (uc009nod.2/80707, intron 8 of 8)	8	114439652	115352712	913061	1	80707	uc009nod.2	430690	ENSMUSG00000004637	Wwox	WW domain-containing oxidoreductase
chr2	162461686	162461994	309	*	3.32	3.96	2.13	1.82	0.00846	0.0404	15.5	15.54	5.4	3.38	Intron (uc008nrw.2/19281, intron 1 of 29)	2	162390813	162393946	3134	1	77645	uc008nsa.2	70873	ENSMUSG00000084919	Ptprtos	protein tyrosine phosphatase, receptor type T, opposite strand
chr6	103493670	103493845	176	*	2.46	3.2	0.85	2.35	0.00846	0.0404	8.52	9.89	1.08	2.54	Distal Intergenic	6	103510876	103733035	222160	1	12661	uc009dcj.1	-17031	ENSMUSG00000030077	Chl1	cell adhesion molecule L1-like
chr2	173446680	173447015	336	*	3.06	3.7	1.87	1.83	0.00851	0.0406	14.72	11.3	6.48	0.85	Distal Intergenic	2	173522592	173528502	5911	1	72221	uc008odt.2	-75577	ENSMUSG00000027518	1700021F07Rik	RIKEN cDNA 1700021F07 gene
chr2	145735177	145735502	326	*	2.62	3.33	1.16	2.17	0.00858	0.0409	11.62	8.48	1.08	3.38	Intron (uc008mru.1/408057, intron 2 of 3)	2	145701195	145753672	52478	1	408057	uc008mru.1	33982	ENSMUSG00000001768	BC039771	cDNA sequence BC039771
chr15	74661268	74661701	434	*	3.67	4.29	2.59	1.7	0.00859	0.0409	17.82	21.2	8.64	3.38	Distal Intergenic	15	74669081	74672570	3490	2	11838	uc007wfn.2	10869	ENSMUSG00000022602	Arc	activity regulated cytoskeletal-associated protein
chr16	43749270	43749548	279	*	2.73	3.42	1.37	2.05	0.00859	0.0409	10.07	11.3	4.32	0.85	Distal Intergenic	16	43762221	43822932	60712	1	13490	uc007zgi.2	-12673	ENSMUSG00000022705	Drd3	dopamine receptor D3
chr5	120493783	120494430	648	*	4.06	4.66	3.02	1.64	0.0086	0.0409	20.92	29.67	8.64	7.61	Exon (uc008zhh.2/71772, exon 3 of 12)	5	120483893	120503623	19731	2	71772	uc008zhh.2	9193	ENSMUSG00000029598	Plbd2	phospholipase B domain containing 2
chrX	71555645	71556081	437	*	4.55	5.13	3.58	1.55	0.00864	0.0411	14.72	55.11	20.52	3.38	Promoter (<=1kb)	20	71555917	71560673	4757	1	15354	uc009tkb.2	0	ENSMUSG00000015217	Hmgb3	high mobility group box 3
chr12	69023673	69024038	366	*	3.98	4.58	2.93	1.65	0.00864	0.0411	15.5	32.5	11.88	3.38	Distal Intergenic	12	69157722	69159186	1465	2	20090	uc007nrp.2	135148	ENSMUSG00000034892	Rps29	ribosomal protein S29
chr7	123336416	123336746	331	*	4.01	4.62	2.94	1.68	0.00865	0.0411	20.92	28.26	4.32	10.99	Intron (uc009jpi.2/70497, intron 1 of 19)	7	123279149	123369915	90767	2	70497	uc009jpi.2	33169	ENSMUSG00000030766	Arhgap17	Rho GTPase activating protein 17
chr9	111439307	111439488	182	*	2.53	3.25	1.03	2.22	0.00867	0.0412	7.75	11.3	3.24	0.85	Promoter (<=1kb)	9	111439081	111489611	50531	1	245038	uc009rvv.2	226	ENSMUSG00000032500	Dclk3	doublecortin-like kinase 3
chr10	117710619	117710983	365	*	4.68	5.26	3.71	1.55	0.00868	0.0412	27.12	49.46	7.56	18.6	Promoter (<=1kb)	10	117688875	117710758	21884	2	17246	uc007hdm.2	0	ENSMUSG00000020184	Mdm2	transformed mouse 3T3 cell double minute 2
chr2	46864030	46864378	349	*	3.26	3.91	2.07	1.83	0.00869	0.0413	11.62	18.37	7.56	0.85	Distal Intergenic	2	45696605	45698447	1843	1	69405	uc008jpm.1	1167425	ENSMUSG00000086202	1700019E08Rik	RIKEN cDNA 1700019E08 gene
chr12	65042490	65042784	295	*	3.02	3.67	1.83	1.84	0.0087	0.0413	15.5	9.89	5.4	1.69	Promoter (<=1kb)	12	65043003	65057913	14911	1	328110	uc007nqy.1	-219	ENSMUSG00000035597	Prpf39	pre-mRNA processing factor 39
chr12	30767473	30767820	348	*	2.82	3.52	1.41	2.11	0.00873	0.0414	11.62	11.3	1.08	4.23	Distal Intergenic	12	30884324	30893854	9531	1	100294583	uc007ngv.1	-116504	ENSMUSG00000054204	Alkal2	ALK and LTK ligand 2
chr10	75258174	75258478	305	*	2.86	3.53	1.59	1.94	0.00874	0.0415	13.17	9.89	4.32	1.69	Intron (uc007fqe.2/74392, intron 6 of 15)	10	75278276	75312400	34125	1	74392	uc007fqg.2	-19798	ENSMUSG00000033444	Specc1l	sperm antigen with calponin homology and coiled-coil domains 1-like
chr1	127916634	127916945	312	*	2.88	3.59	1.41	2.18	0.00876	0.0415	8.52	15.54	1.08	4.23	Intron (uc007clc.2/226407, intron 9 of 23)	1	127868773	127943876	75104	1	226407	uc007clc.2	47861	ENSMUSG00000036104	Rab3gap1	RAB3 GTPase activating protein subunit 1
chr8	4336239	4336540	302	*	2.88	3.59	1.41	2.18	0.00876	0.0415	8.52	15.54	1.08	4.23	Intron (uc009ktt.1/20300, intron 2 of 3)	8	4325210	4360020	34811	1	20300	uc009ktv.1	11029	ENSMUSG00000023235	Ccl25	chemokine (C-C motif) ligand 25
chr18	25997053	25997355	303	*	2.68	3.41	1.16	2.25	0.00878	0.0416	8.52	12.72	1.08	3.38	Distal Intergenic	18	25677880	25753983	76104	2	108013	uc012baq.1	-243070	ENSMUSG00000024268	Celf4	CUGBP, Elav-like family member 4
chr4	26893642	26893855	214	*	2.68	3.41	1.16	2.25	0.00878	0.0416	8.52	12.72	1.08	3.38	Distal Intergenic	4	26635820	26705449	69630	2	75360	uc008sek.1	-188193	ENSMUSG00000086257	4930548K13Rik	RIKEN cDNA 4930548K13 gene
chr8	94771933	94772387	455	*	4.15	4.73	3.15	1.58	0.00879	0.0416	24.79	28.26	11.88	5.92	Promoter (<=1kb)	8	94772180	94782427	10248	1	20312	uc009mwx.2	0	ENSMUSG00000031778	Cx3cl1	chemokine (C-X3-C motif) ligand 1
chr15	75921435	75921781	347	*	3.47	4.11	2.25	1.86	0.00879	0.0416	16.27	18.37	1.08	8.46	Promoter (<=1kb)	15	75916463	75921560	5098	2	66194	uc007whq.1	0	ENSMUSG00000022571	Pycrl	pyrroline-5-carboxylate reductase-like
chr17	70224772	70225080	309	*	2.68	3.37	1.3	2.07	0.00883	0.0417	10.85	9.89	3.24	1.69	Intron (uc008dky.1/224997, intron 2 of 4)	17	70424796	70816731	391936	1	224997	uc008dlf.3	-199716	ENSMUSG00000003279	Dlgap1	DLG associated protein 1
chr2	150904439	150905115	677	*	6.07	6.59	5.24	1.35	0.00887	0.0419	68.18	124.35	44.29	31.29	Promoter (<=1kb)	2	150832515	150904731	72217	2	76192	uc008muo.2	0	ENSMUSG00000032046	Abhd12	abhydrolase domain containing 12
chr17	35866529	35866844	316	*	2.98	3.63	1.78	1.85	0.00889	0.042	16.27	8.48	4.32	2.54	Promoter (<=1kb)	17	35866615	35875596	8982	1	76448	uc008civ.2	0	ENSMUSG00000034595	Ppp1r18	protein phosphatase 1, regulatory subunit 18
chr2	17742182	17742409	228	*	1.8	2.58	-0.05	2.64	0.0089	0.042	7.75	4.24	1.08	0.85	Distal Intergenic	2	17346734	17731068	384335	2	74103	uc008ila.1	-11114	ENSMUSG00000053702	Nebl	nebulette
chr2	106201014	106201182	169	*	1.8	2.58	-0.05	2.64	0.0089	0.042	7.75	4.24	1.08	0.85	Distal Intergenic	2	105966708	106003549	36842	2	99349	uc008llg.2	-197465	ENSMUSG00000027166	Dnajc24	DnaJ heat shock protein family (Hsp40) member C24
chr5	48756896	48757054	159	*	1.8	2.58	-0.05	2.64	0.0089	0.042	7.75	4.24	1.08	0.85	Intron (uc008xjw.1/80334, intron 1 of 7)	5	48389503	48889557	500055	2	80334	uc008xjw.1	132503	ENSMUSG00000029088	Kcnip4	Kv channel interacting protein 4
chr5	51485329	51485524	196	*	1.8	2.58	-0.05	2.64	0.0089	0.042	7.75	4.24	1.08	0.85	Intron (uc008xkc.2/19017, intron 7 of 12)	5	51454249	51553921	99673	2	19017	uc008xkc.2	68397	ENSMUSG00000029167	Ppargc1a	peroxisome proliferative activated receptor, gamma, coactivator 1 alpha
chr8	29376714	29376887	174	*	1.8	2.58	-0.05	2.64	0.0089	0.042	7.75	4.24	1.08	0.85	Distal Intergenic	8	28646717	29219636	572920	2	210801	uc012gbw.1	-157078	ENSMUSG00000063626	Unc5d	unc-5 netrin receptor D
chr8	61047893	61048043	151	*	1.8	2.58	-0.05	2.64	0.0089	0.042	7.75	4.24	1.08	0.85	Intron (uc009ltt.2/18004, intron 15 of 32)	8	60993239	61107351	114113	1	18004	uc009ltv.1	54654	ENSMUSG00000031644	Nek1	NIMA (never in mitosis gene a)-related expressed kinase 1
chr8	94057592	94057945	354	*	3.13	3.79	1.87	1.92	0.00891	0.042	9.3	18.37	6.48	0.85	Exon (uc009mvq.1/270086, exon 9 of 13)	8	94037198	94067922	30725	1	270086	uc012gim.1	20394	ENSMUSG00000033009	Ogfod1	2-oxoglutarate and iron-dependent oxygenase domain containing 1
chr9	58799071	58799449	379	*	3.32	3.96	2.17	1.78	0.00892	0.042	15.5	15.54	6.48	2.54	Distal Intergenic	9	58823512	58860955	37444	1	330953	uc009pxi.1	-24063	ENSMUSG00000032338	Hcn4	hyperpolarization-activated, cyclic nucleotide-gated K+ 4
chr15	86337731	86337915	185	*	2.48	3.2	0.95	2.26	0.00893	0.0421	8.52	9.89	2.16	1.69	Intron (uc007xea.1/223754, intron 8 of 12)	15	86214459	86498503	284045	1	223754	uc007xea.1	123272	ENSMUSG00000051864	Tbc1d22a	TBC1 domain family, member 22a
chr10	88260384	88260708	325	*	2.87	3.56	1.53	2.03	0.00898	0.0423	10.85	12.72	3.24	2.54	Distal Intergenic	10	88201097	88246158	45062	1	67282	uc011xlf.1	59287	ENSMUSG00000020056	Washc3	WASH complex subunit 3
chr12	93303671	93303888	218	*	2.93	3.63	1.53	2.1	0.00899	0.0423	7.75	16.96	3.24	2.54	Distal Intergenic	12	93416457	93444823	28367	2	75295	uc056yrw.1	140935	ENSMUSG00000113164	4930559C10Rik	RIKEN cDNA 4930559C10 gene
chr15	79879316	79879771	456	*	4.01	4.61	2.97	1.64	0.009	0.0423	17.82	31.09	9.72	5.92	Distal Intergenic	15	79892408	79907152	14745	1	80287	uc007wur.2	-12637	ENSMUSG00000009585	Apobec3	apolipoprotein B mRNA editing enzyme, catalytic polypeptide 3
chr6	67021941	67022123	183	*	2.09	2.84	0.47	2.37	0.00901	0.0424	10.07	4.24	1.08	1.69	Distal Intergenic	6	67036599	67080652	44054	1	320172	uc009cfd.1	-14476	ENSMUSG00000087231	E230016M11Rik	RIKEN cDNA E230016M11 gene
chr11	53795420	53795594	175	*	2.24	3.01	0.47	2.54	0.00903	0.0424	6.2	9.89	1.08	1.69	Intron (uc007ixa.1/622459, intron 3 of 3)	11	53770473	53777324	6852	1	16362	uc007iwz.2	24947	ENSMUSG00000018899	Irf1	interferon regulatory factor 1
chr4	45245679	45245911	233	*	2.63	3.33	1.23	2.1	0.00906	0.0426	11.62	8.48	2.16	2.54	Promoter (1-2kb)	4	45234723	45243990	9268	2	78508	uc029uub.1	-1689	ENSMUSG00000086284	Frmpd1os	FERM and PDZ domain containing 1, opposite strand
chr6	67608065	67608391	327	*	2.63	3.33	1.23	2.1	0.00906	0.0426	11.62	8.48	2.16	2.54	Intron (uc057lql.1/uc057lql.1, intron 2 of 102)	6	67565234	67565699	466	2	75070	uc009cfs.1	-42366	NA	4930515G16Rik	myc induced nuclear antigen pseudogene
chr8	64733492	64733993	502	*	6.06	6.58	5.25	1.33	0.00909	0.0426	79.8	111.63	49.69	26.21	Promoter (<=1kb)	8	64718145	64733578	15434	2	66234	uc009lux.1	0	ENSMUSG00000031604	Msmo1	methylsterol monoxygenase 1
chr5	119803675	119804105	431	*	4.01	4.63	2.9	1.73	0.00909	0.0426	10.07	39.56	6.48	8.46	Distal Intergenic	5	119834663	119885218	50556	1	21388	uc008zgz.2	-30558	ENSMUSG00000018263	Tbx5	T-box 5
chr12	8894347	8894805	459	*	3.2	3.84	1.99	1.85	0.00911	0.0427	13.17	15.54	5.4	2.54	Distal Intergenic	12	8921307	8938742	17436	1	17775	uc007naf.2	-26502	ENSMUSG00000020585	Laptm4a	lysosomal-associated protein transmembrane 4A
chr9	107289660	107289978	319	*	3.54	4.19	2.36	1.83	0.00913	0.0427	12.4	24.02	4.32	5.92	Promoter (<=1kb)	9	107254927	107289877	34951	2	102626	uc009rky.1	0	ENSMUSG00000032577	Mapkapk3	mitogen-activated protein kinase-activated protein kinase 3
chr1	54066243	54066486	244	*	2.42	3.15	0.85	2.3	0.0092	0.043	9.3	8.48	1.08	2.54	Intron (uc007azk.2/329152, intron 1 of 28)	1	53806874	54195034	388161	2	329152	uc007azk.2	128548	ENSMUSG00000042807	Hecw2	HECT, C2 and WW domain containing E3 ubiquitin protein ligase 2
chr12	119072195	119072388	194	*	2.42	3.15	0.85	2.3	0.0092	0.043	9.3	8.48	1.08	2.54	Distal Intergenic	12	118867824	118966421	98598	2	77706	uc007pij.2	-105774	ENSMUSG00000072791	Abcb5	ATP-binding cassette, sub-family B (MDR/TAP), member 5
chr7	89841934	89842165	232	*	2.42	3.15	0.85	2.3	0.0092	0.043	9.3	8.48	1.08	2.54	Intron (uc009igd.1/109264, intron 7 of 10)	7	89866148	89903629	37482	2	70884	uc009igf.2	61464	ENSMUSG00000039391	Ccdc81	coiled-coil domain containing 81
chr19	46598744	46599124	381	*	4.47	5.06	3.48	1.58	0.00921	0.043	25.57	40.98	5.4	16.91	Promoter (<=1kb)	19	46599106	46657389	58284	1	226178	uc008htw.2	0	ENSMUSG00000047731	Wbp1l	WW domain binding protein 1 like
chr18	36148073	36148404	332	*	3.36	3.99	2.25	1.74	0.00922	0.0431	14.72	16.96	8.64	0.85	Intron (uc012bbl.2/100042150, intron 1 of 9)	18	36106203	36109954	3752	1	74966	uc008eng.2	41870	NA	4930471G03Rik	RIKEN cDNA 4930471G03 gene
chr15	34677092	34677515	424	*	3.48	4.12	2.3	1.82	0.00923	0.0431	10.85	24.02	6.48	3.38	Promoter (1-2kb)	15	34572799	34678706	105908	2	223473	uc007vlw.1	1191	ENSMUSG00000038879	Nipal2	NIPA-like domain containing 2
chr8	68120704	68120920	217	*	2.93	3.6	1.64	1.95	0.00924	0.0431	10.07	14.13	5.4	0.85	Distal Intergenic	8	67790470	68062286	271817	2	234353	uc009lwc.1	-58418	ENSMUSG00000030465	Psd3	pleckstrin and Sec7 domain containing 3
chr6	137772815	137773075	261	*	2.87	3.53	1.64	1.88	0.00924	0.0432	13.17	9.89	5.4	0.85	Intron (uc009eng.1/232449, intron 1 of 2)	6	137754577	137837872	83296	1	232449	uc009enh.1	18238	ENSMUSG00000030225	Dera	deoxyribose-phosphate aldolase (putative)
chr1	116096978	116097253	276	*	3.02	3.71	1.62	2.09	0.00926	0.0432	9.3	16.96	1.08	5.07	Intron (uc007cia.1/636808, intron 5 of 23)	1	115685137	116580674	895538	1	636808	uc007cia.1	411841	ENSMUSG00000070695	Cntnap5a	contactin associated protein-like 5A
chr5	139009659	139010054	396	*	3.04	3.69	1.83	1.87	0.00927	0.0432	13.17	12.72	5.4	1.69	Distal Intergenic	5	138976971	138994953	17983	2	18590	uc009afx.3	-14706	ENSMUSG00000025856	Pdgfa	platelet derived growth factor, alpha
chrX	93649982	93650327	346	*	3.26	3.9	2.1	1.8	0.00931	0.0434	17.05	12.72	4.32	4.23	Distal Intergenic	20	93654863	93749948	95086	1	236899	uc009tsv.1	-4536	ENSMUSG00000035246	Pcyt1b	phosphate cytidylyltransferase 1, choline, beta isoform
chr1	36914557	36914816	260	*	2.7	3.37	1.37	2.01	0.00933	0.0434	10.85	9.89	4.32	0.85	Intron (uc007ard.1/56030, intron 1 of 40)	1	36792189	36939527	147339	2	56030	uc007ard.1	24711	ENSMUSG00000026116	Tmem131	transmembrane protein 131
chr7	10617673	10618205	533	*	3.5	4.16	2.25	1.9	0.00936	0.0436	11.62	24.02	1.08	8.46	Distal Intergenic	7	10633587	10634483	897	1	171262	uc009fdh.1	-15382	ENSMUSG00000045340	Vmn1r70	vomeronasal 1 receptor 70
chr15	77815991	77816517	527	*	3.53	4.13	2.48	1.65	0.00937	0.0436	20.92	14.13	8.64	2.54	Intron (uc007woc.2/17886, intron 1 of 40)	15	77760585	77842175	81591	2	17886	uc007woc.2	25658	ENSMUSG00000022443	Myh9	myosin, heavy polypeptide 9, non-muscle
chr3	30929742	30930204	463	*	5.13	5.67	4.24	1.42	0.00941	0.0437	39.51	62.17	22.68	15.22	Promoter (2-3kb)	3	30921023	30933111	12089	2	241915	uc008ovq.1	2907	ENSMUSG00000037652	Phc3	polyhomeotic 3
chr11	118254644	118254906	263	*	2.49	3.2	1.03	2.17	0.00943	0.0438	8.52	9.89	3.24	0.85	Distal Intergenic	11	118164166	118248592	84427	2	19157	uc033gbs.1	-6052	ENSMUSG00000017132	Cyth1	cytohesin 1
chr2	7133689	7133960	272	*	2.49	3.2	1.03	2.17	0.00943	0.0438	8.52	9.89	3.24	0.85	Intron (uc008igv.4/14007, intron 2 of 15)	2	6539694	7081302	541609	2	14007	uc008igu.4	-52387	ENSMUSG00000002107	Celf2	CUGBP, Elav-like family member 2
chr3	109164514	109164733	220	*	2.49	3.2	1.03	2.17	0.00943	0.0438	8.52	9.89	3.24	0.85	Intron (uc008rae.1/229731, intron 9 of 9)	3	109123149	109168409	45261	1	229731	uc008rae.1	41365	ENSMUSG00000040322	Slc25a24	solute carrier family 25 (mitochondrial carrier, phosphate carrier), member 24
chr3	138331071	138331360	290	*	2.49	3.2	1.03	2.17	0.00943	0.0438	8.52	9.89	3.24	0.85	3' UTR	3	138313286	138331134	17849	1	69117	uc008rng.1	17785	ENSMUSG00000053054	Adh6a	alcohol dehydrogenase 6A (class V)
chr12	94585521	94585964	444	*	4.08	4.67	3.06	1.61	0.00948	0.044	24.02	26.85	6.48	10.15	Distal Intergenic	12	93927338	93927464	127	1	102465890	uc033ges.1	658183	ENSMUSG00000098498	Mir8099-1	microRNA 8099-1
chr11	55314723	55314914	192	*	2.11	2.84	0.59	2.25	0.00951	0.0441	10.07	4.24	2.16	0.85	Promoter (2-3kb)	11	55250610	55312257	61648	2	245827	uc007izf.1	-2466	ENSMUSG00000055333	Fat2	FAT atypical cadherin 2
chr5	76359334	76359575	242	*	2.11	2.84	0.59	2.25	0.00951	0.0441	10.07	4.24	2.16	0.85	Intron (uc008xuw.1/56183, intron 1 of 9)	5	76333495	76363777	30283	2	56183	uc008xuw.1	4202	ENSMUSG00000029236	Nmu	neuromedin U
chr6	13052084	13052363	280	*	2.11	2.84	0.59	2.25	0.00951	0.0441	10.07	4.24	2.16	0.85	Distal Intergenic	6	13069759	13089269	19511	1	71900	uc009ayk.2	-17396	ENSMUSG00000029571	Tmem106b	transmembrane protein 106B
chr10	74726931	74727149	219	*	2.65	3.36	1.16	2.21	0.00954	0.0442	9.3	11.3	1.08	3.38	Distal Intergenic	10	74624205	74649737	25533	1	11994	uc029qyt.2	102726	ENSMUSG00000052613	Pcdh15	protocadherin 15
chr15	85403423	85403713	291	*	2.65	3.36	1.16	2.21	0.00954	0.0442	9.3	11.3	1.08	3.38	Intron (uc007xdd.1/54138, intron 9 of 11)	15	85336381	85463836	127456	1	54138	uc007xdd.1	67042	ENSMUSG00000016541	Atxn10	ataxin 10
chr7	90298348	90298606	259	*	2.65	3.33	1.3	2.03	0.00958	0.0443	11.62	8.48	3.24	1.69	Distal Intergenic	7	90302355	90385170	82816	1	83671	uc009igz.2	-3749	ENSMUSG00000030616	Sytl2	synaptotagmin-like 2
chr15	89075771	89076181	411	*	4.19	4.78	3.18	1.61	0.00958	0.0443	24.02	31.09	5.4	12.68	Promoter (<=1kb)	15	89076064	89087075	11012	1	67976	uc007xfc.1	0	ENSMUSG00000015363	Trabd	TraB domain containing
chr2	181219588	181220261	674	*	4.79	5.34	3.89	1.44	0.0096	0.0444	42.61	38.15	16.2	13.53	Promoter (<=1kb)	2	181220016	181222851	2836	1	332713	uc008olm.1	0	ENSMUSG00000047841	Fndc11	fibronectin type III domain containing 11
chr10	77037071	77037390	320	*	3.02	3.69	1.73	1.96	0.00962	0.0445	11.62	14.13	3.24	3.38	Intron (uc007fvc.2/20509, intron 1 of 5)	10	77033281	77046268	12988	1	20509	uc007fve.1	3790	ENSMUSG00000001436	Slc19a1	solute carrier family 19 (folate transporter), member 1
chr7	100050387	100050860	474	*	3.19	3.82	2.07	1.75	0.00964	0.0445	15.5	12.72	7.56	0.85	Distal Intergenic	7	100009918	100034726	24809	1	69121	uc057ain.1	40469	ENSMUSG00000030732	Chrdl2	chordin-like 2
chr9	49182014	49182351	338	*	3.29	3.94	2.06	1.89	0.00966	0.0446	12.4	18.37	3.24	5.07	Distal Intergenic	9	49250531	49280594	30064	1	235327	uc009piz.1	-68180	ENSMUSG00000054156	Gm4894	predicted gene 4894
chr8	111582417	111582898	482	*	3.81	4.4	2.82	1.58	0.0097	0.0447	29.44	12.72	6.48	7.61	Intron (uc009nmk.2/170737, intron 1 of 3)	8	111538343	111626030	87688	1	170737	uc012gkx.1	44074	ENSMUSG00000033545	Znrf1	zinc and ring finger 1
chr7	127654850	127655134	285	*	2.43	3.15	0.95	2.21	0.00971	0.0448	9.3	8.48	2.16	1.69	Distal Intergenic	7	127607032	127615260	8229	2	320683	uc009jwg.1	-39590	ENSMUSG00000045639	Zfp629	zinc finger protein 629
chr2	70661219	70661922	704	*	5.67	6.2	4.83	1.36	0.00974	0.0449	56.56	90.43	29.17	27.9	Promoter (<=1kb)	2	70661509	70689356	27848	1	70231	uc008jzn.2	0	ENSMUSG00000014959	Gorasp2	golgi reassembly stacking protein 2
chr7	67716612	67716858	247	*	2.71	3.41	1.3	2.11	0.00979	0.0451	8.52	12.72	3.24	1.69	Intron (uc009his.2/67009, intron 10 of 11)	7	67730161	67759742	29582	2	233335	uc009hiv.1	42884	ENSMUSG00000030554	Synm	synemin, intermediate filament protein
chr15	40822435	40822832	398	*	3.1	3.77	1.81	1.96	0.00981	0.0451	13.17	14.13	1.08	5.92	Intron (uc007vor.1/22762, intron 3 of 3)	15	40655042	41104592	449551	1	22762	uc007vos.1	167393	ENSMUSG00000022306	Zfpm2	zinc finger protein, multitype 2
chr17	56050893	56051118	226	*	2.19	2.95	0.47	2.48	0.00983	0.0452	6.97	8.48	1.08	1.69	Intron (uc008dar.1/27221, intron 3 of 13)	17	56057718	56070276	12559	1	27221	uc008das.1	-6600	ENSMUSG00000002835	Chaf1a	chromatin assembly factor 1, subunit A (p150)
chr12	36538851	36539326	476	*	3.17	3.81	1.99	1.82	0.00984	0.0452	13.95	14.13	5.4	2.54	Intron (uc007nkb.3/75847, intron 8 of 9)	12	36382147	36689503	307357	1	75847	uc007nke.3	156704	ENSMUSG00000043153	Ispd	isoprenoid synthase domain containing
chr12	39049425	39049805	381	*	3.15	3.76	2.07	1.69	0.00988	0.0454	18.6	8.48	7.56	0.85	Distal Intergenic	12	38783711	38868215	84505	1	14009	uc033gde.1	265714	ENSMUSG00000004151	Etv1	ets variant 1
chr9	65214938	65215364	427	*	3.77	4.37	2.73	1.65	0.00988	0.0454	21.69	19.78	6.48	6.76	Promoter (<=1kb)	9	65215147	65239219	24073	1	214424	uc009qcy.2	0	ENSMUSG00000032392	Parp16	poly (ADP-ribose) polymerase family, member 16
chr18	79380074	79380413	340	*	3.63	4.25	2.53	1.72	0.00999	0.0458	15.5	22.61	6.48	5.07	Distal Intergenic	18	78750378	79109391	359014	2	240427	uc008fsi.2	-270683	ENSMUSG00000024548	Setbp1	SET binding protein 1
chr2	116907732	116908098	367	*	3.66	4.29	2.55	1.74	0.00999	0.0458	17.82	21.2	3.24	8.46	Intron (uc008lrg.1/320975, intron 2 of 3)	2	116900152	116912791	12640	1	320975	uc029uec.1	7580	ENSMUSG00000085316	D330050G23Rik	RIKEN cDNA D330050G23 gene
chr12	12882975	12883243	269	*	2.38	3.1	0.85	2.24	0.00999	0.0458	10.07	7.07	1.08	2.54	Distal Intergenic	12	12936093	12940616	4524	2	18109	uc007nbf.2	57373	ENSMUSG00000037169	Mycn	v-myc avian myelocytomatosis viral related oncogene, neuroblastoma derived
chr17	63197367	63197637	271	*	2.38	3.1	0.85	2.24	0.00999	0.0458	10.07	7.07	1.08	2.54	Intron (uc008dfj.3/50758, intron 4 of 5)	17	63305446	63312973	7528	2	414079	uc008dfm.1	115336	ENSMUSG00000090565	4930405O22Rik	RIKEN cDNA 4930405O22 gene
chr2	167125177	167125418	242	*	2.38	3.1	0.85	2.24	0.00999	0.0458	10.07	7.07	1.08	2.54	Intron (uc008nzh.2/16500, intron 1 of 1)	2	167065293	167065358	66	1	100217443	uc012cjm.1	59884	NA	Snord12	small nucleolar RNA, C/D box 12
chr5	13133357	13133589	233	*	2.38	3.1	0.85	2.24	0.00999	0.0458	10.07	7.07	1.08	2.54	Intron (uc008wma.1/20346, intron 1 of 8)	5	13125414	13524707	399294	1	20346	uc008wma.1	7943	ENSMUSG00000028883	Sema3a	sema domain, immunoglobulin domain (Ig), short basic domain, secreted, (semaphorin) 3A
chr5	41104138	41104456	319	*	2.38	3.1	0.85	2.24	0.00999	0.0458	10.07	7.07	1.08	2.54	Distal Intergenic	5	41624973	41707691	82719	2	100972	uc057bub.1	603235	ENSMUSG00000029128	Rab28	RAB28, member RAS oncogene family
chr4	88920278	88920673	396	*	3.67	4.29	2.56	1.73	0.01	0.0458	12.4	26.85	7.56	4.23	Intron (uc057liy.1/106557447, intron 2 of 2)	4	88910557	88910662	106	2	723895	uc012dgx.1	-9616	ENSMUSG00000065408	Mir31	microRNA 31
chr13	31624778	31624983	206	*	2.66	3.33	1.37	1.96	0.0101	0.0463	11.62	8.48	4.32	0.85	Promoter (<=1kb)	13	31578156	31625792	47637	2	71307	uc007pzn.1	809	ENSMUSG00000038408	1700018A04Rik	RIKEN cDNA 1700018A04 gene
chr2	77778425	77778794	370	*	3.44	4.07	2.32	1.74	0.0102	0.0464	19.37	14.13	3.24	6.76	Intron (uc008kfz.4/241494, intron 1 of 9)	2	77410622	77816816	406195	2	241494	uc008kfz.4	38022	ENSMUSG00000027016	Zfp385b	zinc finger protein 385B
chr13	106701881	106702312	432	*	2.88	3.54	1.62	1.92	0.0102	0.0466	16.27	7.07	1.08	5.07	Distal Intergenic	13	106794439	106836426	41988	2	76582	uc007rtv.1	134114	ENSMUSG00000042590	Ipo11	importin 11
chr7	84332424	84332620	197	*	2.51	3.24	0.95	2.3	0.0102	0.0466	6.2	12.72	2.16	1.69	Intron (uc009ief.2/11864, intron 7 of 20)	7	84246275	84370902	124628	2	11864	uc009ief.2	38282	ENSMUSG00000015709	Arnt2	aryl hydrocarbon receptor nuclear translocator 2
chr11	110999979	111000540	562	*	4.54	5.11	3.6	1.51	0.0102	0.0467	22.47	46.63	14.04	10.15	Promoter (2-3kb)	11	110997487	111027968	30482	1	16517	uc007mdv.4	2492	ENSMUSG00000051497	Kcnj16	potassium inwardly-rectifying channel, subfamily J, member 16
chr9	57760772	57760966	195	*	2.45	3.15	1.03	2.12	0.0103	0.0467	9.3	8.48	3.24	0.85	Exon (uc009pvr.1/102414, exon 3 of 13)	9	57750711	57765860	15150	2	102414	uc009pvr.1	4894	ENSMUSG00000032316	Clk3	CDC-like kinase 3
chr18	81986163	81986498	336	*	2.75	3.44	1.41	2.03	0.0103	0.0467	13.17	8.48	1.08	4.23	Distal Intergenic	18	81992010	81992080	71	2	100628596	uc029tqg.1	5582	ENSMUSG00000093036	Mir5127	microRNA 5127
chr9	38535091	38535350	260	*	2.75	3.44	1.41	2.03	0.0103	0.0467	13.17	8.48	1.08	4.23	Promoter (2-3kb)	9	38537882	38539829	1948	1	258807	uc009owr.2	-2532	ENSMUSG00000060114	Olfr910	olfactory receptor 910
chrX	164245780	164246103	324	*	3.36	3.99	2.2	1.8	0.0103	0.0467	16.27	15.54	3.24	5.92	Intron (uc009uvj.2/12169, intron 4 of 18)	20	164192842	164258193	65352	2	12169	uc009uvj.2	12090	ENSMUSG00000031377	Bmx	BMX non-receptor tyrosine kinase
chr8	118219338	118219624	287	*	2.98	3.62	1.78	1.84	0.0103	0.0467	14.72	9.89	4.32	2.54	Distal Intergenic	8	118283611	118757658	474048	1	12554	uc009nph.2	-63987	ENSMUSG00000031841	Cdh13	cadherin 13
chr19	14862626	14863458	833	*	4.73	5.29	3.78	1.51	0.0103	0.0471	23.24	55.11	9.72	17.76	Distal Intergenic	19	14543703	14598183	54481	2	21888	uc008gwm.2	-264443	ENSMUSG00000024642	Tle4	transducin-like enhancer of split 4
chr7	112639242	112639765	524	*	3.55	4.17	2.45	1.71	0.0103	0.0471	14.72	21.2	7.56	3.38	Distal Intergenic	7	112679320	112906805	227486	1	21676	uc009jgx.2	-39555	ENSMUSG00000055320	Tead1	TEA domain family member 1
chr18	73001132	73001315	184	*	2.21	2.95	0.59	2.36	0.0104	0.0471	6.97	8.48	2.16	0.85	Distal Intergenic	18	73572705	73592578	19874	1	240396	uc008fot.2	-571390	ENSMUSG00000037253	Mex3c	mex3 RNA binding family member C
chr2	97513875	97514129	255	*	2.21	2.95	0.59	2.36	0.0104	0.0471	6.97	8.48	2.16	0.85	Intron (uc008lhc.2/241568, intron 6 of 7)	2	97467657	97631664	164008	1	241568	uc033hot.1	46218	ENSMUSG00000050587	Lrrc4c	leucine rich repeat containing 4C
chr6	21677706	21677910	205	*	2.21	2.95	0.59	2.36	0.0104	0.0471	6.97	8.48	2.16	0.85	Intron (uc009baq.1/16508, intron 1 of 5)	6	21771395	21852167	80773	2	269831	uc012eij.1	174257	ENSMUSG00000029669	Tspan12	tetraspanin 12
chr5	13426777	13427145	369	*	2.99	3.65	1.73	1.92	0.0104	0.0473	12.4	12.72	3.24	3.38	Intron (uc008wma.1/20346, intron 4 of 8)	5	13399309	13603485	204177	1	20346	uc008wmc.3	27468	ENSMUSG00000028883	Sema3a	sema domain, immunoglobulin domain (Ig), short basic domain, secreted, (semaphorin) 3A
chr8	78076991	78077545	555	*	4.98	5.51	4.13	1.38	0.0104	0.0473	54.24	36.74	20.52	14.37	Distal Intergenic	8	78213342	78394326	180985	1	73301	uc009mhx.1	-135797	ENSMUSG00000037101	Ttc29	tetratricopeptide repeat domain 29
chr10	118043871	118044080	210	*	3.08	3.72	1.87	1.85	0.0104	0.0475	10.85	15.54	6.48	0.85	Distal Intergenic	10	118141787	118148139	6353	1	17245	uc007hds.2	-97707	ENSMUSG00000020212	Mdm1	transformed mouse 3T3 cell double minute 1
chr14	47128454	47128796	343	*	2.75	3.4	1.53	1.87	0.0105	0.0476	15.5	5.65	3.24	2.54	Distal Intergenic	14	47097679	47116161	18483	2	100038654	uc007ths.2	-12293	ENSMUSG00000072589	Gm10371	predicted gene 10371
chr7	27326146	27326415	270	*	3.8	4.4	2.76	1.64	0.0105	0.0476	13.95	28.26	11.88	1.69	Intron (uc009fvs.3/108075, intron 11 of 29)	7	27305141	27333663	28523	2	108075	uc009fvs.3	7248	ENSMUSG00000040488	Ltbp4	latent transforming growth factor beta binding protein 4
chr5	74775786	74776069	284	*	3.09	3.75	1.83	1.92	0.0106	0.0479	8.52	18.37	5.4	1.69	Distal Intergenic	5	74597104	74702903	105800	2	16924	uc008xtt.2	-72883	ENSMUSG00000029228	Lnx1	ligand of numb-protein X 1
chr9	86395783	86396173	391	*	3.38	4.01	2.25	1.76	0.0106	0.0479	20.92	11.3	1.08	8.46	Intron (uc009qxc.1/70348, intron 8 of 9)	9	86307234	86464916	157683	2	70348	uc009qxc.1	68743	ENSMUSG00000032415	Ube2cbp	ubiquitin-conjugating enzyme E2C binding protein
chr13	103214319	103214568	250	*	3	3.68	1.68	2	0.0106	0.0479	10.07	15.54	2.16	4.23	Intron (uc007rsb.3/328329, intron 1 of 28)	13	102732488	103334492	602005	2	328329	uc007rsb.3	119924	ENSMUSG00000034751	Mast4	microtubule associated serine/threonine kinase family member 4
chr2	165621846	165622092	247	*	3	3.68	1.68	2	0.0106	0.0479	10.07	15.54	2.16	4.23	Intron (uc008nxw.2/14049, intron 1 of 15)	2	165630345	165771727	141383	1	14049	uc033hrl.1	-8253	ENSMUSG00000017897	Eya2	EYA transcriptional coactivator and phosphatase 2
chr7	34625250	34625564	315	*	3	3.68	1.68	2	0.0106	0.0479	10.07	15.54	2.16	4.23	Distal Intergenic	7	34639015	34652841	13827	2	233107	uc009gjf.3	27277	ENSMUSG00000030499	Kctd15	potassium channel tetramerisation domain containing 15
chr13	28953636	28954002	367	*	3.95	4.55	2.92	1.63	0.0107	0.0482	18.6	28.26	7.56	7.61	Promoter (<=1kb)	13	28950716	28953682	2967	2	20677	uc007pyk.2	0	ENSMUSG00000076431	Sox4	SRY (sex determining region Y)-box 4
chr4	87363370	87363767	398	*	3.37	4.01	2.2	1.82	0.0107	0.0482	13.95	18.37	3.24	5.92	Distal Intergenic	4	87072442	87230540	158099	2	76376	uc008tmm.1	-132830	ENSMUSG00000037996	Slc24a2	solute carrier family 24 (sodium/potassium/calcium exchanger), member 2
chr1	25087548	25087698	151	*	2.14	2.89	0.47	2.42	0.0107	0.0482	7.75	7.07	1.08	1.69	Intron (uc007amv.2/210933, intron 7 of 9)	1	25067476	25229100	161625	2	210933	uc007amv.2	141402	ENSMUSG00000033569	Adgrb3	adhesion G protein-coupled receptor B3
chr10	69468310	69468525	216	*	2.14	2.89	0.47	2.42	0.0107	0.0482	7.75	7.07	1.08	1.69	Intron (uc007fms.1/uc007fms.1, intron 1 of 2)	10	69533708	69825080	291373	1	11735	uc007fmt.1	-65183	ENSMUSG00000069601	Ank3	ankyrin 3, epithelial
chr15	26181608	26181797	190	*	2.14	2.89	0.47	2.42	0.0107	0.0482	7.75	7.07	1.08	1.69	Distal Intergenic	15	26309048	26312371	3324	1	211147	uc007vjl.3	-127251	ENSMUSG00000022269	2020-03-11	membrane-associated ring finger (C3HC4) 11
chr5	4658787	4659031	245	*	2.14	2.89	0.47	2.42	0.0107	0.0482	7.75	7.07	1.08	1.69	Distal Intergenic	5	4753839	4758216	4378	2	14362	uc008wig.2	99185	ENSMUSG00000044674	Fzd1	frizzled class receptor 1
chr6	58733842	58734090	249	*	2.14	2.89	0.47	2.42	0.0107	0.0482	7.75	7.07	1.08	1.69	Distal Intergenic	6	58650417	58655856	5440	1	26357	uc057adl.1	83425	ENSMUSG00000029802	Abcg2	ATP binding cassette subfamily G member 2 (Junior blood group)
chr6	87372966	87373203	238	*	2.14	2.89	0.47	2.42	0.0107	0.0482	7.75	7.07	1.08	1.69	Promoter (<=1kb)	6	87373365	87379494	6130	1	66284	uc009cti.1	-162	ENSMUSG00000030049	Gkn2	gastrokine 2
chr5	144734888	144735251	364	*	3.17	3.83	1.9	1.93	0.0107	0.0482	10.07	18.37	3.24	4.23	Downstream (<1kb)	5	144735915	144761578	25664	2	243339	uc009als.1	26327	ENSMUSG00000043388	Tmem130	transmembrane protein 130
chr11	47550924	47551216	293	*	3.23	3.87	2.07	1.8	0.0107	0.0482	10.85	18.37	7.56	0.85	Intron (uc007ioy.1/24052, intron 3 of 7)	11	46978783	47379302	400520	2	24052	uc007ioz.1	-171622	ENSMUSG00000020354	Sgcd	sarcoglycan, delta (dystrophin-associated glycoprotein)
chr9	119981449	119981749	301	*	3.96	4.56	2.91	1.64	0.0107	0.0482	21.69	25.43	3.24	11.84	Promoter (2-3kb)	9	119971166	119984658	13493	2	215418	uc009sbv.1	2909	ENSMUSG00000032515	Csrnp1	cysteine-serine-rich nuclear protein 1
chr6	88446444	88446677	234	*	3.24	3.89	2.03	1.86	0.0107	0.0482	8.52	21.2	6.48	1.69	Promoter (<=1kb)	6	88257334	88446539	189206	2	65967	uc009cvg.1	0	ENSMUSG00000033216	Eefsec	eukaryotic elongation factor, selenocysteine-tRNA-specific
chr11	49624238	49624594	357	*	2.97	3.59	1.87	1.72	0.0107	0.0483	17.05	7.07	6.48	0.85	Intron (uc007iqu.2/14257, intron 1 of 29)	11	49609679	49652739	43061	1	14257	uc007iqu.2	14559	ENSMUSG00000020357	Flt4	FMS-like tyrosine kinase 4
chr10	28493353	28493903	551	*	4.5	5.06	3.6	1.46	0.0108	0.0484	34.09	32.5	14.04	10.15	Intron (uc007esk.1/19272, intron 12 of 13)	10	28668360	28739306	70947	1	210757	uc056ygl.1	-174457	ENSMUSG00000049109	Themis	thymocyte selection associated
chr13	4662399	4662817	419	*	3.31	3.92	2.23	1.68	0.0108	0.0486	21.69	8.48	4.32	5.07	Distal Intergenic	13	4592490	4609164	16675	2	56043	uc007pjt.1	-53235	ENSMUSG00000045410	Akr1e1	aldo-keto reductase family 1, member E1
chr11	12359434	12359653	220	*	3.3	3.92	2.17	1.75	0.0108	0.0486	14.72	15.54	6.48	2.54	Intron (uc033ftw.1/12808, intron 6 of 14)	11	12236676	12412140	175465	2	12808	uc033ftw.1	52487	ENSMUSG00000020173	Cobl	cordon-bleu WH2 repeat
chr8	70087829	70088221	393	*	3.66	4.27	2.6	1.66	0.0108	0.0487	20.14	18.37	5.4	6.76	Exon (uc009lyr.1/330790, exon 5 of 5)	8	70083529	70090862	7334	1	330790	uc009lyr.1	4300	ENSMUSG00000007594	Hapln4	hyaluronan and proteoglycan link protein 4
chr4	35819436	35819833	398	*	2.81	3.45	1.64	1.8	0.0108	0.0487	14.72	7.07	5.4	0.85	Intron (uc008sgz.3/242384, intron 1 of 2)	4	35706647	35845204	138558	2	242384	uc008sgz.3	25371	ENSMUSG00000045083	Lingo2	leucine rich repeat and Ig domain containing 2
chr2	112265457	112265923	467	*	5.55	6.08	4.71	1.37	0.0108	0.0487	47.26	87.61	22.68	29.59	Promoter (<=1kb)	2	112266314	112356024	89711	1	107723	uc008los.2	-391	ENSMUSG00000027130	Slc12a6	solute carrier family 12, member 6
chr10	104463001	104463298	298	*	2.87	3.52	1.64	1.88	0.0109	0.0488	11.62	11.3	5.4	0.85	Distal Intergenic	10	104287269	104287376	108	1	102465222	uc033fso.1	175732	ENSMUSG00000099264	Mir6411	microRNA 6411
chr3	119664830	119665225	396	*	2.87	3.52	1.64	1.88	0.0109	0.0488	11.62	11.3	5.4	0.85	Distal Intergenic	3	119718742	119740744	22003	2	56195	uc008rdi.2	75519	ENSMUSG00000028134	Ptbp2	polypyrimidine tract binding protein 2
chr6	79063786	79064099	314	*	2.87	3.52	1.64	1.88	0.0109	0.0488	11.62	11.3	5.4	0.85	Distal Intergenic	6	79032042	79035869	3828	1	100504701	uc009ckd.1	31744	ENSMUSG00000108072	Gm20362	predicted gene, 20362
chr13	42259342	42259667	326	*	2.96	3.64	1.62	2.02	0.0109	0.0489	10.85	14.13	1.08	5.07	Distal Intergenic	13	42301476	42307990	6515	1	13614	uc007qfl.3	-41809	ENSMUSG00000021367	Edn1	endothelin 1
chr2	91378155	91378670	516	*	3.43	4.05	2.34	1.71	0.0109	0.0489	14.72	18.37	7.56	2.54	Intron (uc008kvs.2/228356, intron 3 of 8)	2	91273240	91444714	171475	2	228356	uc008kvs.2	66044	ENSMUSG00000040591	1110051M20Rik	RIKEN cDNA 1110051M20 gene
chr3	133190974	133191205	232	*	2.82	3.51	1.47	2.04	0.0109	0.0489	10.07	12.72	2.16	3.38	Intron (uc008rkl.2/77669, intron 2 of 3)	3	133159529	133234889	75361	2	77669	uc008rkl.2	43684	ENSMUSG00000040969	Arhgef38	Rho guanine nucleotide exchange factor (GEF) 38
chr13	41220158	41220800	643	*	4.51	5.08	3.55	1.54	0.0109	0.0489	24.02	43.8	6.48	16.91	Promoter (<=1kb)	13	41182382	41220162	37781	2	54326	uc057bde.1	0	ENSMUSG00000021364	Elovl2	elongation of very long chain fatty acids (FEN1/Elo2, SUR4/Elo3, yeast)-like 2
chr7	67715770	67716043	274	*	2.62	3.32	1.23	2.09	0.0109	0.049	10.07	9.89	2.16	2.54	Intron (uc009his.2/67009, intron 10 of 11)	7	67730161	67759742	29582	2	233335	uc009hiv.1	43699	ENSMUSG00000030554	Synm	synemin, intermediate filament protein
chr8	96140199	96140415	217	*	2.62	3.32	1.23	2.09	0.0109	0.049	10.07	9.89	2.16	2.54	Distal Intergenic	8	95864137	95888365	24229	2	14719	uc009mzi.1	-251834	ENSMUSG00000031672	Got2	glutamatic-oxaloacetic transaminase 2, mitochondrial
chr10	13597992	13598266	275	*	2.62	3.28	1.37	1.91	0.011	0.0491	12.4	7.07	4.32	0.85	Distal Intergenic	10	13523945	13553142	29198	2	56535	uc007eky.2	-44850	ENSMUSG00000019809	Pex3	peroxisomal biogenesis factor 3
chr13	28422700	28422937	238	*	2.62	3.28	1.37	1.91	0.011	0.0491	12.4	7.07	4.32	0.85	Distal Intergenic	13	28460034	28521108	61075	2	72518	uc057kpv.1	98171	NA	2610307P16Rik	RIKEN cDNA 2610307P16 gene
chr6	92874748	92875235	488	*	3.76	4.38	2.65	1.73	0.0111	0.0496	14.72	26.85	3.24	9.3	Intron (uc009czb.2/101401, intron 9 of 29)	6	92845594	92860204	14611	2	101401	uc009cze.2	-14544	ENSMUSG00000030022	Adamts9	a disintegrin-like and metallopeptidase (reprolysin type) with thrombospondin type 1 motif, 9
chr15	6686502	6686827	326	*	2.72	3.39	1.41	1.98	0.0111	0.0496	13.95	7.07	1.08	4.23	Distal Intergenic	15	6708381	6758615	50235	1	78757	uc007vdn.2	-21554	ENSMUSG00000050310	Rictor	RPTOR independent companion of MTOR, complex 2
chr15	66722036	66722657	622	*	5.27	5.8	4.41	1.39	0.0111	0.0496	48.04	63.59	12.96	29.59	Intron (uc007wap.2/21819, intron 25 of 47)	15	66670770	66850721	179952	1	21819	uc007waq.2	51266	ENSMUSG00000053469	Tg	thyroglobulin
chr7	80371250	80371464	215	*	2.47	3.19	0.95	2.25	0.0111	0.0496	6.97	11.3	2.16	1.69	Promoter (<=1kb)	7	80349097	80371375	22279	2	140481	uc009iap.2	0	ENSMUSG00000038886	Man2a2	mannosidase 2, alpha 2
chr10	95195694	95195909	216	*	2.41	3.1	1.03	2.07	0.0111	0.0497	10.07	7.07	3.24	0.85	Intron (uc007gwa.1/12905, intron 1 of 1)	10	95120582	95145825	25244	2	628062	uc056yhz.1	-49869	ENSMUSG00000112481	Gm29684	predicted gene, 29684
chr13	107101661	107101900	240	*	3.73	4.33	2.69	1.65	0.0111	0.0497	16.27	24.02	8.64	4.23	Distal Intergenic	13	107032776	107055497	22722	1	100040322	uc007ruh.1	68885	ENSMUSG00000071181	3830408C21Rik	RIKEN cDNA 3830408C21 gene
chr11	114764707	114765115	409	*	2.89	3.51	1.78	1.74	0.0112	0.0499	18.6	4.24	4.32	2.54	Promoter (<=1kb)	11	114765389	114790575	25187	1	286942	uc007mfq.1	-274	ENSMUSG00000010021	Kif19a	kinesin family member 19A
chr15	99030065	99030394	330	*	3.6	4.22	2.5	1.72	0.0112	0.0499	14.72	22.61	5.4	5.92	Promoter (<=1kb)	15	99029891	99038105	8215	1	22146	uc007xom.1	174	ENSMUSG00000043091	Tuba1c	tubulin, alpha 1C

## Sheet: Old_Endo
seqnames	start	end	width	strand	Conc	Conc_Young	Conc_Old	Fold	p.value	FDR	Y_Endo_1	Y_Endo_2	O_Endo_1	O_Endo_2	annotation	geneChr	geneStart	geneEnd	geneLength	geneStrand	geneId	transcriptId	distanceToTSS	ENSEMBL	SYMBOL	GENENAME
chr17	66627338	66628276	939	*	4.7	0.13	5.66	-5.54	1.56e-11	5.24e-07	0.77	1.41	58.33	43.12	Distal Intergenic	17	66555252	66594622	39371	2	74556	uc008djz.2	-32716	ENSMUSG00000024105	Themis3	thymocyte selection associated family member 3
chr5	92762064	92762734	671	*	4.09	0.13	5.04	-4.91	5.89e-09	9.88e-05	0.77	1.41	42.13	23.68	Intron (uc008ydt.1/27428, intron 1 of 10)	5	92788451	92788562	112	2	100316841	uc012dyw.1	25828	ENSMUSG00000089268	Mir1961	microRNA 1961
chr2	114697949	114698573	625	*	4.17	0.57	5.11	-4.54	1.54e-08	0.000145	1.55	1.41	36.73	32.13	Distal Intergenic	2	114642075	114654928	12854	2	66632	uc008lqn.1	-43021	ENSMUSG00000057147	Dph6	diphthamine biosynthesis 6
chr3	56228210	56228920	711	*	4.13	0.57	5.07	-4.5	1.73e-08	0.000145	1.55	1.41	21.6	45.66	Distal Intergenic	3	55625198	56183701	558504	2	26422	uc033htl.1	-44509	ENSMUSG00000027799	Nbea	neurobeachin
chr5	149532370	149532768	399	*	3.89	0.13	4.83	-4.7	2.44e-08	0.000164	0.77	1.41	12.96	43.97	Promoter (2-3kb)	5	149529685	149599907	70223	1	381693	uc009apw.3	2685	ENSMUSG00000029658	Wdr95	WD40 repeat domain 95
chr10	43080848	43081445	598	*	4.08	0.57	5.02	-4.45	3.96e-08	0.000197	1.55	1.41	49.69	15.22	Intron (uc007ezf.1/109205, intron 4 of 6)	10	43002500	43174530	172031	2	109205	uc007ezf.1	93085	ENSMUSG00000038248	Sobp	sine oculis binding protein
chr1	119173262	119173754	493	*	3.84	0.13	4.79	-4.66	4.23e-08	0.000197	0.77	1.41	24.85	30.44	Distal Intergenic	1	118848383	119053619	205237	2	14633	uc011wqr.1	-119643	ENSMUSG00000048402	Gli2	GLI-Kruppel family member GLI2
chr8	54517376	54517964	589	*	3.79	0.13	4.74	-4.61	5.28e-08	0.000197	0.77	1.41	11.88	41.43	Downstream (2-3kb)	8	54520433	54529998	9566	2	76687	uc033jfo.1	12034	ENSMUSG00000054408	Spcs3	signal peptidase complex subunit 3 homolog (S. cerevisiae)
chr13	47675343	47675894	552	*	4.28	1.33	5.18	-3.85	5.78e-08	0.000197	0.77	4.24	37.81	34.67	Distal Intergenic	13	47910435	47934301	23867	1	619327	uc007qia.1	-234541	ENSMUSG00000114959	G630093K05Rik	RIKEN cDNA G630093K05 gene
chr18	22447803	22448231	429	*	3.82	0.13	4.77	-4.64	5.88e-08	0.000197	0.77	1.41	32.41	21.98	Intron (uc057kzg.1/211961, intron 6 of 11)	18	22345089	22530227	185139	1	211961	uc057kzh.1	102714	ENSMUSG00000045215	Asxl3	additional sex combs like 3, transcriptional regulator
chr2	117472549	117473058	510	*	3.8	0.13	4.74	-4.61	6.76e-08	0.0002	0.77	1.41	28.09	25.37	Distal Intergenic	2	117279993	117342877	62885	2	19419	uc033hpk.1	-129672	ENSMUSG00000027347	Rasgrp1	RAS guanyl releasing protein 1
chr11	67887977	67888576	600	*	4.14	0.9	5.06	-4.16	8.23e-08	0.0002	2.32	1.41	31.33	35.51	Intron (uc007jne.1/216835, intron 7 of 14)	11	67854523	67876619	22097	2	216835	uc007jnd.1	-11358	ENSMUSG00000020905	Usp43	ubiquitin specific peptidase 43
chr4	90901080	90901644	565	*	3.75	0.13	4.7	-4.57	8.62e-08	0.0002	0.77	1.41	20.52	31.29	Distal Intergenic	4	91250766	91311644	60879	2	15569	uc057lja.1	410000	ENSMUSG00000008489	Elavl2	ELAV like RNA binding protein 1
chr7	28053929	28054390	462	*	3.78	0.13	4.72	-4.59	8.69e-08	0.0002	0.77	1.41	32.41	20.29	Distal Intergenic	7	28041702	28050092	8391	2	23996	uc012fgo.1	-3837	ENSMUSG00000030603	Psmc4	proteasome (prosome, macropain) 26S subunit, ATPase, 4
chr7	101532879	101533382	504	*	3.77	0.13	4.71	-4.58	9.33e-08	0.0002	0.77	1.41	30.25	21.98	Distal Intergenic	7	101552453	101560865	8413	2	11871	uc012fqm.1	27483	ENSMUSG00000092517	Art2a-ps	ADP-ribosyltransferase 2a, pseudogene
chr16	74560705	74561241	537	*	3.73	0.13	4.67	-4.54	9.91e-08	0.0002	0.77	1.41	16.2	34.67	Distal Intergenic	16	74349795	74410912	61118	2	268902	uc007zrl.1	-149793	ENSMUSG00000052516	Robo2	roundabout guidance receptor 2
chr4	21151769	21152305	537	*	3.75	0.13	4.69	-4.56	1.1e-07	0.0002	0.77	1.41	31.33	20.29	Distal Intergenic	4	20282816	20778668	495853	2	269513	uc008scn.1	-373101	ENSMUSG00000055761	Nkain3	Na+/K+ transporting ATPase interacting 3
chr8	75551723	75552201	479	*	3.7	0.13	4.64	-4.51	1.14e-07	0.0002	0.77	1.41	11.88	38.05	Intron (uc009mhi.3/71831, intron 3 of 14)	8	75448694	75984508	535815	1	71831	uc012ggd.2	103029	ENSMUSG00000031620	Iqcm	IQ motif containing M
chr3	95961277	95961932	656	*	4.11	0.9	5.03	-4.13	1.14e-07	0.0002	2.32	1.41	36.73	28.75	Distal Intergenic	3	95985510	95986967	1458	1	668224	uc008qlw.1	-23578	NA	Gm9054	predicted gene 9054
chr3	129393664	129394086	423	*	3.71	0.13	4.64	-4.52	1.21e-07	0.0002	0.77	1.41	16.2	33.82	Distal Intergenic	3	129433673	129434712	1040	1	435755	uc008ria.2	-39587	ENSMUSG00000105712	Pou5f1-rs4	POU domain, class 5, transcription factor 1, related sequence 4
chr1	164860012	164860449	438	*	3.74	0.13	4.68	-4.55	1.25e-07	0.0002	0.77	1.41	33.49	17.76	Promoter (2-3kb)	1	164863121	164871438	8318	1	433374	uc007dir.2	-2672	ENSMUSG00000104117	Gm20743	predicted gene, 20743
chr16	74965855	74966427	573	*	4.07	0.9	4.99	-4.09	1.47e-07	0.000218	2.32	1.41	28.09	35.51	Distal Intergenic	16	74349795	74410912	61118	2	268902	uc007zrl.1	-554943	ENSMUSG00000052516	Robo2	roundabout guidance receptor 2
chr7	113252410	113252863	454	*	3.71	0.13	4.65	-4.52	1.59e-07	0.000218	0.77	1.41	32.41	17.76	Intron (uc012fsi.1/11865, intron 2 of 11)	7	113280650	113295593	14944	1	11865	uc009jhh.1	-27787	ENSMUSG00000055116	Arntl	aryl hydrocarbon receptor nuclear translocator-like
chr6	18694957	18695669	713	*	4.07	0.9	4.98	-4.08	1.63e-07	0.000218	2.32	1.41	30.25	32.98	Distal Intergenic	6	18848635	18854052	5418	1	76522	uc009bao.1	-152966	ENSMUSG00000044155	Lsm8	LSM8 homolog, U6 small nuclear RNA associated
chr13	39117619	39118155	537	*	3.9	0.57	4.83	-4.26	1.68e-07	0.000218	1.55	1.41	31.33	25.37	Distal Intergenic	13	38932140	38960875	28736	2	108652	uc011yyn.1	-156744	ENSMUSG00000021432	Slc35b3	solute carrier family 35, member B3
chr4	147465247	147465653	407	*	3.71	0.13	4.65	-4.52	1.69e-07	0.000218	0.77	1.41	36.73	13.53	Intron (uc008vsu.3/195531, intron 1 of 2)	4	147500686	147513420	12735	1	195531	uc057lky.1	-35033	ENSMUSG00000078496	Zfp982	zinc finger protein 982
chr8	113902288	113902846	559	*	3.68	0.13	4.62	-4.49	1.83e-07	0.000228	0.77	1.41	28.09	21.14	Distal Intergenic	8	113698137	113848843	150707	2	208936	uc009nns.1	-53445	ENSMUSG00000053399	Adamts18	a disintegrin-like and metallopeptidase (reprolysin type) with thrombospondin type 1 motif, 18
chr3	63100943	63101502	560	*	3.65	0.13	4.58	-4.45	1.93e-07	0.000232	0.77	1.41	14.04	33.82	Distal Intergenic	3	63295435	63383713	88279	1	17380	uc008pjp.2	-193933	ENSMUSG00000027820	Mme	membrane metallo endopeptidase
chr15	14734263	14734999	737	*	4.3	1.4	5.2	-3.8	2.05e-07	0.000237	3.87	1.41	23.77	49.89	Distal Intergenic	15	13059251	13173675	114425	2	12563	uc007vig.2	-1560588	ENSMUSG00000039385	Cdh6	cadherin 6
chr1	145394570	145394955	386	*	3.65	0.13	4.59	-4.46	2.34e-07	0.00024	0.77	1.41	27.01	21.14	Distal Intergenic	1	144752841	144775421	22581	2	64214	uc007cxl.1	-619149	ENSMUSG00000026357	Rgs18	regulator of G-protein signaling 18
chr1	192284446	192284951	506	*	4.03	0.9	4.95	-4.04	2.37e-07	0.00024	2.32	1.41	34.57	27.06	Intron (uc007edn.2/16510, intron 6 of 10)	1	192190777	192510159	319383	1	16510	uc007edo.2	93669	ENSMUSG00000058248	Kcnh1	potassium voltage-gated channel, subfamily H (eag-related), member 1
chr7	24751872	24752343	472	*	3.65	0.13	4.58	-4.45	2.42e-07	0.00024	0.77	1.41	25.93	21.98	Exon (uc009fql.1/68891, exon 10 of 17)	7	24743983	24760311	16329	2	68891	uc009fql.1	7968	ENSMUSG00000052212	Cd177	CD177 antigen
chr7	123287120	123287540	421	*	3.65	0.13	4.58	-4.45	2.42e-07	0.00024	0.77	1.41	25.93	21.98	Intron (uc009jpi.2/70497, intron 18 of 19)	7	123214866	123273251	58386	1	233836	uc009jph.1	72254	ENSMUSG00000030769	Slc5a11	solute carrier family 5 (sodium/glucose cotransporter), member 11
chr9	51324371	51324822	452	*	3.61	0.13	4.55	-4.42	2.46e-07	0.00024	0.77	1.41	12.96	33.82	Intron (uc009plh.2/69809, intron 1 of 4)	9	51289686	51328917	39232	2	69809	uc009plh.2	4095	ENSMUSG00000036027	1810046K07Rik	RIKEN cDNA 1810046K07 gene
chr16	19455612	19456049	438	*	3.63	0.13	4.57	-4.44	2.6e-07	0.00024	0.77	1.41	23.77	23.68	Distal Intergenic	16	19486840	19487778	939	1	259071	uc007yov.1	-30791	ENSMUSG00000056822	Olfr166	olfactory receptor 166
chr7	69858298	69858688	391	*	3.63	0.13	4.57	-4.44	2.6e-07	0.00024	0.77	1.41	23.77	23.68	Distal Intergenic	7	69496094	69499689	3596	1	73796	uc029wgm.1	362204	ENSMUSG00000108885	4930402F11Rik	RIKEN cDNA 4930402F11 gene
chr16	66880291	66880730	440	*	3.64	0.13	4.57	-4.44	2.78e-07	0.00024	0.77	1.41	28.09	19.45	Intron (uc007zqn.2/239857, intron 3 of 9)	16	66657118	66664626	7509	1	75501	uc007zqm.2	223173	ENSMUSG00000092599	1700010K23Rik	RIKEN cDNA 1700010K23 gene
chr3	78089549	78089990	442	*	3.62	0.13	4.55	-4.42	2.8e-07	0.00024	0.77	1.41	21.6	25.37	Distal Intergenic	3	79062511	79144887	82377	2	76089	uc008pnl.2	1054897	ENSMUSG00000062232	Rapgef2	Rap guanine nucleotide exchange factor (GEF) 2
chr14	78299584	78300206	623	*	3.99	0.9	4.9	-4	2.84e-07	0.00024	2.32	1.41	22.68	37.2	Exon (uc007ush.1/21943, exon 2 of 5)	14	78277446	78308043	30598	2	21943	uc007ush.1	7837	ENSMUSG00000022015	Tnfsf11	tumor necrosis factor (ligand) superfamily, member 11
chr3	97401170	97401611	442	*	3.65	0.13	4.58	-4.45	2.86e-07	0.00024	0.77	1.41	33.49	14.37	Distal Intergenic	3	97410217	97411179	963	2	258272	uc008qov.1	9568	ENSMUSG00000051392	Olfr1402	olfactory receptor 1402
chr1	120321691	120322293	603	*	3.99	0.9	4.9	-4	3.19e-07	0.00026	2.32	1.41	30.25	29.59	Distal Intergenic	1	120340582	120343174	2593	1	226359	uc007cjk.1	-18289	ENSMUSG00000036907	C1ql2	complement component 1, q subcomponent-like 2
chr14	68835796	68836426	631	*	4.12	1.17	5.03	-3.85	3.26e-07	0.00026	3.1	1.41	23.77	41.43	Distal Intergenic	14	68653820	68655842	2023	2	13522	uc007uly.3	-179954	ENSMUSG00000014725	Adam28	a disintegrin and metallopeptidase domain 28
chr2	46988216	46988721	506	*	3.83	0.57	4.76	-4.19	3.37e-07	0.000263	1.55	1.41	38.89	15.22	Distal Intergenic	2	45696605	45698447	1843	1	69405	uc008jpm.1	1291611	ENSMUSG00000086202	1700019E08Rik	RIKEN cDNA 1700019E08 gene
chr3	108479131	108479500	370	*	3.62	0.13	4.56	-4.43	3.54e-07	0.000267	0.77	1.41	33.49	13.53	Intron (uc008qzd.1/229722, intron 6 of 20)	3	108434397	108445259	10863	2	20226	uc008qzc.2	-33872	ENSMUSG00000068739	Sars	seryl-aminoacyl-tRNA synthetase
chr2	92701428	92702026	599	*	4.25	1.4	5.15	-3.75	3.66e-07	0.000267	3.87	1.41	34.57	36.36	Distal Intergenic	2	92599707	92615252	15546	1	76969	uc008lfk.2	101721	ENSMUSG00000027221	Chst1	carbohydrate sulfotransferase 1
chr3	26829053	26829428	376	*	3.6	0.13	4.53	-4.4	3.69e-07	0.000267	0.77	1.41	25.93	20.29	Intron (uc008otf.3/70862, intron 4 of 9)	3	26637631	26983212	345582	1	70862	uc008otg.1	191422	ENSMUSG00000039335	Spata16	spermatogenesis associated 16
chr17	72585254	72585685	432	*	3.55	0.13	4.48	-4.35	3.74e-07	0.000267	0.77	1.41	6.48	38.05	Intron (uc008dnb.1/11682, intron 1 of 28)	17	71868988	72604307	735320	2	11682	uc008dnb.1	18622	ENSMUSG00000055471	Alk	anaplastic lymphoma kinase
chr4	112705799	112706231	433	*	3.58	0.13	4.52	-4.39	3.97e-07	0.000269	0.77	1.41	23.77	21.98	Distal Intergenic	4	112710830	112774861	64032	2	230613	uc008udy.1	68630	ENSMUSG00000048766	Skint10	selection and upkeep of intraepithelial T cells 10
chr13	38257479	38257955	477	*	3.55	0.13	4.48	-4.35	4e-07	0.000269	0.77	1.41	10.8	33.82	Distal Intergenic	13	38220607	38227663	7057	1	67797	uc011yym.1	36872	ENSMUSG00000021431	Snrnp48	small nuclear ribonucleoprotein 48 (U11/U12)
chr10	114140010	114140654	645	*	3.95	0.9	4.86	-3.96	4.13e-07	0.000269	2.32	1.41	21.6	36.36	Distal Intergenic	10	114398821	114801370	402550	2	237553	uc007hat.2	660716	ENSMUSG00000050663	Trhde	TRH-degrading enzyme
chr4	71737389	71737836	448	*	3.59	0.13	4.52	-4.39	4.25e-07	0.000269	0.77	1.41	28.09	17.76	Distal Intergenic	4	72109945	72145428	35484	2	21885	uc008tic.2	407592	ENSMUSG00000008305	Tle1	transducin-like enhancer of split 1
chr3	3324185	3324775	591	*	3.96	0.9	4.87	-3.97	4.37e-07	0.000269	2.32	1.41	31.33	27.06	Distal Intergenic	3	3508030	3659800	151771	1	30942	uc008ony.2	-183255	ENSMUSG00000017688	Hnf4g	hepatocyte nuclear factor 4, gamma
chr8	55645773	55646271	499	*	3.92	0.9	4.82	-3.92	4.44e-07	0.000269	2.32	1.41	7.56	49.04	Distal Intergenic	8	55870912	55906964	36053	2	244486	uc009lsm.2	260693	ENSMUSG00000046258	Adam29	a disintegrin and metallopeptidase domain 29
chr2	179321808	179322248	441	*	3.95	0.9	4.86	-3.96	4.51e-07	0.000269	2.32	1.41	30.25	27.9	Distal Intergenic	2	179414936	179416880	1945	1	68175	uc029uje.1	-92688	ENSMUSG00000039138	4930591A17Rik	RIKEN cDNA 4930591A17 gene
chr14	15130839	15131127	289	*	3.59	0.13	4.52	-4.39	4.56e-07	0.000269	0.77	1.41	32.41	13.53	Distal Intergenic	14	14865222	14971658	106437	1	674895	uc007sgs.2	265617	ENSMUSG00000042567	Nek10	NIMA (never in mitosis gene a)- related kinase 10
chr1	172324502	172325000	499	*	3.76	0.57	4.68	-4.11	4.56e-07	0.000269	1.55	1.41	17.28	33.82	Intron (uc007dqg.1/16524, intron 3 of 3)	1	172325305	172328128	2824	2	16524	uc007dqi.1	3128	ENSMUSG00000038026	Kcnj9	potassium inwardly-rectifying channel, subfamily J, member 9
chr11	12980720	12981191	472	*	3.57	0.13	4.5	-4.37	4.57e-07	0.000269	0.77	1.41	25.93	19.45	Distal Intergenic	11	12304867	12464960	160094	2	12808	uc007ibf.2	-515760	ENSMUSG00000020173	Cobl	cordon-bleu WH2 repeat
chr13	99900899	99901341	443	*	3.92	0.9	4.83	-3.93	6.02e-07	0.000342	2.32	1.41	32.41	24.52	Promoter (<=1kb)	13	99898483	99900683	2201	2	27220	uc007rpx.2	-216	ENSMUSG00000021647	Cartpt	CART prepropeptide
chr3	27137840	27138189	350	*	3.51	0.13	4.44	-4.31	6.12e-07	0.000342	0.77	1.41	17.28	26.21	Intron (uc008otj.2/13605, intron 11 of 23)	3	27097222	27153836	56615	2	13605	uc008otj.2	15647	ENSMUSG00000027699	Ect2	ect2 oncogene
chr13	22685420	22685957	538	*	3.9	0.9	4.81	-3.91	6.33e-07	0.000348	2.32	1.41	24.85	31.29	Distal Intergenic	13	22725684	22726622	939	2	432735	uc011yxb.1	40665	ENSMUSG00000084136	Vmn1r207-ps	vomeronasal 1 receptor 207, pseudogene
chr16	97570246	97570549	304	*	3.52	0.13	4.45	-4.32	6.58e-07	0.00035	0.77	1.41	21.6	21.98	3' UTR	16	97536081	97560901	24821	1	17858	uc012ajb.1	34165	ENSMUSG00000023341	Mx2	MX dynamin-like GTPase 2
chr5	122373605	122373989	385	*	3.52	0.13	4.45	-4.32	6.58e-07	0.00035	0.77	1.41	21.6	21.98	Promoter (1-2kb)	5	122372508	122382771	10264	1	68080	uc008zle.2	1097	ENSMUSG00000029464	Gpn3	GPN-loop GTPase 3
chr13	78011680	78012112	433	*	3.48	0.13	4.41	-4.28	7.08e-07	0.000355	0.77	1.41	12.96	29.59	Intron (uc007rgy.2/68675, intron 10 of 10)	13	78024902	78026296	1395	1	75507	uc011zcd.1	-12790	ENSMUSG00000093668	Pou5f2	POU domain class 5, transcription factor 2
chr13	104046066	104046461	396	*	3.5	0.13	4.43	-4.3	7.08e-07	0.000355	0.77	1.41	19.44	23.68	Exon (uc007rsp.1/75805, exon 9 of 13)	13	104023439	104036567	13129	2	75805	uc007rso.1	-9499	ENSMUSG00000021710	Nln	neurolysin (metallopeptidase M3 family)
chr13	69842762	69843226	465	*	3.89	0.9	4.8	-3.9	7.09e-07	0.000355	2.32	1.41	27.01	28.75	Distal Intergenic	13	69809882	69816094	6213	1	28077	uc007rcq.1	32880	ENSMUSG00000021598	Med10	mediator complex subunit 10
chr2	133383629	133384291	663	*	4.3	1.6	5.18	-3.58	7.29e-07	0.000355	4.65	1.41	37.81	34.67	Distal Intergenic	2	133552159	133562896	10738	1	12156	uc008mnr.2	-167868	ENSMUSG00000027358	Bmp2	bone morphogenetic protein 2
chr9	37540633	37541027	395	*	3.53	0.13	4.46	-4.33	7.35e-07	0.000355	0.77	1.41	31.33	12.68	Promoter (1-2kb)	9	37539255	37544205	4951	1	57276	uc012grb.1	1378	ENSMUSG00000001943	Vsig2	V-set and immunoglobulin domain containing 2
chr3	156555801	156556134	334	*	3.49	0.13	4.41	-4.28	7.62e-07	0.000355	0.77	1.41	17.28	25.37	Intron (uc008ruy.1/329782, intron 1 of 3)	3	156546753	156561746	14994	2	329782	uc008ruy.1	5612	ENSMUSG00000085084	4930570G19Rik	RIKEN cDNA 4930570G19 gene
chr2	54906218	54906539	322	*	3.5	0.13	4.43	-4.3	7.62e-07	0.000355	0.77	1.41	23.77	19.45	Intron (uc008jrq.1/271786, intron 8 of 12)	2	54436707	55117744	681038	1	271786	uc008jrs.1	469511	ENSMUSG00000060988	Galnt13	polypeptide N-acetylgalactosaminyltransferase 13
chr8	73476428	73476864	437	*	3.5	0.13	4.43	-4.3	7.62e-07	0.000355	0.77	1.41	23.77	19.45	Distal Intergenic	8	72814598	73353540	538943	2	16795	uc012gga.2	-122888	ENSMUSG00000004383	Large1	LARGE xylosyl- and glucuronyltransferase 1
chr5	43082414	43082833	420	*	3.52	0.13	4.45	-4.32	7.63e-07	0.000355	0.77	1.41	30.25	13.53	Distal Intergenic	5	43233463	43237919	4457	1	231207	uc008xhj.2	-150630	ENSMUSG00000039782	Cpeb2	cytoplasmic polyadenylation element binding protein 2
chr16	17427245	17427667	423	*	3.49	0.13	4.42	-4.29	8.2e-07	0.000372	0.77	1.41	21.6	21.14	Intron (uc007yku.1/67474, intron 4 of 4)	16	17280351	17406314	125964	2	224020	uc007ykr.2	-20931	ENSMUSG00000041720	Pi4ka	phosphatidylinositol 4-kinase alpha
chr3	141433004	141433378	375	*	3.49	0.13	4.42	-4.29	8.2e-07	0.000372	0.77	1.41	21.6	21.14	Distal Intergenic	3	141465564	141680798	215235	1	22253	uc008roc.1	-32186	ENSMUSG00000059921	Unc5c	unc-5 netrin receptor C
chr2	82523051	82523520	470	*	3.9	0.9	4.8	-3.9	8.48e-07	0.000379	2.32	1.41	38.89	16.91	Distal Intergenic	2	82375362	82392202	16841	2	228116	uc008khw.1	-130849	ENSMUSG00000087061	A130030D18Rik	RIKEN cDNA A130030D18 gene
chr10	127584212	127584545	334	*	3.49	0.13	4.42	-4.29	8.85e-07	0.000391	0.77	1.41	25.93	16.91	Exon (uc007hjx.2/16971, exon 17 of 89)	10	127538157	127621148	82992	2	16971	uc007hjx.2	36603	ENSMUSG00000040249	Lrp1	low density lipoprotein receptor-related protein 1
chrX	169989891	169990502	612	*	4.99	2.7	5.84	-3.13	9.07e-07	0.000395	11.62	1.41	39.97	74.41	3' UTR	20	169975043	169978917	3875	2	654820	uc009uyi.1	-10974	ENSMUSG00000072844	G530011O06Rik	RIKEN cDNA G530011O06 gene
chr3	49777441	49777846	406	*	3.44	0.13	4.37	-4.24	9.48e-07	0.000399	0.77	1.41	10.8	30.44	Distal Intergenic	3	49743296	49757316	14021	2	73173	uc012cph.1	-20125	ENSMUSG00000037892	Pcdh18	protocadherin 18
chr1	60576574	60577131	558	*	3.86	0.9	4.77	-3.87	9.52e-07	0.000399	2.32	1.41	29.17	25.37	Distal Intergenic	1	60483185	60566765	83581	2	77300	uc007bet.2	-9809	ENSMUSG00000026014	Raph1	Ras association (RalGDS/AF-6) and pleckstrin homology domains 1
chr2	52577044	52577459	416	*	3.48	0.13	4.4	-4.28	9.53e-07	0.000399	0.77	1.41	23.77	18.6	Intron (uc008jrc.1/12298, intron 1 of 12)	2	52428320	52558611	130292	2	12298	uc008jrb.2	-18433	ENSMUSG00000017412	Cacnb4	calcium channel, voltage-dependent, beta 4 subunit
chr1	116177750	116178122	373	*	3.7	0.57	4.61	-4.04	9.76e-07	0.000404	1.55	1.41	30.25	18.6	Intron (uc007cia.1/636808, intron 8 of 23)	1	115685137	116580674	895538	1	636808	uc007cia.1	492613	ENSMUSG00000070695	Cntnap5a	contactin associated protein-like 5A
chr5	19873493	19874244	752	*	4.36	1.77	5.23	-3.46	1.02e-06	0.000412	5.42	1.41	30.25	44.81	Intron (uc012dsm.1/50791, intron 2 of 22)	5	19907518	20704792	797275	1	50791	uc008wnv.2	-33274	ENSMUSG00000040003	Magi2	membrane associated guanylate kinase, WW and PDZ domain containing 2
chr16	60679402	60679914	513	*	3.73	0.85	4.63	-3.78	1.03e-06	0.000412	0.77	2.83	24.85	24.52	Distal Intergenic	16	60424262	60605531	181270	2	13840	uc007zpq.1	-73871	ENSMUSG00000055540	Epha6	Eph receptor A6
chr9	111773275	111773695	421	*	3.87	0.9	4.77	-3.87	1.05e-06	0.000412	2.32	1.41	37.81	16.91	Distal Intergenic	9	111561437	111690348	128912	2	20840	uc012hbr.2	-82927	ENSMUSG00000032502	Stac	src homology three (SH3) and cysteine rich domain
chr3	82449239	82449565	327	*	3.44	0.13	4.36	-4.23	1.06e-06	0.000412	0.77	1.41	14.04	27.06	Distal Intergenic	3	82358187	82395268	37082	1	213582	uc008poz.1	91052	ENSMUSG00000033900	Map9	microtubule-associated protein 9
chr1	164847174	164847598	425	*	3.47	0.13	4.4	-4.27	1.07e-06	0.000412	0.77	1.41	27.01	15.22	Distal Intergenic	1	164863121	164871438	8318	1	433374	uc007dir.2	-15523	ENSMUSG00000104117	Gm20743	predicted gene, 20743
chr6	64605187	64605823	637	*	3.99	1.17	4.89	-3.71	1.09e-06	0.000412	3.1	1.41	27.01	32.13	Intron (uc009cdz.1/14804, intron 14 of 15)	6	64729146	64731243	2098	1	11921	uc009ceb.3	-123323	ENSMUSG00000073043	Atoh1	atonal bHLH transcription factor 1
chr11	8455972	8456360	389	*	3.45	0.13	4.37	-4.24	1.1e-06	0.000412	0.77	1.41	19.44	21.98	Intron (uc007hzj.1/319939, intron 1 of 11)	11	8431652	8468503	36852	2	319939	uc007hzj.1	12143	ENSMUSG00000020422	Tns3	tensin 3
chr14	9775986	9776350	365	*	3.45	0.13	4.37	-4.24	1.1e-06	0.000412	0.77	1.41	19.44	21.98	Intron (uc007sfj.2/14198, intron 4 of 6)	14	9884095	9886868	2774	1	100042415	uc011zfy.1	-107745	ENSMUSG00000089686	Mnd1-ps	Mnd1 retrotransposed pseudogene
chr3	80355949	80356335	387	*	3.45	0.13	4.37	-4.24	1.1e-06	0.000412	0.77	1.41	19.44	21.98	Distal Intergenic	3	80706353	80741198	34846	2	14800	uc008pof.1	384863	ENSMUSG00000033981	Gria2	glutamate receptor, ionotropic, AMPA2 (alpha 2)
chr5	112519973	112520389	417	*	3.67	0.57	4.58	-4.02	1.12e-06	0.000412	1.55	1.41	25.93	21.98	Intron (uc008ytk.2/56747, intron 1 of 16)	5	112419151	112475586	56436	2	56747	uc008ytj.2	-44387	ENSMUSG00000058153	Sez6l	seizure related 6 homolog like
chr19	48677937	48678236	300	*	3.42	0.13	4.34	-4.22	1.14e-06	0.000412	0.77	1.41	11.88	28.75	Intron (uc008hvx.1/66673, intron 7 of 26)	19	48206025	48805505	599481	1	66673	uc008hvx.1	471912	ENSMUSG00000063434	Sorcs3	sortilin-related VPS10 domain containing receptor 3
chr4	96413437	96413802	366	*	3.42	0.13	4.34	-4.22	1.14e-06	0.000412	0.77	1.41	11.88	28.75	Distal Intergenic	4	96294508	96348680	54173	2	100066	uc008tth.4	-64757	ENSMUSG00000066097	Cyp2j11	cytochrome P450, family 2, subfamily j, polypeptide 11
chr2	114327153	114327933	781	*	4.43	1.93	5.29	-3.37	1.19e-06	0.000426	6.2	1.41	22.68	55.81	Distal Intergenic	2	114193461	114201432	7972	2	228491	uc008lqj.2	-125721	ENSMUSG00000040321	Zfp770	zinc finger protein 770
chr4	83341650	83341981	332	*	3.42	0.13	4.35	-4.22	1.23e-06	0.00043	0.77	1.41	16.2	24.52	Distal Intergenic	4	83259198	83324189	64992	2	69863	uc008tks.1	-17461	ENSMUSG00000038172	Ttc39b	tetratricopeptide repeat domain 39B
chr1	5876082	5876506	425	*	3.44	0.13	4.37	-4.24	1.24e-06	0.00043	0.77	1.41	22.68	18.6	Distal Intergenic	1	5913707	5917398	3692	2	226304	uc011whw.1	40892	ENSMUSG00000033774	Npbwr1	neuropeptides B/W receptor 1
chr13	6116708	6117296	589	*	3.84	0.9	4.74	-3.84	1.24e-06	0.00043	2.32	1.41	32.41	21.14	Distal Intergenic	13	5861489	5870393	8905	1	23849	uc007pjw.1	255219	ENSMUSG00000000078	Klf6	Kruppel-like factor 6
chr19	58542628	58543101	474	*	3.63	0.57	4.54	-3.98	1.26e-06	0.00043	1.55	1.41	16.2	30.44	Intron (uc012bnz.1/75645, intron 5 of 6)	19	58512002	58553085	41084	1	75645	uc008iao.1	30626	ENSMUSG00000025090	Ccdc172	coiled-coil domain containing 172
chr3	85662581	85662943	363	*	3.42	0.13	4.34	-4.21	1.28e-06	0.000432	0.77	1.41	15.12	25.37	Intron (uc008pqg.3/99889, intron 3 of 9)	3	85660063	85673988	13926	2	229488	uc008pqu.2	11045	ENSMUSG00000051000	Fam160a1	family with sequence similarity 160, member A1
chr2	155390096	155390425	330	*	3.43	0.13	4.36	-4.23	1.29e-06	0.000432	0.77	1.41	21.6	19.45	Downstream (<1kb)	2	155382648	155385464	2817	1	68728	uc008nkl.1	7448	ENSMUSG00000038375	Trp53inp2	transformation related protein 53 inducible nuclear protein 2
chr17	25808196	25808509	314	*	3.43	0.13	4.35	-4.22	1.33e-06	0.000443	0.77	1.41	20.52	20.29	Promoter (<=1kb)	17	25809085	25821265	12181	1	214931	uc012anl.1	-576	ENSMUSG00000025738	Fbxl16	F-box and leucine-rich repeat protein 16
chr8	48270248	48270578	331	*	3.64	0.57	4.56	-3.99	1.38e-06	0.000453	1.55	1.41	25.93	21.14	Intron (uc009lrr.2/23965, intron 21 of 26)	8	48275915	48300099	24185	2	23965	uc009lrt.1	29521	ENSMUSG00000031561	Tenm3	teneurin transmembrane protein 3
chr3	156668012	156668545	534	*	4.1	1.4	4.98	-3.58	1.4e-06	0.000456	3.87	1.41	30.25	32.98	Intron (uc008rvb.1/320840, intron 1 of 6)	3	156561794	157316464	754671	1	320840	uc008rvc.2	106218	ENSMUSG00000040037	Negr1	neuronal growth regulator 1
chr9	3029440	3029627	188	*	4.08	1.4	4.96	-3.56	1.48e-06	0.000474	3.87	1.41	22.68	39.74	Distal Intergenic	9	3038669	3038743	75	2	100628572	uc029wxb.1	9116	ENSMUSG00000106183	Mir101c	microRNA 101c
chr15	86101409	86101893	485	*	3.38	0.13	4.31	-4.18	1.48e-06	0.000474	0.77	1.41	10.8	28.75	Intron (uc007xdv.3/223752, intron 3 of 18)	15	86058727	86137636	78910	1	223752	uc007xdw.3	42682	ENSMUSG00000035900	Gramd4	GRAM domain containing 4
chr18	84064042	84064429	388	*	3.39	0.13	4.32	-4.19	1.55e-06	0.000481	0.77	1.41	16.2	23.68	Intron (uc008ful.1/110796, intron 1 of 1)	18	84011627	84086390	74764	2	110796	uc008ful.1	21961	ENSMUSG00000046982	Tshz1	teashirt zinc finger family member 1
chr9	122747241	122747603	363	*	3.39	0.13	4.32	-4.19	1.55e-06	0.000481	0.77	1.41	16.2	23.68	Promoter (<=1kb)	9	122747346	122802074	54729	1	671232	uc012hcy.1	0	ENSMUSG00000094985	Topaz1	testis and ovary specific PAZ domain containing 1
chr7	124916743	124917177	435	*	3.41	0.13	4.34	-4.21	1.56e-06	0.000481	0.77	1.41	22.68	17.76	Distal Intergenic	7	124625670	124708935	83266	2	73076	uc029woi.1	-207808	ENSMUSG00000086254	3100003L05Rik	RIKEN cDNA 3100003L05 gene
chr2	34126240	34126548	309	*	3.43	0.13	4.36	-4.23	1.57e-06	0.000481	0.77	1.41	29.17	11.84	Distal Intergenic	2	34018289	34107735	89447	2	329387	uc008jig.2	-18505	ENSMUSG00000087461	C230014O12Rik	RIKEN cDNA C230014O12 gene
chr3	53548387	53548786	400	*	3.39	0.13	4.31	-4.18	1.61e-06	0.000481	0.77	1.41	15.12	24.52	Intron (uc008pey.1/242022, intron 8 of 23)	3	53513938	53523020	9083	2	242022	uc008pex.1	-25367	ENSMUSG00000037016	Frem2	Fras1 related extracellular matrix protein 2
chr9	46829116	46829428	313	*	3.39	0.13	4.31	-4.18	1.61e-06	0.000481	0.77	1.41	15.12	24.52	Distal Intergenic	9	46913603	46922567	8965	1	73040	uc009phk.1	-84175	ENSMUSG00000099696	2900052N01Rik	RIKEN cDNA 2900052N01 gene
chr13	100476565	100476873	309	*	3.38	0.13	4.3	-4.17	1.67e-06	0.000481	0.77	1.41	14.04	25.37	Exon (uc007rqt.1/23894, exon 14 of 18)	13	100460230	100492374	32145	2	23894	uc007rqt.1	15501	ENSMUSG00000021639	Gtf2h2	general transcription factor II H, polypeptide 2
chr5	21279210	21279615	406	*	3.38	0.13	4.3	-4.17	1.67e-06	0.000481	0.77	1.41	14.04	25.37	Intron (uc012dso.1/212167, intron 23 of 26)	5	21186267	21291701	105435	1	212167	uc008woj.1	92943	ENSMUSG00000039934	Gsap	gamma-secretase activating protein
chr5	79541227	79541833	607	*	4.08	1.68	4.93	-3.25	1.67e-06	0.000481	0.77	5.65	28.09	32.98	Distal Intergenic	5	81020571	81388784	368214	1	319387	uc008xwi.1	-1478738	ENSMUSG00000037605	Adgrl3	adhesion G protein-coupled receptor L3
chrX	126467767	126468151	385	*	3.4	0.13	4.32	-4.19	1.68e-06	0.000481	0.77	1.41	20.52	19.45	Distal Intergenic	20	126812462	126834004	21543	2	237029	uc029xmp.1	365853	ENSMUSG00000058670	4932411N23Rik	RIKEN cDNA 4932411N23 gene
chr11	76383596	76384020	425	*	3.42	0.13	4.34	-4.21	1.69e-06	0.000481	0.77	1.41	27.01	13.53	Intron (uc007kfo.2/18230, intron 1 of 7)	11	76257226	76399141	141916	2	18230	uc007kfo.2	15121	ENSMUSG00000020844	Nxn	nucleoredoxin
chr5	72898046	72898557	512	*	3.6	0.57	4.51	-3.95	1.7e-06	0.000481	1.55	1.41	19.44	26.21	Distal Intergenic	5	72914362	72978841	64480	1	75991	uc008xsh.3	-15805	ENSMUSG00000036087	Slain2	SLAIN motif family, member 2
chr9	101518227	101518579	353	*	3.6	0.57	4.51	-3.95	1.7e-06	0.000481	1.55	1.41	19.44	26.21	Distal Intergenic	9	101342194	101348017	5824	1	102633035	uc009rfl.1	176033	ENSMUSG00000101941	Gm28979	predicted gene 28979
chr3	82903704	82903983	280	*	3.37	0.13	4.29	-4.16	1.73e-06	0.000481	0.77	1.41	12.96	26.21	Promoter (<=1kb)	3	82892582	82903974	11393	2	79235	uc012cqv.1	0	ENSMUSG00000028003	Lrat	lecithin-retinol acyltransferase (phosphatidylcholine-retinol-O-acyltransferase)
chr4	124597210	124597535	326	*	3.39	0.13	4.31	-4.18	1.74e-06	0.000481	0.77	1.41	19.44	20.29	Distal Intergenic	4	124569179	124575538	6360	1	108809	uc008uqs.2	28031	NA	4933407E24Rik	RIKEN cDNA 4933407E24 gene
chr4	39641510	39641887	378	*	3.41	0.13	4.33	-4.2	1.76e-06	0.000481	0.77	1.41	25.93	14.37	Distal Intergenic	4	39450293	39451780	1488	1	75471	uc008shc.2	191217	ENSMUSG00000028287	1700009N14Rik	RIKEN cDNA 1700009N14 gene
chr3	102425960	102426407	448	*	3.6	0.57	4.51	-3.94	1.76e-06	0.000481	1.55	1.41	18.36	27.06	Intron (uc008qru.1/319951, intron 3 of 4)	3	102469919	102521013	51095	1	18049	uc008qrv.3	-43512	ENSMUSG00000027859	Ngf	nerve growth factor
chr1	69201107	69201470	364	*	3.34	0.13	4.26	-4.13	1.78e-06	0.000481	0.77	1.41	5.4	32.98	Distal Intergenic	1	68032186	69108059	1075874	2	13869	uc007bjb.3	-93048	ENSMUSG00000062209	Erbb4	erb-b2 receptor tyrosine kinase 4
chr7	86531926	86532271	346	*	3.36	0.13	4.28	-4.15	1.79e-06	0.000481	0.77	1.41	11.88	27.06	Distal Intergenic	7	86526759	86527691	933	1	258611	uc009ifc.1	5167	ENSMUSG00000057067	Olfr297	olfactory receptor 297
chr14	107200789	107201307	519	*	3.77	0.9	4.67	-3.77	1.8e-06	0.000481	2.32	1.41	20.52	30.44	Distal Intergenic	14	106417187	106486520	69334	2	73631	uc007uyb.3	-714269	ENSMUSG00000099794	1700128A07Rik	RIKEN cDNA 1700128A07 gene
chr3	141416633	141417070	438	*	3.38	0.13	4.3	-4.17	1.81e-06	0.000481	0.77	1.41	18.36	21.14	Distal Intergenic	3	141465564	141680798	215235	1	22253	uc008roc.1	-48494	ENSMUSG00000059921	Unc5c	unc-5 netrin receptor C
chr7	138579426	138579703	278	*	3.4	0.13	4.32	-4.19	1.82e-06	0.000481	0.77	1.41	24.85	15.22	Distal Intergenic	7	138554242	138566994	12753	1	75187	uc009kfa.1	25184	ENSMUSG00000110037	4930543N07Rik	RIKEN cDNA 4930543N07 gene
chr8	74125452	74125859	408	*	3.78	0.9	4.68	-3.78	1.83e-06	0.000481	2.32	1.41	25.93	25.37	Distal Intergenic	8	74873174	74893506	20333	1	71597	uc009mgv.1	-747315	ENSMUSG00000031621	Isx	intestine specific homeobox
chr4	17190692	17191175	484	*	3.77	0.9	4.66	-3.76	1.86e-06	0.000481	2.32	1.41	19.44	31.29	Distal Intergenic	4	17852893	18118734	265842	1	17389	uc008sbu.2	-661718	ENSMUSG00000028226	Mmp16	matrix metallopeptidase 16
chr17	44463439	44463837	399	*	3.35	0.13	4.27	-4.14	1.86e-06	0.000481	0.77	1.41	10.8	27.9	Distal Intergenic	17	44237106	44251719	14614	1	224796	uc008cpx.1	226333	ENSMUSG00000023959	Clic5	chloride intracellular channel 5
chr5	74996202	74996501	300	*	3.37	0.13	4.3	-4.17	1.88e-06	0.000481	0.77	1.41	17.28	21.98	Distal Intergenic	5	74949194	74966368	17175	1	619945	uc029vir.1	47008	ENSMUSG00000072874	Gm6116	predicted gene 6116
chr1	142065595	142065998	404	*	3.39	0.13	4.32	-4.19	1.89e-06	0.000481	0.77	1.41	23.77	16.07	Distal Intergenic	1	140570176	140656402	86227	2	75910	uc029qtp.1	-1409193	ENSMUSG00000102368	4930590L20Rik	RIKEN cDNA 4930590L20 gene
chr11	68188734	68189188	455	*	3.37	0.13	4.29	-4.16	1.95e-06	0.000489	0.77	1.41	16.2	22.83	Intron (uc007jnj.1/55943, intron 7 of 7)	11	68220892	68221011	120	1	102465219	uc033fwn.1	-31704	ENSMUSG00000099174	Mir6406	microRNA 6406
chr8	115210935	115211264	330	*	3.38	0.13	4.31	-4.18	1.97e-06	0.000489	0.77	1.41	22.68	16.91	Intron (uc009nod.2/80707, intron 8 of 8)	8	115703253	115706894	3642	2	17132	uc009nof.1	495630	ENSMUSG00000055435	Maf	avian musculoaponeurotic fibrosarcoma oncogene homolog
chr14	32131807	32132155	349	*	3.4	0.13	4.33	-4.2	1.98e-06	0.000489	0.77	1.41	29.17	10.99	Distal Intergenic	14	32142023	32158327	16305	1	17695	uc007syi.3	-9868	ENSMUSG00000021907	Msmb	beta-microseminoprotein
chr3	100792687	100793071	385	*	3.4	0.13	4.33	-4.2	1.98e-06	0.000489	0.77	1.41	29.17	10.99	Distal Intergenic	3	100825459	100896922	71464	1	242122	uc008qqx.2	-32388	ENSMUSG00000051076	Vtcn1	V-set domain containing T cell activation inhibitor 1
chr7	132890319	132890724	406	*	3.36	0.13	4.28	-4.15	2.02e-06	0.000492	0.77	1.41	15.12	23.68	Intron (uc009kct.2/uc009kct.2, intron 2 of 2)	7	132859225	132885114	25890	1	109359	uc009kcr.2	31094	ENSMUSG00000030965	Abraxas2	BRISC complex subunit
chr13	84224839	84225221	383	*	3.38	0.13	4.3	-4.17	2.04e-06	0.000492	0.77	1.41	21.6	17.76	Promoter (2-3kb)	13	84222296	84295966	73671	1	72745	uc007rir.2	2543	ENSMUSG00000035762	Tmem161b	transmembrane protein 161B
chr11	103184348	103184711	364	*	3.4	0.13	4.32	-4.19	2.06e-06	0.000492	0.77	1.41	28.09	11.84	Promoter (<=1kb)	11	103185226	103190658	5433	1	57778	uc007ltw.1	-515	ENSMUSG00000055805	Fmnl1	formin-like 1
chr13	63415139	63415507	369	*	3.4	0.13	4.32	-4.19	2.06e-06	0.000492	0.77	1.41	28.09	11.84	Intron (uc007qxp.1/14088, intron 1 of 15)	13	63312663	63403038	90376	2	14088	uc057kqi.1	-12101	ENSMUSG00000021461	Fancc	Fanconi anemia, complementation group C
chr8	111606200	111606523	324	*	3.35	0.13	4.27	-4.14	2.1e-06	0.000492	0.77	1.41	14.04	24.52	Intron (uc009nmk.2/170737, intron 1 of 3)	8	111623785	111628587	4803	2	52815	uc009nmm.1	22064	ENSMUSG00000031958	Ldhd	lactate dehydrogenase D
chr13	71536668	71537031	364	*	3.37	0.13	4.29	-4.16	2.12e-06	0.000492	0.77	1.41	20.52	18.6	Intron (uc007rdc.1/uc007rdc.1, intron 1 of 1)	13	71958232	71963723	5492	2	16371	uc007rdd.1	426692	ENSMUSG00000060969	Irx1	Iroquois homeobox 1
chr15	11306156	11306570	415	*	3.37	0.13	4.29	-4.16	2.12e-06	0.000492	0.77	1.41	20.52	18.6	Intron (uc007vhb.1/239337, intron 18 of 23)	15	11383663	11399658	15996	2	110960	uc007vhc.1	93088	ENSMUSG00000022241	Tars	threonyl-tRNA synthetase
chr3	115831211	115831680	470	*	3.37	0.13	4.29	-4.16	2.12e-06	0.000492	0.77	1.41	20.52	18.6	Distal Intergenic	3	115881578	115888059	6482	2	68161	uc008rbp.3	56379	ENSMUSG00000054426	A930005H10Rik	RIKEN cDNA A930005H10 gene
chr2	148492282	148492922	641	*	4.05	1.4	4.93	-3.53	2.13e-06	0.000492	3.87	1.41	32.41	28.75	Distal Intergenic	2	148436651	148443535	6885	2	17064	uc008mte.1	-48747	ENSMUSG00000027435	Cd93	CD93 antigen
chr5	37698925	37699220	296	*	3.39	0.13	4.31	-4.18	2.14e-06	0.000492	0.77	1.41	27.01	12.68	Intron (uc008xft.2/64293, intron 1 of 11)	5	37446825	37717153	270329	2	64293	uc008xft.2	17933	ENSMUSG00000029123	Stk32b	serine/threonine kinase 32B
chr1	54185733	54186169	437	*	3.59	0.57	4.5	-3.93	2.16e-06	0.000493	1.55	1.41	24.85	20.29	Intron (uc007azk.2/329152, intron 1 of 28)	1	53806874	54195034	388161	2	329152	uc007azk.2	8865	ENSMUSG00000042807	Hecw2	HECT, C2 and WW domain containing E3 ubiquitin protein ligase 2
chr14	90788807	90789145	339	*	3.34	0.13	4.26	-4.13	2.18e-06	0.000494	0.77	1.41	12.96	25.37	Distal Intergenic	14	90126891	90269760	142870	1	74967	uc029smh.1	661916	ENSMUSG00000115001	4930474H20Rik	RIKEN cDNA 4930474H20 gene
chr15	56807803	56808134	332	*	3.36	0.13	4.28	-4.15	2.2e-06	0.000494	0.77	1.41	19.44	19.45	Distal Intergenic	15	56665627	56694546	28920	2	15117	uc007vsl.2	-113257	ENSMUSG00000022367	Has2	hyaluronan synthase 2
chr1	141684633	141685096	464	*	3.76	0.9	4.66	-3.75	2.22e-06	0.000494	2.32	1.41	25.93	24.52	Distal Intergenic	1	140570176	140656402	86227	2	75910	uc029qtp.1	-1028231	ENSMUSG00000102368	4930590L20Rik	RIKEN cDNA 4930590L20 gene
chr15	31475231	31475621	391	*	3.38	0.13	4.3	-4.17	2.22e-06	0.000494	0.77	1.41	25.93	13.53	Intron (uc007vkh.1/223455, intron 20 of 25)	15	31461942	31469677	7736	2	223455	uc011zrw.1	-5554	ENSMUSG00000039100	2020-03-06	membrane-associated ring finger (C3HC4) 6
chr1	36146258	36146627	370	*	3.35	0.13	4.27	-4.14	2.28e-06	0.000504	0.77	1.41	18.36	20.29	Promoter (1-2kb)	1	36144252	36144313	62	2	102465540	uc033fin.1	-1945	ENSMUSG00000098752	Mir6897	microRNA 6897
chr9	28664169	28664533	365	*	3.34	0.13	4.26	-4.13	2.37e-06	0.00052	0.77	1.41	17.28	21.14	Intron (uc009oqr.2/330908, intron 2 of 7)	9	28403149	28815617	412469	1	330908	uc009oqs.1	261020	ENSMUSG00000062257	Opcml	opioid binding protein/cell adhesion molecule-like
chr5	81771180	81771554	375	*	3.55	0.57	4.46	-3.89	2.41e-06	0.000524	1.55	1.41	15.12	28.75	Intron (uc008xwm.1/319387, intron 23 of 26)	5	81511984	81795730	283747	1	319387	uc008xwq.1	259196	ENSMUSG00000037605	Adgrl3	adhesion G protein-coupled receptor L3
chr16	6433726	6434113	388	*	3.34	0.13	4.26	-4.13	2.46e-06	0.000526	0.77	1.41	16.2	21.98	Intron (uc007ycb.2/268859, intron 2 of 15)	16	6349036	7412480	1063445	1	268859	uc007yce.2	84690	ENSMUSG00000008658	Rbfox1	RNA binding protein, fox-1 homolog (C. elegans) 1
chr5	3705432	3705828	397	*	3.34	0.13	4.26	-4.13	2.46e-06	0.000526	0.77	1.41	16.2	21.98	Promoter (<=1kb)	5	3689999	3706323	16325	2	70797	uc012drq.2	495	ENSMUSG00000040351	Ankib1	ankyrin repeat and IBR domain containing 1
chr14	107329800	107330119	320	*	3.36	0.13	4.28	-4.15	2.49e-06	0.000526	0.77	1.41	22.68	16.07	Distal Intergenic	14	106417187	106486520	69334	2	73631	uc007uyb.3	-843280	ENSMUSG00000099794	1700128A07Rik	RIKEN cDNA 1700128A07 gene
chr8	40219167	40219485	319	*	3.36	0.13	4.28	-4.15	2.49e-06	0.000526	0.77	1.41	22.68	16.07	Distal Intergenic	8	40279166	40286953	7788	2	80857	uc009lml.2	67468	ENSMUSG00000031603	Fgf20	fibroblast growth factor 20
chr12	106289367	106289712	346	*	3.54	0.57	4.45	-3.88	2.49e-06	0.000526	1.55	1.41	14.04	29.59	Distal Intergenic	12	106442652	106447666	5015	2	76639	uc011yrn.1	157954	ENSMUSG00000092066	1700121N20Rik	RIKEN cDNA 1700121N20 gene
chr4	53091414	53091751	338	*	3.38	0.13	4.3	-4.17	2.52e-06	0.000528	0.77	1.41	29.17	10.15	Intron (uc008swu.1/11303, intron 9 of 49)	4	53030789	53159895	129107	2	11303	uc008swu.1	68144	ENSMUSG00000015243	Abca1	ATP-binding cassette, sub-family A (ABC1), member 1
chr14	107391887	107392223	337	*	3.33	0.13	4.25	-4.12	2.55e-06	0.000529	0.77	1.41	15.12	22.83	Distal Intergenic	14	106417187	106486520	69334	2	73631	uc007uyb.3	-905367	ENSMUSG00000099794	1700128A07Rik	RIKEN cDNA 1700128A07 gene
chr3	118875762	118876064	303	*	3.33	0.13	4.25	-4.12	2.55e-06	0.000529	0.77	1.41	15.12	22.83	Intron (uc008rdh.1/99586, intron 8 of 22)	3	118562178	119432918	870741	1	99586	uc008rdh.1	313584	ENSMUSG00000033308	Dpyd	dihydropyrimidine dehydrogenase
chr3	147844464	147844907	444	*	3.55	0.57	4.45	-3.88	2.67e-06	0.000549	1.55	1.41	18.36	25.37	Distal Intergenic	3	146943920	146984009	40090	1	70892	uc012czj.3	900544	ENSMUSG00000036745	Ttll7	tubulin tyrosine ligase-like family, member 7
chr9	29616102	29616360	259	*	3.34	0.13	4.26	-4.13	2.68e-06	0.000549	0.77	1.41	20.52	17.76	Intron (uc009oqu.1/235106, intron 1 of 7)	9	28995964	29411943	415980	2	235106	uc009oqt.1	-204159	ENSMUSG00000059974	Ntm	neurotrimin
chr3	16551424	16551742	319	*	3.33	0.13	4.25	-4.12	2.78e-06	0.000557	0.77	1.41	19.44	18.6	Distal Intergenic	3	16183183	16217037	33855	1	229096	uc008ori.3	368241	ENSMUSG00000047213	Ythdf3	YTH N6-methyladenosine RNA binding protein 3
chr9	53606929	53607324	396	*	3.33	0.13	4.25	-4.12	2.78e-06	0.000557	0.77	1.41	19.44	18.6	Intron (uc009pmg.1/110446, intron 1 of 11)	9	53580522	53610350	29829	2	110446	uc009pmg.1	3026	ENSMUSG00000032047	Acat1	acetyl-Coenzyme A acetyltransferase 1
chr12	53819168	53819743	576	*	3.89	1.17	4.78	-3.6	2.79e-06	0.000557	3.1	1.41	30.25	24.52	Intron (uc007nno.1/27386, intron 4 of 11)	12	54178981	54203874	24894	2	112407	uc007nns.2	384131	ENSMUSG00000035105	Egln3	egl-9 family hypoxia-inducible factor 3
chr13	105546235	105546731	497	*	3.89	1.17	4.78	-3.6	2.79e-06	0.000557	3.1	1.41	30.25	24.52	Distal Intergenic	13	105443693	105448133	4441	1	15550	uc007rtu.2	102542	ENSMUSG00000021721	Htr1a	5-hydroxytryptamine (serotonin) receptor 1A
chr7	126098312	126098787	476	*	3.95	1.53	4.81	-3.28	2.86e-06	0.000563	1.55	4.24	17.28	38.9	Downstream (2-3kb)	7	126104733	126107232	2500	2	74204	uc009jqt.1	8445	ENSMUSG00000000131	Xpo6	exportin 6
chr8	54113536	54114018	483	*	3.68	0.9	4.58	-3.67	2.87e-06	0.000563	2.32	1.41	5.4	42.28	Intron (uc029wsy.1/22341, intron 1 of 3)	8	54077532	54186454	108923	1	22341	uc012gdx.1	36004	ENSMUSG00000031520	Vegfc	vascular endothelial growth factor C
chr5	62605604	62605991	388	*	3.72	0.9	4.62	-3.72	2.87e-06	0.000563	2.32	1.41	23.77	25.37	Intron (uc008xlz.3/212285, intron 1 of 1)	5	62602445	62612374	9930	2	212285	uc008xlz.3	6383	ENSMUSG00000037999	Arap2	ArfGAP with RhoGAP domain, ankyrin repeat and PH domain 2
chr13	71907382	71907766	385	*	3.86	1.17	4.75	-3.57	2.89e-06	0.000563	3.1	1.41	17.28	36.36	Distal Intergenic	13	71958232	71963723	5492	2	16371	uc007rdd.1	55957	ENSMUSG00000060969	Irx1	Iroquois homeobox 1
chr10	7176584	7176942	359	*	3.34	0.13	4.26	-4.13	2.93e-06	0.000566	0.77	1.41	24.85	13.53	Intron (uc007efb.1/215748, intron 1 of 12)	10	7119062	7212237	93176	2	215748	uc007efb.1	35295	ENSMUSG00000015202	Cnksr3	Cnksr family member 3
chr6	133769452	133769882	431	*	3.56	0.57	4.46	-3.9	2.96e-06	0.000566	1.55	1.41	28.09	16.07	Promoter (2-3kb)	6	133763999	133767408	3410	2	545886	uc057aew.1	-2044	ENSMUSG00000108106	Gm5886	predicted gene 5886
chr10	98088179	98088630	452	*	3.29	0.13	4.21	-4.08	2.96e-06	0.000566	0.77	1.41	10.8	26.21	Distal Intergenic	10	97681414	97967090	285677	2	100038699	uc011xmh.1	-121089	ENSMUSG00000074776	Gm10754	predicted gene 10754
chr3	76419551	76419957	407	*	3.31	0.13	4.23	-4.1	3e-06	0.000566	0.77	1.41	17.28	20.29	Intron (uc008pnj.2/213262, intron 5 of 15)	3	76075583	76710005	634423	1	213262	uc029umr.1	343968	ENSMUSG00000034098	Fstl5	follistatin-like 5
chr3	80604677	80604998	322	*	3.31	0.13	4.23	-4.1	3e-06	0.000566	0.77	1.41	17.28	20.29	Distal Intergenic	3	80706353	80741198	34846	2	14800	uc008pof.1	136200	ENSMUSG00000033981	Gria2	glutamate receptor, ionotropic, AMPA2 (alpha 2)
chr4	152715921	152716246	326	*	3.31	0.13	4.23	-4.1	3e-06	0.000566	0.77	1.41	17.28	20.29	Distal Intergenic	4	152697540	152700922	3383	1	330004	uc008waq.1	18381	NA	Gm833	predicted gene 833
chr7	107732305	107732676	372	*	3.33	0.13	4.25	-4.12	3.04e-06	0.00057	0.77	1.41	23.77	14.37	Intron (uc009jbe.3/19024, intron 18 of 24)	7	107748455	107758032	9578	2	320635	uc009jbi.2	25356	ENSMUSG00000048065	Cyb5r2	cytochrome b5 reductase 2
chr1	139274274	139274678	405	*	3.52	0.57	4.42	-3.85	3.08e-06	0.00057	1.55	1.41	14.04	28.75	Intron (uc007cwc.1/170788, intron 5 of 11)	1	139245617	139255760	10144	2	170788	uc007cwe.1	-18514	ENSMUSG00000063681	Crb1	crumbs family member 1, photoreceptor morphogenesis associated
chr11	26060594	26060962	369	*	3.3	0.13	4.22	-4.09	3.12e-06	0.00057	0.77	1.41	16.2	21.14	Intron (uc011xsi.1/70626, intron 1 of 5)	11	26202240	26202348	109	1	102466154	uc033fuc.1	-141278	ENSMUSG00000099015	Mir6372	microRNA 6372
chr14	90367576	90367800	225	*	3.3	0.13	4.22	-4.09	3.12e-06	0.00057	0.77	1.41	16.2	21.14	Distal Intergenic	14	90126891	90269760	142870	1	74967	uc029smh.1	240685	ENSMUSG00000115001	4930474H20Rik	RIKEN cDNA 4930474H20 gene
chr19	10797679	10798012	334	*	3.3	0.13	4.22	-4.09	3.12e-06	0.00057	0.77	1.41	16.2	21.14	Promoter (<=1kb)	19	10789339	10798744	9406	2	12511	uc008gqx.1	732	ENSMUSG00000024670	Cd6	CD6 antigen
chr1	57471068	57471433	366	*	3.33	0.13	4.24	-4.11	3.16e-06	0.00057	0.77	1.41	22.68	15.22	Distal Intergenic	1	57393321	57406674	13354	2	68736	uc007bbb.2	-64394	ENSMUSG00000048495	Tyw5	tRNA-yW synthesizing protein 5
chr3	23814589	23814875	287	*	3.33	0.13	4.24	-4.11	3.16e-06	0.00057	0.77	1.41	22.68	15.22	Intron (uc057lfn.1/635702, intron 13 of 13)	3	23798103	24784006	985904	2	635702	uc057lfn.1	969131	ENSMUSG00000102758	Naaladl2	N-acetylated alpha-linked acidic dipeptidase-like 2
chr5	131109567	131109938	372	*	3.33	0.13	4.24	-4.11	3.16e-06	0.00057	0.77	1.41	22.68	15.22	Intron (uc008zuq.1/212996, intron 3 of 10)	5	130874951	131307522	432572	2	212996	uc008zuq.1	197584	ENSMUSG00000034040	Galnt17	polypeptide N-acetylgalactosaminyltransferase 17
chr13	96214573	96215300	728	*	4.41	2.07	5.26	-3.19	3.22e-06	0.000577	6.97	1.41	21.6	54.96	Distal Intergenic	13	95959443	96132577	173135	2	75209	uc007rmt.2	-81996	ENSMUSG00000051111	Sv2c	synaptic vesicle glycoprotein 2c
chr10	127505725	127506021	297	*	3.32	0.13	4.24	-4.11	3.28e-06	0.000577	0.77	1.41	21.6	16.07	Intron (uc007hjr.1/237611, intron 6 of 11)	10	127501717	127508815	7099	1	237611	uc007hjs.1	4008	ENSMUSG00000040287	Stac3	SH3 and cysteine rich domain 3
chr2	168260058	168260342	285	*	3.32	0.13	4.24	-4.11	3.28e-06	0.000577	0.77	1.41	21.6	16.07	Downstream (1-2kb)	2	168261698	168269331	7634	2	241794	uc008oat.1	8989	ENSMUSG00000074575	Kcng1	potassium voltage-gated channel, subfamily G, member 1
chr9	49974178	49974467	290	*	3.32	0.13	4.24	-4.11	3.28e-06	0.000577	0.77	1.41	21.6	16.07	Distal Intergenic	9	49641590	49799393	157804	2	17967	uc009pjm.2	-174785	ENSMUSG00000039542	Ncam1	neural cell adhesion molecule 1
chr14	106784799	106785201	403	*	3.5	0.57	4.4	-3.84	3.3e-06	0.000577	1.55	1.41	11.88	30.44	Distal Intergenic	14	106417187	106486520	69334	2	73631	uc007uyb.3	-298279	ENSMUSG00000099794	1700128A07Rik	RIKEN cDNA 1700128A07 gene
chr2	60619850	60620451	602	*	4.4	2.23	5.23	-3	3.32e-06	0.000577	2.32	7.07	54.01	21.14	Exon (uc008juj.2/16420, exon 11 of 15)	2	60598292	60673693	75402	2	16420	uc008juj.2	53242	ENSMUSG00000026971	Itgb6	integrin beta 6
chr3	92844494	92844910	417	*	3.79	1.33	4.65	-3.33	3.33e-06	0.000577	0.77	4.24	17.28	32.98	Distal Intergenic	3	92849949	92851286	1338	2	73730	uc008qet.1	6376	ENSMUSG00000046676	Lce1l	late cornified envelope 1L
chr14	22512956	22513230	275	*	3.29	0.13	4.2	-4.08	3.36e-06	0.000577	0.77	1.41	14.04	22.83	Intron (uc007slz.2/76633, intron 2 of 6)	14	22507174	22542798	35625	2	74896	uc007slx.2	29568	ENSMUSG00000114412	4930405A10Rik	RIKEN cDNA 4930405A10 gene
chr3	155587105	155587435	331	*	3.29	0.13	4.2	-4.08	3.36e-06	0.000577	0.77	1.41	14.04	22.83	Distal Intergenic	3	155976354	156008592	32239	1	329780	uc029uph.1	-388919	ENSMUSG00000104553	9330178D15Rik	RIKEN cDNA 9330178D15 gene
chr10	57435810	57436321	512	*	4.1	1.6	4.97	-3.37	3.37e-06	0.000577	4.65	1.41	19.44	43.12	Distal Intergenic	10	57478383	57486353	7971	2	74928	uc029qxg.1	50032	ENSMUSG00000097370	4930467K11Rik	RIKEN cDNA 4930467K11 gene
chr1	128506154	128506511	358	*	3.31	0.13	4.23	-4.1	3.41e-06	0.000577	0.77	1.41	20.52	16.91	Distal Intergenic	1	128588199	128592293	4095	2	12767	uc007cls.1	85782	ENSMUSG00000045382	Cxcr4	chemokine (C-X-C motif) receptor 4
chr7	107635698	107635979	282	*	3.31	0.13	4.23	-4.1	3.41e-06	0.000577	0.77	1.41	20.52	16.91	Intron (uc009jbc.2/19024, intron 1 of 2)	7	107610928	107697698	86771	1	19024	uc009jbg.1	24770	ENSMUSG00000036528	Ppfibp2	PTPRF interacting protein, binding protein 2 (liprin beta 2)
chr7	142221303	142221892	590	*	3.96	1.4	4.83	-3.43	3.45e-06	0.000581	3.87	1.41	9.72	47.35	Distal Intergenic	7	142228795	142229971	1177	2	114666	uc009kmq.1	8079	ENSMUSG00000073785	Krtap5-5	keratin associated protein 5-5
chr2	151803544	151804006	463	*	3.85	1.17	4.73	-3.56	3.5e-06	0.000587	3.1	1.41	22.68	30.44	Distal Intergenic	2	151842927	151874668	31742	1	228770	uc008nep.1	-38921	ENSMUSG00000032852	Rspo4	R-spondin 4
chr3	84446181	84446521	341	*	3.3	0.13	4.22	-4.09	3.54e-06	0.000587	0.77	1.41	19.44	17.76	Exon (uc008pqc.3/229474, exon 12 of 12)	3	84442196	84479491	37296	2	229474	uc008pqc.3	32970	ENSMUSG00000041842	Fhdc1	FH2 domain containing 1
chr6	106722456	106722840	385	*	3.3	0.13	4.22	-4.09	3.54e-06	0.000587	0.77	1.41	19.44	17.76	Intron (uc012epw.2/16192, intron 9 of 10)	6	106710375	106745580	35206	2	16192	uc012epw.2	22740	ENSMUSG00000005364	Il5ra	interleukin 5 receptor, alpha
chr11	38181816	38182239	424	*	3.56	0.85	4.44	-3.59	3.58e-06	0.000587	0.77	2.83	17.28	26.21	Distal Intergenic	11	38491548	38520045	28498	2	100502917	uc007iln.2	337806	NA	Gm12130	predicted gene 12130
chr16	6033638	6034011	374	*	3.54	0.85	4.42	-3.58	3.59e-06	0.000587	0.77	2.83	10.8	32.13	Intron (uc007ycb.2/268859, intron 1 of 15)	16	5975587	5998496	22910	1	68238	uc007ycd.1	58051	ENSMUSG00000101481	1700123O21Rik	RIKEN cDNA 1700123O21 gene
chr16	33483930	33484275	346	*	3.32	0.13	4.24	-4.11	3.59e-06	0.000587	0.77	1.41	25.93	11.84	Intron (uc007zab.1/22661, intron 7 of 8)	16	33518329	33664135	145807	1	171286	uc007zad.1	-34054	ENSMUSG00000035506	Slc12a8	solute carrier family 12 (potassium/chloride transporters), member 8
chr13	100680136	100680572	437	*	3.27	0.13	4.19	-4.06	3.62e-06	0.000587	0.77	1.41	11.88	24.52	Intron (uc007rrj.2/76041, intron 3 of 11)	13	100669481	100697240	27760	1	76041	uc011zea.1	10655	ENSMUSG00000048924	Ccdc125	coiled-coil domain containing 125
chr5	36997796	36998126	331	*	3.27	0.13	4.19	-4.06	3.62e-06	0.000587	0.77	1.41	11.88	24.52	Distal Intergenic	5	36966104	36988982	22879	2	22393	uc008xff.1	-8814	ENSMUSG00000039474	Wfs1	wolframin ER transmembrane glycoprotein
chr14	110345200	110345666	467	*	3.81	1.33	4.67	-3.35	3.66e-06	0.00059	0.77	4.24	32.41	18.6	Distal Intergenic	14	110748578	110755149	6572	2	239250	uc007uyd.2	409483	ENSMUSG00000045871	Slitrk6	SLIT and NTRK-like family, member 6
chr10	77424116	77424477	362	*	3.29	0.13	4.21	-4.08	3.67e-06	0.00059	0.77	1.41	18.36	18.6	Distal Intergenic	10	77418376	77420939	2564	1	100045653	uc011xhd.1	5740	NA	Gm17769	predicted gene, 17769
chr17	10602705	10603053	349	*	3.31	0.13	4.23	-4.1	3.73e-06	0.000593	0.77	1.41	24.85	12.68	Intron (uc008akg.1/69310, intron 2 of 4)	17	10456216	10493057	36842	1	319750	uc033har.1	146489	ENSMUSG00000089633	A230009B12Rik	RIKEN cDNA A230009B12 gene
chr9	12089640	12089998	359	*	3.31	0.13	4.23	-4.1	3.73e-06	0.000593	0.77	1.41	24.85	12.68	Distal Intergenic	9	13091267	13105855	14589	2	78219	uc009odt.1	1015857	ENSMUSG00000111830	4930568E12Rik	RIKEN cDNA 4930568E12 gene
chr15	11684200	11684461	262	*	3.28	0.13	4.2	-4.07	3.81e-06	0.000603	0.77	1.41	17.28	19.45	Distal Intergenic	15	11839896	11890986	51091	2	18162	uc007vhd.2	206525	ENSMUSG00000022206	Npr3	natriuretic peptide receptor 3
chr4	59668984	59669485	502	*	3.7	0.9	4.59	-3.69	3.83e-06	0.000603	2.32	1.41	27.01	21.14	Intron (uc008taa.2/230259, intron 1 of 2)	4	59626211	59754303	128093	1	230259	uc008tab.2	42773	ENSMUSG00000045071	E130308A19Rik	RIKEN cDNA E130308A19 gene
chr13	46104998	46105339	342	*	3.3	0.13	4.22	-4.09	3.87e-06	0.000604	0.77	1.41	23.77	13.53	Distal Intergenic	13	45549755	45964991	415237	2	20238	uc011yyx.3	-140007	ENSMUSG00000046876	Atxn1	ataxin 1
chr18	69748915	69749214	300	*	3.3	0.13	4.22	-4.09	3.87e-06	0.000604	0.77	1.41	23.77	13.53	Distal Intergenic	18	69593426	69687967	94542	1	21413	uc008fnv.1	155489	ENSMUSG00000053477	Tcf4	transcription factor 4
chr15	49238326	49238710	385	*	3.48	0.57	4.38	-3.82	3.94e-06	0.000609	1.55	1.41	12.96	28.75	Distal Intergenic	15	48285611	48791989	506379	2	239420	uc007vqv.1	-446337	ENSMUSG00000022311	Csmd3	CUB and Sushi multiple domains 3
chr4	35949877	35950286	410	*	3.27	0.13	4.19	-4.06	3.96e-06	0.000609	0.77	1.41	16.2	20.29	Intron (uc008sha.3/242384, intron 7 of 8)	4	35706647	35845204	138558	2	242384	uc012dbr.2	-104673	ENSMUSG00000045083	Lingo2	leucine rich repeat and Ig domain containing 2
chr9	34919863	34920163	301	*	3.27	0.13	4.19	-4.06	3.96e-06	0.000609	0.77	1.41	16.2	20.29	Intron (uc009osg.1/67703, intron 2 of 13)	9	34911784	34993237	81454	1	67703	uc009osl.1	8079	ENSMUSG00000032036	Kirrel3	kirre like nephrin family adhesion molecule 3
chr7	49187810	49188162	353	*	3.86	1.17	4.74	-3.57	4.06e-06	0.000621	3.1	1.41	35.65	17.76	Intron (uc057ahi.2/78286, intron 2 of 39)	7	49122334	49159819	37486	2	108167511	uc009hbf.1	-27991	NA	9130015G15Rik	RIKEN cDNA 9130015G15 gene
chr16	66373858	66374141	284	*	3.32	0.13	4.23	-4.1	4.09e-06	0.000621	0.77	1.41	29.17	8.46	Distal Intergenic	16	66657118	66664626	7509	1	75501	uc007zqm.2	-282977	ENSMUSG00000092599	1700010K23Rik	RIKEN cDNA 1700010K23 gene
chr5	81981381	81981713	333	*	3.26	0.13	4.18	-4.05	4.11e-06	0.000621	0.77	1.41	15.12	21.14	Distal Intergenic	5	82122427	82124710	2284	2	67327	uc008xwt.1	142997	NA	1700031L13Rik	RIKEN cDNA 1700031L13 gene
chr7	131485540	131485885	346	*	3.26	0.13	4.18	-4.05	4.11e-06	0.000621	0.77	1.41	15.12	21.14	Distal Intergenic	7	131429811	131446211	16401	1	66885	uc009kbn.2	55729	ENSMUSG00000030861	Acadsb	acyl-Coenzyme A dehydrogenase, short/branched chain
chr15	46152081	46152456	376	*	3.29	0.13	4.2	-4.07	4.18e-06	0.000625	0.77	1.41	21.6	15.22	Distal Intergenic	15	46324585	46338618	14034	1	71120	uc029sow.1	-172129	ENSMUSG00000099751	1700022A22Rik	RIKEN cDNA 1700022A22 gene
chr9	30700043	30700424	382	*	3.29	0.13	4.2	-4.07	4.18e-06	0.000625	0.77	1.41	21.6	15.22	Distal Intergenic	9	30899155	30922452	23298	2	235130	uc009oqz.1	222028	ENSMUSG00000033453	Adamts15	a disintegrin-like and metallopeptidase (reprolysin type) with thrombospondin type 1 motif, 15
chr3	89584984	89585355	372	*	3.5	0.57	4.4	-3.84	4.24e-06	0.000625	1.55	1.41	23.77	18.6	Intron (uc012cso.1/140493, intron 2 of 7)	3	89520164	89672494	152331	1	140493	uc012cso.1	64820	ENSMUSG00000000794	Kcnn3	potassium intermediate/small conductance calcium-activated channel, subfamily N, member 3
chr3	129415200	129415632	433	*	3.5	0.57	4.4	-3.84	4.24e-06	0.000625	1.55	1.41	23.77	18.6	Distal Intergenic	3	129433673	129434712	1040	1	435755	uc008ria.2	-18041	ENSMUSG00000105712	Pou5f1-rs4	POU domain, class 5, transcription factor 1, related sequence 4
chr2	96349155	96349512	358	*	3.31	0.13	4.22	-4.09	4.25e-06	0.000625	0.77	1.41	28.09	9.3	Intron (uc008lhc.2/241568, intron 1 of 7)	2	96318169	97631664	1313496	1	241568	uc008lhd.2	30986	ENSMUSG00000050587	Lrrc4c	leucine rich repeat containing 4C
chr9	50725237	50725532	296	*	3.31	0.13	4.22	-4.09	4.25e-06	0.000625	0.77	1.41	28.09	9.3	Promoter (2-3kb)	9	50662752	50727984	65233	2	330938	uc009pkc.3	2452	ENSMUSG00000032064	Dixdc1	DIX domain containing 1
chr4	101785435	101785808	374	*	3.28	0.13	4.19	-4.06	4.34e-06	0.000628	0.77	1.41	20.52	16.07	Intron (uc008tvw.2/16847, intron 15 of 17)	4	101728010	101782756	54747	1	16847	uc008twa.1	57425	ENSMUSG00000057722	Lepr	leptin receptor
chr5	76615184	76615498	315	*	3.28	0.13	4.19	-4.06	4.34e-06	0.000628	0.77	1.41	20.52	16.07	Intron (uc008xvc.1/381644, intron 10 of 24)	5	76591715	76646466	54752	1	381644	uc008xvc.1	23469	ENSMUSG00000036403	Cep135	centrosomal protein 135
chr2	168186560	168186929	370	*	3.49	0.57	4.4	-3.83	4.4e-06	0.000628	1.55	1.41	22.68	19.45	Intron (uc008oaq.2/11538, intron 3 of 3)	2	168180965	168207112	26148	2	11538	uc008oaq.2	20183	ENSMUSG00000051149	Adnp	activity-dependent neuroprotective protein
chr1	19383610	19383982	373	*	3.3	0.13	4.22	-4.09	4.41e-06	0.000628	0.77	1.41	27.01	10.15	Distal Intergenic	1	19213927	19238845	24919	1	21419	uc007aku.2	169683	ENSMUSG00000025927	Tfap2b	transcription factor AP-2 beta
chr16	83121928	83122268	341	*	3.3	0.13	4.22	-4.09	4.41e-06	0.000628	0.77	1.41	27.01	10.15	Distal Intergenic	16	84371143	84375505	4363	1	75247	uc029sym.1	-1248875	ENSMUSG00000116907	4930553E22Rik	RIKEN cDNA 4930553E22 gene
chr3	68578336	68578715	380	*	3.3	0.13	4.22	-4.09	4.41e-06	0.000628	0.77	1.41	27.01	10.15	Intron (uc012cqg.1/100505386, intron 5 of 10)	3	68584273	68626482	42210	1	30953	uc056zsv.1	-5558	ENSMUSG00000027777	Schip1	schwannomin interacting protein 1
chr15	81522396	81522738	343	*	3.25	0.13	4.16	-4.03	4.43e-06	0.000628	0.77	1.41	12.96	22.83	Distal Intergenic	15	81466316	81476369	10054	1	56438	uc007wwq.1	56080	ENSMUSG00000022400	Rbx1	ring-box 1
chr11	45167292	45167640	349	*	3.27	0.13	4.18	-4.05	4.51e-06	0.000628	0.77	1.41	19.44	16.91	Intron (uc007ino.1/uc007ino.1, intron 1 of 1)	11	45102866	45116928	14063	2	100504255	uc029rlj.1	-50364	ENSMUSG00000084773	Gm12159	predicted gene 12159
chr14	46202032	46202333	302	*	3.27	0.13	4.18	-4.05	4.51e-06	0.000628	0.77	1.41	19.44	16.91	Distal Intergenic	14	46379524	46383608	4085	1	100041724	uc029siq.2	-177191	ENSMUSG00000079261	Gm15217	predicted gene 15217
chr3	13231377	13231729	353	*	3.27	0.13	4.18	-4.05	4.51e-06	0.000628	0.77	1.41	19.44	16.91	Distal Intergenic	3	13471655	14182287	710633	1	76897	uc008oqb.2	-239926	ENSMUSG00000039717	Ralyl	RALY RNA binding protein-like
chr9	47360551	47360775	225	*	3.27	0.13	4.18	-4.05	4.51e-06	0.000628	0.77	1.41	19.44	16.91	Distal Intergenic	9	47530170	47789166	258997	1	54725	uc009phm.2	-169395	ENSMUSG00000032076	Cadm1	cell adhesion molecule 1
chr7	142990206	142990573	368	*	3.22	0.13	4.13	-4	4.52e-06	0.000628	0.77	1.41	5.4	29.59	Intron (uc009kok.1/uc009kok.1, intron 3 of 4)	7	143005046	143007488	2443	1	27027	uc009kol.1	-14473	ENSMUSG00000000244	Tspan32	tetraspanin 32
chr1	137363605	137364217	613	*	3.96	1.4	4.83	-3.43	4.53e-06	0.000628	3.87	1.41	29.17	27.9	Distal Intergenic	1	136843584	136960448	116865	2	26424	uc007cvc.2	-403157	ENSMUSG00000026398	Nr5a2	nuclear receptor subfamily 5, group A, member 2
chr1	65109854	65110348	495	*	3.66	0.9	4.55	-3.65	4.54e-06	0.000628	2.32	1.41	21.6	25.37	Exon (uc007bhl.2/98303, exon 6 of 8)	1	65100389	65103363	2975	2	12964	uc007bhk.1	-6491	ENSMUSG00000044429	Cryga	crystallin, gamma A
chr3	43620175	43620689	515	*	3.47	0.57	4.37	-3.8	4.55e-06	0.000628	1.55	1.41	15.12	26.21	Distal Intergenic	3	45280439	45378260	97822	2	72511	uc008pcx.2	1757571	ENSMUSG00000097040	2610316D01Rik	RIKEN cDNA 2610316D01 gene
chr5	126304293	126304958	666	*	4.2	1.77	5.06	-3.28	4.59e-06	0.000628	5.42	1.41	37.81	28.75	Distal Intergenic	5	125622461	125698773	76313	1	208151	uc008zrt.2	681832	ENSMUSG00000070498	Tmem132b	transmembrane protein 132B
chr18	69904063	69904445	383	*	3.24	0.13	4.15	-4.02	4.6e-06	0.000628	0.77	1.41	11.88	23.68	Distal Intergenic	18	69925559	69969484	43926	1	381175	uc008fnw.1	-21114	ENSMUSG00000038903	Ccdc68	coiled-coil domain containing 68
chr9	46742571	46742924	354	*	3.24	0.13	4.15	-4.02	4.6e-06	0.000628	0.77	1.41	11.88	23.68	Distal Intergenic	9	46913603	46922567	8965	1	73040	uc009phk.1	-170679	ENSMUSG00000099696	2900052N01Rik	RIKEN cDNA 2900052N01 gene
chr2	143159992	143160504	513	*	3.67	0.9	4.56	-3.66	4.66e-06	0.000628	2.32	1.41	27.01	20.29	Distal Intergenic	2	143078492	143081700	3209	1	57329	uc008mqc.2	81500	ENSMUSG00000027416	Otor	otoraplin
chr10	45085783	45086141	359	*	3.26	0.13	4.17	-4.05	4.68e-06	0.000628	0.77	1.41	18.36	17.76	Intron (uc007ezx.1/19072, intron 2 of 14)	10	45067214	45158995	91782	1	19072	uc007ezx.1	18569	ENSMUSG00000019849	Prep	prolyl endopeptidase
chr18	44533918	44534244	327	*	3.26	0.13	4.17	-4.05	4.68e-06	0.000628	0.77	1.41	18.36	17.76	Exon (uc008euy.1/328949, exon 2 of 17)	18	44661665	44676271	14607	1	626275	uc008eva.1	-127421	ENSMUSG00000097610	A930012L18Rik	RIKEN cDNA A930012L18 gene
chr4	84094967	84095351	385	*	3.82	1.17	4.7	-3.52	4.7e-06	0.000628	3.1	1.41	24.85	27.06	Distal Intergenic	4	84042040	84044879	2840	2	78238	uc056zwn.1	-50088	ENSMUSG00000085217	6030471H07Rik	RIKEN cDNA 6030471H07 gene
chr13	71959019	71959210	192	*	3.48	0.57	4.38	-3.81	4.73e-06	0.000628	1.55	1.41	20.52	21.14	Intron (uc007rdd.1/16371, intron 2 of 3)	13	71958232	71963723	5492	2	16371	uc007rdd.1	4513	ENSMUSG00000060969	Irx1	Iroquois homeobox 1
chr6	77185285	77186058	774	*	4.26	2.02	5.1	-3.08	4.73e-06	0.000628	3.87	4.24	32.41	36.36	Intron (uc009cjq.2/12386, intron 8 of 19)	6	77242717	77245517	2801	1	74342	uc009cjt.1	-56659	ENSMUSG00000060780	Lrrtm1	leucine rich repeat transmembrane neuronal 1
chr5	127864479	127864830	352	*	3.5	0.57	4.4	-3.83	4.74e-06	0.000628	1.55	1.41	27.01	15.22	Exon (uc008zse.1/243274, exon 5 of 9)	5	127632262	127707520	75259	1	319804	uc008zsd.1	232217	ENSMUSG00000049971	Glt1d1	glycosyltransferase 1 domain containing 1
chr3	89675636	89675970	335	*	3.23	0.13	4.14	-4.01	4.78e-06	0.000628	0.77	1.41	10.8	24.52	Distal Intergenic	3	89662633	89672494	9862	1	140493	uc012csp.1	13003	ENSMUSG00000000794	Kcnn3	potassium intermediate/small conductance calcium-activated channel, subfamily N, member 3
chr4	134023209	134023536	328	*	3.23	0.13	4.14	-4.01	4.78e-06	0.000628	0.77	1.41	10.8	24.52	Distal Intergenic	4	134003330	134018816	15487	2	83557	uc008vdw.1	-4393	ENSMUSG00000050966	Lin28a	lin-28 homolog A (C. elegans)
chr1	114094686	114095175	490	*	3.83	1.17	4.71	-3.53	4.79e-06	0.000628	3.1	1.41	30.25	21.98	Distal Intergenic	1	115685137	116580674	895538	1	636808	uc007cia.1	-1589962	ENSMUSG00000070695	Cntnap5a	contactin associated protein-like 5A
chr2	107984951	107985259	309	*	3.25	0.13	4.17	-4.04	4.86e-06	0.000632	0.77	1.41	17.28	18.6	Distal Intergenic	2	107290589	107298504	7916	1	16492	uc008llu.2	694362	ENSMUSG00000042604	Kcna4	potassium voltage-gated channel, shaker-related subfamily, member 4
chr8	40185997	40186402	406	*	3.25	0.13	4.17	-4.04	4.86e-06	0.000632	0.77	1.41	17.28	18.6	Distal Intergenic	8	40279166	40286953	7788	2	80857	uc009lml.2	100551	ENSMUSG00000031603	Fgf20	fibroblast growth factor 20
chr18	25910556	25910959	404	*	3.27	0.13	4.19	-4.06	4.95e-06	0.00064	0.77	1.41	23.77	12.68	Distal Intergenic	18	25677880	25753983	76104	2	108013	uc012baq.1	-156573	ENSMUSG00000024268	Celf4	CUGBP, Elav-like family member 4
chr10	21193820	21194061	242	*	3.22	0.13	4.13	-4	4.96e-06	0.00064	0.77	1.41	9.72	25.37	Distal Intergenic	10	21186944	21188617	1674	1	102636600	uc007eok.1	6876	ENSMUSG00000111005	Gm33619	predicted gene, 33619
chr16	10859932	10860369	438	*	3.64	0.9	4.53	-3.63	5.03e-06	0.000642	2.32	1.41	18.36	27.9	Intron (uc007yel.2/223970, intron 1 of 5)	16	10835059	10892966	57908	1	223970	uc007yel.2	24873	ENSMUSG00000037991	Rmi2	RecQ mediated genome instability 2
chr1	57793700	57794005	306	*	3.24	0.13	4.16	-4.03	5.05e-06	0.000642	0.77	1.41	16.2	19.45	Intron (uc007bbd.2/67198, intron 1 of 13)	1	57774861	57948397	173537	1	67198	uc007bbd.2	18839	ENSMUSG00000038305	Spats2l	spermatogenesis associated, serine-rich 2-like
chr19	40825905	40826168	264	*	3.24	0.13	4.16	-4.03	5.05e-06	0.000642	0.77	1.41	16.2	19.45	Distal Intergenic	19	40831279	40848572	17294	1	240665	uc012blp.2	-5111	ENSMUSG00000025010	Ccnj	cyclin J
chr8	15115526	15115783	258	*	3.24	0.13	4.16	-4.03	5.05e-06	0.000642	0.77	1.41	16.2	19.45	Intron (uc009kzm.2/17930, intron 25 of 36)	8	15060190	15073840	13651	1	17930	uc009kzn.1	55336	ENSMUSG00000031461	Myom2	myomesin 2
chr1	32821901	32822172	272	*	3.26	0.13	4.18	-4.05	5.14e-06	0.000649	0.77	1.41	22.68	13.53	Distal Intergenic	1	32543546	32547293	3748	2	408191	uc011wiw.1	-274608	ENSMUSG00000091318	Gm5415	predicted gene 5415
chr3	107371841	107372190	350	*	3.26	0.13	4.18	-4.05	5.14e-06	0.000649	0.77	1.41	22.68	13.53	Distal Intergenic	3	107326110	107333289	7180	2	229700	uc008qwz.1	-38552	ENSMUSG00000048109	Rbm15	RNA binding motif protein 15
chr13	25395676	25395979	304	*	3.65	0.9	4.54	-3.64	5.17e-06	0.000649	2.32	1.41	23.77	22.83	Distal Intergenic	13	25252039	25269996	17958	2	22360	uc007pwx.2	-125680	ENSMUSG00000048978	Nrsn1	neurensin 1
chr7	60683465	60684034	570	*	4.26	1.93	5.11	-3.18	5.23e-06	0.000651	6.2	1.41	22.68	46.51	Distal Intergenic	7	59982501	60450177	467677	2	20646	uc009het.5	-233288	ENSMUSG00000102252	Snrpn	small nuclear ribonucleoprotein N
chr11	84429866	84430174	309	*	3.28	0.13	4.2	-4.07	5.24e-06	0.000651	0.77	1.41	29.17	7.61	Intron (uc007kqm.1/56321, intron 12 of 12)	11	84422856	84513501	90646	2	56321	uc007kqm.1	83327	ENSMUSG00000018697	Aatf	apoptosis antagonizing transcription factor
chr3	90875528	90875864	337	*	3.23	0.13	4.15	-4.02	5.24e-06	0.000651	0.77	1.41	15.12	20.29	Distal Intergenic	3	90726906	90741517	14612	1	384997	uc012ctc.2	148622	ENSMUSG00000042250	Pglyrp4	peptidoglycan recognition protein 4
chr4	97387916	97388273	358	*	3.48	0.57	4.38	-3.81	5.28e-06	0.000654	1.55	1.41	23.77	17.76	Distal Intergenic	4	97581943	98118876	536934	1	18027	uc008tty.2	-193670	ENSMUSG00000028565	Nfia	nuclear factor I/A
chr9	22122635	22122944	310	*	3.25	0.13	4.17	-4.04	5.34e-06	0.000659	0.77	1.41	21.6	14.37	Intron (uc009ony.1/uc009ony.1, intron 2 of 3)	9	22112989	22117169	4181	2	66126	uc009onx.1	-5466	ENSMUSG00000013822	Elof1	ELF1 homolog, elongation factor 1
chr1	121524465	121524894	430	*	3.63	0.9	4.52	-3.62	5.38e-06	0.000662	2.32	1.41	16.2	29.59	Intron (uc011wqx.2/15564, intron 1 of 1)	1	121509758	121528465	18708	2	15564	uc011wqx.2	3571	ENSMUSG00000050534	Htr5b	5-hydroxytryptamine (serotonin) receptor 5B
chr1	29413702	29414050	349	*	3.28	0.13	4.19	-4.06	5.45e-06	0.000666	0.77	1.41	28.09	8.46	Distal Intergenic	1	29421488	29421612	125	1	102465174	uc033fii.1	-7438	ENSMUSG00000099257	Mir6342	microRNA 6342
chr16	27916775	27917224	450	*	3.52	0.85	4.4	-3.56	5.46e-06	0.000666	0.77	2.83	23.77	18.6	Intron (uc012adw.1/100038623, intron 4 of 4)	16	27849930	27926128	76199	1	100038623	uc012adw.1	66845	ENSMUSG00000116654	Gm10823	predicted gene 10823
chr16	35566509	35566949	441	*	3.66	0.9	4.54	-3.64	5.5e-06	0.000667	2.32	1.41	28.09	18.6	Intron (uc007zbm.2/20357, intron 1 of 21)	16	35541362	35664258	122897	1	20357	uc012aez.1	25147	ENSMUSG00000052133	Sema5b	sema domain, seven thrombospondin repeats (type 1 and type 1-like), transmembrane domain (TM) and short cytoplasmic domain, (semaphorin) 5B
chr9	50210533	50210899	367	*	3.64	0.9	4.53	-3.63	5.54e-06	0.000667	2.32	1.41	21.6	24.52	Distal Intergenic	9	50232523	50233182	660	2	71873	uc057aom.1	22283	ENSMUSG00000110916	2310003N18Rik	RIKEN cDNA 2310003N18 gene
chr3	154081156	154081366	211	*	3.19	0.13	4.1	-3.97	5.55e-06	0.000667	0.77	1.41	6.48	27.9	Intron (uc008ruk.2/242259, intron 1 of 21)	3	153973436	154271722	298287	1	242259	uc008ruk.2	107720	ENSMUSG00000028360	Slc44a5	solute carrier family 44, member 5
chr6	139364249	139364585	337	*	3.25	0.13	4.16	-4.03	5.55e-06	0.000667	0.77	1.41	20.52	15.22	Distal Intergenic	6	139315597	139322576	6980	2	70962	uc009enr.1	-41673	ENSMUSG00000108128	4922502N22Rik	RIKEN cDNA 4922502N22 gene
chr15	56464618	56464963	346	*	3.21	0.13	4.13	-4	5.65e-06	0.000673	0.77	1.41	12.96	21.98	Distal Intergenic	15	56689944	56694460	4517	1	594843	uc007vsm.1	-224981	ENSMUSG00000086541	Has2os	hyaluronan synthase 2, opposite strand
chr4	10820556	10820863	308	*	3.21	0.13	4.13	-4	5.65e-06	0.000673	0.77	1.41	12.96	21.98	Distal Intergenic	4	10508031	10797802	289772	2	73624	uc008ryu.1	-22754	ENSMUSG00000086080	1700123O12Rik	RIKEN cDNA 1700123O12 gene
chr1	115517613	115518078	466	*	3.52	0.85	4.4	-3.55	5.66e-06	0.000673	0.77	2.83	22.68	19.45	Distal Intergenic	1	115685137	116580674	895538	1	636808	uc007cia.1	-167059	ENSMUSG00000070695	Cntnap5a	contactin associated protein-like 5A
chr8	57410447	57410811	365	*	3.24	0.13	4.15	-4.02	5.76e-06	0.000683	0.77	1.41	19.44	16.07	Distal Intergenic	8	57455923	57477585	21663	1	20284	uc009lst.1	-45112	ENSMUSG00000031610	Scrg1	scrapie responsive gene 1
chr8	53709576	53709909	334	*	3.21	0.13	4.12	-3.99	5.87e-06	0.000693	0.77	1.41	11.88	22.83	Distal Intergenic	8	53606315	53639065	32751	2	234258	uc009lsb.2	-70511	ENSMUSG00000039396	Neil3	nei like 3 (E. coli)
chr7	26234229	26234760	532	*	3.9	1.4	4.77	-3.37	5.92e-06	0.000695	3.87	1.41	14.04	40.59	Distal Intergenic	7	26266831	26267775	945	1	100312477	uc012fga.1	-32071	ENSMUSG00000046130	Vmn1r184	vomeronasal 1 receptor, 184
chr9	50792609	50792958	350	*	3.63	0.9	4.51	-3.61	5.93e-06	0.000695	2.32	1.41	19.44	26.21	Intron (uc009pkt.2/102580, intron 8 of 14)	9	50778970	50789632	10663	1	102580	uc012gtb.1	13639	ENSMUSG00000032059	Alg9	asparagine-linked glycosylation 9 (alpha 1,2 mannosyltransferase)
chr3	106177548	106177800	253	*	3.61	0.9	4.49	-3.59	5.96e-06	0.000697	2.32	1.41	12.96	32.13	Distal Intergenic	3	106147554	106167564	20011	2	12655	uc008qvw.2	-9984	ENSMUSG00000040809	Chil3	chitinase-like 3
chr3	156786358	156786730	373	*	3.43	0.57	4.32	-3.76	6.07e-06	0.0007	1.55	1.41	12.96	27.06	Intron (uc008rvb.1/320840, intron 1 of 6)	3	156561794	157316464	754671	1	320840	uc008rvc.2	224564	ENSMUSG00000040037	Negr1	neuronal growth regulator 1
chr6	134635207	134635502	296	*	3.2	0.13	4.11	-3.98	6.09e-06	0.0007	0.77	1.41	10.8	23.68	Promoter (2-3kb)	6	134609207	134632488	23282	2	67729	uc009ekm.2	-2719	ENSMUSG00000032718	Mansc1	MANSC domain containing 1
chr16	87553297	87553743	447	*	3.64	0.9	4.52	-3.62	6.1e-06	0.0007	2.32	1.41	24.85	21.14	Promoter (<=1kb)	16	87553330	87595336	42007	1	224419	uc012ahq.1	0	ENSMUSG00000025610	Map3k7cl	Map3k7 C-terminal like
chr5	21281381	21281793	413	*	3.44	0.57	4.34	-3.78	6.1e-06	0.0007	1.55	1.41	19.44	21.14	Exon (uc012dso.1/212167, exon 25 of 27)	5	21372673	21378386	5714	1	14190	uc008wom.2	-90880	ENSMUSG00000039899	Fgl2	fibrinogen-like protein 2
chr1	76413348	76413607	260	*	3.25	0.13	4.16	-4.03	6.11e-06	0.0007	0.77	1.41	24.85	10.99	Distal Intergenic	1	76489133	76502028	12896	1	620079	uc007bpy.1	-75526	ENSMUSG00000100553	Gm17751	predicted gene, 17751
chr14	34343374	34343751	378	*	3.25	0.13	4.16	-4.03	6.11e-06	0.0007	0.77	1.41	24.85	10.99	Promoter (1-2kb)	14	34345055	34345686	632	1	100041231	uc011ziv.2	-1304	NA	Gm3219	B-cell CLL/lymphoma 7C pseudogene
chr9	117929884	117930415	532	*	3.62	0.9	4.51	-3.6	6.13e-06	0.0007	2.32	1.41	18.36	27.06	Intron (uc009rzf.1/uc009rzf.1, intron 5 of 9)	9	118040522	118060484	19963	1	27215	uc009rzi.2	-110107	ENSMUSG00000039285	Azi2	5-azacytidine induced gene 2
chr1	3632710	3633192	483	*	3.72	1.33	4.58	-3.25	6.17e-06	0.000701	0.77	4.24	21.6	26.21	Intron (uc007aeu.1/497097, intron 1 of 2)	1	3214482	3671498	457017	2	497097	uc007aeu.1	38306	ENSMUSG00000051951	Xkr4	X-linked Kx blood group related 4
chr19	35999996	36000342	347	*	3.19	0.13	4.1	-3.97	6.33e-06	0.000715	0.77	1.41	9.72	24.52	Intron (uc008hhd.2/15566, intron 1 of 2)	19	35958727	36057360	98634	2	15566	uc008hhd.2	57018	ENSMUSG00000024798	Htr7	5-hydroxytryptamine (serotonin) receptor 7
chr14	70490018	70490445	428	*	3.61	0.9	4.5	-3.6	6.35e-06	0.000715	2.32	1.41	17.28	27.9	Exon (uc007uob.2/12153, exon 13 of 18)	14	70474555	70508914	34360	2	12153	uc007uob.2	18469	ENSMUSG00000022098	Bmp1	bone morphogenetic protein 1
chr3	54663775	54664080	306	*	3.24	0.13	4.15	-4.02	6.35e-06	0.000715	0.77	1.41	23.77	11.84	Distal Intergenic	3	54692858	54712752	19895	1	56790	uc008pfk.1	-28778	ENSMUSG00000027751	Supt20	suppressor of Ty 20
chr14	62324936	62325187	252	*	3.21	0.13	4.12	-3.99	6.46e-06	0.000725	0.77	1.41	16.2	18.6	Distal Intergenic	14	62332105	62372992	40888	1	67153	uc007ugl.1	-6918	ENSMUSG00000021932	Rnaseh2b	ribonuclease H2, subunit B
chr4	14382440	14382945	506	*	4.03	1.6	4.89	-3.29	6.55e-06	0.000732	4.65	1.41	23.77	35.51	Distal Intergenic	4	14212012	14291309	79298	2	100040030	uc008say.1	-91131	NA	Gm2560	predicted gene 2560
chr14	78177691	78178016	326	*	3.18	0.13	4.09	-3.96	6.57e-06	0.000732	0.77	1.41	8.64	25.37	Distal Intergenic	14	78191373	78191478	106	2	100316715	uc011zou.1	13462	ENSMUSG00000087932	Mir1971	microRNA 1971
chr13	106331469	106331710	242	*	3.2	0.13	4.11	-3.98	6.71e-06	0.000738	0.77	1.41	15.12	19.45	Distal Intergenic	13	106794439	106836426	41988	2	76582	uc007rtv.1	504716	ENSMUSG00000042590	Ipo11	importin 11
chr19	48710643	48710927	285	*	3.2	0.13	4.11	-3.98	6.71e-06	0.000738	0.77	1.41	15.12	19.45	Exon (uc008hvx.1/66673, exon 12 of 27)	19	48206025	48805505	599481	1	66673	uc008hvx.1	504618	ENSMUSG00000063434	Sorcs3	sortilin-related VPS10 domain containing receptor 3
chr5	21818198	21818484	287	*	3.2	0.13	4.11	-3.98	6.71e-06	0.000738	0.77	1.41	15.12	19.45	Intron (uc008wpe.2/80979, intron 12 of 17)	5	21785283	21803784	18502	1	19181	uc008wpd.1	32915	ENSMUSG00000028932	Psmc2	proteasome (prosome, macropain) 26S subunit, ATPase 2
chr6	53741716	53741973	258	*	3.2	0.13	4.11	-3.98	6.71e-06	0.000738	0.77	1.41	15.12	19.45	Distal Intergenic	6	53815468	53820825	5358	2	66873	uc009bzk.2	78852	ENSMUSG00000043496	Tril	TLR4 interactor with leucine-rich repeats
chr9	118623633	118623948	316	*	3.63	0.9	4.52	-3.62	6.73e-06	0.000738	2.32	1.41	28.09	17.76	Intron (uc009rzw.2/104099, intron 1 of 27)	9	118606709	118901003	294295	1	104099	uc009rzw.2	16924	ENSMUSG00000039115	Itga9	integrin alpha 9
chr7	25632778	25633130	353	*	3.44	0.57	4.34	-3.77	6.83e-06	0.000744	1.55	1.41	22.68	17.76	3' UTR	7	25627624	25633529	5906	1	232984	uc009ftg.1	5154	ENSMUSG00000059479	B3gnt8	UDP-GlcNAc:betaGal beta-1,3-N-acetylglucosaminyltransferase 8
chr7	70860090	70860354	265	*	3.22	0.13	4.13	-4.01	6.85e-06	0.000744	0.77	1.41	21.6	13.53	Distal Intergenic	7	70351950	70366746	14797	2	11819	uc009hnj.1	-493344	ENSMUSG00000030551	Nr2f2	nuclear receptor subfamily 2, group F, member 2
chr8	64598452	64598793	342	*	3.22	0.13	4.13	-4.01	6.85e-06	0.000744	0.77	1.41	21.6	13.53	Intron (uc009luw.4/12876, intron 6 of 8)	8	64514332	64514441	110	2	735270	uc012geh.1	-84011	ENSMUSG00000076042	Mir710	microRNA 710
chr13	47170983	47171243	261	*	3.19	0.13	4.1	-3.97	6.97e-06	0.000751	0.77	1.41	14.04	20.29	Intron (uc007qhx.2/218215, intron 1 of 7)	13	47143940	47148670	4731	2	319467	uc007qhy.2	-22313	ENSMUSG00000114961	A930002C04Rik	RIKEN cDNA A930002C04 gene
chr7	112419335	112419672	338	*	3.19	0.13	4.1	-3.97	6.97e-06	0.000751	0.77	1.41	14.04	20.29	Distal Intergenic	7	112427706	112591688	163983	1	57342	uc009jgt.1	-8034	ENSMUSG00000030770	Parva	parvin, alpha
chr7	85694755	85695117	363	*	3.49	0.85	4.37	-3.52	7.02e-06	0.000755	0.77	2.83	22.68	18.6	Distal Intergenic	7	85737784	85754981	17198	2	244114	uc012fom.1	59864	ENSMUSG00000051877	Vmn2r72	vomeronasal 2, receptor 72
chr17	28549258	28549549	292	*	3.16	0.13	4.07	-3.94	7.08e-06	0.000755	0.77	1.41	6.48	27.06	Promoter (<=1kb)	17	28549487	28552618	3132	1	328788	uc008bre.1	0	ENSMUSG00000024224	Clpsl2	colipase-like 2
chr14	22863106	22863799	694	*	4.33	2.07	5.17	-3.1	7.08e-06	0.000755	6.97	1.41	32.41	39.74	Intron (uc007slz.2/76633, intron 6 of 6)	14	23038194	23094571	56378	2	791307	uc007smb.2	230772	ENSMUSG00000068680	Gm10248	predicted gene 10248
chr8	57355027	57355330	304	*	3.21	0.13	4.13	-4	7.12e-06	0.000755	0.77	1.41	20.52	14.37	Distal Intergenic	8	57332435	57354580	22146	1	75996	uc057alk.1	22592	ENSMUSG00000097910	5033428I22Rik	RIKEN cDNA 5033428I22 gene
chr3	48678699	48679376	678	*	4.2	2.02	5.04	-3.01	7.21e-06	0.000755	3.87	4.24	21.6	43.97	Distal Intergenic	3	48605731	48609100	3370	2	66332	uc008pdd.4	-69599	NA	1700018B24Rik	enhancer of rudimentary homolog pseudogene
chr1	153820429	153820818	390	*	3.18	0.13	4.09	-3.96	7.23e-06	0.000755	0.77	1.41	12.96	21.14	Promoter (<=1kb)	1	153792621	153821573	28953	2	240816	uc007dal.2	755	ENSMUSG00000042641	Rgsl1	regulator of G-protein signaling like 1
chr14	65532706	65532942	237	*	3.18	0.13	4.09	-3.96	7.23e-06	0.000755	0.77	1.41	12.96	21.14	Intron (uc007ujk.2/74195, intron 14 of 14)	14	65530446	65593112	62667	2	74195	uc007ujk.2	60170	ENSMUSG00000022031	Elp3	elongator acetyltransferase complex subunit 3
chr19	23514004	23514294	291	*	3.18	0.13	4.09	-3.96	7.23e-06	0.000755	0.77	1.41	12.96	21.14	Distal Intergenic	19	23302609	23448322	145714	2	71738	uc012bjo.1	-65682	ENSMUSG00000033207	Mamdc2	MAM domain containing 2
chr6	35763104	35763501	398	*	3.18	0.13	4.09	-3.96	7.23e-06	0.000755	0.77	1.41	12.96	21.14	Distal Intergenic	6	35508824	35539888	31065	2	14489	uc009bit.2	-223216	ENSMUSG00000029840	Mtpn	myotrophin
chr18	39634358	39634804	447	*	3.76	1.17	4.64	-3.46	7.25e-06	0.000755	3.1	1.41	22.68	27.06	Distal Intergenic	18	39773497	39776082	2586	1	18459	uc008etc.1	-138693	ENSMUSG00000051732	Pabpc2	poly(A) binding protein, cytoplasmic 2
chr13	93600326	93600614	289	*	3.23	0.13	4.15	-4.02	7.28e-06	0.000755	0.77	1.41	27.01	8.46	Intron (uc007rlh.1/uc007rlh.1, intron 1 of 2)	13	93616891	93637758	20868	2	12116	uc007rli.1	37144	ENSMUSG00000074768	Bhmt	betaine-homocysteine methyltransferase
chr3	118189216	118189794	579	*	3.8	1.36	4.66	-3.29	7.29e-06	0.000755	2.32	2.83	18.36	32.13	Distal Intergenic	3	118433857	118433929	73	1	387155	uc012cwx.1	-244063	ENSMUSG00000065569	Mir137	microRNA 137
chr12	63826782	63827090	309	*	3.2	0.13	4.12	-3.99	7.4e-06	0.000759	0.77	1.41	19.44	15.22	Distal Intergenic	12	64471333	64474898	3566	2	623046	uc011yme.1	647808	ENSMUSG00000043060	Fscb	fibrous sheath CABYR binding protein
chr12	82102448	82102767	320	*	3.2	0.13	4.12	-3.99	7.4e-06	0.000759	0.77	1.41	19.44	15.22	Distal Intergenic	12	82169420	82451786	282367	1	217692	uc007ocu.3	-66653	ENSMUSG00000042700	Sipa1l1	signal-induced proliferation-associated 1 like 1
chr9	48267179	48267505	327	*	3.2	0.13	4.12	-3.99	7.4e-06	0.000759	0.77	1.41	19.44	15.22	Intron (uc009phv.2/244853, intron 2 of 8)	9	48318004	48340898	22895	2	78252	uc009phw.2	73393	ENSMUSG00000032028	Nxpe2	neurexophilin and PC-esterase domain family, member 2
chr1	127552366	127552858	493	*	3.92	1.4	4.78	-3.38	7.43e-06	0.000759	3.87	1.41	35.65	19.45	Exon (uc007cku.1/72160, exon 3 of 9)	1	127486552	127678021	191470	2	72160	uc007cku.1	125163	ENSMUSG00000026347	Tmem163	transmembrane protein 163
chr2	58878225	58878573	349	*	3.61	0.9	4.5	-3.59	7.47e-06	0.000759	2.32	1.41	24.85	20.29	Intron (uc057lcy.1/227933, intron 12 of 14)	2	58823430	58921092	97663	2	227933	uc008jsy.1	42519	ENSMUSG00000036641	Ccdc148	coiled-coil domain containing 148
chr11	48537964	48538832	869	*	4.57	2.42	5.39	-2.97	7.47e-06	0.000759	9.3	1.41	32.41	51.58	Distal Intergenic	11	48800360	48806241	5882	1	14694	uc007ipa.1	-261528	ENSMUSG00000020372	Rack1	receptor for activated C kinase 1
chr8	42241513	42241817	305	*	3.17	0.13	4.08	-3.95	7.51e-06	0.000759	0.77	1.41	11.88	21.98	Distal Intergenic	8	41827267	42046202	218936	1	69966	uc029wst.1	414246	ENSMUSG00000102046	2810404M03Rik	RIKEN cDNA 2810404M03 gene
chr8	122056529	122056810	282	*	3.17	0.13	4.08	-3.95	7.51e-06	0.000759	0.77	1.41	11.88	21.98	Distal Intergenic	8	122007091	122029260	22170	1	53325	uc009nsi.3	49438	ENSMUSG00000025316	Banp	BTG3 associated nuclear protein
chr18	82244536	82244881	346	*	3.23	0.13	4.14	-4.01	7.57e-06	0.000762	0.77	1.41	25.93	9.3	Distal Intergenic	18	82392496	82406777	14282	2	14427	uc008ftq.1	161896	ENSMUSG00000024553	Galr1	galanin receptor 1
chr4	137707828	137708143	316	*	3.44	0.57	4.33	-3.77	7.67e-06	0.000764	1.55	1.41	25.93	14.37	Promoter (<=1kb)	4	137707586	137728568	20983	1	110351	uc057lkn.1	242	ENSMUSG00000041351	Rap1gap	Rap1 GTPase-activating protein
chr13	57564320	57564612	293	*	3.19	0.13	4.11	-3.98	7.68e-06	0.000764	0.77	1.41	18.36	16.07	Intron (uc007qtc.2/20745, intron 4 of 9)	13	57421195	57908332	487138	2	20745	uc007qtc.2	343720	ENSMUSG00000056222	Spock1	sparc/osteonectin, cwcv and kazal-like domains proteoglycan 1
chr14	110600770	110601094	325	*	3.19	0.13	4.11	-3.98	7.68e-06	0.000764	0.77	1.41	18.36	16.07	Distal Intergenic	14	110748578	110755149	6572	2	239250	uc007uyd.2	154055	ENSMUSG00000045871	Slitrk6	SLIT and NTRK-like family, member 6
chr19	42662795	42663019	225	*	3.19	0.13	4.11	-3.98	7.68e-06	0.000764	0.77	1.41	18.36	16.07	Distal Intergenic	19	42592279	42612806	20528	2	67573	uc008hnt.2	-49989	ENSMUSG00000025185	Loxl4	lysyl oxidase-like 4
chr14	33479562	33480101	540	*	3.97	1.71	4.81	-3.1	7.69e-06	0.000764	2.32	4.24	21.6	34.67	Distal Intergenic	14	33406871	33447158	40288	2	26419	uc007szv.2	-32404	ENSMUSG00000021936	Mapk8	mitogen-activated protein kinase 8
chr12	49494545	49494937	393	*	3.59	0.9	4.47	-3.57	7.76e-06	0.000765	2.32	1.41	17.28	27.06	Distal Intergenic	12	49476993	49480862	3870	2	69054	uc029rsk.1	-13683	ENSMUSG00000100844	1810007C17Rik	RIKEN cDNA 1810007C17 gene
chr3	135744976	135745293	318	*	3.37	0.57	4.26	-3.7	7.79e-06	0.000765	1.55	1.41	5.4	32.98	Distal Intergenic	3	135612026	135691547	79522	2	18033	uc008rly.1	-53429	ENSMUSG00000028163	Nfkb1	nuclear factor of kappa light polypeptide gene enhancer in B cells 1, p105
chr1	128281378	128281648	271	*	3.16	0.13	4.07	-3.94	7.8e-06	0.000765	0.77	1.41	10.8	22.83	Distal Intergenic	1	128244181	128279377	35197	1	67812	uc007cll.1	37197	ENSMUSG00000026353	Ubxn4	UBX domain protein 4
chr17	24309200	24309515	316	*	3.16	0.13	4.07	-3.94	7.8e-06	0.000765	0.77	1.41	10.8	22.83	Intron (uc008avk.1/381072, intron 11 of 29)	17	24264279	24347285	83007	2	381072	uc008avk.1	37770	ENSMUSG00000035435	Abca17	ATP-binding cassette, sub-family A (ABC1), member 17
chr12	27356917	27357420	504	*	3.73	1.17	4.61	-3.43	7.83e-06	0.000765	3.1	1.41	14.04	34.67	Distal Intergenic	12	27334268	27342718	8451	2	20666	uc007nfn.2	-14199	ENSMUSG00000063632	Sox11	SRY (sex determining region Y)-box 11
chr2	160742288	160742911	624	*	4.24	1.93	5.09	-3.16	7.85e-06	0.000765	6.2	1.41	45.37	22.83	Promoter (1-2kb)	2	160740987	160762506	21520	1	18803	uc008nrb.1	1301	ENSMUSG00000016933	Plcg1	phospholipase C, gamma 1
chr16	31546151	31546588	438	*	3.63	0.9	4.52	-3.62	7.94e-06	0.000768	2.32	1.41	35.65	10.15	Distal Intergenic	16	31618133	31638979	20847	1	224098	uc007yxn.1	-71545	NA	Gm536	predicted gene 536
chr5	30692047	30692381	335	*	3.43	0.57	4.32	-3.76	7.95e-06	0.000768	1.55	1.41	24.85	15.22	Distal Intergenic	5	30711564	30799369	87806	1	65254	uc008wvw.1	-19183	ENSMUSG00000029168	Dpysl5	dihydropyrimidinase-like 5
chr14	59754355	59754696	342	*	3.19	0.13	4.1	-3.97	7.98e-06	0.000768	0.77	1.41	17.28	16.91	Intron (uc007uet.1/50769, intron 32 of 35)	14	59647741	59685041	37301	2	50769	uc007ues.2	-69314	ENSMUSG00000021983	Atp8a2	ATPase, aminophospholipid transporter-like, class I, type 8A, member 2
chr5	33922880	33923244	365	*	3.19	0.13	4.1	-3.97	7.98e-06	0.000768	0.77	1.41	17.28	16.91	Intron (uc008xbn.2/24116, intron 1 of 10)	5	33898179	33936258	38080	2	24116	uc008xbn.2	13014	ENSMUSG00000029111	Nelfa	negative elongation factor complex member A, Whsc2
chr4	147416517	147416768	252	*	3.74	1.17	4.62	-3.44	8e-06	0.000768	3.1	1.41	19.44	29.59	Intron (uc008vsu.3/195531, intron 1 of 2)	4	147500686	147513420	12735	1	195531	uc057lky.1	-83918	ENSMUSG00000078496	Zfp982	zinc finger protein 982
chr2	57499089	57499416	328	*	3.45	0.57	4.34	-3.78	8.01e-06	0.000768	1.55	1.41	31.33	9.3	Distal Intergenic	2	57244359	57310257	65899	1	14571	uc008jsd.1	254730	ENSMUSG00000026827	Gpd2	glycerol phosphate dehydrogenase 2, mitochondrial
chr9	46806299	46806757	459	*	3.56	0.9	4.44	-3.54	8.06e-06	0.00077	2.32	1.41	9.72	33.82	Distal Intergenic	9	46913603	46922567	8965	1	73040	uc009phk.1	-106846	ENSMUSG00000099696	2900052N01Rik	RIKEN cDNA 2900052N01 gene
chr3	54329567	54329859	293	*	3.15	0.13	4.06	-3.93	8.1e-06	0.00077	0.77	1.41	9.72	23.68	Distal Intergenic	3	54361107	54391041	29935	1	50706	uc008pfh.2	-31248	ENSMUSG00000027750	Postn	periostin, osteoblast specific factor
chr5	88983377	88983665	289	*	3.15	0.13	4.06	-3.93	8.1e-06	0.00077	0.77	1.41	9.72	23.68	Intron (uc008yaj.2/54403, intron 3 of 24)	5	89028134	89239656	211523	1	54403	uc012dyd.1	-44469	ENSMUSG00000060961	Slc4a4	solute carrier family 4 (anion exchanger), member 4
chr3	118423153	118423445	293	*	3.21	0.13	4.12	-3.99	8.17e-06	0.000772	0.77	1.41	23.77	10.99	Distal Intergenic	3	118433857	118433929	73	1	387155	uc012cwx.1	-10412	ENSMUSG00000065569	Mir137	microRNA 137
chr6	89607087	89607332	246	*	3.21	0.13	4.12	-3.99	8.17e-06	0.000772	0.77	1.41	23.77	10.99	Distal Intergenic	6	89418347	89595652	177306	2	66098	uc009cwi.2	-11435	ENSMUSG00000030086	Chchd6	coiled-coil-helix-coiled-coil-helix domain containing 6
chr3	21847405	21847792	388	*	3.42	0.57	4.32	-3.75	8.25e-06	0.000777	1.55	1.41	23.77	16.07	Distal Intergenic	3	22076652	22216594	139943	1	81004	uc008osw.1	-228860	ENSMUSG00000027630	Tbl1xr1	transducin (beta)-like 1X-linked receptor 1
chr5	141005454	141005874	421	*	3.59	0.9	4.47	-3.57	8.28e-06	0.000777	2.32	1.41	21.6	22.83	Distal Intergenic	5	140872999	141000596	127598	2	108723	uc009aik.2	-4858	ENSMUSG00000036526	Card11	caspase recruitment domain family, member 11
chr2	114436263	114436565	303	*	3.18	0.13	4.09	-3.96	8.29e-06	0.000777	0.77	1.41	16.2	17.76	Distal Intergenic	2	114516418	114654928	138511	2	66632	uc008lqk.1	218363	ENSMUSG00000057147	Dph6	diphthamine biosynthesis 6
chr1	83420151	83420626	476	*	3.71	1.33	4.56	-3.23	8.41e-06	0.000781	0.77	4.24	30.25	16.91	Distal Intergenic	1	83265127	83408200	143074	2	77629	uc007bsr.2	-11951	ENSMUSG00000026163	Sphkap	SPHK1 interactor, AKAP domain containing
chr1	84916369	84916705	337	*	3.2	0.13	4.11	-3.98	8.49e-06	0.000785	0.77	1.41	22.68	11.84	Intron (uc007btd.1/71781, intron 3 of 4)	1	84906705	84935083	28379	2	71781	uc007btd.1	18378	ENSMUSG00000026220	Slc16a14	solute carrier family 16 (monocarboxylic acid transporters), member 14
chr5	53874178	53874509	332	*	3.2	0.13	4.11	-3.98	8.49e-06	0.000785	0.77	1.41	22.68	11.84	Intron (uc008xln.2/67249, intron 14 of 20)	5	53809627	53904380	94754	1	67249	uc008xlo.2	64551	ENSMUSG00000039178	Tbc1d19	TBC1 domain family, member 19
chr1	159435271	159435584	314	*	3.17	0.13	4.08	-3.95	8.61e-06	0.000794	0.77	1.41	15.12	18.6	Distal Intergenic	1	159523769	159924922	401154	1	21960	uc007dea.2	-88185	ENSMUSG00000015829	Tnr	tenascin R
chr16	41158513	41159020	508	*	3.75	1.17	4.63	-3.45	8.64e-06	0.000794	3.1	1.41	29.17	20.29	Intron (uc007zfr.2/268890, intron 2 of 8)	16	41533342	42146213	612872	1	268890	uc007zfs.1	-374322	ENSMUSG00000061080	Lsamp	limbic system-associated membrane protein
chr2	45037605	45037946	342	*	3.22	0.13	4.13	-4	8.7e-06	0.000798	0.77	1.41	29.17	5.92	Intron (uc008jpc.2/24136, intron 1 of 8)	2	45023100	45023177	78	2	100628598	uc029txb.1	-14428	ENSMUSG00000092679	Mir5129	microRNA 5129
chr16	19245822	19246143	322	*	3.38	0.57	4.28	-3.71	8.8e-06	0.000802	1.55	1.41	15.12	23.68	Intron (uc029swm.1/uc029swm.1, intron 2 of 14)	16	19285794	19286741	948	2	258443	uc007yot.1	40598	ENSMUSG00000050742	Olfr164	olfactory receptor 164
chr2	103936499	103936837	339	*	3.19	0.13	4.1	-3.97	8.82e-06	0.000802	0.77	1.41	21.6	12.68	Distal Intergenic	2	103957995	103981878	23884	1	16909	uc012caj.1	-21158	ENSMUSG00000032698	Lmo2	LIM domain only 2
chr5	97354070	97354381	312	*	3.19	0.13	4.1	-3.97	8.82e-06	0.000802	0.77	1.41	21.6	12.68	Distal Intergenic	5	97382209	97392330	10122	2	97243	uc008yfw.1	37949	ENSMUSG00000046000	Naa11	N(alpha)-acetyltransferase 11, NatA catalytic subunit
chr3	59476136	59476523	388	*	3.59	0.9	4.48	-3.57	8.85e-06	0.000802	2.32	1.41	25.93	18.6	Distal Intergenic	3	59327784	59344394	16611	2	242050	uc057lft.1	-131742	ENSMUSG00000036334	Igsf10	immunoglobulin superfamily, member 10
chr10	9942329	9942652	324	*	3.16	0.13	4.07	-3.94	8.94e-06	0.000807	0.77	1.41	14.04	19.45	Distal Intergenic	10	9755547	9901040	145494	2	78808	uc007eiz.2	-41289	ENSMUSG00000019790	Stxbp5	syntaxin binding protein 5 (tomosyn)
chr11	73121375	73121706	332	*	3.16	0.13	4.07	-3.94	8.94e-06	0.000807	0.77	1.41	14.04	19.45	Intron (uc007jzx.2/16407, intron 16 of 25)	11	73135484	73138294	2811	2	14841	uc007jzz.2	16588	ENSMUSG00000050107	Haspin	histone H3 associated protein kinase
chr5	36439013	36439539	527	*	3.81	1.36	4.67	-3.3	8.99e-06	0.000809	2.32	2.83	35.65	15.22	Distal Intergenic	5	36447611	36464854	17244	2	76710	uc008xen.2	25315	ENSMUSG00000039563	2210406O10Rik	RIKEN cDNA 2210406O10 gene
chr1	35345424	35345693	270	*	3.12	0.13	4.03	-3.9	9.06e-06	0.00081	0.77	1.41	6.48	26.21	Distal Intergenic	1	34849959	34879585	29627	1	226971	uc007apl.1	495465	ENSMUSG00000026123	Plekhb2	pleckstrin homology domain containing, family B (evectins) member 2
chr6	108675881	108676247	367	*	3.38	0.57	4.27	-3.7	9.12e-06	0.00081	1.55	1.41	14.04	24.52	Distal Intergenic	6	108577036	108660934	83899	2	75394	uc009ddk.2	-14947	ENSMUSG00000087341	0610040F04Rik	RIKEN cDNA 0610040F04 gene
chr1	99871557	99871896	340	*	3.18	0.13	4.09	-3.96	9.17e-06	0.00081	0.77	1.41	20.52	13.53	Intron (uc007cfy.1/241175, intron 1 of 23)	1	99772765	100485942	713178	1	241175	uc007cfy.1	98792	ENSMUSG00000067028	Cntnap5b	contactin associated protein-like 5B
chr11	108732162	108732453	292	*	3.18	0.13	4.09	-3.96	9.17e-06	0.00081	0.77	1.41	20.52	13.53	Intron (uc007mbr.1/76380, intron 22 of 27)	11	108682609	108860615	178007	1	76380	uc007mbt.1	49553	ENSMUSG00000020728	Cep112	centrosomal protein 112
chr14	59639484	59639776	293	*	3.18	0.13	4.09	-3.96	9.17e-06	0.00081	0.77	1.41	20.52	13.53	Distal Intergenic	14	59625281	59631660	6380	1	219134	uc007uer.2	14203	ENSMUSG00000044461	Shisa2	shisa family member 2
chr6	84334800	84335097	298	*	3.18	0.13	4.09	-3.96	9.17e-06	0.00081	0.77	1.41	20.52	13.53	Distal Intergenic	6	84412942	84423838	10897	2	100038556	uc009cox.1	88741	ENSMUSG00000107797	Gm10445	predicted gene 10445
chr13	49782021	49782435	415	*	3.4	0.57	4.29	-3.72	9.2e-06	0.00081	1.55	1.41	20.52	18.6	Distal Intergenic	13	49682130	49734267	52138	1	105148	uc007qjv.2	99891	ENSMUSG00000037851	Iars	isoleucine-tRNA synthetase
chr17	83732199	83732554	356	*	3.4	0.57	4.29	-3.72	9.2e-06	0.00081	1.55	1.41	20.52	18.6	Intron (uc008dsf.2/116871, intron 3 of 13)	17	83706163	83821516	115354	1	116871	uc008dsj.2	26036	ENSMUSG00000055817	Mta3	metastasis associated 3
chr16	11894119	11894442	324	*	3.15	0.13	4.06	-3.93	9.29e-06	0.000814	0.77	1.41	12.96	20.29	Intron (uc007yfm.1/223978, intron 1 of 3)	16	11901364	11930594	29231	1	791359	uc007yfq.3	-6922	ENSMUSG00000055015	Gm9961	predicted gene 9961
chr3	26333811	26334072	262	*	3.15	0.13	4.06	-3.93	9.29e-06	0.000814	0.77	1.41	12.96	20.29	Promoter (1-2kb)	3	26131670	26331909	200240	2	192167	uc008otd.1	-1902	ENSMUSG00000063887	Nlgn1	neuroligin 1
chr12	72399933	72400373	441	*	3.58	0.9	4.46	-3.56	9.48e-06	0.000826	2.32	1.41	23.77	20.29	Intron (uc007nvk.2/104001, intron 1 of 8)	12	72211749	72409054	197306	2	104001	uc007nvk.2	8681	ENSMUSG00000021087	Rtn1	reticulon 1
chr11	55877833	55878087	255	*	3.17	0.13	4.08	-3.95	9.53e-06	0.000826	0.77	1.41	19.44	14.37	Distal Intergenic	11	56024990	56040987	15998	2	216749	uc007izq.1	162900	ENSMUSG00000037393	Nmur2	neuromedin U receptor 2
chr14	12158094	12158411	318	*	3.17	0.13	4.08	-3.95	9.53e-06	0.000826	0.77	1.41	19.44	14.37	Intron (uc007sfm.2/19270, intron 12 of 29)	14	12190036	12242039	52004	1	19270	uc057kri.1	-31625	ENSMUSG00000021745	Ptprg	protein tyrosine phosphatase, receptor type, G
chr8	22921903	22922146	244	*	3.17	0.13	4.08	-3.95	9.53e-06	0.000826	0.77	1.41	19.44	14.37	Intron (uc009lec.1/244349, intron 10 of 17)	8	22974836	23150497	175662	1	11733	uc009lee.3	-52690	ENSMUSG00000031543	Ank1	ankyrin 1, erythroid
chr19	45135414	45135666	253	*	3.14	0.13	4.05	-3.92	9.65e-06	0.000826	0.77	1.41	11.88	21.14	Distal Intergenic	19	45150715	45156943	6229	1	21908	uc008hqu.1	-15049	ENSMUSG00000025215	Tlx1	T cell leukemia, homeobox 1
chr7	121820645	121821120	476	*	3.86	1.4	4.72	-3.32	9.73e-06	0.000826	3.87	1.41	20.52	32.13	Distal Intergenic	7	121865038	121918728	53691	1	20277	uc009jnx.2	-43918	ENSMUSG00000030873	Scnn1b	sodium channel, nonvoltage-gated 1 beta
chr14	76718326	76718622	297	*	3.19	0.13	4.1	-3.97	9.78e-06	0.000826	0.77	1.41	25.93	8.46	Distal Intergenic	14	76677568	76687108	9541	1	73272	uc007urp.2	40758	ENSMUSG00000101009	1700108F19Rik	RIKEN cDNA 1700108F19 gene
chr16	28000501	28000796	296	*	3.19	0.13	4.1	-3.97	9.78e-06	0.000826	0.77	1.41	25.93	8.46	Distal Intergenic	16	27849930	27926128	76199	1	100038623	uc012adw.1	150571	ENSMUSG00000116654	Gm10823	predicted gene 10823
chr2	133825184	133825481	298	*	3.19	0.13	4.1	-3.97	9.78e-06	0.000826	0.77	1.41	25.93	8.46	Distal Intergenic	2	133564708	133564794	87	1	100526500	uc056zps.1	260476	ENSMUSG00000093338	Mir3090	microRNA 3090
chr18	23842378	23842740	363	*	3.55	0.9	4.44	-3.53	9.84e-06	0.000826	2.32	1.41	16.2	27.06	Intron (uc008egd.1/212307, intron 3 of 4)	18	23803970	23893861	89892	1	212307	uc008egf.2	38408	ENSMUSG00000024277	Mapre2	microtubule-associated protein, RP/EB family, member 2
chr10	11309878	11310213	336	*	3.16	0.13	4.07	-3.94	9.9e-06	0.000826	0.77	1.41	18.36	15.22	Distal Intergenic	10	11281587	11297969	16383	1	71865	uc011xad.1	28291	ENSMUSG00000047648	Fbxo30	F-box protein 30
chr13	47315456	47315697	242	*	3.16	0.13	4.07	-3.94	9.9e-06	0.000826	0.77	1.41	18.36	15.22	Distal Intergenic	13	47194003	47247991	53989	1	218215	uc007qhz.2	121453	ENSMUSG00000038068	Rnf144b	ring finger protein 144B
chr13	60226117	60226454	338	*	3.16	0.13	4.07	-3.94	9.9e-06	0.000826	0.77	1.41	18.36	15.22	Distal Intergenic	13	60205471	60216018	10548	1	100503759	uc007qvj.1	20646	ENSMUSG00000050765	Gm5084	predicted gene 5084
chr18	31227327	31227668	342	*	3.16	0.13	4.07	-3.94	9.9e-06	0.000826	0.77	1.41	18.36	15.22	Intron (uc008ehx.1/19762, intron 2 of 4)	18	30974314	31317128	342815	2	19762	uc008ehx.1	89460	ENSMUSG00000057455	Rit2	Ras-like without CAAX 2
chr2	67607131	67607386	256	*	3.16	0.13	4.07	-3.94	9.9e-06	0.000826	0.77	1.41	18.36	15.22	Distal Intergenic	2	67675457	67675516	60	1	102465706	uc033hnh.1	-68071	ENSMUSG00000098299	Mir7224	microRNA 7224
chr3	60727023	60727270	248	*	3.16	0.13	4.07	-3.94	9.9e-06	0.000826	0.77	1.41	18.36	15.22	Distal Intergenic	3	60528756	60619047	90292	1	56758	uc008pjg.1	198267	ENSMUSG00000027763	Mbnl1	muscleblind like splicing factor 1
chr6	72690238	72690518	281	*	3.16	0.13	4.07	-3.94	9.9e-06	0.000826	0.77	1.41	18.36	15.22	Intron (uc009ciz.2/21415, intron 3 of 12)	6	72629831	72637717	7887	1	100038714	uc029vwg.1	60407	NA	Gm15401	predicted gene 15401
chr7	131779218	131779429	212	*	3.16	0.13	4.07	-3.94	9.9e-06	0.000826	0.77	1.41	18.36	15.22	Distal Intergenic	7	131966460	131985633	19174	1	233919	uc009kbs.1	-187031	ENSMUSG00000040125	Gpr26	G protein-coupled receptor 26
chr12	63272139	63272448	310	*	3.13	0.13	4.04	-3.91	1e-05	0.000834	0.77	1.41	10.8	21.98	Distal Intergenic	12	62687787	62688336	550	1	73309	uc057bbm.1	584352	NA	Spanxn4	SPANX family, member N4
chr2	78309048	78309402	355	*	3.58	0.9	4.46	-3.56	1.01e-05	0.000842	2.32	1.41	28.09	16.07	Distal Intergenic	2	78237547	78302230	64684	1	329436	uc008kgl.1	71501	ENSMUSG00000054510	Gm14461	predicted gene 14461
chr6	119584814	119585247	434	*	3.72	1.17	4.59	-3.42	1.02e-05	0.000845	3.1	1.41	23.77	24.52	Intron (uc009dmk.1/111173, intron 20 of 20)	6	119432531	119544347	111817	2	22419	uc009dmi.2	-40467	ENSMUSG00000030170	Wnt5b	wingless-type MMTV integration site family, member 5B
chr16	64533879	64534217	339	*	3.15	0.13	4.06	-3.93	1.03e-05	0.000848	0.77	1.41	17.28	16.07	Distal Intergenic	16	64477810	64479134	1325	2	224291	uc012aha.2	-54745	ENSMUSG00000068167	Csnka2ip	casein kinase 2, alpha prime interacting protein
chr6	112550928	112551403	476	*	3.98	1.6	4.83	-3.23	1.03e-05	0.000848	4.65	1.41	24.85	32.13	Distal Intergenic	6	112473684	112490183	16500	2	18430	uc057lrd.1	-60745	ENSMUSG00000049112	Oxtr	oxytocin receptor
chr3	22408851	22409446	596	*	4.41	2.29	5.23	-2.94	1.03e-05	0.000848	6.97	2.83	30.25	44.81	Distal Intergenic	3	22251370	22251607	238	1	19784	uc012cny.2	157481	NA	Rprl2	ribonuclease P RNA-like 2
chr13	41288778	41289073	296	*	3.12	0.13	4.02	-3.9	1.04e-05	0.000853	0.77	1.41	9.72	22.83	Distal Intergenic	13	41249844	41276577	26734	1	108934	uc007qfc.2	38934	ENSMUSG00000091264	Smim13	small integral membrane protein 13
chr6	139078871	139079112	242	*	3.17	0.13	4.08	-3.95	1.06e-05	0.000864	0.77	1.41	23.77	10.15	Distal Intergenic	6	139315597	139322576	6980	2	70962	uc009enr.1	243464	ENSMUSG00000108128	4922502N22Rik	RIKEN cDNA 4922502N22 gene
chr14	14355986	14356304	319	*	3.14	0.13	4.05	-3.92	1.07e-05	0.000864	0.77	1.41	16.2	16.91	Distal Intergenic	14	14347010	14355490	8481	1	16188	uc011zgc.1	8976	ENSMUSG00000068758	Il3ra	interleukin 3 receptor, alpha chain
chr3	3535210	3535532	323	*	3.14	0.13	4.05	-3.92	1.07e-05	0.000864	0.77	1.41	16.2	16.91	Intron (uc008ony.2/30942, intron 1 of 9)	3	3508030	3659800	151771	1	30942	uc008ony.2	27180	ENSMUSG00000017688	Hnf4g	hepatocyte nuclear factor 4, gamma
chr3	26669190	26669493	304	*	3.14	0.13	4.05	-3.92	1.07e-05	0.000864	0.77	1.41	16.2	16.91	Intron (uc008otf.3/70862, intron 2 of 9)	3	26637631	26983212	345582	1	70862	uc008otg.1	31559	ENSMUSG00000039335	Spata16	spermatogenesis associated 16
chr3	41286735	41287045	311	*	3.14	0.13	4.05	-3.92	1.07e-05	0.000864	0.77	1.41	16.2	16.91	Exon (uc008pcf.1/uc008pcf.1, exon 2 of 2)	3	41066326	41083046	16721	2	70804	uc008pce.2	-203689	ENSMUSG00000049940	Pgrmc2	progesterone receptor membrane component 2
chr5	97307065	97307321	257	*	3.14	0.13	4.05	-3.92	1.07e-05	0.000864	0.77	1.41	16.2	16.91	Distal Intergenic	5	97382209	97392330	10122	2	97243	uc008yfw.1	85009	ENSMUSG00000046000	Naa11	N(alpha)-acetyltransferase 11, NatA catalytic subunit
chr7	69064488	69064765	278	*	3.38	0.57	4.28	-3.71	1.07e-05	0.000866	1.55	1.41	22.68	16.07	Distal Intergenic	7	68741593	68749238	7646	2	66412	uc009hji.1	-315250	ENSMUSG00000042659	Arrdc4	arrestin domain containing 4
chr14	78078417	78078704	288	*	3.67	1.33	4.52	-3.19	1.09e-05	0.00088	0.77	4.24	28.09	17.76	Intron (uc007usf.1/uc007usf.1, intron 1 of 1)	14	78081024	78089007	7984	2	219170	uc007usg.1	10303	ENSMUSG00000045655	Fam216b	family with sequence similarity 216, member B
chr5	115752496	115752714	219	*	3.16	0.13	4.07	-3.94	1.1e-05	0.00088	0.77	1.41	22.68	10.99	Distal Intergenic	5	115649286	115731559	82274	2	75665	uc008zel.1	-20937	ENSMUSG00000041609	Bicdl1	BICD family like cargo adaptor 1
chr1	76448546	76448805	260	*	3.13	0.13	4.04	-3.91	1.11e-05	0.00088	0.77	1.41	15.12	17.76	Distal Intergenic	1	76489133	76502028	12896	1	620079	uc007bpy.1	-40328	ENSMUSG00000100553	Gm17751	predicted gene, 17751
chr11	94036115	94036387	273	*	3.13	0.13	4.04	-3.91	1.11e-05	0.00088	0.77	1.41	15.12	17.76	Intron (uc007kxv.1/70834, intron 2 of 4)	11	94044205	94126083	81879	1	70834	uc007kya.2	-7818	ENSMUSG00000020859	Spag9	sperm associated antigen 9
chr5	131192363	131192668	306	*	3.13	0.13	4.04	-3.91	1.11e-05	0.00088	0.77	1.41	15.12	17.76	Intron (uc008zuq.1/212996, intron 1 of 10)	5	130874951	131307522	432572	2	212996	uc008zuq.1	114854	ENSMUSG00000034040	Galnt17	polypeptide N-acetylgalactosaminyltransferase 17
chr3	113002284	113002518	235	*	3.1	0.13	4	-3.87	1.12e-05	0.00088	0.77	1.41	7.56	24.52	Distal Intergenic	3	113147656	113156727	9072	2	545562	uc008rav.2	154209	ENSMUSG00000083079	Amy2b	amylase 2b
chr3	134023945	134024205	261	*	3.1	0.13	4	-3.87	1.12e-05	0.00088	0.77	1.41	7.56	24.52	Intron (uc008rks.1/uc008rks.1, intron 2 of 2)	3	134236495	134262090	25596	1	319478	uc008rkw.3	-212290	ENSMUSG00000044365	Cxxc4	CXXC finger 4
chr4	66799480	66799762	283	*	3.1	0.13	4	-3.87	1.12e-05	0.00088	0.77	1.41	7.56	24.52	Distal Intergenic	4	66827551	66846581	19031	1	21898	uc008thv.2	-27789	ENSMUSG00000039005	Tlr4	toll-like receptor 4
chr8	43058780	43059127	348	*	3.1	0.13	4	-3.87	1.12e-05	0.00088	0.77	1.41	7.56	24.52	Distal Intergenic	8	43129807	43141486	11680	2	244448	uc009lnz.1	82359	ENSMUSG00000031651	Triml1	tripartite motif family-like 1
chr9	12210822	12211156	335	*	3.41	0.85	4.28	-3.43	1.12e-05	0.00088	0.77	2.83	15.12	23.68	Distal Intergenic	9	13091267	13105855	14589	2	78219	uc009odt.1	894699	ENSMUSG00000111830	4930568E12Rik	RIKEN cDNA 4930568E12 gene
chr15	27963006	27963334	329	*	3.54	0.9	4.42	-3.52	1.13e-05	0.00088	2.32	1.41	18.36	24.52	Intron (uc007vjw.1/223435, intron 1 of 56)	15	27730649	28025848	295200	2	223435	uc007vjw.1	62514	ENSMUSG00000022263	Trio	triple functional domain (PTPRF interacting)
chr6	113427995	113428365	371	*	3.54	0.9	4.42	-3.52	1.13e-05	0.00088	2.32	1.41	18.36	24.52	Exon (uc009dgb.2/14311, exon 5 of 6)	6	113424634	113435755	11122	2	14311	uc009dgb.2	7390	ENSMUSG00000030278	Cidec	cell death-inducing DFFA-like effector c
chr14	53874371	53874882	512	*	4.1	2	4.92	-2.92	1.13e-05	0.00088	2.32	5.65	29.17	31.29	Intron (uc057ksl.1/uc057ksl.1, intron 2 of 5)	14	54235485	54253929	18445	2	13135	uc007tvm.2	379047	ENSMUSG00000022174	Dad1	defender against cell death 1
chr2	48694357	48694743	387	*	3.66	1.33	4.51	-3.19	1.13e-05	0.00088	0.77	4.24	27.01	18.6	Distal Intergenic	2	48814109	48903264	89156	1	11480	uc008jpn.2	-119366	ENSMUSG00000052155	Acvr2a	activin receptor IIA
chr14	41967884	41968097	214	*	3.16	0.13	4.06	-3.93	1.14e-05	0.00088	0.77	1.41	21.6	11.84	Distal Intergenic	14	42089750	42095277	5528	2	73553	uc033gph.1	127180	ENSMUSG00000090462	1700091H14Rik	RIKEN cDNA 1700091H14 gene
chr19	19045485	19045756	272	*	3.16	0.13	4.06	-3.93	1.14e-05	0.00088	0.77	1.41	21.6	11.84	Intron (uc008gye.2/225998, intron 1 of 9)	19	18975971	19001117	25147	2	225998	uc008gyg.1	-44368	ENSMUSG00000036192	Rorb	RAR-related orphan receptor beta
chr7	6202872	6203162	291	*	3.16	0.13	4.06	-3.93	1.14e-05	0.00088	0.77	1.41	21.6	11.84	Promoter (<=1kb)	7	6202800	6211384	8585	1	232836	uc009fay.1	72	ENSMUSG00000034660	Galp	galanin-like peptide
chr12	105446656	105446921	266	*	3.35	0.57	4.24	-3.67	1.14e-05	0.00088	1.55	1.41	14.04	23.68	Distal Intergenic	12	105453856	105493095	39240	1	268595	uc007oyk.2	-6935	ENSMUSG00000094910	D430019H16Rik	RIKEN cDNA D430019H16 gene
chr13	7152698	7153057	360	*	3.73	1.17	4.6	-3.43	1.14e-05	0.00088	3.1	1.41	32.41	16.07	Distal Intergenic	13	6619061	6648771	29711	2	56421	uc007pkd.2	-503927	ENSMUSG00000021196	Pfkp	phosphofructokinase, platelet
chr14	51259770	51260024	255	*	3.12	0.13	4.03	-3.9	1.15e-05	0.000881	0.77	1.41	14.04	18.6	Distal Intergenic	14	51255261	51256112	852	2	93726	uc007tmw.2	-3658	ENSMUSG00000047222	Rnase2a	ribonuclease, RNase A family, 2A (liver, eosinophil-derived neurotoxin)
chr15	94050653	94050880	228	*	3.12	0.13	4.03	-3.9	1.15e-05	0.000881	0.77	1.41	14.04	18.6	Distal Intergenic	15	93904856	93927111	22256	2	77248	uc029suv.1	-123542	ENSMUSG00000116360	9430014N10Rik	RIKEN cDNA 9430014N10 gene
chr17	28425906	28426154	249	*	3.12	0.13	4.03	-3.9	1.15e-05	0.000881	0.77	1.41	14.04	18.6	Intron (uc008bqz.3/14229, intron 5 of 10)	17	28398753	28486149	87397	2	14229	uc008bqz.3	59995	ENSMUSG00000024222	Fkbp5	FK506 binding protein 5
chr3	26906680	26907040	361	*	3.09	0.13	3.99	-3.86	1.16e-05	0.000887	0.77	1.41	6.48	25.37	Intron (uc008otf.3/70862, intron 6 of 9)	3	27097222	27153836	56615	2	13605	uc008otj.2	246796	ENSMUSG00000027699	Ect2	ect2 oncogene
chr16	5377527	5377889	363	*	3.55	0.9	4.43	-3.53	1.17e-05	0.000887	2.32	1.41	23.77	19.45	Distal Intergenic	16	5247387	5255956	8570	2	70511	uc007yca.1	-121571	ENSMUSG00000022544	Eef2kmt	eukaryotic elongation factor 2 lysine methyltransferase
chr18	53542783	53543149	367	*	3.64	1.33	4.49	-3.16	1.18e-05	0.000892	0.77	4.24	19.44	25.37	Intron (uc008exv.1/225518, intron 4 of 6)	18	53551594	53575857	24264	1	225518	uc008exw.1	-8445	ENSMUSG00000069378	Prdm6	PR domain containing 6
chr3	28038872	28039102	231	*	3.15	0.13	4.05	-3.92	1.19e-05	0.000892	0.77	1.41	20.52	12.68	Intron (uc008ott.2/18805, intron 7 of 26)	3	28031237	28133362	102126	1	18805	uc008otw.2	7635	ENSMUSG00000027695	Pld1	phospholipase D1
chr8	7100281	7100574	294	*	3.15	0.13	4.05	-3.92	1.19e-05	0.000892	0.77	1.41	20.52	12.68	Distal Intergenic	8	8617439	8660773	43335	2	13642	uc009kue.1	1560199	ENSMUSG00000001300	Efnb2	ephrin B2
chr9	13083742	13084038	297	*	3.15	0.13	4.05	-3.92	1.19e-05	0.000892	0.77	1.41	20.52	12.68	Distal Intergenic	9	13091267	13105855	14589	2	78219	uc009odt.1	21817	ENSMUSG00000111830	4930568E12Rik	RIKEN cDNA 4930568E12 gene
chr3	60663738	60664050	313	*	3.11	0.13	4.02	-3.89	1.2e-05	0.000898	0.77	1.41	12.96	19.45	Distal Intergenic	3	60528756	60619047	90292	1	56758	uc008pjg.1	134982	ENSMUSG00000027763	Mbnl1	muscleblind like splicing factor 1
chr5	19462841	19463328	488	*	3.69	1.17	4.56	-3.38	1.2e-05	0.000898	3.1	1.41	18.36	28.75	Intron (uc012dsm.1/50791, intron 1 of 22)	5	19227046	20704792	1477747	1	50791	uc012dsm.1	235795	ENSMUSG00000040003	Magi2	membrane associated guanylate kinase, WW and PDZ domain containing 2
chr7	89499522	89499931	410	*	3.6	1.13	4.46	-3.33	1.2e-05	0.000898	1.55	2.83	23.77	20.29	Distal Intergenic	7	89507785	89517586	9802	2	76453	uc009ifz.1	17655	ENSMUSG00000039405	Prss23	protease, serine 23
chr3	56666195	56666479	285	*	3.39	0.85	4.26	-3.41	1.2e-05	0.000898	0.77	2.83	12.96	25.37	Distal Intergenic	3	55625198	56183701	558504	2	26422	uc033htl.1	-482494	ENSMUSG00000027799	Nbea	neurobeachin
chr3	29251640	29251904	265	*	3.08	0.13	3.98	-3.85	1.21e-05	0.000899	0.77	1.41	5.4	26.21	Intron (uc008oui.1/75740, intron 4 of 11)	3	29416823	29416920	98	1	791072	uc012coe.1	-164919	ENSMUSG00000076120	Mir551b	microRNA 551b
chr13	40859149	40859575	427	*	3.67	1.17	4.54	-3.37	1.21e-05	0.000901	3.1	1.41	11.88	34.67	Promoter (<=1kb)	13	40859768	40960892	101125	1	14538	uc007qel.2	-193	ENSMUSG00000021360	Gcnt2	glucosaminyl (N-acetyl) transferase 2, I-branching enzyme
chr12	108414612	108415023	412	*	3.63	1.33	4.48	-3.15	1.22e-05	0.000901	0.77	4.24	18.36	26.21	Intron (uc007ozp.2/68519, intron 1 of 6)	12	108410633	108539564	128932	1	68519	uc007ozr.2	3979	ENSMUSG00000058070	Eml1	echinoderm microtubule associated protein like 1
chr11	92965568	92965835	268	*	3.17	0.13	4.08	-3.95	1.22e-05	0.000901	0.77	1.41	27.01	6.76	Distal Intergenic	11	93098410	93491923	393514	1	72605	uc007kxg.1	-132575	ENSMUSG00000056158	Car10	carbonic anhydrase 10
chr10	23281068	23281480	413	*	3.33	0.57	4.22	-3.65	1.23e-05	0.000903	1.55	1.41	11.88	25.37	Intron (uc057kic.1/14051, intron 1 of 17)	10	23104168	23323146	218979	2	14051	uc057kic.1	41666	ENSMUSG00000010461	Eya4	EYA transcriptional coactivator and phosphatase 4
chr2	78246918	78247121	204	*	3.14	0.13	4.04	-3.91	1.23e-05	0.000903	0.77	1.41	19.44	13.53	Intron (uc008kgl.1/329436, intron 1 of 5)	2	78237547	78302230	64684	1	329436	uc008kgl.1	9371	ENSMUSG00000054510	Gm14461	predicted gene 14461
chr7	119701724	119702013	290	*	3.14	0.13	4.04	-3.91	1.23e-05	0.000903	0.77	1.41	19.44	13.53	Intron (uc009jln.2/233801, intron 4 of 13)	7	119690026	119714566	24541	1	233801	uc009jln.2	11698	ENSMUSG00000047026	Acsm4	acyl-CoA synthetase medium-chain family member 4
chr5	126641936	126642501	566	*	4.38	2.29	5.2	-2.91	1.23e-05	0.000903	6.97	2.83	28.09	45.66	Distal Intergenic	5	127030789	127088529	57741	1	71247	uc008zrw.1	-388288	ENSMUSG00000105490	4933438B17Rik	RIKEN cDNA 4933438B17 gene
chr14	33454309	33454567	259	*	3.1	0.13	4.01	-3.88	1.24e-05	0.000903	0.77	1.41	11.88	20.29	Distal Intergenic	14	33406871	33447158	40288	2	26419	uc007szv.2	-7151	ENSMUSG00000021936	Mapk8	mitogen-activated protein kinase 8
chr17	72585863	72586085	223	*	3.1	0.13	4.01	-3.88	1.24e-05	0.000903	0.77	1.41	11.88	20.29	Intron (uc008dnb.1/11682, intron 1 of 28)	17	71868988	72604307	735320	2	11682	uc008dnb.1	18222	ENSMUSG00000055471	Alk	anaplastic lymphoma kinase
chr4	99583808	99584069	262	*	3.1	0.13	4.01	-3.88	1.24e-05	0.000903	0.77	1.41	11.88	20.29	Distal Intergenic	4	99656299	99658671	2373	1	15221	uc008tuv.1	-72230	ENSMUSG00000067261	Foxd3	forkhead box D3
chr1	97614313	97614754	442	*	3.68	1.17	4.55	-3.38	1.24e-05	0.000903	3.1	1.41	17.28	29.59	Distal Intergenic	1	97643902	97661676	17775	2	52392	uc007cfg.2	46922	ENSMUSG00000044768	D1Ertd622e	DNA segment, Chr 1, ERATO Doi 622, expressed
chr1	50928115	50928519	405	*	3.38	0.85	4.25	-3.4	1.25e-05	0.000903	0.77	2.83	11.88	26.21	Promoter (<=1kb)	1	50927523	51187270	259748	1	56363	uc007axj.1	592	ENSMUSG00000026109	Tmeff2	transmembrane protein with EGF-like and two follistatin-like domains 2
chr4	46445657	46446115	459	*	3.54	0.9	4.42	-3.52	1.25e-05	0.000903	2.32	1.41	21.6	21.14	Distal Intergenic	4	46451117	46472523	21407	1	67628	uc008stt.1	-5002	ENSMUSG00000028333	Anp32b	acidic (leucine-rich) nuclear phosphoprotein 32 family, member B
chr1	95132842	95133200	359	*	3.07	0.13	3.97	-3.84	1.26e-05	0.000903	0.77	1.41	4.32	27.06	Distal Intergenic	1	95313628	95327945	14318	1	67698	uc007cex.2	-180428	ENSMUSG00000051185	Fam174a	family with sequence similarity 174, member A
chr2	78480287	78480668	382	*	3.37	0.57	4.26	-3.7	1.26e-05	0.000903	1.55	1.41	24.85	13.53	Distal Intergenic	2	78237547	78302230	64684	1	329436	uc008kgl.1	242740	ENSMUSG00000054510	Gm14461	predicted gene 14461
chr3	153729412	153729886	475	*	3.83	1.4	4.69	-3.29	1.26e-05	0.000903	3.87	1.41	23.77	27.9	Distal Intergenic	3	153202509	153725133	522625	2	20447	uc008rtw.1	-4279	ENSMUSG00000052544	St6galnac3	ST6 (alpha-N-acetyl-neuraminyl-2,3-beta-galactosyl-1,3)-N-acetylgalactosaminide alpha-2,6-sialyltransferase 3
chr3	107939212	107939677	466	*	3.61	1.33	4.45	-3.13	1.26e-05	0.000905	0.77	4.24	10.8	32.98	3' UTR	3	107938848	107943749	4902	2	14867	uc008qxu.1	4072	ENSMUSG00000068762	Gstm6	glutathione S-transferase, mu 6
chr6	91845485	91845780	296	*	3.16	0.13	4.07	-3.94	1.27e-05	0.000905	0.77	1.41	25.93	7.61	Distal Intergenic	6	91878053	91884987	6935	1	232236	uc009cyj.1	-32273	ENSMUSG00000034083	Ccdc174	coiled-coil domain containing 174
chr17	14494164	14494483	320	*	3.13	0.13	4.03	-3.9	1.28e-05	0.000905	0.77	1.41	18.36	14.37	Distal Intergenic	17	14399060	14404790	5731	1	64074	uc008ana.3	95104	ENSMUSG00000023886	Smoc2	SPARC related modular calcium binding 2
chr2	128174123	128174393	271	*	3.13	0.13	4.03	-3.9	1.28e-05	0.000905	0.77	1.41	18.36	14.37	Distal Intergenic	2	128127575	128131498	3924	1	12125	uc008mgn.3	46548	ENSMUSG00000027381	Bcl2l11	BCL2-like 11 (apoptosis facilitator)
chr4	120974764	120975026	263	*	3.13	0.13	4.03	-3.9	1.28e-05	0.000905	0.77	1.41	18.36	14.37	Promoter (1-2kb)	4	120973259	120973322	64	2	102465614	uc033ieg.1	-1442	ENSMUSG00000106436	Mir7015	microRNA 7015
chr8	80513266	80513575	310	*	3.13	0.13	4.03	-3.9	1.28e-05	0.000905	0.77	1.41	18.36	14.37	Distal Intergenic	8	80494045	80510785	16741	1	14934	uc009miz.1	19221	ENSMUSG00000051839	Gypa	glycophorin A
chr14	124520002	124520391	390	*	3.34	0.57	4.23	-3.66	1.29e-05	0.000905	1.55	1.41	17.28	20.29	Intron (uc007vbw.2/14169, intron 1 of 4)	14	123978291	124677127	698837	2	14169	uc007vbw.2	156736	ENSMUSG00000025551	Fgf14	fibroblast growth factor 14
chr16	84594989	84595332	344	*	3.09	0.13	4	-3.87	1.29e-05	0.000905	0.77	1.41	10.8	21.14	Distal Intergenic	16	84679789	84685147	5359	1	78023	uc007ztc.1	-84457	NA	4930529L06Rik	RIKEN cDNA 4930529L06 gene
chr18	53259557	53259893	337	*	3.09	0.13	4	-3.87	1.29e-05	0.000905	0.77	1.41	10.8	21.14	Intron (uc008exs.1/69226, intron 1 of 7)	18	53245662	53390837	145176	1	69226	uc008ext.2	13895	ENSMUSG00000024535	Snx24	sorting nexing 24
chr4	124352650	124353003	354	*	3.37	0.85	4.24	-3.39	1.29e-05	0.000905	0.77	2.83	10.8	27.06	Distal Intergenic	4	124450239	124451288	1050	2	78460	uc008uqr.1	98285	NA	1700057H15Rik	RIKEN cDNA 1700057H15 gene
chr10	77202324	77202736	413	*	3.53	0.9	4.41	-3.51	1.29e-05	0.000905	2.32	1.41	20.52	21.98	Distal Intergenic	10	77052179	77166530	114352	2	12822	uc007fvh.2	-35794	ENSMUSG00000001435	Col18a1	collagen, type XVIII, alpha 1
chr15	87023243	87023677	435	*	3.53	0.9	4.41	-3.51	1.29e-05	0.000905	2.32	1.41	20.52	21.98	Distal Intergenic	15	87544299	87759364	215066	1	106014	uc007xee.1	-520622	ENSMUSG00000054863	Fam19a5	family with sequence similarity 19, member A5
chr2	5107955	5108316	362	*	3.53	0.9	4.41	-3.51	1.29e-05	0.000905	2.32	1.41	20.52	21.98	Distal Intergenic	2	5137776	5230871	93096	1	74186	uc008ifo.2	-29460	ENSMUSG00000026676	Ccdc3	coiled-coil domain containing 3
chr8	21768087	21768462	376	*	3.8	1.53	4.64	-3.11	1.3e-05	0.000907	1.55	4.24	31.33	18.6	Distal Intergenic	8	21776555	21795185	18631	1	13214	uc009lby.2	-8093	ENSMUSG00000044748	Defb1	defensin beta 1
chr8	42587044	42587361	318	*	3.06	0.13	3.96	-3.83	1.3e-05	0.000907	0.77	1.41	3.24	27.9	Distal Intergenic	8	43129807	43141486	11680	2	244448	uc009lnz.1	554125	ENSMUSG00000031651	Triml1	tripartite motif family-like 1
chr14	21282966	21283232	267	*	3.15	0.13	4.06	-3.93	1.32e-05	0.000914	0.77	1.41	24.85	8.46	Intron (uc007slc.2/11534, intron 6 of 6)	14	21076152	21448569	372418	1	11534	uc007sle.2	206814	ENSMUSG00000039197	Adk	adenosine kinase
chr5	21574396	21574693	298	*	3.38	0.57	4.27	-3.71	1.32e-05	0.000914	1.55	1.41	30.25	8.46	Intron (uc008wor.3/74511, intron 3 of 3)	5	21543527	21575911	32385	1	74511	uc008wor.3	30869	ENSMUSG00000039883	Lrrc17	leucine rich repeat containing 17
chr16	62714359	62714661	303	*	3.12	0.13	4.02	-3.89	1.33e-05	0.000916	0.77	1.41	17.28	15.22	Distal Intergenic	16	62734852	62786716	51865	2	106338	uc007zps.1	72055	ENSMUSG00000050312	Nsun3	NOL1/NOP2/Sun domain family member 3
chr6	139053288	139053605	318	*	3.12	0.13	4.02	-3.89	1.33e-05	0.000916	0.77	1.41	17.28	15.22	Distal Intergenic	6	139315597	139322576	6980	2	70962	uc009enr.1	268971	ENSMUSG00000108128	4922502N22Rik	RIKEN cDNA 4922502N22 gene
chrX	146916282	146916530	249	*	3.12	0.13	4.02	-3.89	1.33e-05	0.000916	0.77	1.41	17.28	15.22	Distal Intergenic	20	146962513	147078064	115552	1	15560	uc009unc.1	-45983	ENSMUSG00000041380	Htr2c	5-hydroxytryptamine (serotonin) receptor 2C
chr7	6287761	6288099	339	*	3.54	0.9	4.42	-3.52	1.34e-05	0.00092	2.32	1.41	25.93	16.91	Promoter (1-2kb)	7	6286580	6307883	21304	1	384763	uc012exj.1	1181	ENSMUSG00000054893	Zfp667	zinc finger protein 667
chr14	17385843	17386168	326	*	3.08	0.13	3.99	-3.86	1.34e-05	0.00092	0.77	1.41	9.72	21.98	Distal Intergenic	14	17660960	18038088	377129	1	21834	uc007shk.2	-274792	ENSMUSG00000021779	Thrb	thyroid hormone receptor beta
chr10	89633500	89634012	513	*	3.83	1.4	4.69	-3.28	1.36e-05	0.000931	3.87	1.41	27.01	24.52	Distal Intergenic	10	89574020	89621249	47230	2	216227	uc007gsk.2	-12251	ENSMUSG00000019935	Slc17a8	solute carrier family 17 (sodium-dependent inorganic phosphate cotransporter), member 8
chr13	74275085	74275542	458	*	3.83	1.4	4.69	-3.28	1.36e-05	0.000931	3.87	1.41	27.01	24.52	Intron (uc007rev.2/11624, intron 3 of 10)	13	74211118	74292331	81214	2	11624	uc007rev.2	16789	ENSMUSG00000021575	Ahrr	aryl-hydrocarbon receptor repressor
chr1	162463127	162463412	286	*	3.14	0.13	4.05	-3.92	1.37e-05	0.000931	0.77	1.41	23.77	9.3	Intron (uc007dga.2/103967, intron 1 of 20)	1	161987302	162478034	490733	2	103967	uc007dga.2	14622	ENSMUSG00000040265	Dnm3	dynamin 3
chr12	69356944	69357477	534	*	4.13	2.02	4.96	-2.94	1.38e-05	0.000931	3.87	4.24	24.85	37.2	Promoter (<=1kb)	12	69311543	69357176	45634	2	66244	uc007nse.2	0	ENSMUSG00000020982	Nemf	nuclear export mediator factor
chr3	156028343	156029043	701	*	4.61	2.83	5.39	-2.55	1.38e-05	0.000931	1.55	12.72	34.57	49.04	Distal Intergenic	3	155976354	156008592	32239	1	329780	uc029uph.1	51989	ENSMUSG00000104553	9330178D15Rik	RIKEN cDNA 9330178D15 gene
chr3	35139620	35139994	375	*	3.32	0.57	4.21	-3.65	1.38e-05	0.000931	1.55	1.41	15.12	21.98	Distal Intergenic	3	34922545	34922651	107	2	102466155	uc033hsy.1	-216969	ENSMUSG00000098862	Mir6378	microRNA 6378
chr19	41892449	41892795	347	*	3.52	0.9	4.39	-3.49	1.39e-05	0.000931	2.32	1.41	18.36	23.68	Exon (uc008hmk.1/107094, exon 3 of 34)	19	41862851	41896153	33303	2	107094	uc008hmk.1	3358	ENSMUSG00000035049	Rrp12	ribosomal RNA processing 12 homolog (S. cerevisiae)
chr2	97517986	97518326	341	*	3.53	0.9	4.41	-3.51	1.39e-05	0.000931	2.32	1.41	24.85	17.76	Intron (uc008lhc.2/241568, intron 6 of 7)	2	97467657	97631664	164008	1	241568	uc033hot.1	50329	ENSMUSG00000050587	Lrrc4c	leucine rich repeat containing 4C
chr8	115123474	115123907	434	*	3.53	0.9	4.41	-3.51	1.39e-05	0.000931	2.32	1.41	24.85	17.76	Intron (uc009nod.2/80707, intron 8 of 8)	8	115703253	115706894	3642	2	17132	uc009nof.1	582987	ENSMUSG00000055435	Maf	avian musculoaponeurotic fibrosarcoma oncogene homolog
chr10	53851217	53851549	333	*	3.07	0.13	3.98	-3.85	1.39e-05	0.000931	0.77	1.41	8.64	22.83	Distal Intergenic	10	53696997	53750909	53913	2	75906	uc007fbv.1	-100308	ENSMUSG00000019856	Fam184a	family with sequence similarity 184, member A
chr2	114025274	114025543	270	*	3.07	0.13	3.98	-3.85	1.39e-05	0.000931	0.77	1.41	8.64	22.83	Intron (uc008lpv.2/320846, intron 4 of 4)	2	114009601	114013619	4019	2	14617	uc008lpu.1	-11655	ENSMUSG00000068615	Gjd2	gap junction protein, delta 2
chr5	113995829	113996124	296	*	3.07	0.13	3.98	-3.85	1.39e-05	0.000931	0.77	1.41	8.64	22.83	Promoter (2-3kb)	5	113942219	113993757	51539	2	231637	uc008yyz.1	-2072	ENSMUSG00000042121	Ssh1	slingshot protein phosphatase 1
chr9	97201696	97201957	262	*	3.07	0.13	3.98	-3.85	1.39e-05	0.000931	0.77	1.41	8.64	22.83	Distal Intergenic	9	97077011	97111041	34031	2	192287	uc009rdb.1	-90655	ENSMUSG00000032449	Slc25a36	solute carrier family 25, member 36
chr14	13804819	13805172	354	*	3.42	0.85	4.29	-3.44	1.43e-05	0.000948	0.77	2.83	28.09	10.99	Distal Intergenic	14	13670876	13683148	12273	1	218739	uc007sgc.1	133943	ENSMUSG00000044772	Sntn	sentan, cilia apical structure protein
chr3	60559723	60560006	284	*	3.1	0.13	4	-3.87	1.44e-05	0.000948	0.77	1.41	15.12	16.91	Intron (uc008pjb.3/56758, intron 2 of 9)	3	60528756	60619047	90292	1	56758	uc008pjg.1	30967	ENSMUSG00000027763	Mbnl1	muscleblind like splicing factor 1
chr6	82412506	82412816	311	*	3.1	0.13	4	-3.87	1.44e-05	0.000948	0.77	1.41	15.12	16.91	Intron (uc009clh.2/21336, intron 2 of 5)	6	82402787	82560104	157318	1	21336	uc009cli.2	9719	ENSMUSG00000030043	Tacr1	tachykinin receptor 1
chr6	86928869	86929198	330	*	3.1	0.13	4	-3.87	1.44e-05	0.000948	0.77	1.41	15.12	16.91	Intron (uc009csr.1/269774, intron 2 of 8)	6	86849642	86925132	75491	1	269774	uc009csu.1	79227	ENSMUSG00000057230	Aak1	AP2 associated kinase 1
chr9	23018978	23019299	322	*	3.1	0.13	4	-3.87	1.44e-05	0.000948	0.77	1.41	15.12	16.91	Distal Intergenic	9	23223076	23485215	262140	1	73230	uc009oow.2	-203777	ENSMUSG00000031963	Bmper	BMP-binding endothelial regulator
chr14	46571015	46571364	350	*	3.32	0.57	4.2	-3.64	1.44e-05	0.000948	1.55	1.41	14.04	22.83	Exon (uc029sir.1/100873094, exon 2 of 5)	14	46568331	46575851	7521	2	100873094	uc029sir.1	4487	ENSMUSG00000085123	Rubie	RNA upstream of Bmp4 expressed in inner ear
chr16	6357673	6358011	339	*	3.53	0.9	4.4	-3.5	1.44e-05	0.000948	2.32	1.41	23.77	18.6	Intron (uc007ycb.2/268859, intron 2 of 15)	16	6349036	7412480	1063445	1	268859	uc007yce.2	8637	ENSMUSG00000008658	Rbfox1	RNA binding protein, fox-1 homolog (C. elegans) 1
chr2	171307993	171308287	295	*	3.06	0.13	3.97	-3.84	1.45e-05	0.000951	0.77	1.41	7.56	23.68	Distal Intergenic	2	170731807	170879775	147969	1	76829	uc012ckm.1	576186	ENSMUSG00000027560	Dok5	docking protein 5
chr5	80328698	80329213	516	*	3.77	1.53	4.6	-3.07	1.45e-05	0.000951	1.55	4.24	21.6	27.06	Distal Intergenic	5	81020571	81388784	368214	1	319387	uc008xwi.1	-691358	ENSMUSG00000037605	Adgrl3	adhesion G protein-coupled receptor L3
chr14	39160414	39160796	383	*	3.34	0.57	4.23	-3.66	1.45e-05	0.000951	1.55	1.41	20.52	16.91	Intron (uc007tbz.2/18183, intron 1 of 9)	14	38898302	38958794	60493	1	75170	uc029sic.1	262112	ENSMUSG00000093528	Nrg3os	neuregulin 3, opposite strand
chr9	60783301	60783681	381	*	3.34	0.57	4.23	-3.66	1.45e-05	0.000951	1.55	1.41	20.52	16.91	Distal Intergenic	9	60794548	60880370	85823	1	72565	uc009pzi.1	-10867	ENSMUSG00000034485	Uaca	uveal autoantigen with coiled-coil domains and ankyrin repeats
chr9	109065191	109065436	246	*	3.15	0.13	4.06	-3.93	1.47e-05	0.000958	0.77	1.41	29.17	4.23	Exon (uc009rrt.1/111828493, exon 8 of 14)	9	109057932	109059908	1977	2	111828493	uc009rrs.1	-5283	NA	Atrip-trex1	Atrip-Trex1 readthrough
chr13	39318785	39319049	265	*	3.12	0.13	4.03	-3.9	1.48e-05	0.000958	0.77	1.41	21.6	10.99	Distal Intergenic	13	38932140	38960875	28736	2	108652	uc011yyn.1	-357910	ENSMUSG00000021432	Slc35b3	solute carrier family 35, member B3
chr17	10782608	10783124	517	*	3.82	1.4	4.68	-3.28	1.48e-05	0.000958	3.87	1.41	30.25	21.14	Intron (uc008akg.1/69310, intron 1 of 4)	17	10403012	10840191	437180	2	69310	uc008akg.1	57067	ENSMUSG00000037196	Pacrg	PARK2 co-regulated
chr3	114904745	114905088	344	*	3.52	0.9	4.4	-3.49	1.49e-05	0.000958	2.32	1.41	22.68	19.45	Promoter (<=1kb)	3	114904635	115125764	221130	1	229759	uc033hzg.1	110	ENSMUSG00000027965	Olfm3	olfactomedin 3
chr1	47921958	47922257	300	*	3.09	0.13	3.99	-3.86	1.49e-05	0.000958	0.77	1.41	14.04	17.76	Distal Intergenic	1	47467021	47467125	105	2	102466969	uc033fiz.1	-454833	ENSMUSG00000098876	Mir6350	microRNA 6350
chr12	29898319	29898533	215	*	3.09	0.13	3.99	-3.86	1.49e-05	0.000958	0.77	1.41	14.04	17.76	Intron (uc007ngd.1/17933, intron 21 of 24)	12	29938036	29988994	50959	1	69675	uc007ngj.1	-39503	ENSMUSG00000020674	Pxdn	peroxidasin
chr3	153638884	153639125	242	*	3.09	0.13	3.99	-3.86	1.49e-05	0.000958	0.77	1.41	14.04	17.76	Intron (uc008rtw.1/20447, intron 1 of 4)	3	153202509	153725133	522625	2	20447	uc008rtw.1	86008	ENSMUSG00000052544	St6galnac3	ST6 (alpha-N-acetyl-neuraminyl-2,3-beta-galactosyl-1,3)-N-acetylgalactosaminide alpha-2,6-sialyltransferase 3
chr9	62629708	62630017	310	*	3.09	0.13	3.99	-3.86	1.49e-05	0.000958	0.77	1.41	14.04	17.76	Distal Intergenic	9	62677855	62783979	106125	1	319480	uc009qal.2	-47838	ENSMUSG00000032243	Itga11	integrin alpha 11
chr6	61617495	61617849	355	*	3.05	0.13	3.95	-3.82	1.5e-05	0.000963	0.77	1.41	6.48	24.52	Intron (uc009cdw.2/232035, intron 6 of 10)	6	61175604	61180810	5207	2	100504262	uc009cdt.1	-436685	NA	A730020E08Rik	RIKEN cDNA A730020E08 gene
chr16	92809318	92809575	258	*	3.33	0.57	4.22	-3.65	1.51e-05	0.000966	1.55	1.41	19.44	17.76	Intron (uc007zzj.3/12394, intron 2 of 7)	16	92601466	92826074	224609	2	12394	uc007zzj.3	16499	ENSMUSG00000022952	Runx1	runt related transcription factor 1
chr16	9432584	9432852	269	*	3.14	0.13	4.05	-3.92	1.53e-05	0.000969	0.77	1.41	28.09	5.07	Distal Intergenic	16	9577710	9992533	414824	2	14811	uc007ydc.1	559681	ENSMUSG00000059003	Grin2a	glutamate receptor, ionotropic, NMDA2A (epsilon 1)
chr16	30271911	30272173	263	*	3.14	0.13	4.05	-3.92	1.53e-05	0.000969	0.77	1.41	28.09	5.07	3' UTR	16	30256378	30267532	11155	2	71756	uc007ywm.2	-4379	ENSMUSG00000023176	Cpn2	carboxypeptidase N, polypeptide 2
chr11	41049631	41049943	313	*	3.11	0.13	4.02	-3.89	1.54e-05	0.000969	0.77	1.41	20.52	11.84	Distal Intergenic	11	40748552	40755286	6735	2	12450	uc007ilz.1	-294345	ENSMUSG00000020326	Ccng1	cyclin G1
chr4	43457523	43457811	289	*	3.11	0.13	4.02	-3.89	1.54e-05	0.000969	0.77	1.41	20.52	11.84	Promoter (2-3kb)	4	43447724	43454626	6903	2	12517	uc008spv.2	-2897	ENSMUSG00000028459	Cd72	CD72 antigen
chrX	51656049	51656330	282	*	3.11	0.13	4.02	-3.89	1.54e-05	0.000969	0.77	1.41	20.52	11.84	Intron (uc009tdw.2/50786, intron 1 of 1)	20	51386637	51680477	293841	2	50786	uc009tdw.2	24147	ENSMUSG00000062184	Hs6st2	heparan sulfate 6-O-sulfotransferase 2
chr14	109214896	109215243	348	*	3.49	0.9	4.37	-3.47	1.54e-05	0.000969	2.32	1.41	15.12	26.21	Distal Intergenic	14	108909988	108914239	4252	2	76965	uc007uyc.2	-300657	ENSMUSG00000075478	Slitrk1	SLIT and NTRK-like family, member 1
chr10	23807421	23807876	456	*	3.67	1.17	4.53	-3.36	1.55e-05	0.000969	3.1	1.41	22.68	23.68	Promoter (1-2kb)	10	23805893	23819161	13269	1	76306	uc007epz.3	1528	ENSMUSG00000037455	Slc18b1	solute carrier family 18, subfamily B, member 1
chr11	49885116	49885379	264	*	3.08	0.13	3.98	-3.85	1.55e-05	0.000969	0.77	1.41	12.96	18.6	3' UTR	11	49901835	49980223	78389	1	74563	uc007irj.1	-16456	ENSMUSG00000020374	Rasgef1c	RasGEF domain family, member 1C
chr2	115473760	115474023	264	*	3.08	0.13	3.98	-3.85	1.55e-05	0.000969	0.77	1.41	12.96	18.6	Distal Intergenic	2	115493513	115512201	18689	2	100043232	uc008lqp.1	38178	ENSMUSG00000085582	3110099E03Rik	RIKEN cDNA 3110099E03 gene
chr3	26721759	26722035	277	*	3.08	0.13	3.98	-3.85	1.55e-05	0.000969	0.77	1.41	12.96	18.6	Intron (uc008otf.3/70862, intron 2 of 9)	3	26637631	26983212	345582	1	70862	uc008otg.1	84128	ENSMUSG00000039335	Spata16	spermatogenesis associated 16
chr3	78673436	78673694	259	*	3.08	0.13	3.98	-3.85	1.55e-05	0.000969	0.77	1.41	12.96	18.6	Distal Intergenic	3	79062511	79144887	82377	2	76089	uc008pnl.2	471193	ENSMUSG00000062232	Rapgef2	Rap guanine nucleotide exchange factor (GEF) 2
chr11	27623049	27623351	303	*	3.32	0.57	4.21	-3.64	1.56e-05	0.000977	1.55	1.41	18.36	18.6	Distal Intergenic	11	26785108	26787860	2753	1	654472	uc007igj.2	837941	NA	Gm12070	glyceraldehyde-3-phosphate dehydrogenase pseudogene
chr3	64802373	64802725	353	*	3.54	1.13	4.4	-3.27	1.58e-05	0.000984	1.55	2.83	15.12	27.06	Intron (uc008pkg.2/319210, intron 1 of 8)	3	64632863	64844743	211881	2	319210	uc008pkg.2	42018	ENSMUSG00000097538	Vmn2r-ps11	vomeronasal 2, receptor, pseudogene 11
chr5	13994558	13994903	346	*	3.34	0.57	4.23	-3.66	1.59e-05	0.000984	1.55	1.41	24.85	12.68	Distal Intergenic	5	14025276	14256689	231414	1	20349	uc008wme.1	-30373	ENSMUSG00000063531	Sema3e	sema domain, immunoglobulin domain (Ig), short basic domain, secreted, (semaphorin) 3E
chr2	161718203	161718599	397	*	3.93	1.6	4.78	-3.18	1.59e-05	0.000984	4.65	1.41	27.01	27.9	Intron (uc008nrv.2/19281, intron 6 of 23)	2	161521988	161656299	134312	2	19281	uc008nru.2	-61904	ENSMUSG00000053141	Ptprt	protein tyrosine phosphatase, receptor type, T
chr12	63048783	63049295	513	*	3.66	1.17	4.53	-3.35	1.6e-05	0.000984	3.1	1.41	21.6	24.52	Distal Intergenic	12	62687787	62688336	550	1	73309	uc057bbm.1	360996	NA	Spanxn4	SPANX family, member N4
chr1	51052142	51052446	305	*	3.1	0.13	4.01	-3.88	1.6e-05	0.000984	0.77	1.41	19.44	12.68	Intron (uc007axj.1/56363, intron 4 of 9)	1	50927523	51187270	259748	1	56363	uc007axj.1	124619	ENSMUSG00000026109	Tmeff2	transmembrane protein with EGF-like and two follistatin-like domains 2
chr3	81245169	81245351	183	*	3.1	0.13	4.01	-3.88	1.6e-05	0.000984	0.77	1.41	19.44	12.68	Distal Intergenic	3	81036416	81214031	177616	1	54635	uc008pok.1	208753	ENSMUSG00000028019	Pdgfc	platelet-derived growth factor, C polypeptide
chr4	39212004	39212324	321	*	3.1	0.13	4.01	-3.88	1.6e-05	0.000984	0.77	1.41	19.44	12.68	Distal Intergenic	4	39450293	39451780	1488	1	75471	uc008shc.2	-237969	ENSMUSG00000028287	1700009N14Rik	RIKEN cDNA 1700009N14 gene
chr7	123713783	123714031	249	*	3.1	0.13	4.01	-3.88	1.6e-05	0.000984	0.77	1.41	19.44	12.68	Distal Intergenic	7	123494214	123500449	6236	2	210162	uc009jpt.1	-213334	ENSMUSG00000030757	Zkscan2	zinc finger with KRAB and SCAN domains 2
chr15	65257223	65257498	276	*	3.29	0.57	4.18	-3.61	1.6e-05	0.000984	1.55	1.41	10.8	25.37	Distal Intergenic	15	64782562	64922296	139735	2	11514	uc007vzp.1	-334927	ENSMUSG00000022376	Adcy8	adenylate cyclase 8
chr1	69924757	69925065	309	*	3.07	0.13	3.97	-3.84	1.61e-05	0.000987	0.77	1.41	11.88	19.45	3' UTR	1	69951615	70725132	773518	1	66722	uc007bji.2	-26550	ENSMUSG00000053153	Spag16	sperm associated antigen 16
chr12	43083659	43084016	358	*	3.31	0.57	4.2	-3.63	1.62e-05	0.000993	1.55	1.41	17.28	19.45	Distal Intergenic	12	44205897	44210068	4172	2	27362	uc007nlo.1	1126052	ENSMUSG00000014905	Dnajb9	DnaJ heat shock protein family (Hsp40) member B9
chr4	147525758	147525955	198	*	3.92	1.6	4.77	-3.17	1.64e-05	0.000999	4.65	1.41	25.93	28.75	Distal Intergenic	4	147500686	147513420	12735	1	195531	uc057lky.1	25072	ENSMUSG00000078496	Zfp982	zinc finger protein 982
chr19	30318769	30319052	284	*	3.12	0.13	4.03	-3.9	1.65e-05	0.000999	0.77	1.41	25.93	6.76	Distal Intergenic	19	30232957	30239682	6726	1	17195	uc008hel.1	85812	ENSMUSG00000024863	Mbl2	mannose-binding lectin (protein C) 2
chr2	64213151	64213559	409	*	3.66	1.17	4.52	-3.35	1.65e-05	0.000999	3.1	1.41	20.52	25.37	Distal Intergenic	2	63971508	64098038	126531	2	60344	uc012bvz.2	-115113	ENSMUSG00000075324	Fign	fidgetin
chr5	121663185	121663583	399	*	3.5	0.9	4.37	-3.47	1.65e-05	0.000999	2.32	1.41	19.44	21.98	Promoter (2-3kb)	5	121660869	121687249	26381	1	72399	uc033ils.1	2316	ENSMUSG00000029458	Brap	BRCA1 associated protein
chr17	94219797	94220350	554	*	4.05	1.77	4.89	-3.12	1.66e-05	0.000999	5.42	1.41	35.65	23.68	Distal Intergenic	17	94727080	94749892	22813	2	76781	uc008dwk.1	529542	ENSMUSG00000055660	Mettl4	methyltransferase like 4
chr1	125700805	125701132	328	*	3.09	0.13	4	-3.87	1.66e-05	0.000999	0.77	1.41	18.36	13.53	Intron (uc007ckh.3/71111, intron 1 of 1)	1	125676996	125873862	196867	1	71111	uc007ckh.3	23809	ENSMUSG00000026343	Gpr39	G protein-coupled receptor 39
chr2	4867330	4867577	248	*	3.09	0.13	4	-3.87	1.66e-05	0.000999	0.77	1.41	18.36	13.53	Distal Intergenic	2	4881564	4910557	28994	1	109079	uc008ifb.2	-13987	ENSMUSG00000026662	Sephs1	selenophosphate synthetase 1
chr3	48650745	48651042	298	*	3.09	0.13	4	-3.87	1.66e-05	0.000999	0.77	1.41	18.36	13.53	Distal Intergenic	3	48605731	48609100	3370	2	66332	uc008pdd.4	-41645	NA	1700018B24Rik	enhancer of rudimentary homolog pseudogene
chr5	32034191	32034451	261	*	3.09	0.13	4	-3.87	1.66e-05	0.000999	0.77	1.41	18.36	13.53	Intron (uc008wzb.1/107976, intron 12 of 13)	5	32136472	32157840	21369	1	14284	uc008wzi.3	-102021	ENSMUSG00000029135	Fosl2	fos-like antigen 2
chr5	112106073	112106344	272	*	3.09	0.13	4	-3.87	1.66e-05	0.000999	0.77	1.41	18.36	13.53	Distal Intergenic	5	112206763	112210002	3240	1	75569	uc008ysj.2	-100419	ENSMUSG00000101683	1700028D13Rik	RIKEN cDNA 1700028D13 gene
chr2	76483268	76483609	342	*	3.3	0.57	4.19	-3.62	1.68e-05	0.00101	1.55	1.41	16.2	20.29	Intron (uc008kfa.2/99031, intron 1 of 26)	2	76499006	76541530	42525	1	99031	uc008kfd.2	-15397	ENSMUSG00000042359	Osbpl6	oxysterol binding protein-like 6
chr3	132398776	132399147	372	*	3.6	1.33	4.44	-3.11	1.69e-05	0.00101	0.77	4.24	20.52	22.83	Distal Intergenic	3	132630191	132644649	14459	1	433653	uc033hzy.1	-231044	ENSMUSG00000091721	Gimd1	GIMAP family P-loop NTPase domain containing 1
chr13	105009559	105009930	372	*	3.32	0.57	4.21	-3.64	1.71e-05	0.00102	1.55	1.41	22.68	14.37	Intron (uc007rtp.1/52882, intron 2 of 5)	13	104947153	105054930	107778	2	52882	uc007rtp.1	45000	ENSMUSG00000021719	Rgs7bp	regulator of G-protein signalling 7 binding protein
chr13	59068693	59069056	364	*	3.65	1.17	4.51	-3.34	1.71e-05	0.00102	3.1	1.41	19.44	26.21	Intron (uc007qui.2/18212, intron 16 of 17)	13	58808281	58937031	128751	1	18212	uc007quk.1	260412	ENSMUSG00000055254	Ntrk2	neurotrophic tyrosine kinase, receptor, type 2
chr8	43020896	43021251	356	*	3.49	0.9	4.36	-3.46	1.71e-05	0.00102	2.32	1.41	18.36	22.83	Distal Intergenic	8	43129807	43141486	11680	2	244448	uc009lnz.1	120235	ENSMUSG00000031651	Triml1	tripartite motif family-like 1
chr3	128973344	128973741	398	*	3.7	1.36	4.55	-3.18	1.72e-05	0.00102	2.32	2.83	20.52	26.21	Distal Intergenic	3	129199878	129219594	19717	1	18741	uc008rhu.2	-226137	ENSMUSG00000028023	Pitx2	paired-like homeodomain transcription factor 2
chr10	23909993	23910306	314	*	3.08	0.13	3.98	-3.86	1.73e-05	0.00102	0.77	1.41	17.28	14.37	Distal Intergenic	10	23920406	23921404	999	1	111174	uc007eqd.1	-10100	ENSMUSG00000056379	Taar1	trace amine-associated receptor 1
chr10	115246213	115246431	219	*	3.08	0.13	3.98	-3.86	1.73e-05	0.00102	0.77	1.41	17.28	14.37	Intron (uc007hax.2/66687, intron 1 of 16)	10	115197871	115251493	53623	2	66687	uc007hax.2	5062	ENSMUSG00000020130	Tbc1d15	TBC1 domain family, member 15
chr3	154783320	154783504	185	*	3.05	0.13	3.95	-3.82	1.74e-05	0.00103	0.77	1.41	9.72	21.14	Downstream (2-3kb)	3	154711133	154749012	37880	1	209601	uc008rur.1	72187	ENSMUSG00000078161	Erich3	glutamate rich 3
chr11	107734294	107734641	348	*	3.29	0.57	4.18	-3.61	1.75e-05	0.00103	1.55	1.41	15.12	21.14	Downstream (<1kb)	11	107703218	107716476	13259	2	12299	uc007may.1	-17818	ENSMUSG00000020722	Cacng1	calcium channel, voltage-dependent, gamma subunit 1
chr18	24841257	24841554	298	*	3.31	0.57	4.2	-3.64	1.77e-05	0.00104	1.55	1.41	21.6	15.22	Intron (uc008ehb.2/225288, intron 3 of 26)	18	24708623	25133507	424885	1	225288	uc012bak.2	132634	ENSMUSG00000034295	Fhod3	formin homology 2 domain containing 3
chr6	84169907	84170239	333	*	3.31	0.57	4.2	-3.64	1.77e-05	0.00104	1.55	1.41	21.6	15.22	Intron (uc009cor.2/26903, intron 40 of 54)	6	84149874	84211059	61186	1	26903	uc009cow.2	20033	ENSMUSG00000033788	Dysf	dysferlin
chr7	51050363	51050837	475	*	3.48	0.9	4.36	-3.45	1.77e-05	0.00104	2.32	1.41	17.28	23.68	Distal Intergenic	7	50599190	50600528	1339	1	243996	uc009hca.1	451173	ENSMUSG00000084234	4933405O20Rik	RIKEN cDNA 4933405O20 gene
chr11	69884920	69885822	903	*	4.61	2.62	5.42	-2.8	1.78e-05	0.00104	10.85	1.41	39.97	45.66	Promoter (<=1kb)	11	69881567	69884690	3124	2	216859	uc007jse.1	-230	ENSMUSG00000001588	Acap1	ArfGAP with coiled-coil, ankyrin repeat and PH domains 1
chr11	45124085	45124361	277	*	3.1	0.13	4.01	-3.88	1.78e-05	0.00104	0.77	1.41	23.77	8.46	Distal Intergenic	11	45102866	45116928	14063	2	100504255	uc029rlj.1	-7157	ENSMUSG00000084773	Gm12159	predicted gene 12159
chr5	55615906	55616170	265	*	3.1	0.13	4.01	-3.88	1.78e-05	0.00104	0.77	1.41	23.77	8.46	Distal Intergenic	5	54349992	54358542	8551	1	330086	uc029vhn.1	1265914	ENSMUSG00000105912	Gm10440	predicted gene 10440
chr16	50419834	50420158	325	*	3.07	0.13	3.97	-3.84	1.79e-05	0.00104	0.77	1.41	16.2	15.22	Intron (uc007zko.2/70508, intron 2 of 16)	16	50224288	50429868	205581	2	70508	uc007zkt.1	9710	ENSMUSG00000022641	Bbx	bobby sox HMG box containing
chr19	5621585	5621860	276	*	3.07	0.13	3.97	-3.84	1.79e-05	0.00104	0.77	1.41	16.2	15.22	Distal Intergenic	19	5605122	5610094	4973	2	81601	uc008ged.2	-11491	ENSMUSG00000024926	Kat5	K(lysine) acetyltransferase 5
chr3	102407633	102407914	282	*	3.07	0.13	3.97	-3.84	1.79e-05	0.00104	0.77	1.41	16.2	15.22	Intron (uc008qru.1/319951, intron 2 of 4)	3	102469919	102521013	51095	1	18049	uc008qrv.3	-62005	ENSMUSG00000027859	Ngf	nerve growth factor
chr6	8844624	8844908	285	*	3.07	0.13	3.97	-3.84	1.79e-05	0.00104	0.77	1.41	16.2	15.22	Distal Intergenic	6	8659001	8778487	119487	2	15893	uc009axz.1	-66137	ENSMUSG00000062995	Ica1	islet cell autoantigen 1
chr11	119647456	119647743	288	*	3.04	0.13	3.94	-3.81	1.8e-05	0.00104	0.77	1.41	8.64	21.98	Intron (uc007mqw.2/74370, intron 1 of 6)	11	119655944	119865810	209867	1	74370	uc007mra.1	-8201	ENSMUSG00000025583	Rptor	regulatory associated protein of MTOR, complex 1
chr9	33561353	33561557	205	*	3.04	0.13	3.94	-3.81	1.8e-05	0.00104	0.77	1.41	8.64	21.98	Distal Intergenic	9	34042371	34059019	16649	1	77119	uc009ose.1	-480814	ENSMUSG00000098758	7630403G23Rik	RIKEN cDNA 7630403G23 gene
chr8	86383362	86383733	372	*	3.29	0.57	4.17	-3.6	1.81e-05	0.00104	1.55	1.41	14.04	21.98	Distal Intergenic	8	86504841	86566607	61767	2	244562	uc009mqk.1	182874	ENSMUSG00000036872	Abcc12	ATP-binding cassette, sub-family C (CFTR/MRP), member 12
chr13	59118087	59118386	300	*	3.09	0.13	4	-3.87	1.85e-05	0.00107	0.77	1.41	22.68	9.3	Intron (uc007qui.2/18212, intron 16 of 17)	13	58808281	58937031	128751	1	18212	uc007quk.1	309806	ENSMUSG00000055254	Ntrk2	neurotrophic tyrosine kinase, receptor, type 2
chr13	88260919	88261212	294	*	3.06	0.13	3.96	-3.83	1.86e-05	0.00107	0.77	1.41	15.12	16.07	Distal Intergenic	13	88821472	88978240	156769	1	13612	uc007riz.2	-560260	ENSMUSG00000034488	Edil3	EGF-like repeats and discoidin I-like domains 3
chr5	83443120	83443432	313	*	3.06	0.13	3.96	-3.83	1.86e-05	0.00107	0.77	1.41	15.12	16.07	Distal Intergenic	5	83278122	83355195	77074	2	243078	uc008xwu.2	-87925	ENSMUSG00000049537	Tecrl	trans-2,3-enoyl-CoA reductase-like
chr5	122169196	122169466	271	*	3.06	0.13	3.96	-3.83	1.86e-05	0.00107	0.77	1.41	15.12	16.07	Intron (uc008zks.1/19047, intron 3 of 6)	5	122158279	122175269	16991	1	19047	uc008zkt.1	10917	ENSMUSG00000004455	Ppp1cc	protein phosphatase 1 catalytic subunit gamma
chr4	104776339	104776695	357	*	3.33	0.57	4.22	-3.65	1.86e-05	0.00107	1.55	1.41	27.01	10.15	Intron (uc008txy.1/110382, intron 2 of 11)	4	104766317	104804548	38232	1	110382	uc012dhv.1	10022	ENSMUSG00000029656	C8b	complement component 8, beta polypeptide
chr10	85284931	85285220	290	*	3.03	0.13	3.93	-3.8	1.87e-05	0.00107	0.77	1.41	7.56	22.83	Distal Intergenic	10	85131700	85185054	53355	2	12952	uc007gle.1	-99877	ENSMUSG00000020038	Cry1	cryptochrome 1 (photolyase-like)
chr5	149536075	149536392	318	*	3.28	0.57	4.16	-3.59	1.88e-05	0.00107	1.55	1.41	12.96	22.83	Promoter (1-2kb)	5	149489056	149538030	48975	2	100415916	uc029vqw.1	1638	ENSMUSG00000107132	Gm15997	predicted gene 15997
chr3	132326188	132326668	481	*	3.77	1.4	4.62	-3.22	1.88e-05	0.00107	3.87	1.41	16.2	32.98	Distal Intergenic	3	132085292	132180304	95013	1	56811	uc008rjw.2	240896	ENSMUSG00000028031	Dkk2	dickkopf WNT signaling pathway inhibitor 2
chr6	110207220	110207665	446	*	3.47	0.9	4.34	-3.44	1.9e-05	0.00108	2.32	1.41	15.12	25.37	Distal Intergenic	6	110645598	111497090	851493	1	108073	uc009dds.1	-437933	ENSMUSG00000056755	Grm7	glutamate receptor, metabotropic 7
chr1	19596415	19596612	198	*	3.08	0.13	3.99	-3.86	1.93e-05	0.00109	0.77	1.41	21.6	10.15	Distal Intergenic	1	19213927	19238845	24919	1	21419	uc007aku.2	382488	ENSMUSG00000025927	Tfap2b	transcription factor AP-2 beta
chr1	116786496	116786788	293	*	3.08	0.13	3.99	-3.86	1.93e-05	0.00109	0.77	1.41	21.6	10.15	Distal Intergenic	1	115685137	116580674	895538	1	636808	uc007cia.1	1101359	ENSMUSG00000070695	Cntnap5a	contactin associated protein-like 5A
chr11	76046600	76046889	290	*	3.08	0.13	3.99	-3.86	1.93e-05	0.00109	0.77	1.41	21.6	10.15	Intron (uc007kfa.1/68299, intron 21 of 21)	11	76019194	76027782	8589	2	76566	uc007kez.3	-18818	ENSMUSG00000020846	Rflnb	refilin B
chr15	38666650	38666913	264	*	3.08	0.13	3.99	-3.86	1.93e-05	0.00109	0.77	1.41	21.6	10.15	Intron (uc007vnv.2/66335, intron 1 of 12)	15	38661904	38692444	30541	1	66335	uc007vnv.2	4746	ENSMUSG00000022295	Atp6v1c1	ATPase, H+ transporting, lysosomal V1 subunit C1
chr2	106464735	106465034	300	*	3.32	0.57	4.21	-3.64	1.93e-05	0.00109	1.55	1.41	25.93	10.99	Exon (uc029udv.1/329483, exon 3 of 3)	2	106463823	106523103	59281	2	329483	uc029udv.1	58069	ENSMUSG00000087226	Gm14015	predicted gene 14015
chr2	103733530	103733789	260	*	3.05	0.13	3.95	-3.82	1.94e-05	0.00109	0.77	1.41	14.04	16.91	Exon (uc008liy.1/98956, exon 15 of 29)	2	103721259	103761250	39992	2	98956	uc008liy.1	27461	ENSMUSG00000027185	Nat10	N-acetyltransferase 10
chr3	57079332	57079600	269	*	3.05	0.13	3.95	-3.82	1.94e-05	0.00109	0.77	1.41	14.04	16.91	Distal Intergenic	3	57287064	57301919	14856	2	17112	uc008pgy.1	222319	ENSMUSG00000027800	Tm4sf1	transmembrane 4 superfamily member 1
chr6	121030880	121031130	251	*	3.05	0.13	3.95	-3.82	1.94e-05	0.00109	0.77	1.41	14.04	16.91	Exon (uc009dnw.2/194401, exon 10 of 32)	6	120997316	121022288	24973	2	194401	uc009dny.1	-8592	ENSMUSG00000051586	Mical3	microtubule associated monooxygenase, calponin and LIM domain containing 3
chrX	170735839	170736167	329	*	3.64	1.17	4.5	-3.33	1.94e-05	0.00109	3.1	1.41	21.6	23.68	Distal Intergenic	20	170672644	170678054	5411	1	107626	uc029xop.1	63195	ENSMUSG00000093806	Asmt	acetylserotonin O-methyltransferase
chr9	118682374	118682642	269	*	3.02	0.13	3.91	-3.78	1.94e-05	0.00109	0.77	1.41	6.48	23.68	Intron (uc009rzw.2/104099, intron 13 of 27)	9	118711692	118901003	189312	1	104099	uc009rzx.2	-29050	ENSMUSG00000039115	Itga9	integrin alpha 9
chr11	95593341	95593661	321	*	3.27	0.57	4.15	-3.59	1.95e-05	0.00109	1.55	1.41	11.88	23.68	Distal Intergenic	11	95568818	95587698	18881	2	18053	uc007lam.3	-5643	ENSMUSG00000000120	Ngfr	nerve growth factor receptor (TNFR superfamily, member 16)
chr13	80470456	80470906	451	*	3.78	1.4	4.64	-3.24	1.96e-05	0.00109	3.87	1.41	27.01	22.83	Distal Intergenic	13	80883422	80889643	6222	1	105171	uc007rhh.1	-412516	ENSMUSG00000074794	Arrdc3	arrestin domain containing 3
chr13	79520157	79520545	389	*	3.66	1.17	4.53	-3.36	1.99e-05	0.00109	3.1	1.41	33.49	12.68	Distal Intergenic	13	78188973	78198982	10010	2	13865	uc007rhe.2	-1321175	ENSMUSG00000069171	Nr2f1	nuclear receptor subfamily 2, group F, member 1
chr10	119410869	119411103	235	*	3.07	0.13	3.98	-3.85	2e-05	0.00109	0.77	1.41	20.52	10.99	Promoter (2-3kb)	10	119413444	119426864	13421	1	67081	uc007hee.1	-2341	ENSMUSG00000100558	1700025F24Rik	RIKEN cDNA 1700025F24 gene
chr16	90911405	90911644	240	*	3.07	0.13	3.98	-3.85	2e-05	0.00109	0.77	1.41	20.52	10.99	Distal Intergenic	16	90925811	90934849	9039	2	68001	uc007zwt.2	23205	ENSMUSG00000022972	Cfap298	cilia and flagella associate protien 298
chr6	90447076	90447297	222	*	3.07	0.13	3.98	-3.85	2e-05	0.00109	0.77	1.41	20.52	10.99	Distal Intergenic	6	90462626	90475209	12584	1	66277	uc009cxj.1	-15329	ENSMUSG00000030087	Klf15	Kruppel-like factor 15
chr11	72216855	72217102	248	*	3.31	0.57	4.2	-3.63	2.01e-05	0.00109	1.55	1.41	24.85	11.84	Promoter (1-2kb)	11	72211724	72215592	3869	2	67279	uc007jyk.1	-1263	ENSMUSG00000020801	Med31	mediator complex subunit 31
chr14	11656681	11657065	385	*	3.31	0.57	4.2	-3.63	2.01e-05	0.00109	1.55	1.41	24.85	11.84	Intron (uc007sfl.1/19270, intron 1 of 3)	14	11553553	12242039	688487	1	19270	uc011zfz.1	103128	ENSMUSG00000021745	Ptprg	protein tyrosine phosphatase, receptor type, G
chr6	30280017	30280308	292	*	3.31	0.57	4.2	-3.63	2.01e-05	0.00109	1.55	1.41	24.85	11.84	Intron (uc009bez.4/22214, intron 1 of 6)	6	30211289	30304539	93251	2	22214	uc009bez.4	24231	ENSMUSG00000039159	Ube2h	ubiquitin-conjugating enzyme E2H
chr1	67826860	67827151	292	*	3.04	0.13	3.94	-3.81	2.01e-05	0.00109	0.77	1.41	12.96	17.76	Distal Intergenic	1	68042441	68071688	29248	2	13869	uc007bjc.1	244537	ENSMUSG00000062209	Erbb4	erb-b2 receptor tyrosine kinase 4
chr3	143129525	143129813	289	*	3.04	0.13	3.94	-3.81	2.01e-05	0.00109	0.77	1.41	12.96	17.76	Distal Intergenic	3	143243055	143257996	14942	1	320072	uc008rpi.2	-113242	ENSMUSG00000105923	A830019L24Rik	RIKEN cDNA A830019L24 gene
chr4	19609298	19609527	230	*	3.04	0.13	3.94	-3.81	2.01e-05	0.00109	0.77	1.41	12.96	17.76	3' UTR	4	19575066	19606932	31867	1	66302	uc008sca.3	34232	ENSMUSG00000028229	Rmdn1	regulator of microtubule dynamics 1
chr4	34698072	34698331	260	*	3.04	0.13	3.94	-3.81	2.01e-05	0.00109	0.77	1.41	12.96	17.76	Intron (uc057lhj.1/69329, intron 10 of 11)	4	34663257	34687438	24182	2	24060	uc012dbo.1	-10634	ENSMUSG00000028293	Slc35a1	solute carrier family 35 (CMP-sialic acid transporter), member 1
chr4	111284757	111284993	237	*	3.04	0.13	3.94	-3.81	2.01e-05	0.00109	0.77	1.41	12.96	17.76	Intron (uc008udb.2/78933, intron 5 of 8)	4	111415006	111460298	45293	1	67621	uc008ude.2	-130013	ENSMUSG00000028545	Bend5	BEN domain containing 5
chr7	56004064	56004383	320	*	3.04	0.13	3.94	-3.81	2.01e-05	0.00109	0.77	1.41	12.96	17.76	Intron (uc009hdu.1/233280, intron 1 of 4)	7	55978484	56019573	41090	2	233280	uc009hdu.1	15190	ENSMUSG00000047037	Nipa1	non imprinted in Prader-Willi/Angelman syndrome 1 homolog (human)
chr16	34894638	34894976	339	*	3.26	0.57	4.14	-3.58	2.02e-05	0.00109	1.55	1.41	10.8	24.52	Exon (uc007zbd.1/107589, exon 10 of 32)	16	34900242	34986828	86587	1	107589	uc007zbe.1	-5266	ENSMUSG00000022836	Mylk	myosin, light polypeptide kinase
chr16	66903506	66903829	324	*	3	0.13	3.9	-3.77	2.02e-05	0.00109	0.77	1.41	5.4	24.52	Intron (uc007zqn.2/239857, intron 2 of 9)	16	66657118	66664626	7509	1	75501	uc007zqm.2	246388	ENSMUSG00000092599	1700010K23Rik	RIKEN cDNA 1700010K23 gene
chr3	138029518	138029766	249	*	3	0.13	3.9	-3.77	2.02e-05	0.00109	0.77	1.41	5.4	24.52	Distal Intergenic	3	138048761	138067388	18628	2	329763	uc008rmv.1	37622	ENSMUSG00000049349	Gm5105	predicted gene 5105
chr7	16668569	16668777	209	*	3	0.13	3.9	-3.77	2.02e-05	0.00109	0.77	1.41	5.4	24.52	Downstream (2-3kb)	7	16671331	16675705	4375	2	101434	uc009fhy.2	6928	ENSMUSG00000078795	Ceacam15	carcinoembryonic antigen-related cell adhesion molecule 15
chr9	120788729	120789004	276	*	3	0.13	3.9	-3.77	2.02e-05	0.00109	0.77	1.41	5.4	24.52	Distal Intergenic	9	120913774	120915250	1477	2	76402	uc029xgp.1	126246	ENSMUSG00000100146	1700020M21Rik	RIKEN cDNA 1700020M21 gene
chr4	111530700	111531163	464	*	3.76	1.4	4.62	-3.21	2.04e-05	0.0011	3.87	1.41	19.44	29.59	Intron (uc008udb.2/78933, intron 7 of 8)	4	111415006	111460298	45293	1	67621	uc008udf.2	115694	ENSMUSG00000028545	Bend5	BEN domain containing 5
chr11	78960681	78961174	494	*	3.79	1.4	4.64	-3.24	2.06e-05	0.0011	3.87	1.41	31.33	18.6	Downstream (1-2kb)	11	78962979	78984924	21946	2	16859	uc007kkd.2	23750	ENSMUSG00000001123	Lgals9	lectin, galactose binding, soluble 9
chr2	173877187	173877624	438	*	3.79	1.4	4.64	-3.24	2.06e-05	0.0011	3.87	1.41	31.33	18.6	Distal Intergenic	2	173737571	173784336	46766	1	56491	uc012ckt.1	139616	ENSMUSG00000054455	Vapb	vesicle-associated membrane protein, associated protein B and C
chr9	84274532	84275266	735	*	4.2	2.07	5.02	-2.95	2.07e-05	0.0011	6.97	1.41	22.68	42.28	Distal Intergenic	9	83948781	84124240	175460	1	12040	uc009qws.1	325751	ENSMUSG00000032263	Bckdhb	branched chain ketoacid dehydrogenase E1, beta polypeptide
chr2	61735363	61735572	210	*	3.1	0.13	4	-3.87	2.08e-05	0.0011	0.77	1.41	27.01	5.07	Intron (uc008jvc.1/59029, intron 3 of 11)	2	61711694	61800376	88683	1	59029	uc008jvc.1	23669	ENSMUSG00000026914	Psmd14	proteasome (prosome, macropain) 26S subunit, non-ATPase, 14
chr11	52521097	52521399	303	*	3.06	0.13	3.97	-3.84	2.08e-05	0.0011	0.77	1.41	19.44	11.84	Distal Intergenic	11	52396428	52408723	12296	1	213673	uc007ivo.1	124669	ENSMUSG00000036275	9530068E07Rik	RIKEN cDNA 9530068E07 gene
chr3	153184819	153185040	222	*	3.06	0.13	3.97	-3.84	2.08e-05	0.0011	0.77	1.41	19.44	11.84	Distal Intergenic	3	153147943	153152108	4166	2	75001	uc008rtv.1	-32711	NA	4930482G09Rik	RIKEN cDNA 4930482G09 gene
chr3	136253855	136254207	353	*	3.3	0.57	4.19	-3.62	2.08e-05	0.0011	1.55	1.41	23.77	12.68	Intron (uc008rmd.3/242248, intron 3 of 16)	3	136210162	136247770	37609	2	242248	uc008rmf.1	-6085	ENSMUSG00000037922	Bank1	B cell scaffold protein with ankyrin repeats 1
chr5	41514612	41514875	264	*	3.3	0.57	4.19	-3.62	2.08e-05	0.0011	1.55	1.41	23.77	12.68	Distal Intergenic	5	41624973	41707691	82719	2	100972	uc057bub.1	192816	ENSMUSG00000029128	Rab28	RAB28, member RAS oncogene family
chr13	23355424	23356681	1258	*	5	3.22	5.77	-2.55	2.09e-05	0.0011	11.62	7.07	50.77	58.34	3' UTR	13	23353103	23369208	16106	2	218100	uc007ptn.3	12527	ENSMUSG00000046351	Zfp322a	zinc finger protein 322A
chr10	12966681	12966938	258	*	3.03	0.13	3.93	-3.8	2.09e-05	0.0011	0.77	1.41	11.88	18.6	Promoter (2-3kb)	10	12939983	12964259	24277	2	74732	uc011xae.1	-2422	ENSMUSG00000039232	Stx11	syntaxin 11
chr17	28789807	28790033	227	*	3.03	0.13	3.93	-3.8	2.09e-05	0.0011	0.77	1.41	11.88	18.6	Distal Intergenic	17	28801126	28838789	37664	1	268936	uc008brp.1	-11093	ENSMUSG00000063952	Brpf3	bromodomain and PHD finger containing, 3
chr17	53419110	53419390	281	*	3.03	0.13	3.93	-3.8	2.09e-05	0.0011	0.77	1.41	11.88	18.6	Intron (uc008czl.1/211482, intron 9 of 12)	17	53398889	53463321	64433	2	211482	uc008czl.1	43931	ENSMUSG00000023931	Efhb	EF hand domain family, member B
chr3	9644362	9644623	262	*	3.03	0.13	3.93	-3.8	2.09e-05	0.0011	0.77	1.41	11.88	18.6	Distal Intergenic	3	9427010	9610085	183076	2	170753	uc012cnh.1	-34277	ENSMUSG00000040209	Zfp704	zinc finger protein 704
chr7	122775169	122775470	302	*	3.03	0.13	3.93	-3.8	2.09e-05	0.0011	0.77	1.41	11.88	18.6	Distal Intergenic	7	122671744	122769393	97650	1	54376	uc009jov.4	103425	ENSMUSG00000066189	Cacng3	calcium channel, voltage-dependent, gamma subunit 3
chr7	53221035	53221279	245	*	2.99	0.13	3.89	-3.76	2.1e-05	0.00111	0.77	1.41	4.32	25.37	Distal Intergenic	7	53891761	53891889	129	2	102466619	uc033izt.1	670610	ENSMUSG00000099176	Mir6238	microRNA 6238
chr3	101756745	101757100	356	*	3.44	0.9	4.31	-3.41	2.11e-05	0.00111	2.32	1.41	11.88	27.9	Distal Intergenic	3	101813076	101836223	23148	2	242125	uc008qrk.2	79123	ENSMUSG00000044313	Mab21l3	mab-21-like 3 (C. elegans)
chr1	135953399	135953852	454	*	3.76	1.4	4.61	-3.21	2.11e-05	0.00111	3.87	1.41	18.36	30.44	3' UTR	1	135953578	135963242	9665	2	226438	uc007cud.2	9390	ENSMUSG00000051985	Igfn1	immunoglobulin-like and fibronectin type III domain containing 1
chr4	140465738	140466238	501	*	3.76	1.4	4.61	-3.21	2.11e-05	0.00111	3.87	1.41	18.36	30.44	Distal Intergenic	4	140514485	140521409	6925	2	72754	uc008vmv.1	55171	ENSMUSG00000040964	Arhgef10l	Rho guanine nucleotide exchange factor (GEF) 10-like
chr14	23326889	23327336	448	*	3.71	1.53	4.54	-3	2.11e-05	0.00111	1.55	4.24	15.12	31.29	Intron (uc007sme.3/16531, intron 26 of 29)	14	23524862	23543286	18425	2	16531	uc007sml.1	215950	ENSMUSG00000063142	Kcnma1	potassium large conductance calcium-activated channel, subfamily M, alpha member 1
chr16	44801958	44802273	316	*	3.33	0.85	4.19	-3.34	2.13e-05	0.00111	0.77	2.83	16.2	20.29	Distal Intergenic	16	44811785	44839150	27366	1	239849	uc007zht.1	-9512	ENSMUSG00000062082	Cd200r4	CD200 receptor 4
chr3	127667883	127668182	300	*	3.09	0.13	3.99	-3.86	2.16e-05	0.00112	0.77	1.41	25.93	5.92	Downstream (2-3kb)	3	127670310	127685704	15395	2	71481	uc008rhj.2	17522	ENSMUSG00000028028	Alpk1	alpha-kinase 1
chr6	100742847	100743063	217	*	3.09	0.13	3.99	-3.86	2.16e-05	0.00112	0.77	1.41	25.93	5.92	Intron (uc009dca.1/232313, intron 2 of 6)	6	100704734	100805081	100348	1	232313	uc009dca.1	38113	ENSMUSG00000030074	Gxylt2	glucoside xylosyltransferase 2
chr1	161962574	161962777	204	*	3.05	0.13	3.96	-3.83	2.16e-05	0.00112	0.77	1.41	18.36	12.68	Intron (uc007dfw.2/75368, intron 3 of 6)	1	161942089	161969148	27060	2	75368	uc007dfw.2	6371	ENSMUSG00000086277	4930558K02Rik	RIKEN cDNA 4930558K02 gene
chr13	31291390	31291656	267	*	3.05	0.13	3.96	-3.83	2.16e-05	0.00112	0.77	1.41	18.36	12.68	Distal Intergenic	13	31213410	31241086	27677	2	73924	uc029rzt.1	-50304	ENSMUSG00000087460	4930401O12Rik	RIKEN cDNA 4930401O12 gene
chr5	49502273	49502494	222	*	3.05	0.13	3.96	-3.83	2.16e-05	0.00112	0.77	1.41	18.36	12.68	Intron (uc033ijp.2/80334, intron 1 of 8)	5	48389503	49524904	1135402	2	80334	uc033ijp.2	22410	ENSMUSG00000029088	Kcnip4	Kv channel interacting protein 4
chr7	45348212	45348465	254	*	3.05	0.13	3.96	-3.83	2.16e-05	0.00112	0.77	1.41	18.36	12.68	Exon (uc012fkh.1/76787, exon 16 of 29)	7	45339126	45340771	1646	2	76787	uc009gus.2	-7441	ENSMUSG00000003863	Ppfia3	protein tyrosine phosphatase, receptor type, f polypeptide (PTPRF), interacting protein (liprin), alpha 3
chr4	151370822	151371106	285	*	3.02	0.13	3.92	-3.79	2.17e-05	0.00112	0.77	1.41	10.8	19.45	Intron (uc008vyn.2/100072, intron 5 of 23)	4	151059523	151129495	69973	2	100072	uc008vym.2	-241327	ENSMUSG00000014592	Camta1	calmodulin binding transcription activator 1
chr7	120079296	120079517	222	*	3.02	0.13	3.92	-3.79	2.17e-05	0.00112	0.77	1.41	10.8	19.45	Distal Intergenic	7	120102426	120120986	18561	1	233806	uc009jmh.1	-22909	ENSMUSG00000030917	Tmem159	transmembrane protein 159
chr9	121012086	121012321	236	*	3.02	0.13	3.92	-3.79	2.17e-05	0.00112	0.77	1.41	10.8	19.45	Intron (uc012hco.1/209012, intron 35 of 36)	9	120955818	120960507	4690	1	12387	uc009scv.2	56268	ENSMUSG00000006932	Ctnnb1	catenin (cadherin associated protein), beta 1
chr5	52540553	52541047	495	*	3.97	1.88	4.79	-2.92	2.17e-05	0.00112	3.1	4.24	25.93	29.59	Intron (uc008xkm.2/246316, intron 6 of 6)	5	52533517	52566306	32790	2	246316	uc008xkm.2	25259	ENSMUSG00000039252	Lgi2	leucine-rich repeat LGI family, member 2
chr3	131477634	131477968	335	*	2.98	0.13	3.88	-3.75	2.18e-05	0.00112	0.77	1.41	3.24	26.21	Distal Intergenic	3	131564768	131643671	78904	1	23971	uc008rjr.2	-86800	ENSMUSG00000028032	Papss1	3'-phosphoadenosine 5'-phosphosulfate synthase 1
chr17	26153138	26153568	431	*	3.45	0.9	4.33	-3.42	2.19e-05	0.00113	2.32	1.41	17.28	22.83	Intron (uc008bdm.2/12005, intron 2 of 10)	17	26138686	26195811	57126	1	12005	uc008bdn.2	14452	ENSMUSG00000024182	Axin1	axin 1
chr1	7920079	7920370	292	*	3.26	0.57	4.15	-3.58	2.21e-05	0.00113	1.55	1.41	15.12	20.29	Distal Intergenic	1	8359739	8470519	110781	2	71096	uc007agg.2	550149	ENSMUSG00000025909	Sntg1	syntrophin, gamma 1
chr4	15910959	15911307	349	*	3.26	0.57	4.15	-3.58	2.21e-05	0.00113	1.55	1.41	15.12	20.29	Distal Intergenic	4	15881264	15906709	25446	1	12307	uc008sbl.1	29695	ENSMUSG00000028222	Calb1	calbindin 1
chr6	102834446	102834850	405	*	3.26	0.57	4.15	-3.58	2.21e-05	0.00113	1.55	1.41	15.12	20.29	Distal Intergenic	6	102794384	102794485	102	1	102466636	uc033itq.1	40062	ENSMUSG00000098533	Mir6373	microRNA 6373
chr9	80783328	80783702	375	*	3.26	0.57	4.15	-3.58	2.21e-05	0.00113	1.55	1.41	15.12	20.29	Distal Intergenic	9	80386882	80465438	78557	2	63859	uc009qvj.2	-317890	ENSMUSG00000032343	Impg1	interphotoreceptor matrix proteoglycan 1
chr1	181507003	181507384	382	*	3.28	0.57	4.17	-3.6	2.24e-05	0.00113	1.55	1.41	21.6	14.37	Downstream (2-3kb)	1	181509633	181511451	1819	2	403180	uc011wxt.1	4067	ENSMUSG00000050625	Ccdc121	coiled-coil domain containing 121
chr16	96852488	96852753	266	*	3.08	0.13	3.98	-3.85	2.24e-05	0.00113	0.77	1.41	24.85	6.76	Intron (uc008add.2/13508, intron 3 of 32)	16	96592079	96622824	30746	2	13508	uc012aiy.2	-229664	ENSMUSG00000050272	Dscam	DS cell adhesion molecule
chr5	122422730	122422974	245	*	3.08	0.13	3.98	-3.85	2.24e-05	0.00113	0.77	1.41	24.85	6.76	Promoter (<=1kb)	5	122422444	122444912	22469	1	56317	uc008zlh.3	286	ENSMUSG00000029466	Anapc7	anaphase promoting complex subunit 7
chr6	112159733	112159964	232	*	3.08	0.13	3.98	-3.85	2.24e-05	0.00113	0.77	1.41	24.85	6.76	Distal Intergenic	6	112210708	112212519	1812	1	67336	uc009ddu.3	-50744	ENSMUSG00000100219	1700054K19Rik	RIKEN cDNA 1700054K19 gene
chr7	142651464	142651776	313	*	3.23	0.57	4.11	-3.55	2.25e-05	0.00113	1.55	1.41	7.56	27.06	3' UTR	7	142654924	142654996	73	2	723874	uc012fxq.1	3220	ENSMUSG00000070140	Mir483	microRNA 483
chr13	28047087	28047380	294	*	3.04	0.13	3.95	-3.82	2.25e-05	0.00113	0.77	1.41	17.28	13.53	Distal Intergenic	13	28016223	28023546	7324	1	19110	uc007pyg.1	30864	ENSMUSG00000005891	Prl4a1	prolactin family 4, subfamily a, member 1
chr15	92642333	92642613	281	*	3.04	0.13	3.95	-3.82	2.25e-05	0.00113	0.77	1.41	17.28	13.53	Intron (uc011zye.1/239618, intron 3 of 9)	15	92597109	92771819	174711	1	239618	uc007xio.2	45224	ENSMUSG00000036218	Pdzrn4	PDZ domain containing RING finger 4
chr17	82117040	82117279	240	*	3.04	0.13	3.95	-3.82	2.25e-05	0.00113	0.77	1.41	17.28	13.53	Distal Intergenic	17	81373105	81738387	365283	2	20541	uc033hfg.1	-378653	ENSMUSG00000054640	Slc8a1	solute carrier family 8 (sodium/calcium exchanger), member 1
chr2	3820110	3820360	251	*	3.04	0.13	3.95	-3.82	2.25e-05	0.00113	0.77	1.41	17.28	13.53	Distal Intergenic	2	3713458	3782134	68677	1	66540	uc008iek.1	106652	ENSMUSG00000026655	Fam107b	family with sequence similarity 107, member B
chr3	118625343	118625531	189	*	3.04	0.13	3.95	-3.82	2.25e-05	0.00113	0.77	1.41	17.28	13.53	Intron (uc008rdf.1/99586, intron 2 of 4)	3	118562178	119432918	870741	1	99586	uc008rdh.1	63165	ENSMUSG00000033308	Dpyd	dihydropyrimidine dehydrogenase
chr7	13247156	13247461	306	*	3.04	0.13	3.95	-3.82	2.25e-05	0.00113	0.77	1.41	17.28	13.53	Distal Intergenic	7	13219339	13220289	951	1	171260	uc009ffj.1	27817	ENSMUSG00000095629	Vmn1r89	vomeronasal 1 receptor 89
chr8	22997286	22997581	296	*	3.04	0.13	3.95	-3.82	2.25e-05	0.00113	0.77	1.41	17.28	13.53	Intron (uc009lee.3/11733, intron 1 of 43)	8	22974836	23150497	175662	1	11733	uc009lef.3	22450	ENSMUSG00000031543	Ank1	ankyrin 1, erythroid
chr1	82449923	82450205	283	*	3.01	0.13	3.91	-3.78	2.25e-05	0.00113	0.77	1.41	9.72	20.29	Downstream (<1kb)	1	82339049	82445366	106318	1	76867	uc007brr.3	110874	ENSMUSG00000026142	Rhbdd1	rhomboid domain containing 1
chr18	52051680	52052004	325	*	3.01	0.13	3.91	-3.78	2.25e-05	0.00113	0.77	1.41	9.72	20.29	Distal Intergenic	18	52331536	52332996	1461	1	67634	uc008exc.2	-279532	ENSMUSG00000024510	Ftmt	ferritin mitochondrial
chr19	27113709	27113999	291	*	3.01	0.13	3.91	-3.78	2.25e-05	0.00113	0.77	1.41	9.72	20.29	Distal Intergenic	19	27217020	27254231	37212	1	22359	uc008hbt.2	-103021	ENSMUSG00000024924	Vldlr	very low density lipoprotein receptor
chr13	83767298	83767615	318	*	2.97	0.13	3.87	-3.74	2.26e-05	0.00113	0.77	1.41	2.16	27.06	Distal Intergenic	13	83738814	83738885	72	1	723967	uc011zch.1	28484	ENSMUSG00000065424	Mir9-2	microRNA 9-2
chr2	18889745	18890179	435	*	3.62	1.17	4.48	-3.31	2.28e-05	0.00113	3.1	1.41	22.68	21.98	Intron (uc008imb.1/18718, intron 3 of 9)	2	18799245	18801818	2574	2	66774	uc057bmo.2	-87927	ENSMUSG00000097638	Carlr	cardiac and apoptosis-related long non-coding RNA
chr13	18684888	18685238	351	*	3.31	0.85	4.17	-3.32	2.28e-05	0.00113	0.77	2.83	14.04	21.98	Distal Intergenic	13	18717292	18866811	149520	1	218035	uc007pok.2	-32054	ENSMUSG00000041236	Vps41	VPS41 HOPS complex subunit
chr1	87554600	87555028	429	*	3.55	1.33	4.39	-3.06	2.29e-05	0.00113	0.77	4.24	17.28	24.52	Intron (uc007bwy.2/53972, intron 1 of 14)	1	87476829	87573870	97042	2	53972	uc007bwy.2	18842	ENSMUSG00000026259	Ngef	neuronal guanine nucleotide exchange factor
chr4	90798265	90798749	485	*	3.75	1.4	4.6	-3.2	2.3e-05	0.00113	3.87	1.41	21.6	27.06	Distal Intergenic	4	90359625	90361314	1690	2	619842	uc012dgz.1	-436951	ENSMUSG00000080756	Gm12633	zinc finger protein 352 pseudogene
chr4	147525326	147525662	337	*	4.73	2.95	5.51	-2.56	2.3e-05	0.00113	6.97	8.48	36.73	54.12	Distal Intergenic	4	147500686	147513420	12735	1	195531	uc057lky.1	24640	ENSMUSG00000078496	Zfp982	zinc finger protein 982
chr2	132089261	132089592	332	*	3.33	0.85	4.19	-3.35	2.32e-05	0.00113	0.77	2.83	20.52	16.07	Promoter (<=1kb)	2	132052496	132089667	37172	2	54338	uc008mmh.1	75	ENSMUSG00000027340	Slc23a2	solute carrier family 23 (nucleobase transporters), member 2
chr9	22906086	22906290	205	*	3.07	0.13	3.97	-3.84	2.33e-05	0.00113	0.77	1.41	23.77	7.61	Distal Intergenic	9	22658280	22680513	22234	1	319845	uc009oov.1	247806	ENSMUSG00000035919	Bbs9	Bardet-Biedl syndrome 9 (human)
chr16	90596851	90597121	271	*	3.03	0.13	3.93	-3.8	2.34e-05	0.00113	0.77	1.41	16.2	14.37	Distal Intergenic	16	90719312	90727371	8060	2	66578	uc007zwj.1	130250	ENSMUSG00000022978	Mis18a	MIS18 kinetochore protein A
chr18	39691192	39691465	274	*	3.03	0.13	3.93	-3.8	2.34e-05	0.00113	0.77	1.41	16.2	14.37	Distal Intergenic	18	39773497	39776082	2586	1	18459	uc008etc.1	-82032	ENSMUSG00000051732	Pabpc2	poly(A) binding protein, cytoplasmic 2
chr2	173236964	173237227	264	*	3.03	0.13	3.93	-3.8	2.34e-05	0.00113	0.77	1.41	16.2	14.37	Intron (uc008odq.1/65112, intron 1 of 3)	2	173213736	173218922	5187	2	58203	uc008odp.2	-18042	ENSMUSG00000027514	Zbp1	Z-DNA binding protein 1
chr3	32939246	32939500	255	*	3.03	0.13	3.93	-3.8	2.34e-05	0.00113	0.77	1.41	16.2	14.37	Distal Intergenic	3	32947926	32985079	37154	2	58869	uc008owt.4	45579	ENSMUSG00000027674	Pex5l	peroxisomal biogenesis factor 5-like
chr4	139405661	139405924	264	*	3.03	0.13	3.93	-3.8	2.34e-05	0.00113	0.77	1.41	16.2	14.37	Intron (uc008vmi.2/69116, intron 1 of 27)	4	139414343	139451973	37631	1	69116	uc008vmk.2	-8419	ENSMUSG00000066036	Ubr4	ubiquitin protein ligase E3 component n-recognin 4
chr6	120138852	120139118	267	*	3.03	0.13	3.93	-3.8	2.34e-05	0.00113	0.77	1.41	16.2	14.37	Intron (uc009dmx.1/29862, intron 1 of 3)	6	120093380	120200338	106959	1	29862	uc009dmx.1	45472	ENSMUSG00000041377	Ninj2	ninjurin 2
chr8	16501995	16502294	300	*	3.03	0.13	3.93	-3.8	2.34e-05	0.00113	0.77	1.41	16.2	14.37	Intron (uc009kzp.1/94109, intron 5 of 69)	8	16168757	16168838	82	2	100526464	uc012gad.1	-333157	ENSMUSG00000093142	Mir3106	microRNA 3106
chr16	83051141	83051627	487	*	3.89	1.6	4.74	-3.14	2.34e-05	0.00113	4.65	1.41	31.33	21.98	Distal Intergenic	16	84371143	84375505	4363	1	75247	uc029sym.1	-1319516	ENSMUSG00000116907	4930553E22Rik	RIKEN cDNA 4930553E22 gene
chr15	46421767	46422051	285	*	3	0.13	3.9	-3.77	2.34e-05	0.00113	0.77	1.41	8.64	21.14	Distal Intergenic	15	46435866	46496149	60284	2	74726	uc007vqo.1	74098	ENSMUSG00000115177	4930523O13Rik	RIKEN cDNA 4930523O13 gene
chr5	22627260	22627551	292	*	3	0.13	3.9	-3.77	2.34e-05	0.00113	0.77	1.41	8.64	21.14	Intron (uc008wps.2/320719, intron 3 of 7)	5	22550413	22807850	257438	1	320719	uc008wpt.2	76847	ENSMUSG00000097207	6030443J06Rik	RIKEN cDNA 6030443J06 gene
chr6	126440566	126441029	464	*	3.44	0.9	4.31	-3.41	2.35e-05	0.00114	2.32	1.41	15.12	24.52	Distal Intergenic	6	126532551	126535555	3005	2	16493	uc009dva.2	94526	ENSMUSG00000045534	Kcna5	potassium voltage-gated channel, shaker-related subfamily, member 5
chr14	24068649	24068999	351	*	3.46	0.9	4.33	-3.43	2.36e-05	0.00114	2.32	1.41	21.6	18.6	Distal Intergenic	14	24088877	24088930	54	1	102465697	uc033gop.1	-19878	ENSMUSG00000105723	Mir7210	microRNA 7210
chr2	113166746	113167089	344	*	3.24	0.57	4.13	-3.56	2.37e-05	0.00114	1.55	1.41	12.96	21.98	Intron (uc057boa.2/20192, intron 1 of 103)	2	112631380	113217083	585704	2	20192	uc057boa.2	49994	ENSMUSG00000057378	Ryr3	ryanodine receptor 3
chr9	24983967	24984323	357	*	3.24	0.57	4.13	-3.56	2.37e-05	0.00114	1.55	1.41	12.96	21.98	Distal Intergenic	9	25108130	25151781	43652	2	80517	uc009oph.2	167458	ENSMUSG00000008429	Herpud2	HERPUD family member 2
chr11	89265101	89265452	352	*	3.54	1.33	4.38	-3.05	2.37e-05	0.00114	0.77	4.24	16.2	25.37	Distal Intergenic	11	89300638	89302559	1922	2	18121	uc007kwh.2	37107	ENSMUSG00000048616	Nog	noggin
chr3	39820288	39820745	458	*	3.58	1.17	4.44	-3.26	2.38e-05	0.00114	3.1	1.41	8.64	34.67	Distal Intergenic	3	40504865	40522912	18048	2	100040882	uc029ulq.1	702167	ENSMUSG00000037884	1700017G19Rik	RIKEN cDNA 1700017G19 gene
[truncated: 5,782 more rows]

## Sheet: Young_Astrocyte
seqnames	start	end	width	strand	Conc	Conc_Young	Conc_Old	Fold	p.value	FDR	Y_Ast_2	Y_Ast_3	O_Ast_1	O_Ast_2	O_Ast_3	annotation	geneChr	geneStart	geneEnd	geneLength	geneStrand	geneId	transcriptId	distanceToTSS	ENSEMBL	SYMBOL	GENENAME
[truncated: 1,400 more rows]

[truncated: 11 more sheets: Old_Astrocyte, Young_qNSC, Old_qNSC, Young_aNSC, Old_aNSC, Young_NPC, Old_NPC, InVitro_Young_qNSC_0.05, InVitro_Old_qNSC_0.05, InVitro_Young_aNSC_0.05, InVitro_Old_aNSC_0.05]
