# Supplementary material for: Chromatin accessibility dynamics of neurogenic niche cells reveal defects in neural stem cell adhesion and migration during aging
Source: Nat Aging. 2023 Jul 13;3(7):866–93. doi: 10.1038/s43587-023-00449-3 (PMC10353944; doi:10.1038/s43587-023-00449-3)
Supplement: Supplementary file 4 — GO Biological Processes enrichment of genes with nearby differentially accessible peaks that change with age in freshly isolated cells from the SVZ neurogenic niche (endothelial cells, astrocytes, qNSCs, aNSCs and NPCs) and in culture (qNSCs and aNSCs/NPCs). [file 43587_2023_449_MOESM4_ESM.xlsx]

## Sheet: Information
Supplementary Table 3
Description:
Gene Ontology (GO) Biological Processes enrichment of genes with nearby differentially accessible peaks that change with age in freshly isolated cells from the SVZ neurogenic niche (endothelial cells, astrocytes, qNSCs, aNSCs, and NPCs) and in culture (qNSCs and aNSCs/NPCs).
Notes:
P-value determined by EnrichR which uses two-sided Fisher's exact test

## Sheet: Young_Endo
Term	P-value	Adjusted P-value	Old P-value	Old Adjusted P-value	Odds Ratio	Combined Score	Genes
neurotransmitter transport (GO:0006836)	0.000657802	1	0	0	6.61376	48.4564	SNAP25;SLC38A1;SLC6A15;SLC1A3;SLC17A6
cellular response to vascular endothelial growth factor stimulus (GO:0035924)	0.000894768	1	0	0	5.07937	35.6518	NR4A1;FLT4;GAB1;DAB2IP;GAS1;ITGB1BP1
macrophage activation (GO:0042116)	0.00089585	1	0	0	6.22471	43.6834	CRTC3;FPR2;MAPT;TLR4;SNCA
positive regulation of protein kinase B signaling (GO:0051897)	0.000973033	1	0	0	2.49969	17.3356	GAB1;PDGFA;IRS2;FRS2;NRG1;GATA3;ESR1;PIK3CG;FGF9;ITGB1BP1;FYN;RICTOR;FGFR1;FGF10;HBEGF
regulation of keratinocyte proliferation (GO:0010837)	0.0011925	1	0	0	5.87889	39.575	VDR;SNAI2;REG3G;PTPRK;FGF10
vasoconstriction (GO:0042310)	0.00180724	1	0	0	7.05467	44.557	EDN1;EDNRA;EDNRB;ADRA1A
nervous system development (GO:0007399)	0.00181909	1	0	0	1.67452	10.5652	PRKN;NRXN1;SHOX2;PCDH15;HAPLN4;PCDH17;SNTG2;SALL1;EDNRB;CDH2;OPHN1;SALL3;NTF3;FYN;NRCAM;CAMK2G;ATOH1;ARNT2;SRRM4;EGR2;RBFOX2;APAF1;DSCAM;CNTN6;LIMK1;POU6F2;LSAMP;SOX14;NRG1;ADGRB1;PMP22;ATXN10;CNTN4;SIM1;FGF12;FGFR1
regulation of protein kinase B signaling (GO:0051896)	0.00186275	1	0	0	2.20729	13.8744	GAB1;PDGFA;IRS2;FRS2;NRG1;GATA3;ESR1;PIK3CG;FGF9;RACK1;ITGB1BP1;FYN;RICTOR;DRD3;FGFR1;FGF10;HBEGF
prepulse inhibition (GO:0060134)	0.0018887	1	0	0	10.582	66.369	GRID2;CTNNA2;DRD3
regulation of insulin secretion (GO:0050796)	0.00222821	1	0	0	2.59151	15.8252	PRKN;PER2;SNAP25;NOV;KCNC2;CACNA2D2;RFX3;IRS2;CACNA1C;SOX4;ADRA2A;ADCY5
positive regulation of neuron differentiation (GO:0045666)	0.00222821	1	0	0	2.59151	15.8252	FZD1;NTRK2;TENM3;CAMK1D;RAPGEF1;DAB2IP;PLXNB2;NRCAM;ALKAL2;CX3CL1;ATOH1;FGFR1
synaptic transmission, glutamatergic (GO:0035249)	0.00251732	1	0	0	5.03905	30.1565	GRIA2;GRID2;GRIK5;SLC17A6;SLC1A4
positive regulation of cell projection organization (GO:0031346)	0.00269623	1	0	0	3.02343	17.8863	FZD1;NTRK2;TENM3;CAMK1D;RAPGEF1;DAB2IP;PLXNB2;ALKAL2;CX3CL1
chemical synaptic transmission (GO:0007268)	0.00273016	0.995142	0	0	1.8308	10.8079	GRIA2;SNAP25;GRIK5;NRXN1;SLC1A3;SLC1A4;GRIN2A;NPBWR1;NPY;SLC17A6;DLGAP1;SLC12A6;GRID2;KCND2;HTR1F;GAD1;TACR2;GABRG3;GABRG2;SHISA6;CACNB2;SST;NOVA1;SYT10;PMP22
homophilic cell adhesion via plasma membrane adhesion molecules (GO:0007156)	0.00300873	1	0	0	2.97619	17.2805	TENM3;CDH2;DSCAM;CDH20;CDH10;CDH13;PLXNB2;FAT2;CDH18
negative regulation of keratinocyte proliferation (GO:0010839)	0.00318931	1	0	0	9.07029	52.1356	VDR;SNAI2;PTPRK
vascular smooth muscle contraction (GO:0014829)	0.00318931	0.957355	0	0	9.07029	52.1356	EDNRA;EDN1;EDNRB
regulation of protein heterodimerization activity (GO:0043497)	0.00318931	0.904169	0	0	9.07029	52.1356	BCL2;DAB2IP;NRG1
microglial cell activation (GO:0001774)	0.00318931	0.856581	0	0	9.07029	52.1356	MAPT;FPR2;SNCA
regulation of protein modification process (GO:0031399)	0.00325925	0.831599	0	0	3.52734	20.1984	PPP1R16B;SOCS1;FN1;PLXNB2;FNIP2;ATG7;ROPN1
neuron development (GO:0048666)	0.00339627	0.825295	0	0	2.20459	12.5332	ALK;NTRK2;TENM3;TENM4;RASGRF1;ETV1;LAMB1;HS6ST1;ADCYAP1;ISL2;OPHN1;NPY;CNTN4;MAPT;ATXN10
central nervous system neuron differentiation (GO:0021953)	0.00345423	0.801225	0	0	3.96825	22.4927	NTRK2;GRID2;OPHN1;NPY;MAPT;SOX4
cell-cell adhesion mediated by cadherin (GO:0044331)	0.00384907	0.853992	0	0	4.60087	25.5805	CDH2;CDH20;CDH10;CDH13;CDH18
regulation of neuron projection development (GO:0010975)	0.00411015	0.873921	0	0	2.31204	12.703	FZD1;NTRK2;TENM3;CAMK1D;SEMA3A;DAB2IP;CX3CL1;CDH2;RAPGEF1;PLXNB2;ALKAL2;CSMD3;LRRC4C
negative regulation of signal transduction (GO:0009968)	0.00421547	0.860461	0	0	1.79483	9.81591	ALK;WWOX;NTRK2;MTMR2;TLE1;HHIP;FLT4;DAB2IP;BRAF;NRG1;GATA3;DLK1;SIGIRR;SFRP2;SOCS1;RACK1;BCL2;SNAI2;ENPP1;PRKCQ;HBEGF;SOCS5;FGFR1;SNCA
autonomic nervous system development (GO:0048483)	0.0044494	0.87328	0	0	5.64374	30.5608	EDNRB;SEMA3A;GATA3;SOX4
dendritic spine organization (GO:0097061)	0.00467566	0.883699	0	0	4.40917	23.6569	MTMR2;ARC;CTNND2;FYN;WASL
integrin activation (GO:0033622)	0.00492437	0.897466	0	0	7.93651	42.1711	FN1;ITGB1BP1;CX3CL1
benzene-containing compound metabolic process (GO:0042537)	0.00492437	0.866519	0	0	7.93651	42.1711	AADAT;ACSM1;KMO
regulation of endothelial cell migration (GO:0010594)	0.00502331	0.854465	0	0	2.76052	14.6133	EDN1;FLT4;ADGRB1;DAB2IP;ITGB1BP1;GATA3;NR2F2;ADAMTS9;RHOB
peptide hormone secretion (GO:0030072)	0.00562088	0.92527	0	0	4.2328	21.9313	ADCYAP1;EDN1;SNX19;LTBP4;CAMK2G
regulation of reactive oxygen species biosynthetic process (GO:1903426)	0.00571327	0.911088	0	0	5.29101	27.3279	ADGRB1;UCP1;TLR4;SNCA
cellular response to growth factor stimulus (GO:0071363)	0.00614276	0.949894	0	0	2.13163	10.8553	WWOX;NTRK2;FLT4;DAB2IP;KLF4;NR4A1;CLEC3B;GAREM1;RACK1;RAPGEF1;SNAI2;GAS1;ITGB1BP1;MAPT
cell morphogenesis (GO:0000902)	0.00630831	0.946803	0	0	2.8697	14.5376	TENM3;TENM4;CDH2;CDH20;VDR;CDH10;CDH13;CDH18
central nervous system neuron development (GO:0021954)	0.00712878	1	0	0	7.05467	34.8756	NTRK2;NPY;MAPT
regulation of Rac protein signal transduction (GO:0035020)	0.00712878	1	0	0	7.05467	34.8756	AUTS2;RASGRF1;ARHGAP17
negative regulation of lymphocyte apoptotic process (GO:0070229)	0.00712878	0.983194	0	0	7.05467	34.8756	IRS2;PRKCQ;NOC2L
regulation of dendrite development (GO:0050773)	0.00725548	0.974335	0	0	3.432	16.906	CAMK1D;ADGRB3;HECW2;DAB2IP;COBL;CSMD3
negative regulation of intrinsic apoptotic signaling pathway (GO:2001243)	0.00850097	1	0	0	2.73084	13.0195	PRKN;SFRP2;TMEM161A;CREB3L1;BCL2;MDM2;SNAI2;NOC2L
ventricular septum development (GO:0003281)	0.00925179	1	0	0	3.77929	17.6982	SALL1;GATA3;TBX5;ZFPM2;SOX4
carboxylic acid transport (GO:0046942)	0.00969885	1	0	0	2.90487	13.4662	SLC38A1;SLC25A29;SLC6A15;SLC16A7;SLC1A4;SLC25A21;SLC38A4
regulation of T cell apoptotic process (GO:0070232)	0.00982948	1	0	0	6.34921	29.3484	LGALS3;PRKCQ;PDCD1
calcium ion transport (GO:0006816)	0.00996365	1	0	0	2.15227	9.91942	TRPM1;SLC24A2;CACNB2;CACNA1I;CALCRL;GRIN3A;STIM1;TRPA1;NPY;TRPM7;FYN;CACNA1C
anterograde trans-synaptic signaling (GO:0098916)	0.0102001	1	0	0	1.76367	8.08705	GRIA2;SNAP25;KCND2;HTR1F;GAD1;NRXN1;TACR2;SLC1A3;GABRG3;GABRG2;CACNB2;GRIN2A;SST;NOVA1;NPBWR1;NPY;SYT10;PMP22;DLGAP1;SLC12A6
calcium ion transport into cytosol (GO:0060402)	0.010872	1	0	0	4.45558	20.1462	TRPM1;GRIN2A;CACNA1C;ADRA1A
positive regulation of axon extension (GO:0045773)	0.010872	1	0	0	4.45558	20.1462	GOLGA4;DSCAM;LIMK1;MAPT
adenylate cyclase-activating G-protein coupled receptor signaling pathway (GO:0007189)	0.0111146	1	0	0	2.442	10.9878	ADCYAP1;LHCGR;CALCRL;GNAS;ADRA1A;DRD3;ADRA2A;PTHLH;ADCY5
negative regulation of epithelial cell proliferation (GO:0050680)	0.0122537	1	0	0	2.56534	11.2924	SFRP2;VDR;NFIB;DAB2IP;SNAI2;PTPRK;GATA3;NR2F2
activation of protein kinase B activity (GO:0032148)	0.0124139	1	0	0	3.52734	15.4813	NTF3;RICTOR;NRG1;ITGB1BP1;ADRA2A
positive regulation of reactive oxygen species biosynthetic process (GO:1903428)	0.0124139	1	0	0	3.52734	15.4813	EDN1;ADGRB1;KLF4;TLR4;KLF2
negative regulation of blood vessel diameter (GO:0097756)	0.0130463	1	0	0	5.77201	25.0462	EDNRA;EDN1;EDNRB
positive regulation of fatty acid oxidation (GO:0046321)	0.0130463	1	0	0	5.77201	25.0462	ABCD2;IRS2;PPARGC1A
regulation of cell motility (GO:2000145)	0.014009	1	0	0	2.13582	9.11579	HACE1;SST;KIF14;ARHGAP18;PLXNB2;NRG1;GATA3;RHOBTB1;MYPN;RHOB;HBEGF
regulation of Wnt signaling pathway (GO:0030111)	0.014009	1	0	0	2.13582	9.11579	PRKN;WWOX;SALL1;TLE1;SFRP2;MDFIC;DAAM2;CTNND2;RACK1;ESR1;SOX4
central nervous system development (GO:0007417)	0.0149229	1	0	0	1.75554	7.3818	PRKN;ARNT2;EGR2;CNTN6;POU6F2;TBR1;HAPLN4;GRIN2A;SNTG2;CDH2;PLXNB2;NRCAM;FYN;CNTN4;SOX4;RAB3GAP1;ATOH1;FGFR1
modulation of chemical synaptic transmission (GO:0050804)	0.015133	1	0	0	2.32288	9.73491	GRIA2;GRID2;CDH2;OPHN1;GRIK5;NTF3;NMU;BTBD9;CNTNAP4
glutamate metabolic process (GO:0006536)	0.0155793	1	0	0	4.03124	16.7773	AADAT;GAD1;GOT2;PRODH2
dendrite morphogenesis (GO:0048813)	0.0162367	1	0	0	3.30688	13.6259	ARC;CTNND2;TMEM106B;WASL;CTNNA2
negative regulation of fat cell differentiation (GO:0045599)	0.0162367	1	0	0	3.30688	13.6259	ENPP1;RORA;GATA3;ZFPM2;TRIB2
positive regulation of neuron projection development (GO:0010976)	0.0162588	1	0	0	2.18186	8.98733	FZD1;NTRK2;TENM3;CAMK1D;RAPGEF1;DAB2IP;PLXNB2;COBL;ALKAL2;CX3CL1
cardiac right ventricle morphogenesis (GO:0003215)	0.0167926	1	0	0	5.29101	21.6234	GATA3;ZFPM2;SOX4
regulation of oligodendrocyte differentiation (GO:0048713)	0.0167926	1	0	0	5.29101	21.6234	TENM4;DAAM2;DRD3
histone H3 deacetylation (GO:0070932)	0.0167926	1	0	0	5.29101	21.6234	PER2;SMARCAD1;HDAC9
eye photoreceptor cell differentiation (GO:0001754)	0.0167926	1	0	0	5.29101	21.6234	DSCAM;MYO7A;PROM1
positive regulation of macromolecule biosynthetic process (GO:0010557)	0.0171243	1	0	0	1.93755	7.88052	EDN1;PDGFA;SUCO;IRS2;LARP4B;SORBS1;KLF4;CREB3L1;TLR4;SOX4;NOX1;RAB3GAP1;FGF10
cell-cell adhesion via plasma-membrane adhesion molecules (GO:0098742)	0.0171243	1	0	0	1.93755	7.88052	GRID2;TENM3;DSCAM;TENM4;UNC5D;CLDN5;CDH2;CDH20;CDH10;PLXNB2;FAT2;CDH13;CDH18
cellular response to nerve growth factor stimulus (GO:1990090)	0.0183453	1	0	0	3.848	15.3858	NTRK2;NTF3;RAPGEF1;MAPT
peripheral nervous system development (GO:0007422)	0.0183453	1	0	0	3.848	15.3858	EGR2;NTF3;ADGRB1;PMP22
negative regulation of sprouting angiogenesis (GO:1903671)	0.0183453	1	0	0	3.848	15.3858	ITGB1BP1;KLF4;ADAMTS9;KLF2
negative regulation of protein import into nucleus (GO:0042308)	0.0183453	1	0	0	3.848	15.3858	MDFIC;NOV;DAB2IP;SNAI2
chemical synaptic transmission, postsynaptic (GO:0099565)	0.0184118	1	0	0	3.20667	12.8099	GRIN2A;GRID2;GABRG3;GABRG2;RAB3GAP1
platelet aggregation (GO:0070527)	0.0184118	1	0	0	3.20667	12.8099	RAP2B;CSRP1;GNAS;MYH9;PIK3CG
regulation of postsynaptic membrane potential (GO:0060078)	0.0184118	1	0	0	3.20667	12.8099	GRIN2A;GRID2;GABRG3;GABRG2;RAB3GAP1
cell junction assembly (GO:0034329)	0.0206939	1	0	0	2.51099	9.73739	CLDN5;CDH2;OPHN1;CDH20;CDH10;CDH13;CDH18
regulation of axon extension (GO:0030516)	0.0207704	1	0	0	3.11236	12.058	GOLGA4;SEMA3A;LIMK1;NRCAM;MAPT
positive regulation of MAP kinase activity (GO:0043406)	0.0208818	1	0	0	1.79356	6.93907	ALK;EDN1;FPR1;DAB2IP;PDGFA;FRS2;NRG1;PIK3CG;ADRA2A;MAPKAPK3;NTF3;RAPGEF1;TLR4;FGFR1;FGF10
catecholamine biosynthetic process (GO:0042423)	0.0210764	1	0	0	4.884	18.8503	PAH;GATA3;SNCA
positive regulation of muscle contraction (GO:0045933)	0.0210764	1	0	0	4.884	18.8503	NMU;TACR2;ADRA1A
regulation of monooxygenase activity (GO:0032768)	0.0213971	1	0	0	3.6807	14.1504	LYPLA1;VDR;WASL;SNCA
cell chemotaxis (GO:0060326)	0.0225045	1	0	0	2.46914	9.368	CCL25;NR4A1;NOV;FPR1;PRKCQ;FPR2;HBEGF
negative regulation of I-kappaB kinase/NF-kappaB signaling (GO:0043124)	0.0225404	1	0	0	2.70179	10.2464	NFKBIA;TLE1;NOV;DAB2IP;RORA;ESR1
neuron projection morphogenesis (GO:0048812)	0.0226205	1	0	0	1.81777	6.88734	LINGO2;LINGO1;NRK;CTNND2;DAB2IP;ANK3;WASL;ARC;ADGRB1;NTF3;TMEM106B;NRCAM;CNTN4;CTNNA2
camera-type eye development (GO:0043010)	0.0247414	1	0	0	3.52734	13.0486	FBN2;TENM3;CACNA1C;RAB3GAP1
intrinsic apoptotic signaling pathway in response to endoplasmic reticulum stress (GO:0070059)	0.0247414	1	0	0	3.52734	13.0486	PPP1R15A;TMEM117;DAB2IP;BCL2
regulation of neuronal synaptic plasticity (GO:0048168)	0.0247414	1	0	0	3.52734	13.0486	ARC;NETO1;RAB3GAP1;SHISA6
amino acid transport (GO:0006865)	0.0247652	1	0	0	2.6455	9.7839	SLC25A29;SLC38A1;SLC6A15;SLC38A7;SLC1A4;SLC38A4
regulation of lipase activity (GO:0060191)	0.0259004	1	0	0	4.53515	16.5691	PCSK6;PCSK5;SNCA
establishment or maintenance of actin cytoskeleton polarity (GO:0030950)	0.0259004	1	0	0	4.53515	16.5691	RICTOR;RHOBTB1;RHOB
neuromuscular process controlling balance (GO:0050885)	0.0259004	1	0	0	4.53515	16.5691	NRXN1;PCDH15;MYO7A
response to ethanol (GO:0045471)	0.0259004	1	0	0	4.53515	16.5691	GRIN2A;GRIN3A;GOT2
positive regulation of smooth muscle contraction (GO:0045987)	0.0259004	1	0	0	4.53515	16.5691	NMU;TACR2;ADRA1A
regulation of potassium ion transport (GO:0043266)	0.0260582	1	0	0	2.93945	10.7214	DPP6;KCNIP4;KCNAB1;ANK3;ADRA2A
regulation of cell migration (GO:0030334)	0.0270435	1	0	0	1.54042	5.56139	SUN2;CLIC4;EDN1;HACE1;SEMA3A;KIF14;PDGFA;LAMB1;PTPRK;TBX5;CX3CL1;MYPN;RHOBTB1;ADRA2A;RHOB;SFRP2;SST;NTF3;RACK1;SNAI2;PLXNB2;CDH13;HBEGF
neuron projection development (GO:0031175)	0.0271657	1	0	0	1.77423	6.39752	NRK;CTNND2;RASGRF1;DAB2IP;LAMB1;WASL;ADCYAP1;ARC;OPHN1;NPY;NTF3;CNTN4;MAPT;ATXN10
glial cell differentiation (GO:0010001)	0.0283834	1	0	0	3.38624	12.0616	CDH2;NFIB;SOX4;FGF10
neutral amino acid transport (GO:0015804)	0.0283834	1	0	0	3.38624	12.0616	SLC38A1;SLC6A15;SLC38A7;SLC1A4
regulation of glucose metabolic process (GO:0010906)	0.0283834	1	0	0	3.38624	12.0616	PRKN;SDHAF3;IRS2;RORA
regulation of nervous system development (GO:0051960)	0.0283834	1	0	0	3.38624	12.0616	PER2;NKX6-2;TENM4;KIF14
positive regulation of nitric oxide biosynthetic process (GO:0045429)	0.0283834	1	0	0	3.38624	12.0616	EDN1;KLF4;TLR4;KLF2
positive regulation of nitric oxide metabolic process (GO:1904407)	0.0283834	1	0	0	3.38624	12.0616	EDN1;KLF4;TLR4;KLF2
synapse assembly (GO:0007416)	0.0285858	1	0	0	2.35156	8.35943	FZD1;GRID2;CDH2;DSCAM;NRXN1;NRCAM;PCDH17
negative regulation of neuron apoptotic process (GO:0043524)	0.0285858	1	0	0	2.35156	8.35943	PRKN;NTRK2;RASA1;NTF3;KIF14;BCL2;PPARGC1A
regulation of sodium ion transmembrane transporter activity (GO:2000649)	0.0289962	1	0	0	2.86	10.1261	NETO1;HECW2;DMD;ANK3;FGF12
positive regulation of axonogenesis (GO:0050772)	0.0289962	1	0	0	2.86	10.1261	NTRK2;GOLGA4;LIMK1;PLXNB2;MAPT
mesodermal cell fate commitment (GO:0001710)	0.0294651	1	0	0	7.05467	24.8645	EYA2;KLF4
intracellular pH elevation (GO:0051454)	0.0294651	1	0	0	7.05467	24.8645	BCL2;NOX1
regulation of intrinsic apoptotic signaling pathway by p53 class mediator (GO:1902253)	0.0294651	1	0	0	7.05467	24.8645	PRKN;MDM2
peripheral nervous system neuron development (GO:0048935)	0.0294651	1	0	0	7.05467	24.8645	ISL2;ETV1
negative regulation of oligodendrocyte differentiation (GO:0048715)	0.0294651	1	0	0	7.05467	24.8645	DAAM2;DRD3
chromatin silencing at telomere (GO:0006348)	0.0294651	1	0	0	7.05467	24.8645	INSL6;DOT1L
cardiac ventricle formation (GO:0003211)	0.0294651	1	0	0	7.05467	24.8645	TBX5;SOX4
positive regulation of action potential (GO:0045760)	0.0294651	1	0	0	7.05467	24.8645	ANK3;ADRA1A
positive regulation of sodium ion transmembrane transport (GO:1902307)	0.0294651	1	0	0	7.05467	24.8645	DMD;ANK3
regulation of biosynthetic process (GO:0009889)	0.0294651	1	0	0	7.05467	24.8645	UCP1;SNCA
equilibrioception (GO:0050957)	0.0294651	1	0	0	7.05467	24.8645	PCDH15;MYO7A
astrocyte activation (GO:0048143)	0.0294651	1	0	0	7.05467	24.8645	MAPT;FPR2
dendritic spine maintenance (GO:0097062)	0.0294651	1	0	0	7.05467	24.8645	MTMR2;FYN
positive regulation of cell proliferation (GO:0008284)	0.0300286	1	0	0	1.44754	5.0745	FLT4;RTKN2;DOT1L;KIF14;PDGFA;IRS2;REG3G;PTHLH;FGF9;NTF3;RPRD1B;SOX4;NTRK2;EDN1;KDM4C;FN1;NRG1;NAP1L1;LAMB1;ADRA2A;SFRP2;GAREM1;MDM2;CDH13;ITGB1BP1;NOX1;HBEGF;FGFR1;FGF10
catecholamine metabolic process (GO:0006584)	0.0312632	1	0	0	4.2328	14.668	PRKN;PAH;DRD3
positive regulation of response to wounding (GO:1903036)	0.0312632	1	0	0	4.2328	14.668	REG3G;ADRA2A;HBEGF
negative regulation of insulin secretion (GO:0046676)	0.0312632	1	0	0	4.2328	14.668	PRKN;NOV;ADRA2A
negative regulation of signal transduction by p53 class mediator (GO:1901797)	0.0312632	1	0	0	4.2328	14.668	PRKN;MDM2;SNAI2
amide transport (GO:0042886)	0.0312632	1	0	0	4.2328	14.668	SLC14A2;SLC38A7;SLC19A1
positive regulation of double-strand break repair (GO:2000781)	0.0312632	1	0	0	4.2328	14.668	INSL6;SLF2;MGMT
negative regulation of anoikis (GO:2000811)	0.0312632	1	0	0	4.2328	14.668	TLE1;BCL2;SNAI2
regulation of cell junction assembly (GO:1901888)	0.0312632	1	0	0	4.2328	14.668	CLDN5;RAPGEF1;SNAI2
homotypic cell-cell adhesion (GO:0034109)	0.0321351	1	0	0	2.78474	9.57339	RAP2B;CSRP1;GNAS;MYH9;PIK3CG
positive regulation of DNA repair (GO:0045739)	0.0321351	1	0	0	2.78474	9.57339	TMEM161A;SLF2;EYA2;MGMT;FGF10
regulation of GTPase activity (GO:0043087)	0.0334274	1	0	0	1.68862	5.73856	CCL25;NTRK2;ARHGEF38;RASGRF1;DAB2IP;CX3CL1;ADCYAP1;CHN2;RACK1;RAPGEF1;PLXNB2;ITGB1BP1;RSU1;CPEB2;RAB3GAP1
circulatory system development (GO:0072359)	0.0334729	1	0	0	1.94165	6.59583	SALL1;SHOX2;CACNA1C;GATA3;ZFPM2;TBX5;FGF12;PCSK5;HDAC9;SOX4
cellular response to peptide hormone stimulus (GO:0071375)	0.0353279	1	0	0	1.924	6.4321	NR4A1;LHCGR;GNG10;ENPP1;IRS2;SORBS1;GNG11;CPEB2;HDAC9;ADCY5
regulation of cytoskeleton organization (GO:0051493)	0.0355281	1	0	0	2.00501	6.69159	CLIC4;ARHGAP18;PDGFA;ARHGAP17;RICTOR;MAPT;MYPN;RHOBTB1;RHOB
axonogenesis (GO:0007409)	0.0360227	1	0	0	1.6134	5.36231	LINGO2;LINGO1;AUTS2;SH3KBP1;NRXN1;SEMA3A;GAB1;FRS2;IRS2;ANK3;OPHN1;ADGRB1;PRKCQ;NRCAM;FYN;CTNNA2;CNTN4
regulation of dopamine secretion (GO:0014059)	0.0371593	1	0	0	3.96825	13.0656	PRKN;DRD3;SNCA
cardiac ventricle development (GO:0003231)	0.0371593	1	0	0	3.96825	13.0656	SALL1;GATA3;TBX5
sympathetic nervous system development (GO:0048485)	0.0371593	1	0	0	3.96825	13.0656	SEMA3A;GATA3;SOX4
dendritic spine morphogenesis (GO:0060997)	0.0371593	1	0	0	3.96825	13.0656	ARC;CTNND2;WASL
negative regulation of peptide hormone secretion (GO:0090278)	0.0371593	1	0	0	3.96825	13.0656	PRKN;NOV;ADRA2A
regulation of intrinsic apoptotic signaling pathway in response to DNA damage (GO:1902229)	0.0371593	1	0	0	3.96825	13.0656	TMEM161A;SFRP2;SNAI2
negative regulation of response to stimulus (GO:0048585)	0.03821	1	0	0	1.8331	5.98446	ALK;NTRK2;HHIP;FLT4;VPS13C;BRAF;KLF4;ESR1;ADRA2A;SOCS5;FGFR1
negative regulation of transport (GO:0051051)	0.0390278	1	0	0	2.6455	8.58064	PRKN;LGALS3;MTMR2;NRG1;SNCA
cognition (GO:0050890)	0.0390278	1	0	0	2.6455	8.58064	LHCGR;TTC8;PTCHD1;GNAS;SLC1A4
neuron migration (GO:0001764)	0.0390278	1	0	0	2.6455	8.58064	NTRK2;AUTS2;SEMA3A;NRCAM;FGFR1
C-terminal protein amino acid modification (GO:0018410)	0.0396395	1	0	0	2.06478	6.66497	CNTN5;AGBL1;NTM;LYPD1;LSAMP;CNTN4;ATG7;OPCML
cell morphogenesis involved in neuron differentiation (GO:0048667)	0.0398164	1	0	0	1.96367	6.32985	LINGO2;LINGO1;OPHN1;ADGRB1;TMEM106B;NRCAM;ANK3;CNTN4;CTNNA2
positive regulation of keratinocyte proliferation (GO:0010838)	0.0399754	1	0	0	6.04686	19.4678	REG3G;FGF10
AV node cell action potential (GO:0086016)	0.0399754	1	0	0	6.04686	19.4678	CACNB2;CACNA1C
brown fat cell differentiation (GO:0050873)	0.0399754	1	0	0	6.04686	19.4678	UCP1;PPARGC1A
tachykinin receptor signaling pathway (GO:0007217)	0.0399754	1	0	0	6.04686	19.4678	TACR2;TAC1
regulation of ER to Golgi vesicle-mediated transport (GO:0060628)	0.0399754	1	0	0	6.04686	19.4678	STX18;GAS1
cellular response to laminar fluid shear stress (GO:0071499)	0.0399754	1	0	0	6.04686	19.4678	KLF4;KLF2
positive regulation of protein kinase C signaling (GO:0090037)	0.0399754	1	0	0	6.04686	19.4678	FLT4;ADRA1A
L-alanine transport (GO:0015808)	0.0399754	1	0	0	6.04686	19.4678	SLC38A7;SLC1A4
vascular endothelial growth factor signaling pathway (GO:0038084)	0.0399754	1	0	0	6.04686	19.4678	FLT4;GAB1
regulation of vitamin D biosynthetic process (GO:0060556)	0.0399754	1	0	0	6.04686	19.4678	VDR;SNAI2
positive regulation of inositol phosphate biosynthetic process (GO:0060732)	0.0399754	1	0	0	6.04686	19.4678	LHCGR;SNCA
positive regulation of fatty acid beta-oxidation (GO:0032000)	0.0399754	1	0	0	6.04686	19.4678	ABCD2;IRS2
negative regulation of B cell apoptotic process (GO:0002903)	0.0399754	1	0	0	6.04686	19.4678	IRS2;NOC2L
activation of signaling protein activity involved in unfolded protein response (GO:0006987)	0.0399754	1	0	0	6.04686	19.4678	DAB2IP;PARP16
adenylate cyclase-activating dopamine receptor signaling pathway (GO:0007191)	0.0399754	1	0	0	6.04686	19.4678	GNAS;DRD3
positive regulation of membrane depolarization (GO:1904181)	0.0399754	1	0	0	6.04686	19.4678	RACK1;ANK3
excitatory chemical synaptic transmission (GO:0098976)	0.0399754	1	0	0	6.04686	19.4678	GRIN2A;SHISA6
glyoxylate metabolic process (GO:0046487)	0.0399754	1	0	0	6.04686	19.4678	GOT2;PRODH2
regulation of transcription involved in cell fate commitment (GO:0060850)	0.0399754	1	0	0	6.04686	19.4678	RORA;NR2F2
positive regulation of gastrulation (GO:2000543)	0.0399754	1	0	0	6.04686	19.4678	TENM4;RACK1
negative regulation of response to DNA damage stimulus (GO:2001021)	0.0411291	1	0	0	3.02343	9.64789	TMEM161A;SFRP2;MDM2;SNAI2
lytic vacuole organization (GO:0080171)	0.0411291	1	0	0	3.02343	9.64789	HPS1;CLVS2;TMEM106B;MYO7A
positive regulation of cell communication (GO:0010647)	0.0411291	1	0	0	3.02343	9.64789	EDN1;NMU;GATA3;ANK3
negative regulation of neuron death (GO:1901215)	0.0421306	1	0	0	2.03991	6.46034	PRKN;NTRK2;RASA1;NTF3;KIF14;BCL2;PPARGC1A;SNCA
calcium-dependent cell-cell adhesion via plasma membrane cell adhesion molecules (GO:0016339)	0.0427862	1	0	0	2.58098	8.13406	CDH2;CDH20;CDH10;CDH13;CDH18
positive regulation of nitrogen compound metabolic process (GO:0051173)	0.0435801	1	0	0	3.73483	11.7018	GATA3;KLF4;KLF2
2-oxoglutarate metabolic process (GO:0006103)	0.0435801	1	0	0	3.73483	11.7018	AADAT;GOT2;L2HGDH
DNA packaging (GO:0006323)	0.0435801	1	0	0	3.73483	11.7018	CHAF1A;KAT6A;NOC2L
regulation of myelination (GO:0031641)	0.0435801	1	0	0	3.73483	11.7018	NKX6-2;TENM4;KIF14
embryo development ending in birth or egg hatching (GO:0009792)	0.0435801	1	0	0	3.73483	11.7018	CELF4;RICTOR;FGFR1
positive chemotaxis (GO:0050918)	0.0435801	1	0	0	3.73483	11.7018	LGALS3;FPR2;FGF10
membrane depolarization during cardiac muscle cell action potential (GO:0086012)	0.0435801	1	0	0	3.73483	11.7018	HCN4;CACNB2;CACNA1C
regulation of axonogenesis (GO:0050770)	0.0444642	1	0	0	2.3088	7.18747	LINGO1;NTRK2;CDH2;PLXNB2;NRCAM;LRRC4C
fat cell differentiation (GO:0045444)	0.0444642	1	0	0	2.3088	7.18747	PER2;NR4A1;EGR2;UCP1;KLF4;PPARGC1A
cellular response to oxidative stress (GO:0034599)	0.0456777	1	0	0	1.84035	5.67959	TMEM161A;UCP1;PTPRK;ANKRD2;MAPT;PPARGC1A;CPEB2;TXN2;SNCA;SLC25A24
regulation of ERK1 and ERK2 cascade (GO:0070372)	0.0459244	1	0	0	1.54232	4.75151	CCL25;ALK;NTRK2;FLT4;FN1;DAB2IP;PDGFA;BRAF;FPR2;ADRA1A;CX3CL1;ADCYAP1;GAREM1;ALKAL2;ITGB1BP1;TLR4;FGFR1;FGF10
cardiac muscle cell action potential (GO:0086001)	0.0459892	1	0	0	2.91918	8.98916	HCN4;DMD;CACNA1C;FGF12
regulation of cation channel activity (GO:2001257)	0.0499502	1	0	0	2.08659	6.25295	CACNB2;NETO1;KCNAB1;DMD;ANK3;FGF12;SHISA6
regulation of cell proliferation (GO:0042127)	0.0500724	1	0	0	1.287	3.85365	FLT4;RTKN2;DOT1L;KIF14;PDGFA;IRS2;GATA3;REG3G;PTPRK;ADRA1A;PTHLH;NUAK1;FGF9;NTF3;FYN;RPRD1B;IER5;SOX4;NTRK2;EDN1;RBFOX2;KDM4C;VDR;FN1;DAB2IP;GKN2;NRG1;NAP1L1;BMX;KLF4;TBX5;ADRA2A;MYO16;SFRP2;GAREM1;SST;IRF1;BCL6B;ADGRB1;MDM2;CDH13;ITGB1BP1;NOX1;HBEGF;FGFR1
regulation of peptidyl-serine phosphorylation (GO:0033135)	0.050217	1	0	0	1.96875	5.88931	RPTOR;SFRP2;NTF3;RACK1;DMD;BRAF;FNIP2;SNCA
positive regulation of cytosolic calcium ion concentration (GO:0007204)	0.0505066	1	0	0	1.75041	5.22611	TRPM1;ADCYAP1;EDNRA;EDN1;FPR1;CACNA1C;FPR2;TAC1;ESR1;ADRA1A;ADCY5
insulin secretion (GO:0030073)	0.050514	1	0	0	3.52734	10.5309	ADCYAP1;SNX19;CAMK2G
DNA conformation change (GO:0071103)	0.050514	1	0	0	3.52734	10.5309	TOP2B;KAT6A;HMGB3
activation of protein kinase activity (GO:0032147)	0.0508291	1	0	0	1.54416	4.60048	ALK;NRK;FPR1;KIF14;DAB2IP;FRS2;NRG1;ADRA2A;ADCY5;MAPKAPK3;NTF3;RAPGEF1;NEK1;RICTOR;ITGB1BP1;TLR4;FGF10
digestive tract development (GO:0048565)	0.0509343	1	0	0	2.46093	7.32673	SALL1;EDNRB;COBL;GATA3;PCSK5
regulation of cell adhesion mediated by integrin (GO:0033628)	0.0511546	1	0	0	2.82187	8.38914	SFRP2;SNAI2;ITGB1BP1;PIK3CG
regulation of cation transmembrane transport (GO:1904062)	0.0511546	1	0	0	2.82187	8.38914	DPP6;KCNIP4;KCNAB1;FGF12
positive regulation of phospholipase C activity (GO:0010863)	0.0511546	1	0	0	2.82187	8.38914	EDNRA;ADRA1A;ESR1;FGFR1
cell migration involved in heart development (GO:0060973)	0.0516591	1	0	0	5.29101	15.6777	SNAI2;TBX5
regulation of synaptic transmission, dopaminergic (GO:0032225)	0.0516591	1	0	0	5.29101	15.6777	DRD3;CNTNAP4
regulation of establishment of protein localization to mitochondrion (GO:1903747)	0.0516591	1	0	0	5.29101	15.6777	PRKN;MAPT
negative regulation of glial cell differentiation (GO:0045686)	0.0516591	1	0	0	5.29101	15.6777	DAAM2;DRD3
regulation of dopamine uptake involved in synaptic transmission (GO:0051584)	0.0516591	1	0	0	5.29101	15.6777	DRD3;SNCA
response to magnesium ion (GO:0032026)	0.0516591	1	0	0	5.29101	15.6777	ANK3;SNCA
amyloid fibril formation (GO:1990000)	0.0516591	1	0	0	5.29101	15.6777	MDM2;MAPT
regulation of PERK-mediated unfolded protein response (GO:1903897)	0.0516591	1	0	0	5.29101	15.6777	PPP1R15A;TMEM33
regulation of transcription from RNA polymerase II promoter in response to oxidative stress (GO:0043619)	0.0516591	1	0	0	5.29101	15.6777	CHD6;ANKRD2
negative regulation of voltage-gated potassium channel activity (GO:1903817)	0.0516591	1	0	0	5.29101	15.6777	KCNAB1;ANK3
regulation of striated muscle cell differentiation (GO:0051153)	0.0516591	1	0	0	5.29101	15.6777	NRG1;HDAC9
positive regulation of IRE1-mediated unfolded protein response (GO:1903896)	0.0516591	1	0	0	5.29101	15.6777	TMEM33;DAB2IP
kynurenine metabolic process (GO:0070189)	0.0516591	1	0	0	5.29101	15.6777	AADAT;KMO
histone H4 deacetylation (GO:0070933)	0.0516591	1	0	0	5.29101	15.6777	SMARCAD1;HDAC9
negative regulation of exocytosis (GO:0045920)	0.0516591	1	0	0	5.29101	15.6777	PRKN;SNCA
regulation of long term synaptic depression (GO:1900452)	0.0516591	1	0	0	5.29101	15.6777	GRID2;MAPT
succinate metabolic process (GO:0006105)	0.0516591	1	0	0	5.29101	15.6777	SDHAF3;GAD1
adenylate cyclase-modulating G-protein coupled receptor signaling pathway (GO:0007188)	0.052788	1	0	0	1.73735	5.11035	ADCYAP1;LHCGR;CALCRL;HTR1F;FPR1;GNAS;FPR2;ADRA1A;ADRA2A;PTHLH;ADCY5
regulation of neuron death (GO:1901214)	0.0531778	1	0	0	2.05761	6.03727	PRKN;GRID2;KIF14;FYN;MAPT;PPARGC1A;SNCA
sprouting angiogenesis (GO:0002040)	0.0553256	1	0	0	2.405	6.96133	NR4A1;FLT4;LOXL4;CDH13;ITGB1BP1
adherens junction organization (GO:0034332)	0.0553256	1	0	0	2.405	6.96133	CDH2;CDH20;CDH10;CDH13;CDH18
regulation of peptide hormone secretion (GO:0090276)	0.0565331	1	0	0	2.02943	5.8304	PER2;SNAP25;KCNC2;CACNA2D2;RFX3;CACNA1C;ADRA2A
skeletal system morphogenesis (GO:0048705)	0.0566235	1	0	0	2.73084	7.84115	FBN2;WWOX;HHIP;FGFR1
lysosome organization (GO:0007040)	0.0566235	1	0	0	2.73084	7.84115	HPS1;CLVS2;TMEM106B;MYO7A
regulation of sprouting angiogenesis (GO:1903670)	0.0579469	1	0	0	3.34169	9.51789	KLF4;ADAMTS9;KLF2
excitatory postsynaptic potential (GO:0060079)	0.0579469	1	0	0	3.34169	9.51789	GRID2;GRIN2A;RAB3GAP1
regulation of mitochondrial fission (GO:0090140)	0.0579469	1	0	0	3.34169	9.51789	PRKN;DDHD1;MAPT
regulation of neuron migration (GO:2001222)	0.0579469	1	0	0	3.34169	9.51789	SEMA3A;DAB2IP;PLXNB2
regulation of platelet activation (GO:0010543)	0.0579469	1	0	0	3.34169	9.51789	PDGFA;PRKCQ;TLR4
positive regulation of phospholipase activity (GO:0010518)	0.0579469	1	0	0	3.34169	9.51789	ARL1;ESR1;FGFR1
aspartate family amino acid catabolic process (GO:0009068)	0.0579469	1	0	0	3.34169	9.51789	AADAT;GOT2;SLC25A21
regulation of protein metabolic process (GO:0051246)	0.0591449	1	0	0	2.15227	6.08612	LTBP4;MDM2;GATA3;BTBD9;KLF4;KLF2
regulation of neuron apoptotic process (GO:0043523)	0.0592446	1	0	0	1.90238	5.37629	PRKN;NTRK2;GRID2;RASA1;NTF3;KIF14;BCL2;PPARGC1A
activation of adenylate cyclase activity (GO:0007190)	0.0623931	1	0	0	2.6455	7.33942	ADCYAP1;EDNRA;LHCGR;ADCY5
substrate adhesion-dependent cell spreading (GO:0034446)	0.0623931	1	0	0	2.6455	7.33942	KIF14;FN1;LAMB1;RADIL
regulation of nitric oxide biosynthetic process (GO:0045428)	0.0623931	1	0	0	2.6455	7.33942	EDN1;KLF4;TLR4;KLF2
regulation of Ras protein signal transduction (GO:0046578)	0.0624665	1	0	0	1.88125	5.21693	OPHN1;RASA1;RASGRF1;RASA2;KIF14;DAB2IP;ARHGAP17;FGF10
C-terminal protein lipidation (GO:0006501)	0.0636294	1	0	0	1.97531	5.44134	CNTN5;NTM;LYPD1;LSAMP;CNTN4;ATG7;OPCML
alanine transport (GO:0032328)	0.0643821	1	0	0	4.70312	12.9003	SLC38A7;SLC1A4
negative regulation of T cell apoptotic process (GO:0070233)	0.0643821	1	0	0	4.70312	12.9003	TSC22D3;PRKCQ
negative regulation of catenin import into nucleus (GO:0035414)	0.0643821	1	0	0	4.70312	12.9003	DAB2IP;SNAI2
embryonic forelimb morphogenesis (GO:0035115)	0.0643821	1	0	0	4.70312	12.9003	CACNA1C;TBX5
positive regulation of synapse maturation (GO:0090129)	0.0643821	1	0	0	4.70312	12.9003	NRXN1;DAB2IP
indolalkylamine catabolic process (GO:0046218)	0.0643821	1	0	0	4.70312	12.9003	AADAT;KMO
endothelial cell chemotaxis (GO:0035767)	0.0643821	1	0	0	4.70312	12.9003	NR4A1;NOV
regulation of homotypic cell-cell adhesion (GO:0034110)	0.0643821	1	0	0	4.70312	12.9003	PRKCQ;ANK3
proline transport (GO:0015824)	0.0643821	1	0	0	4.70312	12.9003	SLC6A15;SLC1A4
tRNA wobble uridine modification (GO:0002098)	0.0643821	1	0	0	4.70312	12.9003	CTU2;MTO1
regulation of nephron tubule epithelial cell differentiation (GO:0072182)	0.0643821	1	0	0	4.70312	12.9003	GATA3;PROM1
negative regulation of peptidyl-lysine acetylation (GO:2000757)	0.0643821	1	0	0	4.70312	12.9003	NOC2L;SNCA
aminoglycan biosynthetic process (GO:0006023)	0.0647424	1	0	0	2.30044	6.29707	B3GNT7;XYLT1;GPC4;HS6ST1;HS3ST1
negative regulation of intracellular protein transport (GO:0090317)	0.0658626	1	0	0	3.1746	8.63551	MDFIC;ITGB1BP1;SOX4
dopamine metabolic process (GO:0042417)	0.0658626	1	0	0	3.1746	8.63551	PRKN;DRD3;SNCA
regulation of anoikis (GO:2000209)	0.0658626	1	0	0	3.1746	8.63551	TLE1;BCL2;SNAI2
regulation of glycogen biosynthetic process (GO:0005979)	0.0658626	1	0	0	3.1746	8.63551	ENPP1;IRS2;SORBS1
aromatic amino acid family catabolic process (GO:0009074)	0.0658626	1	0	0	3.1746	8.63551	AADAT;PAH;KMO
negative regulation of response to external stimulus (GO:0032102)	0.0664745	1	0	0	1.78015	4.82588	SIGIRR;GRID2;NOV;RORA;GATA3;CTNNA2;KLF4;DRD3;AJAP1
positive regulation of adenylate cyclase activity (GO:0045762)	0.0684594	1	0	0	2.56534	6.87898	ADCYAP1;EDNRA;LHCGR;ADCY5
axon guidance (GO:0007411)	0.0715356	1	0	0	1.60739	4.2396	OPHN1;SH3KBP1;NFIB;NRXN1;SEMA3A;GAB1;PLXNB2;IRS2;FRS2;PRKCQ;FYN;CNTN4
regulation of actin filament-based process (GO:0032970)	0.0718411	1	0	0	2.04813	5.39334	ARHGAP18;PDGFA;ARHGAP17;RICTOR;RHOBTB1;RHOB
positive regulation of cellular biosynthetic process (GO:0031328)	0.0742269	1	0	0	1.59728	4.15394	EDN1;PDGFA;IRS2;LARP4B;SORBS1;KLF4;PPARGC1A;TLR4;SOX4;KLF2;FGF10;SNCA
negative regulation of cytokine biosynthetic process (GO:0042036)	0.0742431	1	0	0	3.02343	7.86216	SIGIRR;KLF4;TRIB2
long-term synaptic potentiation (GO:0060291)	0.0742431	1	0	0	3.02343	7.86216	SLC24A2;ARC;GRIN2A
negative regulation of cellular metabolic process (GO:0031324)	0.074818	1	0	0	2.48988	6.45552	PRKN;MTMR2;EDN1;EDNRB
regulation of wound healing (GO:0061041)	0.074818	1	0	0	2.48988	6.45552	REG3G;ADRA2A;AJAP1;HBEGF
negative regulation of endothelial cell migration (GO:0010596)	0.074818	1	0	0	2.48988	6.45552	ADGRB1;DAB2IP;NR2F2;ADAMTS9
protein K48-linked ubiquitination (GO:0070936)	0.0749992	1	0	0	2.20459	5.71049	PRKN;ZNRF1;HACE1;UBE2D1;UBE2G2
negative regulation of cell communication (GO:0010648)	0.0752434	1	0	0	1.89934	4.91363	ALK;NTRK2;FLT4;HHIP;BRAF;SOCS5;FGFR1
positive regulation of cellular process (GO:0048522)	0.0758197	1	0	0	1.30491	3.36588	MTMR2;TENM4;FLT4;RTKN2;DOT1L;KIF14;PDGFA;IRS2;REG3G;PTHLH;RPTOR;FGF9;NTF3;RACK1;RPRD1B;IER5;SOX4;NTRK2;EDN1;KDM4C;FN1;NRG1;NAP1L1;ADRA2A;SFRP2;GAREM1;MDM2;BCL2;ITGB1BP1;NOX1;HBEGF;FGFR1
negative regulation of protein modification process (GO:0031400)	0.0763943	1	0	0	2.01562	5.18387	PPP1R16B;PRKN;PPP1R15A;DAB2IP;DMD;MAPT
cellular response to fibroblast growth factor stimulus (GO:0044344)	0.0764307	1	0	0	1.80119	4.63154	NR4A1;RBFOX2;FGF9;HNRNPH1;FRS2;ITGB1BP1;FGFR1;FGF10
negative regulation of response to cytokine stimulus (GO:0060761)	0.0780202	1	0	0	4.2328	10.797	SIGIRR;KLF4
regulation of B cell apoptotic process (GO:0002902)	0.0780202	1	0	0	4.2328	10.797	IRS2;NOC2L
regulation of phospholipase C activity (GO:1900274)	0.0780202	1	0	0	4.2328	10.797	ESR1;FGFR1
regulation of synapse maturation (GO:0090128)	0.0780202	1	0	0	4.2328	10.797	NRXN1;DAB2IP
negative regulation of oxidative stress-induced neuron death (GO:1903204)	0.0780202	1	0	0	4.2328	10.797	PRKN;RACK1
macrophage chemotaxis (GO:0048246)	0.0780202	1	0	0	4.2328	10.797	LGALS3;EDNRB
positive regulation of cytoplasmic transport (GO:1903651)	0.0780202	1	0	0	4.2328	10.797	PRKN;MTMR2
response to laminar fluid shear stress (GO:0034616)	0.0780202	1	0	0	4.2328	10.797	KLF4;KLF2
nerve growth factor signaling pathway (GO:0038180)	0.0780202	1	0	0	4.2328	10.797	NTF3;RAPGEF1
I-kappaB phosphorylation (GO:0007252)	0.0780202	1	0	0	4.2328	10.797	DAB2IP;TLR4
muscle cell migration (GO:0014812)	0.0780202	1	0	0	4.2328	10.797	NOV;ITGB1BP1
aspartate family amino acid metabolic process (GO:0009066)	0.0780202	1	0	0	4.2328	10.797	MSRA;GOT2
mesenchymal to epithelial transition (GO:0060231)	0.0780202	1	0	0	4.2328	10.797	SALL1;GATA3
astrocyte development (GO:0014002)	0.0780202	1	0	0	4.2328	10.797	MAPT;FPR2
tryptophan metabolic process (GO:0006568)	0.0780202	1	0	0	4.2328	10.797	AADAT;KMO
macrophage migration (GO:1905517)	0.0780202	1	0	0	4.2328	10.797	LGALS3;EDNRB
Rap protein signal transduction (GO:0032486)	0.0780202	1	0	0	4.2328	10.797	RAP2B;RAPGEF1
regulation of fatty acid beta-oxidation (GO:0031998)	0.0780202	1	0	0	4.2328	10.797	ABCD2;IRS2
complement receptor mediated signaling pathway (GO:0002430)	0.0780202	1	0	0	4.2328	10.797	FPR1;FPR2
neuron projection fasciculation (GO:0106030)	0.0780202	1	0	0	4.2328	10.797	NRCAM;CNTN4
actin filament-based transport (GO:0099515)	0.0780202	1	0	0	4.2328	10.797	SUN2;WASL
regulation of phospholipase activity (GO:0010517)	0.0780202	1	0	0	4.2328	10.797	FGFR1;SNCA
tRNA wobble base modification (GO:0002097)	0.0780202	1	0	0	4.2328	10.797	CTU2;MTO1
negative regulation of embryonic development (GO:0045992)	0.0780202	1	0	0	4.2328	10.797	SFRP2;GATA3
regulation of mitochondrial depolarization (GO:0051900)	0.0780202	1	0	0	4.2328	10.797	BCL2;RACK1
negative regulation of endoplasmic reticulum unfolded protein response (GO:1900102)	0.0780202	1	0	0	4.2328	10.797	PPP1R15A;RACK1
response to histamine (GO:0034776)	0.0780202	1	0	0	4.2328	10.797	DRD3;GABRG2
tryptophan catabolic process (GO:0006569)	0.0780202	1	0	0	4.2328	10.797	AADAT;KMO
forelimb morphogenesis (GO:0035136)	0.0780202	1	0	0	4.2328	10.797	CACNA1C;TBX5
positive regulation of nuclease activity (GO:0032075)	0.0780202	1	0	0	4.2328	10.797	DAB2IP;PARP16
regulation of heart rate by cardiac conduction (GO:0086091)	0.0814632	1	0	0	2.41875	6.06526	HCN4;CACNB2;CTNNA3;CACNA1C
endothelial cell migration (GO:0043542)	0.0814632	1	0	0	2.41875	6.06526	NR4A1;NOV;CDH13;MYH9
negative regulation of epithelial cell migration (GO:0010633)	0.0814632	1	0	0	2.41875	6.06526	ADGRB1;DAB2IP;NR2F2;ADAMTS9
carboxylic acid transmembrane transport (GO:1905039)	0.0814632	1	0	0	2.41875	6.06526	SLC38A1;SLC38A7;SLC16A7;SLC38A4
regulation of catecholamine secretion (GO:0050433)	0.0830691	1	0	0	2.886	7.18061	PRKN;DRD3;SNCA
positive regulation of protein targeting to membrane (GO:0090314)	0.0830691	1	0	0	2.886	7.18061	ITGB1BP1;FYN;ANK3
negative regulation of response to endoplasmic reticulum stress (GO:1903573)	0.0830691	1	0	0	2.886	7.18061	PRKN;CREB3L1;RACK1
cytosolic calcium ion transport (GO:0060401)	0.0830691	1	0	0	2.886	7.18061	TRPM1;CACNA1C;ADRA1A
positive regulation of biosynthetic process (GO:0009891)	0.0830691	1	0	0	2.886	7.18061	ADGRB1;SORBS1;TLR4
regulation of ERBB signaling pathway (GO:1901184)	0.0830691	1	0	0	2.886	7.18061	CDH13;NRG1;HBEGF
regulation of protein serine/threonine kinase activity (GO:0071900)	0.0836328	1	0	0	1.85185	4.59504	RPTOR;BLM;CCNG1;DAB2IP;PARP16;TRIB2;SNCA
negative regulation of cell adhesion (GO:0007162)	0.0859784	1	0	0	1.9536	4.79347	DSCAM;RASA1;CDH13;PLXNB2;SNAI2;ITGB1BP1
negative regulation of protein ubiquitination (GO:0031397)	0.0860826	1	0	0	2.1164	5.19037	PER2;PRMT3;ADGRB1;LIMK1;SOX4
positive regulation of signaling (GO:0023056)	0.0883888	1	0	0	2.35156	5.7049	EDN1;NMU;GATA3;SNCA
regulation of cell morphogenesis involved in differentiation (GO:0010769)	0.0883888	1	0	0	2.35156	5.7049	CDH2;ADGRB3;HECW2;LRRC4C
glutamate receptor signaling pathway (GO:0007215)	0.0883888	1	0	0	2.35156	5.7049	TRPM1;GRIA2;GRIN2A;GRID2
membrane assembly (GO:0071709)	0.0923199	1	0	0	2.76052	6.57694	NRXN1;RFTN1;ANK3
regulation of smooth muscle contraction (GO:0006940)	0.0923199	1	0	0	2.76052	6.57694	NMU;TACR2;ADRA1A
negative regulation of signal transduction in absence of ligand (GO:1901099)	0.0923199	1	0	0	2.76052	6.57694	EYA2;BCL2;SNAI2
negative regulation of extrinsic apoptotic signaling pathway in absence of ligand (GO:2001240)	0.0923199	1	0	0	2.76052	6.57694	EYA2;BCL2;SNAI2
protein localization to Golgi apparatus (GO:0034067)	0.0923199	1	0	0	2.76052	6.57694	COG7;VPS13C;ARL1
regulation of chondrocyte differentiation (GO:0032330)	0.0923199	1	0	0	2.76052	6.57694	TRPS1;SNAI2;PTHLH
positive regulation of superoxide anion generation (GO:0032930)	0.0924589	1	0	0	3.848	9.16206	MAPT;FPR2
mesonephros development (GO:0001823)	0.0924589	1	0	0	3.848	9.16206	GATA3;FGF10
regulation of ventricular cardiac muscle cell action potential (GO:0098911)	0.0924589	1	0	0	3.848	9.16206	CTNNA3;CACNA1C
somite development (GO:0061053)	0.0924589	1	0	0	3.848	9.16206	SFRP2;PPP2R3A
regulation of protein kinase C signaling (GO:0090036)	0.0924589	1	0	0	3.848	9.16206	FLT4;ADRA1A
stress granule assembly (GO:0034063)	0.0924589	1	0	0	3.848	9.16206	OGFOD1;MAPT
regulation of short-term neuronal synaptic plasticity (GO:0048172)	0.0924589	1	0	0	3.848	9.16206	RAB3GAP1;SHISA6
negative regulation of histone acetylation (GO:0035067)	0.0924589	1	0	0	3.848	9.16206	NOC2L;SNCA
negative regulation of nucleocytoplasmic transport (GO:0046823)	0.0924589	1	0	0	3.848	9.16206	MDFIC;SOX4
cellular response to interferon-beta (GO:0035458)	0.0924589	1	0	0	3.848	9.16206	IRF1;UBE2G2
methionine metabolic process (GO:0006555)	0.0924589	1	0	0	3.848	9.16206	MSRA;AHCYL2
synaptic transmission, GABAergic (GO:0051932)	0.0924589	1	0	0	3.848	9.16206	GABRG3;GABRG2
positive regulation of sodium ion transmembrane transporter activity (GO:2000651)	0.0924589	1	0	0	3.848	9.16206	DMD;ANK3
regulation of synaptic transmission, GABAergic (GO:0032228)	0.0924589	1	0	0	3.848	9.16206	ADRA1A;CNTNAP4
positive regulation of glucose metabolic process (GO:0010907)	0.0924589	1	0	0	3.848	9.16206	IRS2;PPARGC1A
carbohydrate derivative catabolic process (GO:1901136)	0.0924589	1	0	0	3.848	9.16206	ADAMTS9;DERA
positive regulation of ERK1 and ERK2 cascade (GO:0070374)	0.0953779	1	0	0	1.47411	3.46402	CCL25;ALK;NTRK2;FLT4;PDGFA;BRAF;FPR2;ADRA1A;CX3CL1;ADCYAP1;GAREM1;ALKAL2;FGFR1;FGF10
heart development (GO:0007507)	0.09542	1	0	0	1.56244	3.67091	SALL1;SGCD;SHOX2;CACNA1C;GATA3;ZFPM2;TBX5;FGF12;PCSK5;HDAC9;SOX4
positive regulation of smooth muscle cell proliferation (GO:0048661)	0.0955879	1	0	0	2.288	5.37156	EDN1;FGF9;CDH13;NOX1
negative regulation of Ras protein signal transduction (GO:0046580)	0.0955879	1	0	0	2.288	5.37156	RASA1;RASA2;DAB2IP;ADRA1A
regulation of metal ion transport (GO:0010959)	0.0955879	1	0	0	2.288	5.37156	STIM1;BCL2;ANK3;CAMK2G
positive regulation of synaptic transmission (GO:0050806)	0.0961918	1	0	0	1.89529	4.43764	SLC24A2;ARC;GRIN2A;NRXN1;NMU;ADRA1A
negative regulation of signaling (GO:0023057)	0.0971787	1	0	0	1.78492	4.16101	ALK;NTRK2;FLT4;HHIP;BRAF;SOCS5;FGFR1
regulation of calcium ion transport (GO:0051924)	0.0979725	1	0	0	2.035	4.72745	CACNB2;STIM1;BCL2;CAMK2G;ADRA2A
negative regulation of cell differentiation (GO:0045596)	0.0988344	1	0	0	1.55203	3.59187	NFKBIA;SFRP2;DAB2IP;ENPP1;SNAI2;RORA;GATA3;ZFPM2;TBX5;TRIB2;PTHLH
cilium-dependent cell motility (GO:0060285)	0.101974	1	0	0	2.6455	6.03978	DNAH1;DNAH17;RFX3
positive regulation of vascular endothelial growth factor production (GO:0010575)	0.101974	1	0	0	2.6455	6.03978	FLT4;RORA;NOX1
regulation of cardiac muscle cell action potential (GO:0098901)	0.101974	1	0	0	2.6455	6.03978	HCN4;CTNNA3;CACNA1C
negative regulation of intrinsic apoptotic signaling pathway in response to DNA damage (GO:1902230)	0.101974	1	0	0	2.6455	6.03978	TMEM161A;SFRP2;SNAI2
positive regulation of cell migration (GO:0030335)	0.102035	1	0	0	1.43647	3.27866	SUN2;EDN1;SEMA3A;FN1;GAB1;DAB2IP;PDGFA;LAMB1;ADRA2A;NTF3;RACK1;SNAI2;CDH13;HBEGF;FGF10
activation of MAPK activity (GO:0000187)	0.102262	1	0	0	1.628	3.7122	ALK;MAPKAPK3;MDFIC;NTF3;FPR1;DAB2IP;NRG1;TLR4;FGF10
positive regulation of neuron death (GO:1901216)	0.103053	1	0	0	2.22779	5.06268	FYN;MAPT;TLR4;SNCA
regulation of calcium ion-dependent exocytosis (GO:0017158)	0.104212	1	0	0	1.99661	4.51498	CACNA1I;SYT10;TC2N;ADRA2A;SYTL2
embryonic organ development (GO:0048568)	0.104212	1	0	0	1.99661	4.51498	SALL1;COBL;PDGFA;PCSK5;TEAD1
plasma membrane bounded cell projection organization (GO:0120036)	0.106347	1	0	0	1.61421	3.61751	ADCYAP1;OPHN1;NPY;RASGRF1;LAMB1;CNTN4;MAPT;ATXN10;ROPN1
positive regulation of protein serine/threonine kinase activity (GO:0071902)	0.106347	1	0	0	1.61421	3.61751	RPTOR;EDN1;DAB2IP;PDGFA;PARP16;PIK3CG;ADRA2A;FGFR1;SNCA
mitochondrial transport (GO:0006839)	0.106513	1	0	0	1.56771	3.51086	DNAJC19;PRKN;SLC25A29;SLC25A28;PITRM1;BCL2;UCP1;SLC25A21;ATP5G3;SLC25A24
axonal fasciculation (GO:0007413)	0.107592	1	0	0	3.52734	7.86387	NRCAM;CNTN4
regulation of nitric-oxide synthase biosynthetic process (GO:0051769)	0.107592	1	0	0	3.52734	7.86387	EDN1;TLR4
negative regulation of chondrocyte differentiation (GO:0032331)	0.107592	1	0	0	3.52734	7.86387	SNAI2;PTHLH
regulation of IRE1-mediated unfolded protein response (GO:1903894)	0.107592	1	0	0	3.52734	7.86387	TMEM33;DAB2IP
vesicle budding from membrane (GO:0006900)	0.107592	1	0	0	3.52734	7.86387	ATP8A1;WASL
negative regulation of oxidoreductase activity (GO:0051354)	0.107592	1	0	0	3.52734	7.86387	PRKN;SNCA
cell differentiation in hindbrain (GO:0021533)	0.107592	1	0	0	3.52734	7.86387	GRID2;OPHN1
lysine catabolic process (GO:0006554)	0.107592	1	0	0	3.52734	7.86387	AADAT;SLC25A21
regulation of cholesterol homeostasis (GO:2000188)	0.107592	1	0	0	3.52734	7.86387	VDR;RORA
phasic smooth muscle contraction (GO:0014821)	0.107592	1	0	0	3.52734	7.86387	EDN1;EDNRB
regulation of interleukin-8 biosynthetic process (GO:0045414)	0.107592	1	0	0	3.52734	7.86387	KLF4;TLR4
cellular response to fluid shear stress (GO:0071498)	0.107592	1	0	0	3.52734	7.86387	KLF4;KLF2
lysine metabolic process (GO:0006553)	0.107592	1	0	0	3.52734	7.86387	AADAT;SLC25A21
activation of cysteine-type endopeptidase activity (GO:0097202)	0.107592	1	0	0	3.52734	7.86387	GRIN2A;TBC1D10A
negative regulation of histone modification (GO:0031057)	0.107592	1	0	0	3.52734	7.86387	NOC2L;SNCA
positive regulation of endoplasmic reticulum unfolded protein response (GO:1900103)	0.107592	1	0	0	3.52734	7.86387	TMEM33;DAB2IP
negative regulation of DNA damage response, signal transduction by p53 class mediator (GO:0043518)	0.107592	1	0	0	3.52734	7.86387	MDM2;SNAI2
positive regulation of neuron migration (GO:2001224)	0.107592	1	0	0	3.52734	7.86387	SEMA3A;DAB2IP
MAPK cascade (GO:0000165)	0.110222	1	0	0	1.37033	3.02193	NRK;RASGRF1;DAB2IP;PDGFA;FRS2;BRAF;IRS2;NRG1;GRIN2A;FGF9;MAPKAPK3;RASA1;RASA2;FYN;CAMK2G;HBEGF;FGFR1;FGF10
brain development (GO:0007420)	0.110524	1	0	0	1.60064	3.52545	ARNT2;GRIN2A;EGR2;CDH2;PLXNB2;TBR1;CNTN4;CTNNA2;RAB3GAP1
sensory perception (GO:0007600)	0.110643	1	0	0	1.95963	4.31403	TTC8;TRPA1;PCDH15;GNAS;MYO7A
cell morphogenesis involved in differentiation (GO:0000904)	0.110643	1	0	0	1.95963	4.31403	OPHN1;KIF14;FN1;LAMB1;RADIL
action potential (GO:0001508)	0.110643	1	0	0	1.95963	4.31403	CACNA1I;KCND2;DMD;ANK3;CACNA1C
positive regulation of reactive oxygen species metabolic process (GO:2000379)	0.110776	1	0	0	2.17067	4.77601	ADGRB1;FPR2;MAPT;TLR4
regulation of RNA metabolic process (GO:0051252)	0.110776	1	0	0	2.17067	4.77601	SRRM4;HNRNPH1;RASA1;CLK3
alpha-amino acid catabolic process (GO:1901606)	0.110776	1	0	0	2.17067	4.77601	AADAT;GOT2;KMO;HMGCLL1
positive regulation of transcription from RNA polymerase II promoter (GO:0045944)	0.111366	1	0	0	1.19796	2.62945	PRKN;CSRNP1;EHF;CRTC3;DOT1L;RORA;GATA3;SALL1;CAMTA1;RPRD1B;PPARGC1A;IER5;TEAD1;SOX4;ZBTB18;LMO1;SS18;WWOX;ARNT2;EGR2;EDN1;MLIP;AUTS2;DMRT1;VDR;DAB2IP;RFX3;CDC5L;ETV1;TBX5;KLF4;ESR1;KLF2;NFKBIA;ADCYAP1;NR4A1;SFRP2;MYCN;NFIB;IRF1;CDH13;ITGB1BP1;ZFPM2;SIM1;PFKM;TLR4;SSBP3;TAF2
toll-like receptor signaling pathway (GO:0002224)	0.111858	1	0	0	1.72265	3.77351	MAPKAPK3;RFTN1;UBE2D1;REG3G;TLR5;APOB;TLR4
inorganic cation import across plasma membrane (GO:0098659)	0.112009	1	0	0	2.53968	5.55981	HCN4;FAM155A;SLC9C1
response to amyloid-beta (GO:1904645)	0.112009	1	0	0	2.53968	5.55981	FYN;FPR2;TLR4
positive regulation of nuclear division (GO:0051785)	0.112009	1	0	0	2.53968	5.55981	EDN1;DMRT1;DRD3
response to alcohol (GO:0097305)	0.112009	1	0	0	2.53968	5.55981	GRIN2A;GRIN3A;GOT2
positive regulation of glucose transport (GO:0010828)	0.112009	1	0	0	2.53968	5.55981	IRS2;BRAF;SORBS1
cellular response to epidermal growth factor stimulus (GO:0071364)	0.112009	1	0	0	2.53968	5.55981	GAREM1;DAB2IP;SNAI2
negative regulation of insulin receptor signaling pathway (GO:0046627)	0.112009	1	0	0	2.53968	5.55981	SOCS1;ENPP1;PRKCQ
negative regulation of epithelial to mesenchymal transition (GO:0010719)	0.112009	1	0	0	2.53968	5.55981	SFRP2;DAB2IP;TBX5
positive regulation of embryonic development (GO:0040019)	0.112009	1	0	0	2.53968	5.55981	TENM4;RACK1;GATA3
L-amino acid transport (GO:0015807)	0.112009	1	0	0	2.53968	5.55981	SLC38A7;SLC1A3;SLC1A4
positive regulation of endothelial cell migration (GO:0010595)	0.112663	1	0	0	1.81406	3.96074	EDN1;FLT4;ITGB1BP1;GATA3;RHOB;FGFR1
regulation of cytosolic calcium ion concentration (GO:0051480)	0.114363	1	0	0	1.54482	3.34975	ADCYAP1;EDNRA;EDN1;FPR1;CACNA1C;FPR2;TAC1;ESR1;ADRA1A;ADCY5
regulation of MAP kinase activity (GO:0043405)	0.116998	1	0	0	1.70285	3.65364	EDN1;DAB2IP;PDGFA;TRIB2;PIK3CG;ADRA2A;FGFR1
positive regulation of mitotic nuclear division (GO:0045840)	0.118748	1	0	0	2.1164	4.50953	EDN1;SLF2;DMRT1;DRD3
regulation of cell differentiation (GO:0045595)	0.119146	1	0	0	1.57418	3.34892	LGALS3;PLEKHB2;TRPS1;BCL6B;LTBP4;SNAI2;KLF4;PTHLH;FGFR1
divalent metal ion transport (GO:0070838)	0.122258	1	0	0	1.6835	3.53808	CACNA1I;CALCRL;GRIN3A;NIPAL2;NPY;FYN;CACNA1C
regulation of transcription regulatory region DNA binding (GO:2000677)	0.122402	1	0	0	2.442	5.12928	PER2;DOT1L;GATA3
regulation of NF-kappaB import into nucleus (GO:0042345)	0.122402	1	0	0	2.442	5.12928	NFKBIA;NOV;TLR4
positive regulation of wound healing (GO:0090303)	0.122402	1	0	0	2.442	5.12928	REG3G;ADRA2A;HBEGF
negative chemotaxis (GO:0050919)	0.122402	1	0	0	2.442	5.12928	SEMA5B;SEMA3A;PDGFA
negative regulation of cellular response to insulin stimulus (GO:1900077)	0.122402	1	0	0	2.442	5.12928	SOCS1;ENPP1;PRKCQ
regulation of cardiac muscle cell contraction (GO:0086004)	0.122402	1	0	0	2.442	5.12928	HCN4;CTNNA3;CACNA1C
regulation of histone acetylation (GO:0035065)	0.122402	1	0	0	2.442	5.12928	NOC2L;PPARGC1A;SNCA
response to iron ion (GO:0010039)	0.123322	1	0	0	3.256	6.81466	BCL2;SNCA
atrial cardiac muscle cell action potential (GO:0086014)	0.123322	1	0	0	3.256	6.81466	CACNB2;CACNA1C
regulation of superoxide anion generation (GO:0032928)	0.123322	1	0	0	3.256	6.81466	FPR2;MAPT
positive regulation of cellular carbohydrate metabolic process (GO:0010676)	0.123322	1	0	0	3.256	6.81466	IRS2;SNCA
chromatin assembly or disassembly (GO:0006333)	0.123322	1	0	0	3.256	6.81466	CHAF1A;NOC2L
positive regulation of glycogen biosynthetic process (GO:0045725)	0.123322	1	0	0	3.256	6.81466	IRS2;SORBS1
regulation of production of miRNAs involved in gene silencing by miRNA (GO:1903798)	0.123322	1	0	0	3.256	6.81466	MYCN;ESR1
dicarboxylic acid catabolic process (GO:0043649)	0.123322	1	0	0	3.256	6.81466	GAD1;GOT2
semaphorin-plexin signaling pathway involved in neuron projection guidance (GO:1902285)	0.123322	1	0	0	3.256	6.81466	SEMA3A;PLXNB2
negative regulation of cartilage development (GO:0061037)	0.123322	1	0	0	3.256	6.81466	SNAI2;PTHLH
negative regulation of chemokine production (GO:0032682)	0.123322	1	0	0	3.256	6.81466	SIGIRR;KLF4
regulation of synaptic vesicle transport (GO:1902803)	0.123322	1	0	0	3.256	6.81466	PRKN;SNCA
pre-miRNA processing (GO:0031054)	0.123322	1	0	0	3.256	6.81466	AGO4;DROSHA
regulation of cellular carbohydrate metabolic process (GO:0010675)	0.123322	1	0	0	3.256	6.81466	PRKN;RORA
phosphatidylinositol-mediated signaling (GO:0048015)	0.124061	1	0	0	1.88964	3.94366	EDN1;IRS2;GATA3;PIK3CG;FGFR1
cell-cell junction organization (GO:0045216)	0.124386	1	0	0	1.76367	3.67613	CLDN5;CDH2;CDH20;CDH10;CDH13;CDH18
regulation of fat cell differentiation (GO:0045598)	0.124386	1	0	0	1.76367	3.67613	SFRP2;ENPP1;RORA;GATA3;ZFPM2;TRIB2
negative regulation of cell cycle (GO:0045786)	0.124386	1	0	0	1.76367	3.67613	NR4A1;GAS1;PTPRK;GATA3;NR2F2;RHOB
peptide transport (GO:0015833)	0.12696	1	0	0	2.06478	4.26147	CALCRL;MYH9;ITGB1BP1;LRP1B
response to endoplasmic reticulum stress (GO:0034976)	0.128596	1	0	0	1.59728	3.27616	PRKN;PPP1R15A;TMEM33;CREB3L1;TMEM117;RASGRF1;BCL2;DAB2IP
positive regulation of cellular component organization (GO:0051130)	0.128596	1	0	0	1.59728	3.27616	PPP1R15A;GRID2;SLF2;NRXN1;DAB2IP;FNIP2;NOX1;SNCA
positive regulation of proteasomal protein catabolic process (GO:1901800)	0.130462	1	0	0	1.73951	3.54281	PRKN;RACK1;DAB2IP;MDM2;TRIB2;SOCS5
chloride transmembrane transport (GO:1902476)	0.131039	1	0	0	1.85649	3.77287	CLIC4;SLC1A3;SLC12A6;GABRG3;GABRG2
epidermal growth factor receptor signaling pathway (GO:0007173)	0.131039	1	0	0	1.85649	3.77287	GAREM1;GAB1;PAG1;FAM83B;HBEGF
regulation of calcium ion transmembrane transporter activity (GO:1901019)	0.133131	1	0	0	2.35156	4.74174	CACNB2;DMD;ADRA2A
negative regulation of peptidyl-tyrosine phosphorylation (GO:0050732)	0.133131	1	0	0	2.35156	4.74174	SOCS1;SFRP2;NTF3
negative regulation of small GTPase mediated signal transduction (GO:0051058)	0.133131	1	0	0	2.35156	4.74174	RASA1;RASA2;DAB2IP
regulation of extrinsic apoptotic signaling pathway in absence of ligand (GO:2001239)	0.133131	1	0	0	2.35156	4.74174	EYA2;BCL2;SNAI2
negative regulation of cell-matrix adhesion (GO:0001953)	0.133131	1	0	0	2.35156	4.74174	RASA1;ITGB1BP1;AJAP1
regulation of protein targeting to membrane (GO:0090313)	0.133131	1	0	0	2.35156	4.74174	FYN;ITGB1BP1;ANK3
regulation of vascular endothelial growth factor production (GO:0010574)	0.133131	1	0	0	2.35156	4.74174	FLT4;RORA;NOX1
regulation of protein secretion (GO:0050708)	0.133616	1	0	0	1.58236	3.18495	PER2;SNAP25;KCNC2;CACNA2D2;RFX3;CACNA1C;DRD3;ADRA2A
negative regulation of protein secretion (GO:0050709)	0.135403	1	0	0	2.01562	4.03024	PRKN;NOV;DRD3;ADRA2A
positive regulation of epithelial cell migration (GO:0010634)	0.136678	1	0	0	1.716	3.41506	EDN1;FLT4;ITGB1BP1;GATA3;RHOB;FGF10
nitrogen compound transport (GO:0071705)	0.136678	1	0	0	1.716	3.41506	EDN1;SLC38A1;SLC25A29;SLC6A15;SLC1A4;SLC38A4
G-protein coupled receptor signaling pathway, coupled to cyclic nucleotide second messenger (GO:0007187)	0.13745	1	0	0	1.52381	3.024	LHCGR;CALCRL;HTR1F;NPBWR1;NPY;FPR1;GNAS;ADRA1A;ADRA2A
negative regulation of cellular process (GO:0048523)	0.138852	1	0	0	1.22862	2.42573	PRKN;BLM;GATA3;PTPRK;ADRA1A;PTHLH;RACK1;ENPP1;APBB2;SOX4;DSCAM;VDR;VPS13C;DAB2IP;PARP16;KLF4;TBX5;MYO16;RHOB;NR4A1;SFRP2;NOV;SST;IRF1;RASA1;ADGRB1;BCL2;PLXNB2;CDH13;MYH9;ITGB1BP1
neuron cell-cell adhesion (GO:0007158)	0.139559	1	0	0	3.02343	5.95394	NRXN1;CNTN4
stem cell development (GO:0048864)	0.139559	1	0	0	3.02343	5.95394	SNAI2;NRG1
gliogenesis (GO:0042063)	0.139559	1	0	0	3.02343	5.95394	CDH2;NFIB
regulation of secretion (GO:0051046)	0.139559	1	0	0	3.02343	5.95394	NRG1;FGF10
modified amino acid transport (GO:0072337)	0.139559	1	0	0	3.02343	5.95394	SLC1A4;SLC19A1
negative regulation of intrinsic apoptotic signaling pathway by p53 class mediator (GO:1902254)	0.139559	1	0	0	3.02343	5.95394	PRKN;MDM2
cardiac left ventricle morphogenesis (GO:0003214)	0.139559	1	0	0	3.02343	5.95394	SFRP2;TBX5
positive regulation of mitochondrial fission (GO:0090141)	0.139559	1	0	0	3.02343	5.95394	PRKN;DDHD1
positive regulation of glycogen metabolic process (GO:0070875)	0.139559	1	0	0	3.02343	5.95394	IRS2;SORBS1
smooth muscle contraction (GO:0006939)	0.139559	1	0	0	3.02343	5.95394	EDNRA;ADRA1A
negative regulation of endoplasmic reticulum stress-induced intrinsic apoptotic signaling pathway (GO:1902236)	0.139559	1	0	0	3.02343	5.95394	PRKN;CREB3L1
negative regulation of cell migration involved in sprouting angiogenesis (GO:0090051)	0.139559	1	0	0	3.02343	5.95394	ITGB1BP1;KLF4
necroptotic process (GO:0070266)	0.139559	1	0	0	3.02343	5.95394	TRPM7;TLR4
regulation of gastrulation (GO:0010470)	0.139559	1	0	0	3.02343	5.95394	TENM4;RACK1
positive regulation of calcium ion-dependent exocytosis (GO:0045956)	0.139559	1	0	0	3.02343	5.95394	CACNA1I;SYT10
positive regulation of cell motility (GO:2000147)	0.141552	1	0	0	1.41882	2.77391	SUN2;EDN1;SEMA3A;NTF3;RACK1;TACR2;PDGFA;SNAI2;CDH13;LAMB1;ADRA2A;HBEGF
positive regulation of MAPK cascade (GO:0043410)	0.142162	1	0	0	1.31817	2.57148	CCL25;ALK;NTRK2;EDN1;FLT4;DAB2IP;PDGFA;BRAF;FPR2;ADRA1A;CX3CL1;PIK3CG;ADRA2A;ADCYAP1;GAREM1;ALKAL2;FGFR1;FGF10
regulation of actin cytoskeleton organization (GO:0032956)	0.14303	1	0	0	1.69312	3.29262	ARHGAP18;PDGFA;ARHGAP17;RICTOR;RHOBTB1;RHOB
cAMP-mediated signaling (GO:0019933)	0.14303	1	0	0	1.69312	3.29262	ADCYAP1;LHCGR;CALCRL;GNAS;PTHLH;ADCY5
negative regulation of ERBB signaling pathway (GO:1901185)	0.144066	1	0	0	1.96875	3.81441	SH3KBP1;DAB2IP;NRG1;HBEGF
negative regulation of endocytosis (GO:0045806)	0.144171	1	0	0	2.26757	4.39174	LGALS3;MTMR2;RACK1
negative regulation of homeostatic process (GO:0032845)	0.144171	1	0	0	2.26757	4.39174	TSC22D3;BCL2;ADRA2A
positive regulation of sprouting angiogenesis (GO:1903672)	0.144171	1	0	0	2.26757	4.39174	PPP1R16B;KLF4;HDAC9
chondrocyte differentiation (GO:0002062)	0.144171	1	0	0	2.26757	4.39174	SNX19;NOV;NFIB
calcium ion import (GO:0070509)	0.144171	1	0	0	2.26757	4.39174	CACNA1I;CACNB2;CACNA1C
dicarboxylic acid metabolic process (GO:0043648)	0.14551	1	0	0	1.79356	3.45711	SDHAF3;AADAT;GOT2;L2HGDH;SLC19A1
muscle organ development (GO:0007517)	0.152991	1	0	0	1.76367	3.31107	CHODL;SGCD;DMD;ANKRD2;HBEGF
skeletal system development (GO:0001501)	0.153528	1	0	0	1.44959	2.71635	WWOX;HHIP;TRPS1;SHOX2;GNAS;HAPLN4;PCSK5;SOX4;PTHLH;FGFR1
dicarboxylic acid transport (GO:0006835)	0.1555	1	0	0	2.18938	4.07468	SLC1A3;SLC25A21;SLC19A1
positive regulation of transcription from RNA polymerase II promoter in response to stress (GO:0036003)	0.1555	1	0	0	2.18938	4.07468	CREB3L1;CHD6;KLF2
MyD88-dependent toll-like receptor signaling pathway (GO:0002755)	0.1555	1	0	0	2.18938	4.07468	REG3G;TLR5;TLR4
amino acid transmembrane transport (GO:0003333)	0.1555	1	0	0	2.18938	4.07468	SLC38A1;SLC38A7;SLC38A4
positive regulation of peptidyl-lysine acetylation (GO:2000758)	0.15622	1	0	0	2.82187	5.23877	PPARGC1A;SOX4
heparan sulfate proteoglycan biosynthetic process (GO:0015012)	0.15622	1	0	0	2.82187	5.23877	NDST3;HS6ST1
negative regulation of platelet-derived growth factor receptor signaling pathway (GO:0010642)	0.15622	1	0	0	2.82187	5.23877	PDGFA;SNCA
positive regulation of small GTPase mediated signal transduction (GO:0051057)	0.15622	1	0	0	2.82187	5.23877	RASGRF1;FGF10
substrate-dependent cell migration (GO:0006929)	0.15622	1	0	0	2.82187	5.23877	OPHN1;ITGB1BP1
positive regulation of CREB transcription factor activity (GO:0032793)	0.15622	1	0	0	2.82187	5.23877	CAMK1D;CRTC3
L-alpha-amino acid transmembrane transport (GO:1902475)	0.15622	1	0	0	2.82187	5.23877	SLC25A29;SLC1A3
regulation of interleukin-4 production (GO:0032673)	0.15622	1	0	0	2.82187	5.23877	PRKCQ;GATA3
sodium ion import (GO:0097369)	0.15622	1	0	0	2.82187	5.23877	HCN4;SLC9C1
nitric oxide mediated signal transduction (GO:0007263)	0.15622	1	0	0	2.82187	5.23877	KCNC2;FPR1
neural crest cell differentiation (GO:0014033)	0.15622	1	0	0	2.82187	5.23877	SNAI2;NRG1
mesenchymal cell development (GO:0014031)	0.15622	1	0	0	2.82187	5.23877	SNAI2;NRG1
regulation of delayed rectifier potassium channel activity (GO:1902259)	0.15622	1	0	0	2.82187	5.23877	KCNAB1;ANK3
sodium ion import across plasma membrane (GO:0098719)	0.15622	1	0	0	2.82187	5.23877	HCN4;SLC9C1
cofactor transport (GO:0051181)	0.15622	1	0	0	2.82187	5.23877	SLC25A29;SLC19A1
positive regulation of interleukin-4 production (GO:0032753)	0.15622	1	0	0	2.82187	5.23877	PRKCQ;GATA3
positive regulation of collagen metabolic process (GO:0010714)	0.15622	1	0	0	2.82187	5.23877	CREB3L1;SUCO
negative regulation of RNA metabolic process (GO:0051253)	0.15622	1	0	0	2.82187	5.23877	ESR1;PTBP2
positive regulation of collagen biosynthetic process (GO:0032967)	0.15622	1	0	0	2.82187	5.23877	CREB3L1;SUCO
regulation of lymphocyte proliferation (GO:0050670)	0.15622	1	0	0	2.82187	5.23877	LGALS3;FGF10
protein targeting to peroxisome (GO:0006625)	0.15622	1	0	0	2.82187	5.23877	PEX3;ZFAND6
regulation of cartilage development (GO:0061035)	0.15622	1	0	0	2.82187	5.23877	TRPS1;PTHLH
axon development (GO:0061564)	0.156249	1	0	0	1.57604	2.92562	LINGO2;LINGO1;ADGRB1;NRCAM;ANK3;CTNNA2;CNTN4
actin cytoskeleton reorganization (GO:0031532)	0.160629	1	0	0	1.73476	3.17228	AUTS2;GAB1;MYH9;RICTOR;FGF10
glycosaminoglycan metabolic process (GO:0030203)	0.160629	1	0	0	1.73476	3.17228	CHST9;XYLT1;GPC4;HS6ST1;HS3ST1
nicotinamide nucleotide metabolic process (GO:0046496)	0.162014	1	0	0	1.88125	3.424	PDHB;KMO;PFKM;NOX1
generation of neurons (GO:0048699)	0.16223	1	0	0	1.4652	2.66482	FZD1;PER2;NTRK2;OPHN1;AUTS2;SEMA3A;NRCAM;MAPT;FGFR1
fibroblast growth factor receptor signaling pathway (GO:0008543)	0.16287	1	0	0	1.628	2.9545	RBFOX2;FGF9;HNRNPH1;FRS2;FGFR1;FGF10
regulation of organelle organization (GO:0033043)	0.165747	1	0	0	1.49834	2.69295	PRKN;CLIC4;TMEM33;STX18;MAPT;TBC1D22A;TBC1D10A;MYPN
regulation of cell migration involved in sprouting angiogenesis (GO:0090049)	0.167094	1	0	0	2.1164	3.78667	ITGB1BP1;KLF4;HDAC9
negative regulation of transferase activity (GO:0051348)	0.167094	1	0	0	2.1164	3.78667	LIMK1;IRS2;MAPT
aminoglycan metabolic process (GO:0006022)	0.167094	1	0	0	2.1164	3.78667	CHST9;XYLT1;GPC4
phosphatidylinositol 3-kinase signaling (GO:0014065)	0.167094	1	0	0	2.1164	3.78667	EDN1;GATA3;PIK3CG
regulation of protein polymerization (GO:0032271)	0.167094	1	0	0	2.1164	3.78667	RASA1;ARHGAP18;MAPT
cellular protein catabolic process (GO:0044257)	0.168417	1	0	0	1.70678	3.0403	PRKN;DAB2IP;MDM2;UBE2G2;AP2A2
positive regulation of protein metabolic process (GO:0051247)	0.168453	1	0	0	1.54321	2.74861	PRKN;NFKBIA;HECW2;DAB2IP;KLF4;ATG7;KLF2
cation transport (GO:0006812)	0.169733	1	0	0	1.60739	2.85076	HCN4;SLC25A29;TMEM63C;SLC6A15;SLC38A7;SLC1A4
activation of cysteine-type endopeptidase activity involved in apoptotic process (GO:0006919)	0.169733	1	0	0	1.60739	2.85076	CASP12;APAF1;RACK1;MAPT;IFT57;SNCA
cell-cell junction assembly (GO:0007043)	0.169733	1	0	0	1.60739	2.85076	CLDN5;CDH2;CDH20;CDH10;CDH13;CDH18
regulation of G1/S transition of mitotic cell cycle (GO:2000045)	0.171278	1	0	0	1.84035	3.24723	RPTOR;KIF14;KLF4;MYO16
negative regulation of protein modification by small protein conjugation or removal (GO:1903321)	0.171278	1	0	0	1.84035	3.24723	PER2;PRMT3;ADGRB1;SOX4
negative regulation of NF-kappaB import into nucleus (GO:0042347)	0.173229	1	0	0	2.6455	4.63794	NFKBIA;NOV
positive regulation of regulated secretory pathway (GO:1903307)	0.173229	1	0	0	2.6455	4.63794	CACNA1I;SYT10
negative regulation of striated muscle cell differentiation (GO:0051154)	0.173229	1	0	0	2.6455	4.63794	NOV;FRS2
regulation of bicellular tight junction assembly (GO:2000810)	0.173229	1	0	0	2.6455	4.63794	CLDN5;SNAI2
glutamine family amino acid catabolic process (GO:0009065)	0.173229	1	0	0	2.6455	4.63794	GAD1;PRODH2
negative regulation of DNA recombination (GO:0045910)	0.173229	1	0	0	2.6455	4.63794	INSL6;BLM
genitalia development (GO:0048806)	0.173229	1	0	0	2.6455	4.63794	DNAJC19;LHCGR
regulation of protein homodimerization activity (GO:0043496)	0.173229	1	0	0	2.6455	4.63794	BCL2;NRG1
myoblast differentiation (GO:0045445)	0.173229	1	0	0	2.6455	4.63794	NRG1;ANKRD2
positive regulation of positive chemotaxis (GO:0050927)	0.173229	1	0	0	2.6455	4.63794	NTF3;CDH13
programmed necrotic cell death (GO:0097300)	0.173229	1	0	0	2.6455	4.63794	TRPM7;TLR4
negative regulation of cell motility (GO:2000146)	0.174707	1	0	0	1.5273	2.6646	CLIC4;SFRP2;GATA3;PTPRK;TBX5;CX3CL1;RHOB
kidney development (GO:0001822)	0.17635	1	0	0	1.67968	2.91473	SALL1;GATA3;PCSK5;SOX4;FGF10
adenylate cyclase-inhibiting G-protein coupled receptor signaling pathway (GO:0007193)	0.17635	1	0	0	1.67968	2.91473	HTR1F;FPR2;DRD3;ADRA2A;ADCY5
ERBB signaling pathway (GO:0038127)	0.176714	1	0	0	1.5873	2.75115	GAREM1;GAB1;NRG1;PAG1;FAM83B;HBEGF
regulation of hydrolase activity (GO:0051336)	0.176714	1	0	0	1.5873	2.75115	NTRK2;CHN2;DAB2IP;PLXNB2;ITGB1BP1;RAB3GAP1
epithelium development (GO:0060429)	0.177183	1	0	0	1.47228	2.54789	LGALS3;EHF;SALL1;VDR;SNAI2;PPP2R3A;TBX5;FGF10
regulation of glucose import (GO:0046324)	0.17893	1	0	0	2.04813	3.52435	ENPP1;IRS2;SORBS1
positive regulation of protein dephosphorylation (GO:0035307)	0.17893	1	0	0	2.04813	3.52435	PPP1R15A;PPP1R16B;PPP2R5A
protein destabilization (GO:0031648)	0.17893	1	0	0	2.04813	3.52435	PRKN;MDM2;SNCA
transmembrane receptor protein tyrosine kinase signaling pathway (GO:0007169)	0.180423	1	0	0	1.22922	2.10499	NTRK2;RBFOX2;FLT4;ARHGEF28;GAB1;PDGFA;FRS2;IRS2;NRG1;WASL;SORBS1;BMX;AP2A2;FGF9;MAPKAPK3;HNRNPH1;RASA1;NTF3;RAPGEF1;FYN;PAG1;FGFR1;FGF10
positive regulation of cell growth (GO:0030307)	0.18106	1	0	0	1.51172	2.58341	RPTOR;GOLGA4;EDN1;SFRP2;LIMK1;BCL2;MAPT
negative regulation of cell death (GO:0060548)	0.183809	1	0	0	1.56771	2.65547	PRKN;NOV;PARP16;PPARGC1A;SOX4;SNCA
negative regulation of cell cycle process (GO:0010948)	0.183809	1	0	0	1.56771	2.65547	APAF1;DMRT1;DAB2IP;MDM2;PHC3;FGF10
inorganic anion transmembrane transport (GO:0098661)	0.184422	1	0	0	1.65344	2.79519	CLIC4;SLC1A3;SLC12A6;GABRG3;GABRG2
glycosaminoglycan biosynthetic process (GO:0006024)	0.187508	1	0	0	1.49645	2.50495	CHST9;B3GNT7;XYLT1;GPC4;HS6ST1;CHST2;HS3ST1
cellular macromolecule catabolic process (GO:0044265)	0.190332	1	0	0	1.76367	2.9259	PRKN;DAB2IP;UBE2G2;ADAMTS9
positive regulation of protein processing (GO:0010954)	0.190516	1	0	0	2.48988	4.12828	CLEC3B;MYH9
regulation of tissue remodeling (GO:0034103)	0.190516	1	0	0	2.48988	4.12828	FLT4;SUCO
cardiac muscle cell contraction (GO:0086003)	0.190516	1	0	0	2.48988	4.12828	CACNA1C;FGF12
positive regulation of striated muscle cell differentiation (GO:0051155)	0.190516	1	0	0	2.48988	4.12828	EDN1;NRG1
regulation of collagen biosynthetic process (GO:0032965)	0.190516	1	0	0	2.48988	4.12828	CREB3L1;SUCO
regulation of protein localization to membrane (GO:1905475)	0.190516	1	0	0	2.48988	4.12828	PRKN;FYN
long-term memory (GO:0007616)	0.190516	1	0	0	2.48988	4.12828	ARC;RASGRF1
nucleotide catabolic process (GO:0009166)	0.190516	1	0	0	2.48988	4.12828	NT5C1B;DERA
neurotrophin signaling pathway (GO:0038179)	0.190516	1	0	0	2.48988	4.12828	NTF3;RAPGEF1
regulation of cardiac muscle contraction by regulation of the release of sequestered calcium ion (GO:0010881)	0.190516	1	0	0	2.48988	4.12828	DMD;CACNA1C
cellular response to inorganic substance (GO:0071241)	0.190516	1	0	0	2.48988	4.12828	BLM;KCNC2
cellular response to glucagon stimulus (GO:0071377)	0.190985	1	0	0	1.98413	3.28484	GNG10;GNG11;ADCY5
regulation of potassium ion transmembrane transport (GO:1901379)	0.190985	1	0	0	1.98413	3.28484	DPP6;KCNIP4;KCNAB1
endodermal cell differentiation (GO:0035987)	0.190985	1	0	0	1.98413	3.28484	FN1;COL8A1;LAMB1
positive regulation of hydrolase activity (GO:0051345)	0.19136	1	0	0	1.35351	2.23817	CCL25;ADCYAP1;ARHGEF38;RASGRF1;RACK1;RAPGEF1;DNAJC24;RSU1;CX3CL1;RAB3GAP1;FGF10
cellular response to reactive oxygen species (GO:0034614)	0.192625	1	0	0	1.628	2.68133	KCNC2;UCP1;PTPRK;MAPT;RHOB
negative regulation of transcription, DNA-templated (GO:0045892)	0.193563	1	0	0	1.14541	1.88093	PRKN;FOXG1;FHL2;UBE2D1;GATA3;PTPRK;NOC2L;HDAC9;MBD3L1;INSL6;SALL1;EDNRB;NFIL3;TRPS1;ANKRD2;FNIP2;SNCA;ZBTB18;WWOX;EDN1;MLIP;RBFOX2;TLE1;NKX6-2;DMRT1;VDR;DAB2IP;RFX3;SOX14;NRG1;NR2F2;KLF4;ESR1;FOXP2;KLF2;PER2;SFRP2;MDFIC;NFIB;IRF1;KAT6A;MDM2;SNAI2;ZFPM2
positive regulation of intracellular signal transduction (GO:1902533)	0.196917	1	0	0	1.19296	1.93853	ALK;PRKN;FLT4;PDGFA;IRS2;GATA3;ADRA1A;PIK3CG;RPTOR;FGF9;RACK1;RICTOR;FYN;NTRK2;DAB2IP;GAB1;FRS2;NRG1;ESR1;ADRA2A;EDAR;BCL2;CDH13;ITGB1BP1;HBEGF;FGFR1;FGF10
establishment of protein localization to membrane (GO:0090150)	0.198327	1	0	0	1.52993	2.47518	GOLGA4;RFTN1;ZDHHC23;BRAF;ANK3;RAB3GAP1
positive regulation of peptidyl-serine phosphorylation (GO:0033138)	0.198327	1	0	0	1.52993	2.47518	RPTOR;SFRP2;NTF3;BRAF;FNIP2;SNCA
positive regulation of GTPase activity (GO:0043547)	0.198424	1	0	0	1.32275	2.13935	CCL25;ADCYAP1;ARHGEF38;RASGRF1;NTF3;RACK1;RAPGEF1;RSU1;TBC1D22A;TBC1D10A;CX3CL1;RAB3GAP1
organic hydroxy compound biosynthetic process (GO:1901617)	0.200101	1	0	0	1.72768	2.77972	PER2;SC5D;MSMO1;BAAT
gonad development (GO:0008406)	0.200101	1	0	0	1.72768	2.77972	LHCGR;SALL1;FGF9;GATA3
regulation of phosphorylation (GO:0042325)	0.20105	1	0	0	1.42279	2.28244	SOCS1;DSCAM;FN1;PLXNB2;RICTOR;NUPL2;FNIP2;ROPN1
cellular glucose homeostasis (GO:0001678)	0.203238	1	0	0	1.924	3.06566	RACK1;PPARGC1A;SOX4
positive regulation of organelle organization (GO:0010638)	0.203238	1	0	0	1.924	3.06566	STX18;PPARGC1A;RAB3GAP1
positive regulation of transcription, DNA-templated (GO:0045893)	0.20733	1	0	0	1.11489	1.75422	CSRNP1;EHF;CRTC3;FHL2;RORA;RPTOR;SALL1;SMARCAD1;IER5;TEAD1;SOX4;LMO1;SS18;EDN1;MLIP;RFX3;ETV1;RGMB;ADCYAP1;SFRP2;MYCN;MDFIC;IRF1;KAT6A;CDH13;ITGB1BP1;ZFPM2;TLR4;PRKN;BLM;DOT1L;GATA3;CAMTA1;RPRD1B;PPARGC1A;ZBTB18;FZD1;WWOX;ARNT2;EGR2;AUTS2;DMRT1;VDR;DAB2IP;CDC5L;NR2F2;TBX5;KLF4;ESR1;FLI1;KLF2;NFKBIA;NR4A1;NFIB;SIM1;PFKM;SSBP3;TAF2;FGF10
membrane protein ectodomain proteolysis (GO:0006509)	0.208016	1	0	0	2.35156	3.69228	MYH9;PRKCQ
response to nutrient levels (GO:0031667)	0.208016	1	0	0	2.35156	3.69228	RPTOR;UCP1
positive regulation of lipid catabolic process (GO:0050996)	0.208016	1	0	0	2.35156	3.69228	ABCD2;IRS2
endoplasmic reticulum calcium ion homeostasis (GO:0032469)	0.208016	1	0	0	2.35156	3.69228	BCL2;TGM2
regulation of chemokine production (GO:0032642)	0.208016	1	0	0	2.35156	3.69228	SNAI2;TLR4
regulation of dephosphorylation (GO:0035303)	0.208016	1	0	0	2.35156	3.69228	PPP1R16B;MTMR2
negative regulation of protein dephosphorylation (GO:0035308)	0.208016	1	0	0	2.35156	3.69228	PPP1R15A;PPP1R16B
negative regulation of peptidyl-serine phosphorylation (GO:0033137)	0.208016	1	0	0	2.35156	3.69228	RACK1;DMD
blood vessel endothelial cell migration (GO:0043534)	0.208016	1	0	0	2.35156	3.69228	NR4A1;MYH9
regulation of cellular response to growth factor stimulus (GO:0090287)	0.208016	1	0	0	2.35156	3.69228	FBN2;PCSK6
establishment of epithelial cell polarity (GO:0090162)	0.208016	1	0	0	2.35156	3.69228	OPHN1;CYTH1
cell-substrate adherens junction assembly (GO:0007045)	0.208016	1	0	0	2.35156	3.69228	SORBS1;PTPRK
focal adhesion assembly (GO:0048041)	0.208016	1	0	0	2.35156	3.69228	SORBS1;PTPRK
positive regulation of endothelial cell proliferation (GO:0001938)	0.209403	1	0	0	1.5794	2.46939	PPP1R16B;NR4A1;FLT4;CDH13;FGFR1
regulation of ion transport (GO:0043269)	0.210015	1	0	0	1.69312	2.64224	PRKN;KCNJ16;DRD3;SNCA
regulation of cellular protein metabolic process (GO:0032268)	0.210015	1	0	0	1.69312	2.64224	NFKBIA;EDN1;EDNRB;KLF4
fatty acid oxidation (GO:0019395)	0.210015	1	0	0	1.69312	2.64224	ABCD2;ACSM1;ACAD11;PPARGC1A
neuron differentiation (GO:0030182)	0.211659	1	0	0	1.37033	2.12783	FZD1;ALK;NTRK2;ISL2;TENM3;OPHN1;TENM4;HS6ST1;SOX4
regulation of peptidyl-tyrosine phosphorylation (GO:0050730)	0.213252	1	0	0	1.49393	2.30854	RAP2B;SFRP2;NTF3;PDGFA;FYN;FGF10
negative regulation of cell migration (GO:0030336)	0.213446	1	0	0	1.39927	2.161	CLIC4;SFRP2;DAB2IP;ITGB1BP1;PTPRK;TBX5;CX3CL1;RHOB
regulation of signal transduction (GO:0009966)	0.213914	1	0	0	1.27166	1.96112	ALK;NTRK2;HHIP;FLT4;BRAF;RORA;GATA3;ESR1;ADCYAP1;MDFIC;GAS1;ITGB1BP1;SOCS5;FGFR1
epithelial tube morphogenesis (GO:0060562)	0.215665	1	0	0	1.86741	2.86466	GATA3;RHOB;FGF10
embryonic limb morphogenesis (GO:0030326)	0.215665	1	0	0	1.86741	2.86466	SALL1;CACNA1C;TBX5
ncRNA metabolic process (GO:0034660)	0.215665	1	0	0	1.86741	2.86466	DROSHA;MAPT;DTD1
positive regulation of muscle cell differentiation (GO:0051149)	0.215665	1	0	0	1.86741	2.86466	CDH2;NRG1;CTNNA2
response to peptide (GO:1901652)	0.215665	1	0	0	1.86741	2.86466	NPFFR1;FYN;REG3G
regulation of insulin receptor signaling pathway (GO:0046626)	0.215665	1	0	0	1.86741	2.86466	SOCS1;ENPP1;PRKCQ
response to glucagon (GO:0033762)	0.215665	1	0	0	1.86741	2.86466	GNG10;GNG11;ADCY5
regulation of cellular component organization (GO:0051128)	0.217493	1	0	0	1.36054	2.07563	RPTOR;ARC;OPHN1;LTBP4;KIF14;RAPGEF1;DAB2IP;CDH13;PRKCQ
negative regulation of transcription from RNA polymerase II promoter (GO:0000122)	0.218494	1	0	0	1.16121	1.7662	PRKN;FHL2;UBE2D1;NOC2L;HDAC9;MBD3L1;INSL6;SALL1;EDNRB;NFIL3;TRPS1;ANKRD2;FNIP2;SNCA;ZBTB18;WWOX;EDN1;MLIP;DMRT1;VDR;DAB2IP;SOX14;NR2F2;KLF4;ESR1;KLF2;PER2;NFIB;MDM2;SNAI2;ZFPM2
calcium ion transmembrane transport (GO:0070588)	0.220857	1	0	0	1.47656	2.22996	SLC24A2;TRPM1;GRIN2A;TRPA1;TRPM7;CACNA1C
regulation of protein kinase A signaling (GO:0010738)	0.225671	1	0	0	2.22779	3.31646	AKAP11;AKAIN1
negative regulation of lymphocyte activation (GO:0051250)	0.225671	1	0	0	2.22779	3.31646	LGALS3;PAG1
regulation of gluconeogenesis (GO:0006111)	0.225671	1	0	0	2.22779	3.31646	SDHAF3;PPARGC1A
positive regulation of heart contraction (GO:0045823)	0.225671	1	0	0	2.22779	3.31646	EDN1;ADRA1A
NADP metabolic process (GO:0006739)	0.225671	1	0	0	2.22779	3.31646	NOX1;DERA
production of small RNA involved in gene silencing by RNA (GO:0070918)	0.225671	1	0	0	2.22779	3.31646	AGO4;DROSHA
endothelial cell development (GO:0001885)	0.225671	1	0	0	2.22779	3.31646	PPP1R16B;RAPGEF1
regulation of myotube differentiation (GO:0010830)	0.225671	1	0	0	2.22779	3.31646	NOV;HDAC9
positive regulation of mononuclear cell migration (GO:0071677)	0.225671	1	0	0	2.22779	3.31646	LGALS3;FPR2
Rac protein signal transduction (GO:0016601)	0.225671	1	0	0	2.22779	3.31646	HACE1;CDH13
positive regulation of oxidoreductase activity (GO:0051353)	0.225671	1	0	0	2.22779	3.31646	EDN1;VDR
negative regulation of lipid metabolic process (GO:0045833)	0.225671	1	0	0	2.22779	3.31646	PPP2R5A;ADRA2A
intracellular estrogen receptor signaling pathway (GO:0030520)	0.225671	1	0	0	2.22779	3.31646	RBFOX2;ESR1
gamma-aminobutyric acid signaling pathway (GO:0007214)	0.225671	1	0	0	2.22779	3.31646	GABRG3;GABRG2
cellular polysaccharide biosynthetic process (GO:0033692)	0.225671	1	0	0	2.22779	3.31646	B3GNT7;NDST3
cellular response to interleukin-7 (GO:0098761)	0.225671	1	0	0	2.22779	3.31646	SOCS1;IRS2
DNA double-strand break processing (GO:0000729)	0.225671	1	0	0	2.22779	3.31646	BLM;SMARCAD1
interleukin-7-mediated signaling pathway (GO:0038111)	0.225671	1	0	0	2.22779	3.31646	SOCS1;IRS2
regulation of catenin import into nucleus (GO:0035412)	0.225671	1	0	0	2.22779	3.31646	DAB2IP;SNAI2
response to interferon-beta (GO:0035456)	0.225671	1	0	0	2.22779	3.31646	IRF1;UBE2G2
positive regulation of neurogenesis (GO:0050769)	0.226632	1	0	0	1.53362	2.27655	SEMA3A;DAB2IP;NRCAM;ATOH1;FGFR1
regulation of endocytosis (GO:0030100)	0.226632	1	0	0	1.53362	2.27655	LGALS3;MTMR2;OPHN1;CDH13;SNCA
negative regulation of angiogenesis (GO:0016525)	0.226632	1	0	0	1.53362	2.27655	ADGRB1;DAB2IP;KLF4;ADAMTS9;KLF2
negative regulation of cell-substrate adhesion (GO:0010812)	0.228247	1	0	0	1.81406	2.67996	RASA1;ITGB1BP1;AJAP1
regulation of synapse assembly (GO:0051963)	0.228247	1	0	0	1.81406	2.67996	GRID2;NRXN1;SNCA
regulation of cardiac muscle contraction (GO:0055117)	0.228247	1	0	0	1.81406	2.67996	HCN4;ADRA1A;PIK3CG
flagellated sperm motility (GO:0030317)	0.228247	1	0	0	1.81406	2.67996	DNAH1;DNAH5;ROPN1
neural crest cell development (GO:0014032)	0.228247	1	0	0	1.81406	2.67996	SEMA3A;SNAI2;NRG1
actin filament bundle organization (GO:0061572)	0.228247	1	0	0	1.81406	2.67996	RHOBTB1;ADD2;RHOB
positive regulation of cellular component biogenesis (GO:0044089)	0.22855	1	0	0	1.45959	2.15435	GRID2;SLF2;NRXN1;STX18;LIMK1;FNIP2
regulation of cell-matrix adhesion (GO:0001952)	0.23024	1	0	0	1.628	2.39094	CCL25;RASA1;CDH13;AJAP1
positive regulation of nervous system development (GO:0051962)	0.23024	1	0	0	1.628	2.39094	GRID2;TENM4;NRXN1;DAB2IP
positive regulation of cell-substrate adhesion (GO:0010811)	0.23024	1	0	0	1.628	2.39094	CCL25;FN1;CDH13;RSU1
positive regulation of mitotic cell cycle (GO:0045931)	0.23024	1	0	0	1.628	2.39094	EDN1;DMRT1;MDM2;DRD3
negative regulation of intracellular signal transduction (GO:1902532)	0.2313	1	0	0	1.31454	1.92453	EPM2A;TLE1;MDM2;BCL2;RACK1;DAB2IP;RORA;NOC2L;DRD3;ESR1
negative regulation of macromolecule metabolic process (GO:0010605)	0.232566	1	0	0	1.36542	1.99158	PRKN;MTMR2;SFRP2;MYCN;RACK1;MAPT;KLF4;ESR1
positive regulation of proteasomal ubiquitin-dependent protein catabolic process (GO:0032436)	0.235399	1	0	0	1.51172	2.18666	PRKN;RACK1;MDM2;TRIB2;SOCS5
neuropeptide signaling pathway (GO:0007218)	0.235399	1	0	0	1.51172	2.18666	ADCYAP1;NPBWR1;NPY;NMU;SORCS1
protein dephosphorylation (GO:0006470)	0.23907	1	0	0	1.3545	1.93829	PPP1R15A;PPP1CC;MTMR2;EYA2;PPP2R5A;RPRD1B;PTPRK;PPP2R3A
neutrophil chemotaxis (GO:0030593)	0.240528	1	0	0	1.59728	2.276	CCL25;LGALS3;CX3CL1;PIK3CG
muscle cell differentiation (GO:0042692)	0.240961	1	0	0	1.76367	2.50991	SGCD;RORA;ANKRD2
regulation of smoothened signaling pathway (GO:0008589)	0.240961	1	0	0	1.76367	2.50991	HHIP;GAS1;RORA
regulation of muscle cell differentiation (GO:0051147)	0.240961	1	0	0	1.76367	2.50991	CDH2;CTNNA2;HDAC9
endoderm formation (GO:0001706)	0.240961	1	0	0	1.76367	2.50991	FN1;COL8A1;LAMB1
histone deacetylation (GO:0016575)	0.240961	1	0	0	1.76367	2.50991	PER2;SMARCAD1;HDAC9
cardiac muscle tissue development (GO:0048738)	0.240961	1	0	0	1.76367	2.50991	SGCD;NRG1;ADAMTS9
positive regulation of epithelial cell proliferation (GO:0050679)	0.242164	1	0	0	1.38456	1.9635	PPP1R16B;NR4A1;FLT4;CDH13;LAMB1;REG3G;FGF10
T cell receptor signaling pathway (GO:0050852)	0.242664	1	0	0	1.29841	1.83864	NFKBIA;BTN1A1;RFTN1;THEMIS;UBE2D1;PRKCQ;FYN;GATA3;BMX;PAG1
regulation of endoplasmic reticulum stress-induced intrinsic apoptotic signaling pathway (GO:1902235)	0.243427	1	0	0	2.1164	2.99034	PRKN;CREB3L1
ureteric bud morphogenesis (GO:0060675)	0.243427	1	0	0	2.1164	2.99034	SALL1;GATA3
regulation of regulatory T cell differentiation (GO:0045589)	0.243427	1	0	0	2.1164	2.99034	SOCS1;IRF1
negative regulation of ion transport (GO:0043271)	0.243427	1	0	0	2.1164	2.99034	ADRA2A;SNCA
regulation of lipoprotein lipase activity (GO:0051004)	0.243427	1	0	0	2.1164	2.99034	PCSK6;PCSK5
embryonic digestive tract development (GO:0048566)	0.243427	1	0	0	2.1164	2.99034	SALL1;PCSK5
neuromuscular junction development (GO:0007528)	0.243427	1	0	0	2.1164	2.99034	CACNB2;ANK3
axon extension (GO:0048675)	0.243427	1	0	0	2.1164	2.99034	AUTS2;SEMA3A
androgen metabolic process (GO:0008209)	0.243427	1	0	0	2.1164	2.99034	HSD17B3;CYP19A1
adenylate cyclase-activating adrenergic receptor signaling pathway (GO:0071880)	0.243427	1	0	0	2.1164	2.99034	ADRA1A;ADRA2A
regulation of cell development (GO:0060284)	0.243427	1	0	0	2.1164	2.99034	PER2;HDAC9
regulation of toll-like receptor signaling pathway (GO:0034121)	0.243427	1	0	0	2.1164	2.99034	IRF1;TLR5
adrenergic receptor signaling pathway (GO:0071875)	0.243427	1	0	0	2.1164	2.99034	ADRA1A;ADRA2A
heparan sulfate proteoglycan metabolic process (GO:0030201)	0.243427	1	0	0	2.1164	2.99034	NDST3;HS6ST1
eye morphogenesis (GO:0048592)	0.243427	1	0	0	2.1164	2.99034	FBN2;TENM3
immune response-activating cell surface receptor signaling pathway (GO:0002429)	0.243427	1	0	0	2.1164	2.99034	FPR1;FPR2
entrainment of circadian clock by photoperiod (GO:0043153)	0.243427	1	0	0	2.1164	2.99034	PER2;PPP1CC
positive regulation of cAMP biosynthetic process (GO:0030819)	0.243427	1	0	0	2.1164	2.99034	LHCGR;PTHLH
regulation of cell communication (GO:0010646)	0.244259	1	0	0	1.49042	2.10079	GRIA2;GRID2;GRIK5;NTF3;BTBD9
response to insulin (GO:0032868)	0.244259	1	0	0	1.49042	2.10079	ENPP1;IRS2;SORBS1;HDAC9;CPEB2
monocarboxylic acid metabolic process (GO:0032787)	0.249332	1	0	0	1.37174	1.90531	PER2;ACSM1;GOT2;MSMO1;PDHB;BAAT;PRODH2
membrane fusion (GO:0061025)	0.250918	1	0	0	1.56771	2.16755	RABIF;HACE1;GCA;ATG7
negative regulation of membrane potential (GO:0045837)	0.252075	1	0	0	3.52734	4.86077	MAPT
quaternary ammonium group transport (GO:0015697)	0.252075	1	0	0	3.52734	4.86077	SLC25A29
macropinocytosis (GO:0044351)	0.252075	1	0	0	3.52734	4.86077	MAPKAPK3
protein repair (GO:0030091)	0.252075	1	0	0	3.52734	4.86077	MSRA
regulation of fat cell proliferation (GO:0070344)	0.252075	1	0	0	3.52734	4.86077	PER2
regulation of oxidative stress-induced neuron intrinsic apoptotic signaling pathway (GO:1903376)	0.252075	1	0	0	3.52734	4.86077	PRKN
vocal learning (GO:0042297)	0.252075	1	0	0	3.52734	4.86077	NRXN1
epithelial to mesenchymal transition involved in endocardial cushion formation (GO:0003198)	0.252075	1	0	0	3.52734	4.86077	SNAI2
transmembrane receptor protein tyrosine phosphatase signaling pathway (GO:0007185)	0.252075	1	0	0	3.52734	4.86077	FRS2
positive regulation of growth hormone secretion (GO:0060124)	0.252075	1	0	0	3.52734	4.86077	ADCYAP1
regulation of lymphocyte apoptotic process (GO:0070228)	0.252075	1	0	0	3.52734	4.86077	LGALS3
tRNA transcription from RNA polymerase III promoter (GO:0042797)	0.252075	1	0	0	3.52734	4.86077	GTF3C3
negative regulation of keratinocyte differentiation (GO:0045617)	0.252075	1	0	0	3.52734	4.86077	REG3G
galactosylceramide metabolic process (GO:0006681)	0.252075	1	0	0	3.52734	4.86077	GALC
positive regulation of hormone metabolic process (GO:0032352)	0.252075	1	0	0	3.52734	4.86077	GATA3
regulation of extent of cell growth (GO:0061387)	0.252075	1	0	0	3.52734	4.86077	NRCAM
regulation of translational initiation in response to stress (GO:0043558)	0.252075	1	0	0	3.52734	4.86077	PPP1R15A
positive regulation of T-helper 17 type immune response (GO:2000318)	0.252075	1	0	0	3.52734	4.86077	PRKCQ
positive regulation of myelination (GO:0031643)	0.252075	1	0	0	3.52734	4.86077	TENM4
spinal cord motor neuron differentiation (GO:0021522)	0.252075	1	0	0	3.52734	4.86077	SOX4
negative regulation of catecholamine secretion (GO:0033604)	0.252075	1	0	0	3.52734	4.86077	ADRA2A
positive regulation of ATP biosynthetic process (GO:2001171)	0.252075	1	0	0	3.52734	4.86077	PPARGC1A
activation of transmembrane receptor protein tyrosine kinase activity (GO:0007171)	0.252075	1	0	0	3.52734	4.86077	NRG1
regulation of dopamine metabolic process (GO:0042053)	0.252075	1	0	0	3.52734	4.86077	PRKN
heparan sulfate proteoglycan biosynthetic process, polysaccharide chain biosynthetic process (GO:0015014)	0.252075	1	0	0	3.52734	4.86077	NDST3
response to gonadotropin (GO:0034698)	0.252075	1	0	0	3.52734	4.86077	LHCGR
negative regulation of meiotic cell cycle (GO:0051447)	0.252075	1	0	0	3.52734	4.86077	DMRT1
regulation of digestive system process (GO:0044058)	0.252075	1	0	0	3.52734	4.86077	FGF10
negative regulation of lymphocyte migration (GO:2000402)	0.252075	1	0	0	3.52734	4.86077	WASL
5S class rRNA transcription from RNA polymerase III type 1 promoter (GO:0042791)	0.252075	1	0	0	3.52734	4.86077	GTF3C3
bundle of His cell-Purkinje myocyte adhesion involved in cell communication (GO:0086073)	0.252075	1	0	0	3.52734	4.86077	CTNNA3
negative regulation of protein targeting to membrane (GO:0090315)	0.252075	1	0	0	3.52734	4.86077	ITGB1BP1
response to DNA damage checkpoint signaling (GO:0072423)	0.252075	1	0	0	3.52734	4.86077	APAF1
negative regulation of endoplasmic reticulum calcium ion concentration (GO:0032471)	0.252075	1	0	0	3.52734	4.86077	TGM2
regulation of protein targeting (GO:1903533)	0.252075	1	0	0	3.52734	4.86077	PRKN
negative regulation of neurological system process (GO:0031645)	0.252075	1	0	0	3.52734	4.86077	NOV
regulation of skeletal muscle contraction (GO:0014819)	0.252075	1	0	0	3.52734	4.86077	DMD
ear development (GO:0043583)	0.252075	1	0	0	3.52734	4.86077	GATA3
male genitalia development (GO:0030539)	0.252075	1	0	0	3.52734	4.86077	LHCGR
regulation of saliva secretion (GO:0046877)	0.252075	1	0	0	3.52734	4.86077	FGF10
glomerular epithelial cell differentiation (GO:0072311)	0.252075	1	0	0	3.52734	4.86077	PROM1
negative regulation of phospholipid metabolic process (GO:1903726)	0.252075	1	0	0	3.52734	4.86077	DAB2IP
peroxisomal membrane transport (GO:0015919)	0.252075	1	0	0	3.52734	4.86077	PEX3
renal filtration cell differentiation (GO:0061318)	0.252075	1	0	0	3.52734	4.86077	PROM1
dendrite extension (GO:0097484)	0.252075	1	0	0	3.52734	4.86077	AUTS2
transcription initiation from RNA polymerase III promoter (GO:0006384)	0.252075	1	0	0	3.52734	4.86077	CRCP
aortic valve development (GO:0003176)	0.252075	1	0	0	3.52734	4.86077	GATA3
nucleus localization (GO:0051647)	0.252075	1	0	0	3.52734	4.86077	SUN2
membrane raft assembly (GO:0001765)	0.252075	1	0	0	3.52734	4.86077	RFTN1
rescue of stalled ribosome (GO:0072344)	0.252075	1	0	0	3.52734	4.86077	RACK1
centromeric sister chromatid cohesion (GO:0070601)	0.252075	1	0	0	3.52734	4.86077	BUB1B
intermediate filament bundle assembly (GO:0045110)	0.252075	1	0	0	3.52734	4.86077	NEFM
regulation of glucokinase activity (GO:0033131)	0.252075	1	0	0	3.52734	4.86077	PRKN
regulation of cellular response to oxidative stress (GO:1900407)	0.252075	1	0	0	3.52734	4.86077	PRKN
positive regulation of flagellated sperm motility (GO:1902093)	0.252075	1	0	0	3.52734	4.86077	TACR2
regulation of interleukin-5 secretion (GO:2000662)	0.252075	1	0	0	3.52734	4.86077	GATA3
blood vessel endothelial cell proliferation involved in sprouting angiogenesis (GO:0002043)	0.252075	1	0	0	3.52734	4.86077	ITGB1BP1
regulation of phosphatidylinositol biosynthetic process (GO:0010511)	0.252075	1	0	0	3.52734	4.86077	PDGFA
regulation of blood vessel remodeling (GO:0060312)	0.252075	1	0	0	3.52734	4.86077	FLT4
lymphoid progenitor cell differentiation (GO:0002320)	0.252075	1	0	0	3.52734	4.86077	SOX4
negative regulation of cellular extravasation (GO:0002692)	0.252075	1	0	0	3.52734	4.86077	CCL25
regulation of chemokine-mediated signaling pathway (GO:0070099)	0.252075	1	0	0	3.52734	4.86077	EDN1
aortic valve morphogenesis (GO:0003180)	0.252075	1	0	0	3.52734	4.86077	GATA3
acetyl-CoA biosynthetic process (GO:0006085)	0.252075	1	0	0	3.52734	4.86077	PDHB
growth hormone secretion (GO:0030252)	0.252075	1	0	0	3.52734	4.86077	LTBP4
response to lead ion (GO:0010288)	0.252075	1	0	0	3.52734	4.86077	MAPT
mRNA 5'-splice site recognition (GO:0000395)	0.252075	1	0	0	3.52734	4.86077	PRPF39
positive regulation of axon guidance (GO:1902669)	0.252075	1	0	0	3.52734	4.86077	DSCAM
white fat cell differentiation (GO:0050872)	0.252075	1	0	0	3.52734	4.86077	PER2
positive regulation of mitophagy in response to mitochondrial depolarization (GO:0098779)	0.252075	1	0	0	3.52734	4.86077	PRKN
neurotransmitter loading into synaptic vesicle (GO:0098700)	0.252075	1	0	0	3.52734	4.86077	SLC17A6
negative regulation of cytoplasmic translation (GO:2000766)	0.252075	1	0	0	3.52734	4.86077	CPEB2
dosage compensation by inactivation of X chromosome (GO:0009048)	0.252075	1	0	0	3.52734	4.86077	CDYL
plus-end-directed organelle transport along microtubule (GO:0072386)	0.252075	1	0	0	3.52734	4.86077	MAPT
negative regulation of calcium ion-dependent exocytosis (GO:0045955)	0.252075	1	0	0	3.52734	4.86077	ADRA2A
positive regulation of cholesterol storage (GO:0010886)	0.252075	1	0	0	3.52734	4.86077	APOB
negative regulation of T cell differentiation in thymus (GO:0033085)	0.252075	1	0	0	3.52734	4.86077	TMEM131L
positive regulation of cardiac muscle contraction (GO:0060452)	0.252075	1	0	0	3.52734	4.86077	ADRA1A
heparan sulfate proteoglycan biosynthetic process, enzymatic modification (GO:0015015)	0.252075	1	0	0	3.52734	4.86077	HS6ST1
aggrephagy (GO:0035973)	0.252075	1	0	0	3.52734	4.86077	WDFY3
positive regulation of clathrin-dependent endocytosis (GO:2000370)	0.252075	1	0	0	3.52734	4.86077	WASL
lipoprotein catabolic process (GO:0042159)	0.252075	1	0	0	3.52734	4.86077	LYPLA1
mesenchymal to epithelial transition involved in metanephros morphogenesis (GO:0003337)	0.252075	1	0	0	3.52734	4.86077	SALL1
regulation of cardiac muscle hypertrophy in response to stress (GO:1903242)	0.252075	1	0	0	3.52734	4.86077	MLIP
positive regulation of keratinocyte migration (GO:0051549)	0.252075	1	0	0	3.52734	4.86077	FGF10
regulation of inositol phosphate biosynthetic process (GO:0010919)	0.252075	1	0	0	3.52734	4.86077	SNCA
imitative learning (GO:0098596)	0.252075	1	0	0	3.52734	4.86077	NRXN1
cellular response to magnesium ion (GO:0071286)	0.252075	1	0	0	3.52734	4.86077	ANK3
negative regulation of delayed rectifier potassium channel activity (GO:1902260)	0.252075	1	0	0	3.52734	4.86077	ANK3
enteric nervous system development (GO:0048484)	0.252075	1	0	0	3.52734	4.86077	EDNRB
epithelial tube formation (GO:0072175)	0.252075	1	0	0	3.52734	4.86077	GATA3
morphogenesis of an endothelium (GO:0003159)	0.252075	1	0	0	3.52734	4.86077	RHOB
negative regulation of meiotic nuclear division (GO:0045835)	0.252075	1	0	0	3.52734	4.86077	DMRT1
maintenance of protein location in extracellular region (GO:0071694)	0.252075	1	0	0	3.52734	4.86077	FBN2
positive regulation of oxidative stress-induced cell death (GO:1903209)	0.252075	1	0	0	3.52734	4.86077	TLR4
protein localization to nucleolus (GO:1902570)	0.252075	1	0	0	3.52734	4.86077	RRS1
cellular response to cold (GO:0070417)	0.252075	1	0	0	3.52734	4.86077	NFKBIA
negative regulation of mononuclear cell migration (GO:0071676)	0.252075	1	0	0	3.52734	4.86077	NOV
heterocycle catabolic process (GO:0046700)	0.252075	1	0	0	3.52734	4.86077	PRODH2
nucleoside phosphate catabolic process (GO:1901292)	0.252075	1	0	0	3.52734	4.86077	ENPP1
long term synaptic depression (GO:0060292)	0.252075	1	0	0	3.52734	4.86077	SLC24A2
regulation of interleukin-13 secretion (GO:2000665)	0.252075	1	0	0	3.52734	4.86077	GATA3
regulation of sarcomere organization (GO:0060297)	0.252075	1	0	0	3.52734	4.86077	EDN1
peptidyl-proline hydroxylation (GO:0019511)	0.252075	1	0	0	3.52734	4.86077	OGFOD1
glutamate catabolic process (GO:0006538)	0.252075	1	0	0	3.52734	4.86077	GAD1
L-amino acid import (GO:0043092)	0.252075	1	0	0	3.52734	4.86077	SLC1A3
neutrophil extravasation (GO:0072672)	0.252075	1	0	0	3.52734	4.86077	PIK3CG
response to manganese ion (GO:0010042)	0.252075	1	0	0	3.52734	4.86077	PRKN
endoplasmic reticulum membrane organization (GO:0090158)	0.252075	1	0	0	3.52734	4.86077	STX18
negative regulation of glycogen biosynthetic process (GO:0045719)	0.252075	1	0	0	3.52734	4.86077	ENPP1
fructose 6-phosphate metabolic process (GO:0006002)	0.252075	1	0	0	3.52734	4.86077	PFKM
protein lipidation (GO:0006497)	0.252258	1	0	0	1.33317	1.83618	CNTN5;NTM;LYPD1;ZDHHC23;LSAMP;CNTN4;ATG7;OPCML
Rho protein signal transduction (GO:0007266)	0.253204	1	0	0	1.46972	2.01875	LIMK1;CDH13;ADRA2A;RHOBTB1;RHOB
regulation of epithelial cell proliferation (GO:0050678)	0.253204	1	0	0	1.46972	2.01875	NR4A1;SFRP2;DAB2IP;LAMB1;FGF10
regulation of regulated secretory pathway (GO:1903305)	0.253788	1	0	0	1.716	2.35308	SYT10;TC2N;SYTL2
regulation of DNA repair (GO:0006282)	0.253788	1	0	0	1.716	2.35308	TMEM161A;EYA2;FGF10
negative regulation of G0 to G1 transition (GO:0070317)	0.253788	1	0	0	1.716	2.35308	APAF1;DAB2IP;PHC3
actin filament bundle assembly (GO:0051017)	0.253788	1	0	0	1.716	2.35308	RHOBTB1;ADD2;RHOB
regulation of inflammatory response (GO:0050727)	0.260072	1	0	0	1.27494	1.71709	NFKBIA;CASP12;NOV;BCL6B;RORA;GATA3;KLF4;TLR4;CX3CL1;SNCA
positive regulation of cellular protein metabolic process (GO:0032270)	0.260119	1	0	0	1.39543	1.87911	NFKBIA;LARP4B;KLF4;ATG7;SOX4;TBC1D10A
regulation of protein catabolic process (GO:0042176)	0.260119	1	0	0	1.39543	1.87911	PRKN;HECW2;ADGRB1;DAB2IP;MDM2;ATG7
negative regulation of kinase activity (GO:0033673)	0.260119	1	0	0	1.39543	1.87911	PPP2R5A;IRS2;ITGB1BP1;MAPT;LRRC4C;TRIB2
phospholipase C-activating G-protein coupled receptor signaling pathway (GO:0007200)	0.260119	1	0	0	1.39543	1.87911	LHCGR;FPR1;FPR2;ADRA1A;ESR1;ADRA2A
regulation of interleukin-17 production (GO:0032660)	0.261236	1	0	0	2.01562	2.70563	PRKCQ;TLR4
cellular response to hexose stimulus (GO:0071331)	0.261236	1	0	0	2.01562	2.70563	RACK1;SOX4
regulation of cardiac muscle contraction by calcium ion signaling (GO:0010882)	0.261236	1	0	0	2.01562	2.70563	DMD;CACNA1C
negative regulation of ion transmembrane transporter activity (GO:0032413)	0.261236	1	0	0	2.01562	2.70563	HECW2;ADRA2A
regulation of cardiac muscle hypertrophy (GO:0010611)	0.261236	1	0	0	2.01562	2.70563	EDN1;MLIP
negative regulation of G-protein coupled receptor protein signaling pathway (GO:0045744)	0.261236	1	0	0	2.01562	2.70563	ADRA2A;SNCA
establishment of endothelial barrier (GO:0061028)	0.261236	1	0	0	2.01562	2.70563	PPP1R16B;RAPGEF1
branched-chain amino acid catabolic process (GO:0009083)	0.261236	1	0	0	2.01562	2.70563	BCKDHB;HMGCLL1
ventricular septum morphogenesis (GO:0060412)	0.261236	1	0	0	2.01562	2.70563	ZFPM2;SOX4
limb morphogenesis (GO:0035108)	0.261236	1	0	0	2.01562	2.70563	TBX5;PCSK5
photoperiodism (GO:0009648)	0.261236	1	0	0	2.01562	2.70563	PER2;PPP1CC
negative regulation of cell cycle arrest (GO:0071157)	0.261236	1	0	0	2.01562	2.70563	MDM2;FGF10
regulation of cellular catabolic process (GO:0031329)	0.261401	1	0	0	1.5392	2.06514	RPTOR;PRKN;WDR41;MAPT
regulation of RNA splicing (GO:0043484)	0.261401	1	0	0	1.5392	2.06514	SRRM4;HNRNPH1;PTBP2;CLK3
canonical Wnt signaling pathway (GO:0060070)	0.26223	1	0	0	1.44959	1.94033	FZD1;SFRP2;SNAI2;GATA3;SOX4
chloride transport (GO:0006821)	0.26223	1	0	0	1.44959	1.94033	CLIC4;SLC1A3;SLC12A6;GABRG3;GABRG2
membrane depolarization during action potential (GO:0086010)	0.266709	1	0	0	1.67084	2.20819	HCN4;CACNA1I;CACNA1C
positive regulation of cellular metabolic process (GO:0031325)	0.268188	1	0	0	1.38026	1.81652	NFKBIA;EDN1;NTF3;GATA3;KLF4;SNCA
regulation of intracellular signal transduction (GO:1902531)	0.269125	1	0	0	1.15349	1.51405	PPP1R16B;BLM;ARHGEF26;TAF12;ZFAND6;DAB2IP;ARHGAP18;ARHGAP17;NOC2L;RHOBTB1;RHOB;NUAK1;PEX5L;AKAP11;OPHN1;CHN2;KAT6A;RRS1;MDM2;RICTOR;MAPT;TAF2;AKAIN1
positive regulation of nucleic acid-templated transcription (GO:1903508)	0.270206	1	0	0	1.1383	1.48955	EHF;BLM;FHL2;RORA;GATA3;SALL1;SMARCAD1;PPARGC1A;TEAD1;SOX4;FZD1;SS18;ARNT2;EGR2;RFX3;NR2F2;KLF4;TBX5;RGMB;ESR1;FLI1;KLF2;MYCN;MDFIC;KAT6A;IRF1;FGF10
granulocyte chemotaxis (GO:0071621)	0.271966	1	0	0	1.51172	1.96837	CCL25;LGALS3;CX3CL1;PIK3CG
chordate embryonic development (GO:0043009)	0.271966	1	0	0	1.51172	1.96837	ARNT2;GATA3;PCSK5;FGFR1
negative regulation of nucleic acid-templated transcription (GO:1903507)	0.276849	1	0	0	1.144	1.46922	ZBTB18;RBFOX2;TLE1;NKX6-2;VDR;FOXG1;DAB2IP;SOX14;RFX3;NRG1;GATA3;NR2F2;PTPRK;KLF4;HDAC9;FOXP2;PER2;SALL1;SFRP2;MDFIC;KAT6A;IRF1;MDM2;ZFPM2
regulation of calcium ion import (GO:0090279)	0.279053	1	0	0	1.924	2.45571	LGALS3;FYN
positive regulation of proteolysis involved in cellular protein catabolic process (GO:1903052)	0.279053	1	0	0	1.924	2.45571	PRKN;DAB2IP
activation of phospholipase C activity (GO:0007202)	0.279053	1	0	0	1.924	2.45571	EDNRA;ADRA1A
negative regulation of cell cycle G1/S phase transition (GO:1902807)	0.279053	1	0	0	1.924	2.45571	KLF4;MYO16
protein localization to cell surface (GO:0034394)	0.279053	1	0	0	1.924	2.45571	PTPRK;FGF10
negative regulation of GTPase activity (GO:0034260)	0.279053	1	0	0	1.924	2.45571	DAB2IP;CPEB2
regulation of monocyte chemotaxis (GO:0090025)	0.279053	1	0	0	1.924	2.45571	NOV;FPR2
regulation of insulin secretion involved in cellular response to glucose stimulus (GO:0061178)	0.279053	1	0	0	1.924	2.45571	ADRA2A;ADCY5
digestive system development (GO:0055123)	0.279053	1	0	0	1.924	2.45571	COBL;GATA3
negative regulation of protein catabolic process (GO:0042177)	0.279703	1	0	0	1.628	2.07412	ADGRB1;DAB2IP;SNCA
regulation of proteasomal protein catabolic process (GO:0061136)	0.279703	1	0	0	1.628	2.07412	PRKN;OPHN1;DAB2IP
clathrin-dependent endocytosis (GO:0072583)	0.279703	1	0	0	1.628	2.07412	OPHN1;AP2A2;SNCA
ERBB2 signaling pathway (GO:0038128)	0.279703	1	0	0	1.628	2.07412	GAB1;NRG1;HBEGF
positive regulation of peptide hormone secretion (GO:0090277)	0.279703	1	0	0	1.628	2.07412	ADCYAP1;IRS2;SOX4
regulation of G0 to G1 transition (GO:0070316)	0.279703	1	0	0	1.628	2.07412	APAF1;DAB2IP;PHC3
inositol lipid-mediated signaling (GO:0048017)	0.279703	1	0	0	1.628	2.07412	IRS2;PIK3CG;FGFR1
gland development (GO:0048732)	0.280492	1	0	0	1.41093	1.7936	SALL1;TG;COBL;NRG1;FGF10
protein complex assembly (GO:0006461)	0.28203	1	0	0	1.23177	1.5591	TLE4;BLM;TLE1;FN1;ITGB1BP1;MAPT;CAMK2G;SEC24C;PFKM;CX3CL1;DGKH
substrate-dependent cell migration, cell extension (GO:0006930)	0.287425	1	0	0	3.02343	3.76959	OPHN1
regulation of cyclic-nucleotide phosphodiesterase activity (GO:0051342)	0.287425	1	0	0	3.02343	3.76959	RACK1
cardiac muscle cell-cardiac muscle cell adhesion (GO:0086042)	0.287425	1	0	0	3.02343	3.76959	CTNNA3
cellular divalent inorganic anion homeostasis (GO:0072501)	0.287425	1	0	0	3.02343	3.76959	ENPP1
negative regulation of muscle hypertrophy (GO:0014741)	0.287425	1	0	0	3.02343	3.76959	MLIP
replication fork protection (GO:0048478)	0.287425	1	0	0	3.02343	3.76959	BLM
smooth muscle cell migration (GO:0014909)	0.287425	1	0	0	3.02343	3.76959	NOV
positive regulation of epithelial cell proliferation involved in wound healing (GO:0060054)	0.287425	1	0	0	3.02343	3.76959	FGF10
negative regulation of production of miRNAs involved in gene silencing by miRNA (GO:1903799)	0.287425	1	0	0	3.02343	3.76959	ESR1
bleb assembly (GO:0032060)	0.287425	1	0	0	3.02343	3.76959	PMP22
negative regulation of leukocyte migration (GO:0002686)	0.287425	1	0	0	3.02343	3.76959	WASL
positive regulation of lipid transport (GO:0032370)	0.287425	1	0	0	3.02343	3.76959	CYP19A1
regulation of myosin-light-chain-phosphatase activity (GO:0035507)	0.287425	1	0	0	3.02343	3.76959	NUAK1
positive regulation of sphingolipid biosynthetic process (GO:0090154)	0.287425	1	0	0	3.02343	3.76959	RACK1
cellular response to interferon-alpha (GO:0035457)	0.287425	1	0	0	3.02343	3.76959	GATA3
flavin-containing compound metabolic process (GO:0042726)	0.287425	1	0	0	3.02343	3.76959	ENPP1
positive regulation of glutamate receptor signaling pathway (GO:1900451)	0.287425	1	0	0	3.02343	3.76959	ARC
negative regulation of MyD88-independent toll-like receptor signaling pathway (GO:0034128)	0.287425	1	0	0	3.02343	3.76959	TLR4
postsynaptic density assembly (GO:0097107)	0.287425	1	0	0	3.02343	3.76959	NRXN1
cellular trivalent inorganic anion homeostasis (GO:0072502)	0.287425	1	0	0	3.02343	3.76959	ENPP1
regulation of dendritic spine maintenance (GO:1902950)	0.287425	1	0	0	3.02343	3.76959	FYN
fatty acid elongation, unsaturated fatty acid (GO:0019368)	0.287425	1	0	0	3.02343	3.76959	ELOVL2
regulation of mitochondrial fusion (GO:0010635)	0.287425	1	0	0	3.02343	3.76959	PRKN
hemostasis (GO:0007599)	0.287425	1	0	0	3.02343	3.76959	FLI1
positive regulation of histone H3-K9 methylation (GO:0051574)	0.287425	1	0	0	3.02343	3.76959	INSL6
oxygen transport (GO:0015671)	0.287425	1	0	0	3.02343	3.76959	IPCEF1
ornithine transport (GO:0015822)	0.287425	1	0	0	3.02343	3.76959	SLC25A29
radial glial cell differentiation (GO:0060019)	0.287425	1	0	0	3.02343	3.76959	FGF10
mitral valve development (GO:0003174)	0.287425	1	0	0	3.02343	3.76959	SOX4
regulation of lymphocyte migration (GO:2000401)	0.287425	1	0	0	3.02343	3.76959	WASL
positive regulation of epithelial cell differentiation involved in kidney development (GO:2000698)	0.287425	1	0	0	3.02343	3.76959	PROM1
regulation of endothelial cell chemotaxis to fibroblast growth factor (GO:2000544)	0.287425	1	0	0	3.02343	3.76959	FGFR1
pri-miRNA transcription from RNA polymerase II promoter (GO:0061614)	0.287425	1	0	0	3.02343	3.76959	KLF4
vesicle transport along actin filament (GO:0030050)	0.287425	1	0	0	3.02343	3.76959	WASL
riboflavin metabolic process (GO:0006771)	0.287425	1	0	0	3.02343	3.76959	ENPP1
positive regulation of histone H4 acetylation (GO:0090240)	0.287425	1	0	0	3.02343	3.76959	AUTS2
negative regulation of type 2 immune response (GO:0002829)	0.287425	1	0	0	3.02343	3.76959	SOCS5
cytoplasmic sequestering of NF-kappaB (GO:0007253)	0.287425	1	0	0	3.02343	3.76959	NFKBIA
reproductive system development (GO:0061458)	0.287425	1	0	0	3.02343	3.76959	LHCGR
sequestering of extracellular ligand from receptor (GO:0035581)	0.287425	1	0	0	3.02343	3.76959	FBN2
negative regulation of cardiac muscle cell differentiation (GO:2000726)	0.287425	1	0	0	3.02343	3.76959	FRS2
miRNA loading onto RISC involved in gene silencing by miRNA (GO:0035280)	0.287425	1	0	0	3.02343	3.76959	AGO4
translational readthrough (GO:0006451)	0.287425	1	0	0	3.02343	3.76959	EEFSEC
positive regulation of autophagy of mitochondrion (GO:1903599)	0.287425	1	0	0	3.02343	3.76959	PRKN
positive regulation of blood vessel endothelial cell proliferation involved in sprouting angiogenesis (GO:1903589)	0.287425	1	0	0	3.02343	3.76959	PPP1R16B
regulation of T-helper 1 cell differentiation (GO:0045625)	0.287425	1	0	0	3.02343	3.76959	SOCS5
regulation of chemokine biosynthetic process (GO:0045073)	0.287425	1	0	0	3.02343	3.76959	SIGIRR
regulation of T-helper 17 type immune response (GO:2000316)	0.287425	1	0	0	3.02343	3.76959	PRKCQ
activation of MAPKKK activity (GO:0000185)	0.287425	1	0	0	3.02343	3.76959	DAB2IP
positive regulation of cyclin-dependent protein serine/threonine kinase activity involved in G1/S transition of mitotic cell cycle (GO:0031659)	0.287425	1	0	0	3.02343	3.76959	FGF10
regulation of isotype switching (GO:0045191)	0.287425	1	0	0	3.02343	3.76959	INSL6
negative regulation of platelet-derived growth factor receptor-beta signaling pathway (GO:2000587)	0.287425	1	0	0	3.02343	3.76959	PDGFA
negative regulation of calcium ion import (GO:0090281)	0.287425	1	0	0	3.02343	3.76959	MRLN
fatty acid elongation, saturated fatty acid (GO:0019367)	0.287425	1	0	0	3.02343	3.76959	ELOVL2
fatty acid elongation, polyunsaturated fatty acid (GO:0034626)	0.287425	1	0	0	3.02343	3.76959	ELOVL2
L-cysteine metabolic process (GO:0046439)	0.287425	1	0	0	3.02343	3.76959	AHCYL2
negative regulation of cell adhesion mediated by integrin (GO:0033629)	0.287425	1	0	0	3.02343	3.76959	SNAI2
norepinephrine biosynthetic process (GO:0042421)	0.287425	1	0	0	3.02343	3.76959	GATA3
heme catabolic process (GO:0042167)	0.287425	1	0	0	3.02343	3.76959	BLVRB
establishment of protein localization to peroxisome (GO:0072663)	0.287425	1	0	0	3.02343	3.76959	ZFAND6
adenine nucleotide transport (GO:0051503)	0.287425	1	0	0	3.02343	3.76959	SLC25A24
pituitary gland development (GO:0021983)	0.287425	1	0	0	3.02343	3.76959	SALL1
positive regulation of lymphocyte apoptotic process (GO:0070230)	0.287425	1	0	0	3.02343	3.76959	PDCD1
porphyrin-containing compound catabolic process (GO:0006787)	0.287425	1	0	0	3.02343	3.76959	BLVRB
cellular response to hydroxyurea (GO:0072711)	0.287425	1	0	0	3.02343	3.76959	BLM
regulation of interleukin-23 production (GO:0032667)	0.287425	1	0	0	3.02343	3.76959	TLR4
cellular lipid biosynthetic process (GO:0097384)	0.287425	1	0	0	3.02343	3.76959	AGPS
regulation of high voltage-gated calcium channel activity (GO:1901841)	0.287425	1	0	0	3.02343	3.76959	CACNB2
protein deglutamylation (GO:0035608)	0.287425	1	0	0	3.02343	3.76959	AGBL1
peptidyl-lysine deacetylation (GO:0034983)	0.287425	1	0	0	3.02343	3.76959	HDAC9
negative regulation of cardiocyte differentiation (GO:1905208)	0.287425	1	0	0	3.02343	3.76959	FRS2
tRNA transcription (GO:0009304)	0.287425	1	0	0	3.02343	3.76959	GTF3C3
regulation of meiotic nuclear division (GO:0040020)	0.287425	1	0	0	3.02343	3.76959	DMRT1
negative regulation of receptor internalization (GO:0002091)	0.287425	1	0	0	3.02343	3.76959	MTMR2
positive regulation of tumor necrosis factor-mediated signaling pathway (GO:1903265)	0.287425	1	0	0	3.02343	3.76959	PRKN
positive regulation of striated muscle contraction (GO:0045989)	0.287425	1	0	0	3.02343	3.76959	ADRA1A
purine ribonucleotide transport (GO:0015868)	0.287425	1	0	0	3.02343	3.76959	SLC25A24
endonucleolytic cleavage in ITS1 to separate SSU-rRNA from 5.8S rRNA and LSU-rRNA from tricistronic rRNA transcript (SSU-rRNA, 5.8S rRNA, LSU-rRNA) (GO:0000447)	0.287425	1	0	0	3.02343	3.76959	RRS1
positive regulation of cell migration by vascular endothelial growth factor signaling pathway (GO:0038089)	0.287425	1	0	0	3.02343	3.76959	GAB1
regulation of norepinephrine secretion (GO:0014061)	0.287425	1	0	0	3.02343	3.76959	ADRA2A
cellular response to histamine (GO:0071420)	0.287425	1	0	0	3.02343	3.76959	GABRG2
negative regulation of transporter activity (GO:0032410)	0.287425	1	0	0	3.02343	3.76959	SNCA
negative regulation of epidermal cell differentiation (GO:0045605)	0.287425	1	0	0	3.02343	3.76959	REG3G
regulation of growth hormone secretion (GO:0060123)	0.287425	1	0	0	3.02343	3.76959	ADCYAP1
female gonad development (GO:0008585)	0.287425	1	0	0	3.02343	3.76959	LHCGR
positive regulation of ceramide biosynthetic process (GO:2000304)	0.287425	1	0	0	3.02343	3.76959	RACK1
mannose metabolic process (GO:0006013)	0.287425	1	0	0	3.02343	3.76959	MAN2A2
positive regulation of interleukin-5 production (GO:0032754)	0.287425	1	0	0	3.02343	3.76959	GATA3
negative regulation of glycogen metabolic process (GO:0070874)	0.287425	1	0	0	3.02343	3.76959	ENPP1
activation of cysteine-type endopeptidase activity involved in apoptotic process by cytochrome c (GO:0008635)	0.287425	1	0	0	3.02343	3.76959	APAF1
epithelial cell differentiation involved in kidney development (GO:0035850)	0.287425	1	0	0	3.02343	3.76959	SALL1
cell differentiation in spinal cord (GO:0021515)	0.287425	1	0	0	3.02343	3.76959	SOX4
forebrain neuron differentiation (GO:0021879)	0.287425	1	0	0	3.02343	3.76959	SALL1
G-quadruplex DNA unwinding (GO:0044806)	0.287425	1	0	0	3.02343	3.76959	BLM
fatty acid elongation, monounsaturated fatty acid (GO:0034625)	0.287425	1	0	0	3.02343	3.76959	ELOVL2
proline metabolic process (GO:0006560)	0.287425	1	0	0	3.02343	3.76959	PRODH2
noradrenergic neuron differentiation (GO:0003357)	0.287425	1	0	0	3.02343	3.76959	SOX4
SA node cell action potential (GO:0086015)	0.287425	1	0	0	3.02343	3.76959	HCN4
regulation of calcidiol 1-monooxygenase activity (GO:0060558)	0.287425	1	0	0	3.02343	3.76959	VDR
lens fiber cell differentiation (GO:0070306)	0.287425	1	0	0	3.02343	3.76959	MAF
tooth mineralization (GO:0034505)	0.287425	1	0	0	3.02343	3.76959	STIM1
regulation of skeletal muscle fiber development (GO:0048742)	0.287425	1	0	0	3.02343	3.76959	HDAC9
kidney epithelium development (GO:0072073)	0.287425	1	0	0	3.02343	3.76959	SALL1
negative regulation of cardiac muscle tissue development (GO:0055026)	0.287425	1	0	0	3.02343	3.76959	FRS2
amino acid import across plasma membrane (GO:0089718)	0.287425	1	0	0	3.02343	3.76959	SLC1A3
myoblast fusion (GO:0007520)	0.287425	1	0	0	3.02343	3.76959	ADGRB3
chylomicron remnant clearance (GO:0034382)	0.287425	1	0	0	3.02343	3.76959	APOB
store-operated calcium entry (GO:0002115)	0.287425	1	0	0	3.02343	3.76959	STIM1
T-helper 1 type immune response (GO:0042088)	0.287425	1	0	0	3.02343	3.76959	TLR4
detection of molecule of bacterial origin (GO:0032490)	0.287425	1	0	0	3.02343	3.76959	TLR4
calcitonin family receptor signaling pathway (GO:0097646)	0.287425	1	0	0	3.02343	3.76959	CALCRL
folic acid transport (GO:0015884)	0.287425	1	0	0	3.02343	3.76959	SLC19A1
positive regulation of CD4-positive, alpha-beta T cell activation (GO:2000516)	0.287425	1	0	0	3.02343	3.76959	PRKCQ
selenocysteine incorporation (GO:0001514)	0.287425	1	0	0	3.02343	3.76959	EEFSEC
cellular phosphate ion homeostasis (GO:0030643)	0.287425	1	0	0	3.02343	3.76959	ENPP1
positive regulation of neurological system process (GO:0031646)	0.287425	1	0	0	3.02343	3.76959	TENM4
leucine metabolic process (GO:0006551)	0.287425	1	0	0	3.02343	3.76959	HMGCLL1
cellular response to gonadotropin stimulus (GO:0071371)	0.287425	1	0	0	3.02343	3.76959	LHCGR
positive regulation of JNK cascade (GO:0046330)	0.289715	1	0	0	1.39237	1.72495	EDAR;EDN1;FLT4;SEMA3A;DAB2IP
positive regulation of protein localization to membrane (GO:1905477)	0.292743	1	0	0	1.33668	1.64205	PRKN;BCL2;ITGB1BP1;FYN;ANK3;SORBS1
negative regulation of epidermal growth factor receptor signaling pathway (GO:0042059)	0.292753	1	0	0	1.5873	1.94988	SH3KBP1;DAB2IP;SOCS5
regulation of protein dephosphorylation (GO:0035304)	0.292753	1	0	0	1.5873	1.94988	PPP1R15A;PPP1R16B;PPP2R5A
ameboidal-type cell migration (GO:0001667)	0.292753	1	0	0	1.5873	1.94988	NOV;SEMA3A;FAT2
positive regulation of Ras protein signal transduction (GO:0046579)	0.292753	1	0	0	1.5873	1.94988	AUTS2;RASGRF1;FGF10
negative regulation of ERK1 and ERK2 cascade (GO:0070373)	0.292753	1	0	0	1.5873	1.94988	DAB2IP;ITGB1BP1;TLR4
cellular response to organic substance (GO:0071310)	0.293077	1	0	0	1.27302	1.56241	SIGIRR;CLEC3B;NPFFR1;PTPN20;RACK1;UCP1;KLF4;ADRA2A
neutrophil migration (GO:1990266)	0.293299	1	0	0	1.45959	1.79028	CCL25;LGALS3;CX3CL1;PIK3CG
regulation of axon extension involved in axon guidance (GO:0048841)	0.296837	1	0	0	1.84035	2.23524	DSCAM;SEMA3A
cellular response to catecholamine stimulus (GO:0071870)	0.296837	1	0	0	1.84035	2.23524	PRKN;SNCA
neuronal action potential (GO:0019228)	0.296837	1	0	0	1.84035	2.23524	CACNA1I;ANK3
TOR signaling (GO:0031929)	0.296837	1	0	0	1.84035	2.23524	RPTOR;GATA3
glutamine family amino acid metabolic process (GO:0009064)	0.296837	1	0	0	1.84035	2.23524	AADAT;GOT2
cellular response to ammonium ion (GO:0071242)	0.296837	1	0	0	1.84035	2.23524	PRKN;GABRG2
response to alkaloid (GO:0043279)	0.296837	1	0	0	1.84035	2.23524	BCL2;DRD3
divalent inorganic cation homeostasis (GO:0072507)	0.296837	1	0	0	1.84035	2.23524	PRKN;ANK3
regulation of release of sequestered calcium ion into cytosol by sarcoplasmic reticulum (GO:0010880)	0.296837	1	0	0	1.84035	2.23524	DMD;CACNA1C
negative regulation of transcription factor import into nucleus (GO:0042992)	0.296837	1	0	0	1.84035	2.23524	NFKBIA;NOV
positive regulation of ion transmembrane transporter activity (GO:0032414)	0.296837	1	0	0	1.84035	2.23524	DMD;ANK3
cellular response to amyloid-beta (GO:1904646)	0.296837	1	0	0	1.84035	2.23524	FPR2;TLR4
regulation of cell size (GO:0008361)	0.296837	1	0	0	1.84035	2.23524	RPTOR;EDN1
mitotic cytokinesis (GO:0000281)	0.304047	1	0	0	1.43485	1.70829	RASA1;RTKN2;ANK3;RHOB
sterol metabolic process (GO:0016125)	0.304047	1	0	0	1.43485	1.70829	SC5D;MSMO1;APOB;CYP19A1
negative regulation of cellular macromolecule biosynthetic process (GO:2000113)	0.305044	1	0	0	1.11607	1.32511	FOXG1;GATA3;PTPRK;HDAC9;SALL1;RACK1;ENPP1;ZBTB18;RBFOX2;TLE1;NKX6-2;VDR;DAB2IP;SOX14;RFX3;NRG1;NR2F2;KLF4;MEX3C;FOXP2;PER2;SFRP2;MDFIC;KAT6A;IRF1;MDM2;ZFPM2
phosphatidic acid metabolic process (GO:0046473)	0.305842	1	0	0	1.54859	1.83459	DGKA;DDHD1;DGKH
regulation of calcium-mediated signaling (GO:0050848)	0.305842	1	0	0	1.54859	1.83459	CDH13;DMD;MAPT
cellular response to peptide (GO:1901653)	0.305842	1	0	0	1.54859	1.83459	MDM2;FPR2;TLR4
negative regulation of STAT cascade (GO:1904893)	0.305842	1	0	0	1.54859	1.83459	SOCS1;LRRC4C;SOCS5
monocyte chemotaxis (GO:0002548)	0.305842	1	0	0	1.54859	1.83459	CCL25;LGALS3;CX3CL1
gluconeogenesis (GO:0006094)	0.305842	1	0	0	1.54859	1.83459	PER2;GOT2;PPARGC1A
regulation of cellular response to heat (GO:1900034)	0.308316	1	0	0	1.35667	1.5963	RPTOR;MAPT;NUPL2;IER5;CAMK2G
positive regulation of histone methylation (GO:0031062)	0.314552	1	0	0	1.76367	2.03987	INSL6;AUTS2
negative regulation of protein localization to membrane (GO:1905476)	0.314552	1	0	0	1.76367	2.03987	PPP2R5A;ITGB1BP1
Golgi to plasma membrane protein transport (GO:0043001)	0.314552	1	0	0	1.76367	2.03987	GOLGA4;ANK3
positive regulation of purine nucleotide biosynthetic process (GO:1900373)	0.314552	1	0	0	1.76367	2.03987	PPARGC1A;PTHLH
receptor clustering (GO:0043113)	0.314552	1	0	0	1.76367	2.03987	NRXN1;ITGB1BP1
negative regulation of G1/S transition of mitotic cell cycle (GO:2000134)	0.314552	1	0	0	1.76367	2.03987	KLF4;MYO16
regulation of actin filament bundle assembly (GO:0032231)	0.314552	1	0	0	1.76367	2.03987	PRKN;LIMK1
regulation of epidermal growth factor-activated receptor activity (GO:0007176)	0.314552	1	0	0	1.76367	2.03987	ADRA2A;SOCS5
eosinophil chemotaxis (GO:0048245)	0.314552	1	0	0	1.76367	2.03987	LGALS3;CX3CL1
DNA geometric change (GO:0032392)	0.314552	1	0	0	1.76367	2.03987	BLM;HMGB3
regulation of transmembrane transport (GO:0034762)	0.314552	1	0	0	1.76367	2.03987	BCL2;KCNJ16
regulation of AMPA receptor activity (GO:2000311)	0.314552	1	0	0	1.76367	2.03987	ARC;SHISA6
eosinophil migration (GO:0072677)	0.314552	1	0	0	1.76367	2.03987	LGALS3;CX3CL1
positive regulation of dephosphorylation (GO:0035306)	0.314552	1	0	0	1.76367	2.03987	PPP1R16B;PPP2R5A
DNA replication initiation (GO:0006270)	0.314552	1	0	0	1.76367	2.03987	ORC5;PRIM2
limb development (GO:0060173)	0.314552	1	0	0	1.76367	2.03987	SALL1;PCSK5
mRNA splice site selection (GO:0006376)	0.314552	1	0	0	1.76367	2.03987	PRPF39;CELF2
transition metal ion homeostasis (GO:0055076)	0.314552	1	0	0	1.76367	2.03987	PRKN;SLC25A28
proteoglycan biosynthetic process (GO:0030166)	0.314552	1	0	0	1.76367	2.03987	CHST9;NDST3
cAMP metabolic process (GO:0046058)	0.314552	1	0	0	1.76367	2.03987	PTHLH;ADCY5
steroid biosynthetic process (GO:0006694)	0.317679	1	0	0	1.3395	1.53602	HSD17B3;SC5D;MSMO1;BAAT;CYP19A1
regulation of endothelial cell proliferation (GO:0001936)	0.317679	1	0	0	1.3395	1.53602	PPP1R16B;NR4A1;FLT4;CDH13;NR2F2
cellular response to calcium ion (GO:0071277)	0.318953	1	0	0	1.51172	1.72746	CLIC4;BRAF;SLC25A24
cellular response to radiation (GO:0071478)	0.318953	1	0	0	1.51172	1.72746	TRPM1;BLM;RHOB
negative regulation of gene expression (GO:0010629)	0.321089	1	0	0	1.09587	1.24495	PRKN;FOXG1;GATA3;PTPRK;HDAC9;SALL1;RACK1;ZBTB18;RBFOX2;TLE1;NKX6-2;VDR;DAB2IP;SOX14;RFX3;NRG1;NR2F2;KLF4;MEX3C;ESR1;FOXP2;PTBP2;PER2;SFRP2;MYCN;MDFIC;AGO4;KAT6A;IRF1;MDM2;MAPT;ZFPM2
neuron projection extension involved in neuron projection guidance (GO:1902284)	0.321106	1	0	0	2.6455	3.00525	SEMA3A
barbed-end actin filament capping (GO:0051016)	0.321106	1	0	0	2.6455	3.00525	ADD2
cellular response to nitric oxide (GO:0071732)	0.321106	1	0	0	2.6455	3.00525	KCNC2
positive regulation of mitochondrial calcium ion concentration (GO:0051561)	0.321106	1	0	0	2.6455	3.00525	TGM2
regulation of calcium ion transmembrane transport via high voltage-gated calcium channel (GO:1902514)	0.321106	1	0	0	2.6455	3.00525	CACNB2
mast cell activation involved in immune response (GO:0002279)	0.321106	1	0	0	2.6455	3.00525	PIK3CG
ribosomal large subunit export from nucleus (GO:0000055)	0.321106	1	0	0	2.6455	3.00525	RRS1
4-hydroxyproline metabolic process (GO:0019471)	0.321106	1	0	0	2.6455	3.00525	GOT2
positive regulation of isotype switching (GO:0045830)	0.321106	1	0	0	2.6455	3.00525	INSL6
regulation of chaperone-mediated autophagy (GO:1904714)	0.321106	1	0	0	2.6455	3.00525	SNCA
response to epinephrine (GO:0071871)	0.321106	1	0	0	2.6455	3.00525	SNCA
positive regulation of membrane potential (GO:0045838)	0.321106	1	0	0	2.6455	3.00525	ANK3
cellular response to forskolin (GO:1904322)	0.321106	1	0	0	2.6455	3.00525	ADCY5
aorta development (GO:0035904)	0.321106	1	0	0	2.6455	3.00525	ADAMTS9
negative regulation of anion transmembrane transport (GO:1903960)	0.321106	1	0	0	2.6455	3.00525	IRS2
T-helper 17 cell differentiation (GO:0072539)	0.321106	1	0	0	2.6455	3.00525	RORA
development of primary female sexual characteristics (GO:0046545)	0.321106	1	0	0	2.6455	3.00525	LHCGR
negative regulation of toll-like receptor 4 signaling pathway (GO:0034144)	0.321106	1	0	0	2.6455	3.00525	DAB2IP
peptidyl-arginine methylation, to asymmetrical-dimethyl arginine (GO:0019919)	0.321106	1	0	0	2.6455	3.00525	PRMT3
positive regulation of interleukin-8 biosynthetic process (GO:0045416)	0.321106	1	0	0	2.6455	3.00525	TLR4
cytoskeletal anchoring at nuclear membrane (GO:0090286)	0.321106	1	0	0	2.6455	3.00525	SUN2
cellular response to reactive nitrogen species (GO:1902170)	0.321106	1	0	0	2.6455	3.00525	KCNC2
negative regulation of potassium ion transmembrane transporter activity (GO:1901017)	0.321106	1	0	0	2.6455	3.00525	KCNAB1
positive regulation of DNA recombination (GO:0045911)	0.321106	1	0	0	2.6455	3.00525	INSL6
negative regulation of monooxygenase activity (GO:0032769)	0.321106	1	0	0	2.6455	3.00525	SNCA
negative regulation of T-helper cell differentiation (GO:0045623)	0.321106	1	0	0	2.6455	3.00525	SOCS5
desmosome organization (GO:0002934)	0.321106	1	0	0	2.6455	3.00525	SNAI2
positive regulation of RNA polymerase II transcriptional preinitiation complex assembly (GO:0045899)	0.321106	1	0	0	2.6455	3.00525	ESR1
negative regulation of glucose import (GO:0046325)	0.321106	1	0	0	2.6455	3.00525	ENPP1
protein K6-linked ubiquitination (GO:0085020)	0.321106	1	0	0	2.6455	3.00525	PRKN
regulation of ATP biosynthetic process (GO:2001169)	0.321106	1	0	0	2.6455	3.00525	PPARGC1A
arachidonic acid secretion (GO:0050482)	0.321106	1	0	0	2.6455	3.00525	DRD3
positive regulation of early endosome to late endosome transport (GO:2000643)	0.321106	1	0	0	2.6455	3.00525	MTMR2
regulation of MyD88-independent toll-like receptor signaling pathway (GO:0034127)	0.321106	1	0	0	2.6455	3.00525	TLR4
axon extension involved in axon guidance (GO:0048846)	0.321106	1	0	0	2.6455	3.00525	SEMA3A
response to forskolin (GO:1904321)	0.321106	1	0	0	2.6455	3.00525	ADCY5
excitatory synapse assembly (GO:1904861)	0.321106	1	0	0	2.6455	3.00525	GRID2
desensitization of G-protein coupled receptor protein signaling pathway (GO:0002029)	0.321106	1	0	0	2.6455	3.00525	DRD3
bundle of His cell to Purkinje myocyte communication (GO:0086069)	0.321106	1	0	0	2.6455	3.00525	CTNNA3
estrogen biosynthetic process (GO:0006703)	0.321106	1	0	0	2.6455	3.00525	CYP19A1
central nervous system myelination (GO:0022010)	0.321106	1	0	0	2.6455	3.00525	TENM4
negative regulation of retrograde protein transport, ER to cytosol (GO:1904153)	0.321106	1	0	0	2.6455	3.00525	UBE2G2
negative regulation of calcium ion transmembrane transport (GO:1903170)	0.321106	1	0	0	2.6455	3.00525	ADRA2A
regulation of positive chemotaxis (GO:0050926)	0.321106	1	0	0	2.6455	3.00525	CDH13
TORC1 signaling (GO:0038202)	0.321106	1	0	0	2.6455	3.00525	RPTOR
dimeric G-protein coupled receptor signaling pathway (GO:0038042)	0.321106	1	0	0	2.6455	3.00525	CALCRL
regulation of store-operated calcium entry (GO:2001256)	0.321106	1	0	0	2.6455	3.00525	STIM1
response to hydroxyurea (GO:0072710)	0.321106	1	0	0	2.6455	3.00525	BLM
regulation of metaphase/anaphase transition of cell cycle (GO:1902099)	0.321106	1	0	0	2.6455	3.00525	HECW2
lung epithelium development (GO:0060428)	0.321106	1	0	0	2.6455	3.00525	FGF10
kinetochore assembly (GO:0051382)	0.321106	1	0	0	2.6455	3.00525	CENPW
positive regulation of tumor necrosis factor biosynthetic process (GO:0042535)	0.321106	1	0	0	2.6455	3.00525	TLR4
cellular response to epinephrine stimulus (GO:0071872)	0.321106	1	0	0	2.6455	3.00525	SNCA
negative regulation of centriole replication (GO:0046600)	0.321106	1	0	0	2.6455	3.00525	MDM1
negative regulation of establishment of protein localization (GO:1904950)	0.321106	1	0	0	2.6455	3.00525	MAPT
regulation of type B pancreatic cell development (GO:2000074)	0.321106	1	0	0	2.6455	3.00525	RFX3
positive regulation of regulatory T cell differentiation (GO:0045591)	0.321106	1	0	0	2.6455	3.00525	SOCS1
positive regulation of immunoglobulin mediated immune response (GO:0002891)	0.321106	1	0	0	2.6455	3.00525	INSL6
arachidonate transport (GO:1903963)	0.321106	1	0	0	2.6455	3.00525	DRD3
exocrine system development (GO:0035272)	0.321106	1	0	0	2.6455	3.00525	FGF10
ketone body biosynthetic process (GO:0046951)	0.321106	1	0	0	2.6455	3.00525	HMGCLL1
cGMP-mediated signaling (GO:0019934)	0.321106	1	0	0	2.6455	3.00525	KCNC2
regulation of lipid transport (GO:0032368)	0.321106	1	0	0	2.6455	3.00525	PRKN
ventricular trabecula myocardium morphogenesis (GO:0003222)	0.321106	1	0	0	2.6455	3.00525	NRG1
actin filament network formation (GO:0051639)	0.321106	1	0	0	2.6455	3.00525	COBL
peroxisomal transport (GO:0043574)	0.321106	1	0	0	2.6455	3.00525	ZFAND6
positive regulation of respiratory burst (GO:0060267)	0.321106	1	0	0	2.6455	3.00525	CAMK1D
regulation of response to oxidative stress (GO:1902882)	0.321106	1	0	0	2.6455	3.00525	PRKN
mast cell degranulation (GO:0043303)	0.321106	1	0	0	2.6455	3.00525	PIK3CG
calcium ion import into cytosol (GO:1902656)	0.321106	1	0	0	2.6455	3.00525	FAM155A
norepinephrine metabolic process (GO:0042415)	0.321106	1	0	0	2.6455	3.00525	GATA3
positive regulation of production of miRNAs involved in gene silencing by miRNA (GO:1903800)	0.321106	1	0	0	2.6455	3.00525	MYCN
acid secretion (GO:0046717)	0.321106	1	0	0	2.6455	3.00525	DRD3
regulation of T-helper 2 cell differentiation (GO:0045628)	0.321106	1	0	0	2.6455	3.00525	SOCS5
mitochondrial tRNA modification (GO:0070900)	0.321106	1	0	0	2.6455	3.00525	MTO1
osteoblast development (GO:0002076)	0.321106	1	0	0	2.6455	3.00525	PTHLH
calcium ion import across plasma membrane (GO:0098703)	0.321106	1	0	0	2.6455	3.00525	FAM155A
regulation of dopamine receptor signaling pathway (GO:0060159)	0.321106	1	0	0	2.6455	3.00525	DRD3
phosphatidylinositol-3-phosphate biosynthetic process (GO:0036092)	0.321106	1	0	0	2.6455	3.00525	PIK3CG
histone H3-K36 demethylation (GO:0070544)	0.321106	1	0	0	2.6455	3.00525	KDM4C
response to ammonium ion (GO:0060359)	0.321106	1	0	0	2.6455	3.00525	DRD3
interleukin-1 beta secretion (GO:0050702)	0.321106	1	0	0	2.6455	3.00525	TLR4
telomeric D-loop disassembly (GO:0061820)	0.321106	1	0	0	2.6455	3.00525	BLM
regulation of keratinocyte migration (GO:0051547)	0.321106	1	0	0	2.6455	3.00525	FGF10
cellular monovalent inorganic anion homeostasis (GO:0030320)	0.321106	1	0	0	2.6455	3.00525	ENPP1
regulation of cardiac muscle cell action potential involved in regulation of contraction (GO:0098909)	0.321106	1	0	0	2.6455	3.00525	HCN4
negative regulation of double-strand break repair via homologous recombination (GO:2000042)	0.321106	1	0	0	2.6455	3.00525	INSL6
potassium ion transport (GO:0006813)	0.325659	1	0	0	1.3878	1.55698	KCNF1;KCNJ16;KCNAB1;KCNA6
regulation of DNA replication (GO:0006275)	0.325659	1	0	0	1.3878	1.55698	BLM;PDGFA;RBBP6;FGF10
steroid metabolic process (GO:0008202)	0.326126	1	0	0	1.28267	1.43719	WWOX;VDR;HSD17B3;MSMO1;BAAT;CYP19A1
small GTPase mediated signal transduction (GO:0007264)	0.326126	1	0	0	1.28267	1.43719	CNKSR2;MAPKAPK3;ARHGEF38;ARHGAP18;IPCEF1;ADRA2A
regulation of phosphatidylinositol 3-kinase signaling (GO:0014066)	0.327077	1	0	0	1.32275	1.47825	PPP1R16B;NTRK2;DAB2IP;PDGFA;FGFR1
regulation of signal transduction by p53 class mediator (GO:1901796)	0.328216	1	0	0	1.2269	1.36687	BLM;NUAK1;TAF12;KAT6A;RRS1;MDM2;NOC2L;TAF2
cardiac ventricle morphogenesis (GO:0003208)	0.33207	1	0	0	1.47656	1.62778	SFRP2;GATA3;SOX4
male gonad development (GO:0008584)	0.33207	1	0	0	1.47656	1.62778	LHCGR;FGF9;GATA3
negative regulation of protein metabolic process (GO:0051248)	0.33207	1	0	0	1.47656	1.62778	EDN1;EDNRB;ADGRB1
membrane depolarization (GO:0051899)	0.33207	1	0	0	1.47656	1.62778	CACNA1I;CACNA1C;BEST2
eye development (GO:0001654)	0.33207	1	0	0	1.47656	1.62778	FBN2;CACNA1C;RAB3GAP1
development of primary male sexual characteristics (GO:0046546)	0.33207	1	0	0	1.47656	1.62778	LHCGR;FGF9;GATA3
branching morphogenesis of an epithelial tube (GO:0048754)	0.33207	1	0	0	1.47656	1.62778	SALL1;SFRP2;FGF10
glycolytic process through glucose-6-phosphate (GO:0061620)	0.332164	1	0	0	1.69312	1.86603	PFKM;PFKP
negative regulation of wound healing (GO:0061045)	0.332164	1	0	0	1.69312	1.86603	EDN1;AJAP1
canonical glycolysis (GO:0061621)	0.332164	1	0	0	1.69312	1.86603	PFKM;PFKP
regulation of voltage-gated calcium channel activity (GO:1901385)	0.332164	1	0	0	1.69312	1.86603	CACNB2;DMD
glucose catabolic process to pyruvate (GO:0061718)	0.332164	1	0	0	1.69312	1.86603	PFKM;PFKP
cyclic nucleotide metabolic process (GO:0009187)	0.332164	1	0	0	1.69312	1.86603	PTHLH;ADCY5
regulation of DNA damage response, signal transduction by p53 class mediator (GO:0043516)	0.332164	1	0	0	1.69312	1.86603	MDM2;SNAI2
modulation of excitatory postsynaptic potential (GO:0098815)	0.332164	1	0	0	1.69312	1.86603	MTMR2;NRXN1
regulation of apoptotic signaling pathway (GO:2001233)	0.332164	1	0	0	1.69312	1.86603	DAB2IP;BCL2
regulation of potassium ion transmembrane transporter activity (GO:1901016)	0.332164	1	0	0	1.69312	1.86603	NETO1;KCNAB1
positive regulation of calcium ion transmembrane transport (GO:1904427)	0.332164	1	0	0	1.69312	1.86603	CACNB2;SNCA
negative regulation of protein phosphorylation (GO:0001933)	0.333166	1	0	0	1.18899	1.30684	PRKN;SFRP2;NTF3;RACK1;DAB2IP;ENPP1;ITGB1BP1;DMD;LRRC4C;TRIB2
cellular response to metal ion (GO:0071248)	0.334556	1	0	0	1.26984	1.39041	PRKN;CLIC4;BRAF;ANK3;SNCA;SLC25A24
sensory perception of light stimulus (GO:0050953)	0.336503	1	0	0	1.30642	1.42289	TRPM1;DNAJC19;PCDH15;POU6F2;MYO7A
positive regulation of protein catabolic process (GO:0045732)	0.336503	1	0	0	1.30642	1.42289	PRKN;HECW2;DAB2IP;ATG7;ADRA2A
positive regulation of catabolic process (GO:0009896)	0.336503	1	0	0	1.36542	1.48715	PRKN;HECW2;DAB2IP;ATG7
second-messenger-mediated signaling (GO:0019932)	0.336503	1	0	0	1.36542	1.48715	EDN1;EDNRB;FPR1;FPR2
enzyme linked receptor protein signaling pathway (GO:0007167)	0.33935	1	0	0	1.23457	1.33423	FLT4;NTF3;RAPGEF1;FRS2;FYN;BMX;PAG1
macromolecular complex assembly (GO:0065003)	0.33935	1	0	0	1.23457	1.33423	MDM2;CAPG;DMD;WASL;PPARGC1A;TEAD1;ADD2
actin filament organization (GO:0007015)	0.33935	1	0	0	1.23457	1.33423	NEBL;FAT1;COBL;ARHGAP17;WASL;RHOBTB1;RHOB
regulation of small GTPase mediated signal transduction (GO:0051056)	0.342476	1	0	0	1.20937	1.29591	OPHN1;ARHGEF26;CHN2;RASGRF1;ARHGAP18;ARHGAP17;RHOBTB1;RHOB
inorganic cation transmembrane transport (GO:0098662)	0.342476	1	0	0	1.20937	1.29591	TRPM1;HCN4;SLC24A2;SCNN1G;TRPA1;UCP1;TRPM7;CACNA1C
regulation of protein ubiquitination (GO:0031396)	0.343012	1	0	0	1.25727	1.34527	PRKN;PER2;ADGRB1;PRMT3;UBE2D1;SOX4
metal ion transport (GO:0030001)	0.343012	1	0	0	1.25727	1.34527	SCNN1G;KCNF1;SLC38A7;KCNJ16;KCNAB1;KCNA6
regulation of kinase activity (GO:0043549)	0.343012	1	0	0	1.25727	1.34527	ALK;NTRK2;FLT4;IRS2;MAPT;FGFR1
intrinsic apoptotic signaling pathway (GO:0097193)	0.343012	1	0	0	1.25727	1.34527	PPP1R15A;APAF1;TMEM117;BCL2;DAB2IP;FNIP2
protein localization to membrane (GO:0072657)	0.344496	1	0	0	1.19048	1.26866	CACNB2;DPP6;NRXN1;KCNIP4;RFTN1;ZDHHC23;BRAF;ITGB1BP1;ANK3
transcription initiation from RNA polymerase II promoter (GO:0006367)	0.344496	1	0	0	1.19048	1.26866	NR4A1;TAF12;VDR;RORA;TBX5;PPARGC1A;ESR1;TEAD1;TAF2
lymphocyte chemotaxis (GO:0048247)	0.345177	1	0	0	1.443	1.53492	CCL25;CX3CL1;PIK3CG
hexose biosynthetic process (GO:0019319)	0.345177	1	0	0	1.443	1.53492	PER2;GOT2;PPARGC1A
regulation of dendrite morphogenesis (GO:0048814)	0.345177	1	0	0	1.443	1.53492	ARC;ADGRB3;HECW2
regulation of T cell activation (GO:0050863)	0.345177	1	0	0	1.443	1.53492	LGALS3;PRKCQ;PAG1
regulation of smooth muscle cell proliferation (GO:0048660)	0.345177	1	0	0	1.443	1.53492	EDN1;CDH13;NOX1
protein N-linked glycosylation via asparagine (GO:0018279)	0.345177	1	0	0	1.443	1.53492	ST6GALNAC2;RPN2;UBE2G2
ephrin receptor signaling pathway (GO:0048013)	0.34595	1	0	0	1.29049	1.3698	RASA1;ARHGEF28;FYN;WASL;AP2A2
negative regulation of dephosphorylation (GO:0035305)	0.347361	1	0	0	1.34375	1.42087	PPP1R16B;PPP1R15A;SH2D4A;SYTL2
positive regulation of glucose import (GO:0046326)	0.349645	1	0	0	1.628	1.71077	IRS2;SORBS1
apoptotic cell clearance (GO:0043277)	0.349645	1	0	0	1.628	1.71077	ADGRB1;TGM2
positive regulation of synapse assembly (GO:0051965)	0.349645	1	0	0	1.628	1.71077	GRID2;NRXN1
cytoskeleton-dependent intracellular transport (GO:0030705)	0.349645	1	0	0	1.628	1.71077	TUBA1C;KIF14
response to growth factor (GO:0070848)	0.349645	1	0	0	1.628	1.71077	RACK1;KLF4
response to gamma radiation (GO:0010332)	0.349645	1	0	0	1.628	1.71077	FANCD2;MDM2
monovalent inorganic cation homeostasis (GO:0055067)	0.349645	1	0	0	1.628	1.71077	SCNN1G;SLC12A6
positive regulation of interferon-beta production (GO:0032728)	0.349645	1	0	0	1.628	1.71077	IRF1;TLR4
regulation of pri-miRNA transcription from RNA polymerase II promoter (GO:1902893)	0.349645	1	0	0	1.628	1.71077	NFIB;TEAD1
positive regulation of cAMP metabolic process (GO:0030816)	0.349645	1	0	0	1.628	1.71077	RACK1;PTHLH
endocrine system development (GO:0035270)	0.349645	1	0	0	1.628	1.71077	SALL1;TG
negative regulation of interleukin-17 production (GO:0032700)	0.353197	1	0	0	2.35156	2.44734	TLR4
type B pancreatic cell differentiation (GO:0003309)	0.353197	1	0	0	2.35156	2.44734	RFX3
negative regulation of circadian rhythm (GO:0042754)	0.353197	1	0	0	2.35156	2.44734	PER2
small RNA loading onto RISC (GO:0070922)	0.353197	1	0	0	2.35156	2.44734	AGO4
negative regulation of leukocyte chemotaxis (GO:0002689)	0.353197	1	0	0	2.35156	2.44734	NOV
negative regulation of phagocytosis (GO:0050765)	0.353197	1	0	0	2.35156	2.44734	RACK1
acidic amino acid transport (GO:0015800)	0.353197	1	0	0	2.35156	2.44734	SLC1A3
poly-N-acetyllactosamine biosynthetic process (GO:0030311)	0.353197	1	0	0	2.35156	2.44734	B3GNT7
epithelial cell apoptotic process (GO:1904019)	0.353197	1	0	0	2.35156	2.44734	DAB2IP
neuronal ion channel clustering (GO:0045161)	0.353197	1	0	0	2.35156	2.44734	NRCAM
cellular response to interleukin-4 (GO:0071353)	0.353197	1	0	0	2.35156	2.44734	GATA3
postsynaptic membrane assembly (GO:0097104)	0.353197	1	0	0	2.35156	2.44734	NRXN1
negative regulation of pri-miRNA transcription from RNA polymerase II promoter (GO:1902894)	0.353197	1	0	0	2.35156	2.44734	NFIB
short-chain fatty acid metabolic process (GO:0046459)	0.353197	1	0	0	2.35156	2.44734	ACSM1
pericardium development (GO:0060039)	0.353197	1	0	0	2.35156	2.44734	TBX5
cellular response to dopamine (GO:1903351)	0.353197	1	0	0	2.35156	2.44734	PRKN
regulation of morphogenesis of an epithelium (GO:1905330)	0.353197	1	0	0	2.35156	2.44734	AJAP1
positive regulation of nitric-oxide synthase biosynthetic process (GO:0051770)	0.353197	1	0	0	2.35156	2.44734	TLR4
ionotropic glutamate receptor signaling pathway (GO:0035235)	0.353197	1	0	0	2.35156	2.44734	GRIA2
nuclear migration (GO:0007097)	0.353197	1	0	0	2.35156	2.44734	SUN2
negative regulation of tyrosine phosphorylation of STAT protein (GO:0042532)	0.353197	1	0	0	2.35156	2.44734	SOCS1
interleukin-1 beta production (GO:0032611)	0.353197	1	0	0	2.35156	2.44734	TLR4
regulation of platelet-derived growth factor receptor-beta signaling pathway (GO:2000586)	0.353197	1	0	0	2.35156	2.44734	PDGFA
peptidyl-arginine omega-N-methylation (GO:0035247)	0.353197	1	0	0	2.35156	2.44734	PRMT3
regulation of integrin activation (GO:0033623)	0.353197	1	0	0	2.35156	2.44734	KIF14
regulation of endoplasmic reticulum unfolded protein response (GO:1900101)	0.353197	1	0	0	2.35156	2.44734	RACK1
response to dopamine (GO:1903350)	0.353197	1	0	0	2.35156	2.44734	PRKN
response to muscle stretch (GO:0035994)	0.353197	1	0	0	2.35156	2.44734	DMD
chylomicron remodeling (GO:0034371)	0.353197	1	0	0	2.35156	2.44734	APOB
semaphorin-plexin signaling pathway involved in axon guidance (GO:1902287)	0.353197	1	0	0	2.35156	2.44734	PLXNB2
negative regulation of protein exit from endoplasmic reticulum (GO:0070862)	0.353197	1	0	0	2.35156	2.44734	UBE2G2
regulation of sensory perception of pain (GO:0051930)	0.353197	1	0	0	2.35156	2.44734	NOV
myelin assembly (GO:0032288)	0.353197	1	0	0	2.35156	2.44734	TENM4
epithelial cilium movement involved in determination of left/right asymmetry (GO:0060287)	0.353197	1	0	0	2.35156	2.44734	RFX3
response to leucine (GO:0043201)	0.353197	1	0	0	2.35156	2.44734	RPTOR
negative regulation of phosphatidylinositol 3-kinase signaling (GO:0014067)	0.353197	1	0	0	2.35156	2.44734	DAB2IP
columnar/cuboidal epithelial cell differentiation (GO:0002065)	0.353197	1	0	0	2.35156	2.44734	SOX4
interleukin-1 secretion (GO:0050701)	0.353197	1	0	0	2.35156	2.44734	TLR4
sympathetic ganglion development (GO:0061549)	0.353197	1	0	0	2.35156	2.44734	SEMA3A
peptidyl-amino acid modification (GO:0018193)	0.353197	1	0	0	2.35156	2.44734	MDM2
positive regulation of autophagosome assembly (GO:2000786)	0.353197	1	0	0	2.35156	2.44734	RAB3GAP1
Golgi vesicle budding (GO:0048194)	0.353197	1	0	0	2.35156	2.44734	ATP8A1
production of siRNA involved in RNA interference (GO:0030422)	0.353197	1	0	0	2.35156	2.44734	DROSHA
peptidyl-arginine methylation (GO:0018216)	0.353197	1	0	0	2.35156	2.44734	PRMT3
pinocytosis (GO:0006907)	0.353197	1	0	0	2.35156	2.44734	MAPKAPK3
positive regulation of cell activation (GO:0050867)	0.353197	1	0	0	2.35156	2.44734	TLR4
negative regulation of heterotypic cell-cell adhesion (GO:0034115)	0.353197	1	0	0	2.35156	2.44734	KLF4
regulation of cell-cell adhesion involved in gastrulation (GO:0070587)	0.353197	1	0	0	2.35156	2.44734	KLF4
engulfment of apoptotic cell (GO:0043652)	0.353197	1	0	0	2.35156	2.44734	ADGRB1
regulation of organ morphogenesis (GO:2000027)	0.353197	1	0	0	2.35156	2.44734	AJAP1
negative regulation of vascular endothelial growth factor receptor signaling pathway (GO:0030948)	0.353197	1	0	0	2.35156	2.44734	DAB2IP
toll-like receptor 3 signaling pathway (GO:0034138)	0.353197	1	0	0	2.35156	2.44734	RFTN1
postsynaptic density organization (GO:0097106)	0.353197	1	0	0	2.35156	2.44734	NRXN1
response to interleukin-4 (GO:0070670)	0.353197	1	0	0	2.35156	2.44734	GATA3
ether lipid metabolic process (GO:0046485)	0.353197	1	0	0	2.35156	2.44734	AGPS
potassium ion import across plasma membrane (GO:1990573)	0.353197	1	0	0	2.35156	2.44734	HCN4
positive regulation of cytokine production involved in inflammatory response (GO:1900017)	0.353197	1	0	0	2.35156	2.44734	TLR4
cellular response to leucine (GO:0071233)	0.353197	1	0	0	2.35156	2.44734	RPTOR
negative regulation of lipid localization (GO:1905953)	0.353197	1	0	0	2.35156	2.44734	NFKBIA
regulation of flagellated sperm motility (GO:1901317)	0.353197	1	0	0	2.35156	2.44734	TACR2
mitral valve morphogenesis (GO:0003183)	0.353197	1	0	0	2.35156	2.44734	SOX4
mast cell mediated immunity (GO:0002448)	0.353197	1	0	0	2.35156	2.44734	PIK3CG
positive regulation of protein homooligomerization (GO:0032464)	0.353197	1	0	0	2.35156	2.44734	RACK1
positive regulation of vascular endothelial cell proliferation (GO:1905564)	0.353197	1	0	0	2.35156	2.44734	FGFR1
axonal transport of mitochondrion (GO:0019896)	0.353197	1	0	0	2.35156	2.44734	MAPT
cellular response to acidic pH (GO:0071468)	0.353197	1	0	0	2.35156	2.44734	NOX1
negative regulation of microtubule polymerization (GO:0031115)	0.353197	1	0	0	2.35156	2.44734	SNCA
regulation of oxidative stress-induced cell death (GO:1903201)	0.353197	1	0	0	2.35156	2.44734	PRKN
nuclear RNA surveillance (GO:0071027)	0.353197	1	0	0	2.35156	2.44734	XRN1
lipoprotein biosynthetic process (GO:0042158)	0.353197	1	0	0	2.35156	2.44734	ATG7
cytoskeletal anchoring at plasma membrane (GO:0007016)	0.353197	1	0	0	2.35156	2.44734	ANK3
establishment of epithelial cell apical/basal polarity (GO:0045198)	0.353197	1	0	0	2.35156	2.44734	OPHN1
DNA topological change (GO:0006265)	0.353197	1	0	0	2.35156	2.44734	TOP2B
glucose metabolic process (GO:0006006)	0.358224	1	0	0	1.32275	1.35793	PER2;GOT2;IRS2;PPARGC1A
cellular response to decreased oxygen levels (GO:0036294)	0.358224	1	0	0	1.32275	1.35793	KCND2;MDM2;RORA;CPEB2
protein polymerization (GO:0051258)	0.35826	1	0	0	1.41093	1.44832	PRKN;COBL;MAPT
peptidyl-asparagine modification (GO:0018196)	0.35826	1	0	0	1.41093	1.44832	ST6GALNAC2;RPN2;UBE2G2
regulation of synaptic transmission, glutamatergic (GO:0051966)	0.35826	1	0	0	1.41093	1.44832	CDH2;OPHN1;NRXN1
metal ion homeostasis (GO:0055065)	0.35826	1	0	0	1.41093	1.44832	SCNN1G;ANK3;SLC12A6
regulation of transcription from RNA polymerase II promoter (GO:0006357)	0.361719	1	0	0	1.04531	1.06297	CSRNP1;EHF;CRTC3;FHL2;UBE2D1;RORA;NOC2L;PCSK6;MBD3L1;SPIC;INSL6;SALL1;EDNRB;TRPS1;ANKRD2;IER5;TEAD1;SOX4;LMO1;SS18;EDN1;MLIP;ACTL6B;RFX3;SOX14;ETV1;RGMB;FOXP2;ADCYAP1;SFRP2;MYCN;IRF1;CDH13;ITGB1BP1;ZFPM2;TLR4;PRKN;FOXG1;DOT1L;GATA3;HDAC9;NFIL3;CAMTA1;RPRD1B;PPARGC1A;FNIP2;SNCA;ZBTB18;WWOX;ARNT2;EGR2;KDM4C;AUTS2;DMRT1;VDR;DAB2IP;CDC5L;NR2F2;TBX5;KLF4;ESR1;FLI1;KLF2;PER2;NFKBIA;NR4A1;NFIB;MDM2;SNAI…
Ras protein signal transduction (GO:0007265)	0.3639	1	0	0	1.13887	1.15126	CNKSR2;HACE1;RAP2B;MAPKAPK3;LIMK1;RAPGEF1;CDH13;RAB28;IPCEF1;RHOBTB1;ADRA2A;RHOB
regulation of MAPK cascade (GO:0043408)	0.364465	1	0	0	1.14682	1.15751	ALK;NTRK2;FLT4;FN1;DAB2IP;PDGFA;TRIB2;ADRA1A;ADRA2A;FGFR1;FGF10
regulation of neuron differentiation (GO:0045664)	0.364886	1	0	0	1.25976	1.27006	NTF3;NRCAM;CNTN4;ATOH1;FGFR1
negative regulation of synaptic transmission (GO:0050805)	0.366966	1	0	0	1.56771	1.5716	SLC24A2;MTMR2
transcription from RNA polymerase III promoter (GO:0006383)	0.366966	1	0	0	1.56771	1.5716	GTF3C3;CRCP
extrinsic apoptotic signaling pathway via death domain receptors (GO:0008625)	0.366966	1	0	0	1.56771	1.5716	DAB2IP;BCL2
muscle fiber development (GO:0048747)	0.366966	1	0	0	1.56771	1.5716	DMD;MYPN
protein localization to chromosome (GO:0034502)	0.366966	1	0	0	1.56771	1.5716	SLF2;ESR1
cellular response to glucose stimulus (GO:0071333)	0.366966	1	0	0	1.56771	1.5716	RACK1;SOX4
regulation of cellular response to stress (GO:0080135)	0.368485	1	0	0	1.221	1.21899	RPTOR;PRKN;NUAK1;MAPT;NUPL2;CAMK2G
monovalent inorganic cation transport (GO:0015672)	0.368485	1	0	0	1.221	1.21899	SCNN1G;KCNF1;SLC38A7;KCNJ16;KCNAB1;KCNA6
regulation of JAK-STAT cascade (GO:0046425)	0.369082	1	0	0	1.3024	1.29815	SOCS1;DOT1L;LRRC4C;SOCS5
negative regulation of apoptotic signaling pathway (GO:2001234)	0.369082	1	0	0	1.3024	1.29815	PRKN;LGALS3;BCL2;NOC2L
cellular response to ionizing radiation (GO:0071479)	0.371305	1	0	0	1.38026	1.36747	BLM;MDM2;RHOB
cartilage development (GO:0051216)	0.371305	1	0	0	1.38026	1.36747	SNX19;NOV;NFIB
positive regulation of ion transport (GO:0043270)	0.371305	1	0	0	1.38026	1.36747	CACNB2;ANK3;ADRA2A
regulation of fibroblast proliferation (GO:0048145)	0.371305	1	0	0	1.38026	1.36747	FN1;DAB2IP;PDGFA
regulation of cellular component movement (GO:0051270)	0.371305	1	0	0	1.38026	1.36747	ARHGAP18;NRG1;HBEGF
negative regulation of autophagy (GO:0010507)	0.371305	1	0	0	1.38026	1.36747	BCL2;ATG7;SNCA
cellular response to light stimulus (GO:0071482)	0.379929	1	0	0	1.28267	1.24133	TRPM1;TMEM161A;PTPRK;NOC2L
intracellular steroid hormone receptor signaling pathway (GO:0030518)	0.379929	1	0	0	1.28267	1.24133	RBFOX2;FHL2;PPARGC1A;ESR1
positive regulation of epidermal growth factor-activated receptor activity (GO:0045741)	0.383772	1	0	0	2.1164	2.02689	ADRA2A
induction of positive chemotaxis (GO:0050930)	0.383772	1	0	0	2.1164	2.02689	NTF3
low-density lipoprotein particle receptor catabolic process (GO:0032802)	0.383772	1	0	0	2.1164	2.02689	AP2A2
protein deglycosylation (GO:0006517)	0.383772	1	0	0	2.1164	2.02689	MAN2A2
adrenal gland development (GO:0030325)	0.383772	1	0	0	2.1164	2.02689	SALL1
membrane raft organization (GO:0031579)	0.383772	1	0	0	2.1164	2.02689	RFTN1
ganglion development (GO:0061548)	0.383772	1	0	0	2.1164	2.02689	SEMA3A
negative regulation of cellular protein catabolic process (GO:1903363)	0.383772	1	0	0	2.1164	2.02689	DAB2IP
negative regulation of sodium ion transmembrane transport (GO:1902306)	0.383772	1	0	0	2.1164	2.02689	HECW2
thyroid gland development (GO:0030878)	0.383772	1	0	0	2.1164	2.02689	TG
positive regulation of calcium ion import (GO:0090280)	0.383772	1	0	0	2.1164	2.02689	LGALS3
regulation of myeloid leukocyte differentiation (GO:0002761)	0.383772	1	0	0	2.1164	2.02689	LHCGR
adenylate cyclase-inhibiting dopamine receptor signaling pathway (GO:0007195)	0.383772	1	0	0	2.1164	2.02689	DRD3
superoxide anion generation (GO:0042554)	0.383772	1	0	0	2.1164	2.02689	NOX1
mitotic spindle midzone assembly (GO:0051256)	0.383772	1	0	0	2.1164	2.02689	CDC14A
positive regulation of transcription from RNA polymerase III promoter (GO:0045945)	0.383772	1	0	0	2.1164	2.02689	RPTOR
regulation of mammary gland epithelial cell proliferation (GO:0033599)	0.383772	1	0	0	2.1164	2.02689	GATA3
gas transport (GO:0015669)	0.383772	1	0	0	2.1164	2.02689	IPCEF1
chloride ion homeostasis (GO:0055064)	0.383772	1	0	0	2.1164	2.02689	SLC12A6
regulation of cytoplasmic translational elongation (GO:1900247)	0.383772	1	0	0	2.1164	2.02689	CPEB2
mitotic nuclear envelope reassembly (GO:0007084)	0.383772	1	0	0	2.1164	2.02689	REEP3
positive regulation of alcohol biosynthetic process (GO:1902932)	0.383772	1	0	0	2.1164	2.02689	SNCA
positive regulation of receptor recycling (GO:0001921)	0.383772	1	0	0	2.1164	2.02689	SNCA
regulation of platelet-derived growth factor receptor signaling pathway (GO:0010640)	0.383772	1	0	0	2.1164	2.02689	SNCA
contractile actin filament bundle assembly (GO:0030038)	0.383772	1	0	0	2.1164	2.02689	SORBS1
glycine metabolic process (GO:0006544)	0.383772	1	0	0	2.1164	2.02689	BAAT
L-glutamate transport (GO:0015813)	0.383772	1	0	0	2.1164	2.02689	SLC1A3
regulation of respiratory burst (GO:0060263)	0.383772	1	0	0	2.1164	2.02689	CAMK1D
regulation of NLRP3 inflammasome complex assembly (GO:1900225)	0.383772	1	0	0	2.1164	2.02689	TLR4
positive regulation of glucose import in response to insulin stimulus (GO:2001275)	0.383772	1	0	0	2.1164	2.02689	SORBS1
positive regulation of glial cell differentiation (GO:0045687)	0.383772	1	0	0	2.1164	2.02689	TENM4
RNA phosphodiester bond hydrolysis, endonucleolytic (GO:0090502)	0.383772	1	0	0	2.1164	2.02689	LAS1L
neuroepithelial cell differentiation (GO:0060563)	0.383772	1	0	0	2.1164	2.02689	SOX4
positive regulation of cardiac muscle cell differentiation (GO:2000727)	0.383772	1	0	0	2.1164	2.02689	EDN1
positive regulation of lipase activity (GO:0060193)	0.383772	1	0	0	2.1164	2.02689	FGFR1
androgen biosynthetic process (GO:0006702)	0.383772	1	0	0	2.1164	2.02689	HSD17B3
cell differentiation involved in metanephros development (GO:0072202)	0.383772	1	0	0	2.1164	2.02689	SALL1
chylomicron assembly (GO:0034378)	0.383772	1	0	0	2.1164	2.02689	APOB
nuclear pore complex assembly (GO:0051292)	0.383772	1	0	0	2.1164	2.02689	TMEM33
negative regulation of gene silencing by miRNA (GO:0060965)	0.383772	1	0	0	2.1164	2.02689	ESR1
DNA dealkylation involved in DNA repair (GO:0006307)	0.383772	1	0	0	2.1164	2.02689	MGMT
T cell chemotaxis (GO:0010818)	0.383772	1	0	0	2.1164	2.02689	PIK3CG
glycoprotein catabolic process (GO:0006516)	0.383772	1	0	0	2.1164	2.02689	ADAMTS9
telomere maintenance in response to DNA damage (GO:0043247)	0.383772	1	0	0	2.1164	2.02689	INSL6
glycerolipid metabolic process (GO:0046486)	0.383772	1	0	0	2.1164	2.02689	DGKA
primary miRNA processing (GO:0031053)	0.383772	1	0	0	2.1164	2.02689	DROSHA
positive regulation of T cell apoptotic process (GO:0070234)	0.383772	1	0	0	2.1164	2.02689	PDCD1
negative regulation of cell activation (GO:0050866)	0.383772	1	0	0	2.1164	2.02689	PDGFA
protein localization to synapse (GO:0035418)	0.383772	1	0	0	2.1164	2.02689	NRXN1
regulation of cytoplasmic translation (GO:2000765)	0.383772	1	0	0	2.1164	2.02689	CPEB2
central nervous system projection neuron axonogenesis (GO:0021952)	0.383772	1	0	0	2.1164	2.02689	NFIB
negative regulation of lipopolysaccharide-mediated signaling pathway (GO:0031665)	0.383772	1	0	0	2.1164	2.02689	SIGIRR
nuclear mRNA surveillance (GO:0071028)	0.383772	1	0	0	2.1164	2.02689	XRN1
DNA replication-dependent nucleosome assembly (GO:0006335)	0.383772	1	0	0	2.1164	2.02689	CHAF1A
positive regulation of circadian rhythm (GO:0042753)	0.383772	1	0	0	2.1164	2.02689	RORA
DNA dealkylation (GO:0035510)	0.383772	1	0	0	2.1164	2.02689	MGMT
actin filament capping (GO:0051693)	0.383772	1	0	0	2.1164	2.02689	ADD2
cardiovascular system development (GO:0072358)	0.383772	1	0	0	2.1164	2.02689	FLT4
detection of bacterium (GO:0016045)	0.383772	1	0	0	2.1164	2.02689	PGLYRP2
protein-cofactor linkage (GO:0018065)	0.383772	1	0	0	2.1164	2.02689	GAD1
negative regulation of protein maturation (GO:1903318)	0.383772	1	0	0	2.1164	2.02689	GAS1
negative regulation of centrosome duplication (GO:0010826)	0.383772	1	0	0	2.1164	2.02689	MDM1
negative regulation by host of viral process (GO:0044793)	0.383772	1	0	0	2.1164	2.02689	PRKN
polarized epithelial cell differentiation (GO:0030859)	0.383772	1	0	0	2.1164	2.02689	OPHN1
negative regulation of sodium ion transmembrane transporter activity (GO:2000650)	0.383772	1	0	0	2.1164	2.02689	HECW2
stress fiber assembly (GO:0043149)	0.383772	1	0	0	2.1164	2.02689	SORBS1
negative regulation of protein autophosphorylation (GO:0031953)	0.383772	1	0	0	2.1164	2.02689	ENPP1
positive regulation of interleukin-13 production (GO:0032736)	0.383772	1	0	0	2.1164	2.02689	GATA3
positive regulation of lipid localization (GO:1905954)	0.383772	1	0	0	2.1164	2.02689	APOB
DNA replication-dependent nucleosome organization (GO:0034723)	0.383772	1	0	0	2.1164	2.02689	CHAF1A
poly-N-acetyllactosamine metabolic process (GO:0030309)	0.383772	1	0	0	2.1164	2.02689	B3GNT7
very-low-density lipoprotein particle assembly (GO:0034379)	0.383772	1	0	0	2.1164	2.02689	APOB
Wnt signaling pathway involved in midbrain dopaminergic neuron differentiation (GO:1904953)	0.383772	1	0	0	2.1164	2.02689	FZD1
complement activation, lectin pathway (GO:0001867)	0.383772	1	0	0	2.1164	2.02689	COLEC11
endothelial tube morphogenesis (GO:0061154)	0.383772	1	0	0	2.1164	2.02689	RHOB
positive regulation of adaptive immune response based on somatic recombination of immune receptors built from immunoglobulin superfamily domains (GO:0002824)	0.383772	1	0	0	2.1164	2.02689	PRKCQ
positive regulation of vacuole organization (GO:0044090)	0.383772	1	0	0	2.1164	2.02689	RAB3GAP1
positive regulation of mRNA splicing, via spliceosome (GO:0048026)	0.383772	1	0	0	2.1164	2.02689	CELF4
regulation of phospholipid metabolic process (GO:1903725)	0.383772	1	0	0	2.1164	2.02689	MTMR2
telomeric loop disassembly (GO:0090657)	0.383772	1	0	0	2.1164	2.02689	BLM
regulation of plasminogen activation (GO:0010755)	0.383772	1	0	0	2.1164	2.02689	CLEC3B
ketone body metabolic process (GO:1902224)	0.383772	1	0	0	2.1164	2.02689	HMGCLL1
smooth muscle cell differentiation (GO:0051145)	0.383772	1	0	0	2.1164	2.02689	EDNRB
negative regulation of glucose transport (GO:0010829)	0.383772	1	0	0	2.1164	2.02689	ENPP1
DNA-templated transcription, initiation (GO:0006352)	0.383876	1	0	0	1.13785	1.08942	NR4A1;CRCP;TAF12;VDR;RORA;TBX5;PPARGC1A;ESR1;TEAD1;TAF2
neuron projection extension (GO:1990138)	0.384104	1	0	0	1.51172	1.44647	AUTS2;SEMA3A
cellular amino acid biosynthetic process (GO:0008652)	0.384104	1	0	0	1.51172	1.44647	PAH;GOT2
regulation of receptor internalization (GO:0002090)	0.384104	1	0	0	1.51172	1.44647	MTMR2;NTF3
positive regulation of phosphate metabolic process (GO:0045937)	0.384104	1	0	0	1.51172	1.44647	DSCAM;SNCA
regulation of transmembrane receptor protein serine/threonine kinase signaling pathway (GO:0090092)	0.384104	1	0	0	1.51172	1.44647	LTBP4;PCSK6
cardiac muscle cell action potential involved in contraction (GO:0086002)	0.384104	1	0	0	1.51172	1.44647	CACNA1C;FGF12
production of miRNAs involved in gene silencing by miRNA (GO:0035196)	0.384104	1	0	0	1.51172	1.44647	AGO4;DROSHA
dopamine receptor signaling pathway (GO:0007212)	0.384104	1	0	0	1.51172	1.44647	GNAS;DRD3
regulation of defense response to virus by virus (GO:0050690)	0.384104	1	0	0	1.51172	1.44647	FYN;AP2A2
regulation of adenylate cyclase activity (GO:0045761)	0.384104	1	0	0	1.51172	1.44647	LHCGR;EDNRB
protein export from nucleus (GO:0006611)	0.384104	1	0	0	1.51172	1.44647	EGR2;NUPL2
regulation of actin polymerization or depolymerization (GO:0008064)	0.384104	1	0	0	1.51172	1.44647	RASA1;ARHGAP18
primary neural tube formation (GO:0014020)	0.384104	1	0	0	1.51172	1.44647	COBL;PLXNB2
positive regulation of fibroblast proliferation (GO:0048146)	0.384104	1	0	0	1.51172	1.44647	FN1;PDGFA
response to glucose (GO:0009749)	0.384299	1	0	0	1.35089	1.29191	RACK1;IRS2;SOX4
regulation of intrinsic apoptotic signaling pathway (GO:2001242)	0.384299	1	0	0	1.35089	1.29191	RACK1;BCL2;NOC2L
negative regulation of JAK-STAT cascade (GO:0046426)	0.384299	1	0	0	1.35089	1.29191	SOCS1;LRRC4C;SOCS5
positive regulation of organelle assembly (GO:1902117)	0.384299	1	0	0	1.35089	1.29191	EDN1;STX18;RAB3GAP1
heterophilic cell-cell adhesion via plasma membrane cell adhesion molecules (GO:0007157)	0.384299	1	0	0	1.35089	1.29191	GRID2;TENM3;TENM4
fatty acid metabolic process (GO:0006631)	0.385513	1	0	0	1.19796	1.14188	PER2;ABCD2;ACSM1;MSMO1;BAAT;PPARGC1A
cytoskeleton organization (GO:0007010)	0.385964	1	0	0	1.17578	1.11936	SUN2;ARC;MAST4;SH3KBP1;RTKN2;PFDN1;ANK3
regulation of cell cycle arrest (GO:0071156)	0.39723	1	0	0	1.32275	1.22122	DAB2IP;MDM2;FGF10
glycoprotein metabolic process (GO:0009100)	0.39723	1	0	0	1.32275	1.22122	MAN2A2;PCSK6;ADAMTS9
regulation of mitochondrion organization (GO:0010821)	0.39723	1	0	0	1.32275	1.22122	PRKN;MAPT;PPARGC1A
pattern recognition receptor signaling pathway (GO:0002221)	0.39723	1	0	0	1.32275	1.22122	MAPKAPK3;APOB;TLR4
cellular response to mechanical stimulus (GO:0071260)	0.39723	1	0	0	1.32275	1.22122	IRF1;TLR5;TLR4
regulation of striated muscle contraction (GO:0006942)	0.401037	1	0	0	1.45959	1.33363	HCN4;DMD
regulation of macrophage derived foam cell differentiation (GO:0010743)	0.401037	1	0	0	1.45959	1.33363	NFKBIA;APOB
very long-chain fatty acid metabolic process (GO:0000038)	0.401037	1	0	0	1.45959	1.33363	ABCD2;ELOVL2
synaptic vesicle endocytosis (GO:0048488)	0.401037	1	0	0	1.45959	1.33363	OPHN1;SNCA
keratan sulfate biosynthetic process (GO:0018146)	0.401037	1	0	0	1.45959	1.33363	B3GNT7;CHST2
TRIF-dependent toll-like receptor signaling pathway (GO:0035666)	0.401037	1	0	0	1.45959	1.33363	UBE2D1;TLR4
tube closure (GO:0060606)	0.401037	1	0	0	1.45959	1.33363	COBL;PLXNB2
regulation of vasoconstriction (GO:0019229)	0.401037	1	0	0	1.45959	1.33363	PER2;ADRA1A
vacuolar transport (GO:0007034)	0.401037	1	0	0	1.45959	1.33363	VPS13C;TMEM106B
lysosome localization (GO:0032418)	0.401037	1	0	0	1.45959	1.33363	TMEM106B;PIK3CG
regulation of keratinocyte differentiation (GO:0045616)	0.401037	1	0	0	1.45959	1.33363	VDR;REG3G
synaptic vesicle recycling (GO:0036465)	0.401037	1	0	0	1.45959	1.33363	OPHN1;SNCA
semaphorin-plexin signaling pathway (GO:0071526)	0.401037	1	0	0	1.45959	1.33363	SEMA3A;PLXNB2
striated muscle tissue development (GO:0014706)	0.401037	1	0	0	1.45959	1.33363	ZBTB18;SGCD
regulation of proteasomal ubiquitin-dependent protein catabolic process (GO:0032434)	0.402764	1	0	0	1.2025	1.09356	PRKN;RACK1;MDM2;TRIB2;SOCS5
protein heterooligomerization (GO:0051291)	0.410087	1	0	0	1.29576	1.15502	KCNC2;TRPS1;FARSB
regulation of reactive oxygen species metabolic process (GO:2000377)	0.410087	1	0	0	1.29576	1.15502	PRKN;UCP1;SNCA
cilium movement (GO:0003341)	0.410087	1	0	0	1.29576	1.15502	DNAH1;DNAH17;DNAH5
positive regulation of response to DNA damage stimulus (GO:2001022)	0.410087	1	0	0	1.29576	1.15502	TMEM161A;EYA2;FGF10
positive regulation of cysteine-type endopeptidase activity involved in apoptotic process (GO:0043280)	0.411044	1	0	0	1.16499	1.03574	CASP12;APAF1;RACK1;MAPT;IFT57;SNCA
negative regulation of cellular protein metabolic process (GO:0032269)	0.412203	1	0	0	1.18899	1.05373	EDN1;EDNRB;RACK1;DAB2IP;MEX3C
formation of extrachromosomal circular DNA (GO:0001325)	0.412903	1	0	0	1.924	1.70186	BLM
L-phenylalanine metabolic process (GO:0006558)	0.412903	1	0	0	1.924	1.70186	PAH
atrial septum morphogenesis (GO:0060413)	0.412903	1	0	0	1.924	1.70186	SOX4
L-phenylalanine catabolic process (GO:0006559)	0.412903	1	0	0	1.924	1.70186	PAH
regulation of histone H3-K9 methylation (GO:0051570)	0.412903	1	0	0	1.924	1.70186	INSL6
regulation of tumor necrosis factor biosynthetic process (GO:0042534)	0.412903	1	0	0	1.924	1.70186	TLR4
postsynapse assembly (GO:0099068)	0.412903	1	0	0	1.924	1.70186	NRXN1
regulation of lipid kinase activity (GO:0043550)	0.412903	1	0	0	1.924	1.70186	PPP2R5A
negative regulation of protein localization to nucleus (GO:1900181)	0.412903	1	0	0	1.924	1.70186	MDFIC
mononuclear cell differentiation (GO:1903131)	0.412903	1	0	0	1.924	1.70186	MYH9
import across plasma membrane (GO:0098739)	0.412903	1	0	0	1.924	1.70186	HCN4
regulation of leukocyte cell-cell adhesion (GO:1903037)	0.412903	1	0	0	1.924	1.70186	PAG1
negative regulation of nuclear division (GO:0051784)	0.412903	1	0	0	1.924	1.70186	DMRT1
embryonic eye morphogenesis (GO:0048048)	0.412903	1	0	0	1.924	1.70186	FBN2
negative regulation of leukocyte cell-cell adhesion (GO:1903038)	0.412903	1	0	0	1.924	1.70186	PAG1
regulation of vascular endothelial growth factor signaling pathway (GO:1900746)	0.412903	1	0	0	1.924	1.70186	DAB2IP
T-helper cell differentiation (GO:0042093)	0.412903	1	0	0	1.924	1.70186	RORA
positive regulation of receptor biosynthetic process (GO:0010870)	0.412903	1	0	0	1.924	1.70186	EDN1
regulation of long-term neuronal synaptic plasticity (GO:0048169)	0.412903	1	0	0	1.924	1.70186	NETO1
cellular response to sterol (GO:0036315)	0.412903	1	0	0	1.924	1.70186	RORA
low-density lipoprotein particle remodeling (GO:0034374)	0.412903	1	0	0	1.924	1.70186	APOB
regulation of non-canonical Wnt signaling pathway (GO:2000050)	0.412903	1	0	0	1.924	1.70186	DAAM2
brain morphogenesis (GO:0048854)	0.412903	1	0	0	1.924	1.70186	CTNNA2
endonucleolytic cleavage of tricistronic rRNA transcript (SSU-rRNA, 5.8S rRNA, LSU-rRNA) (GO:0000479)	0.412903	1	0	0	1.924	1.70186	RRS1
positive regulation of transcription from RNA polymerase II promoter in response to endoplasmic reticulum stress (GO:1990440)	0.412903	1	0	0	1.924	1.70186	CREB3L1
internal protein amino acid acetylation (GO:0006475)	0.412903	1	0	0	1.924	1.70186	MAPT
positive regulation of myoblast fusion (GO:1901741)	0.412903	1	0	0	1.924	1.70186	ADGRB1
regulation of integrin-mediated signaling pathway (GO:2001044)	0.412903	1	0	0	1.924	1.70186	ITGB1BP1
calcium ion regulated exocytosis (GO:0017156)	0.412903	1	0	0	1.924	1.70186	ARHGAP17
phosphatidylinositol dephosphorylation (GO:0046856)	0.412903	1	0	0	1.924	1.70186	MTMR2
regulation of hemopoiesis (GO:1903706)	0.412903	1	0	0	1.924	1.70186	LGALS3
mitochondrion distribution (GO:0048311)	0.412903	1	0	0	1.924	1.70186	MAPT
organic cyclic compound catabolic process (GO:1901361)	0.412903	1	0	0	1.924	1.70186	PRODH2
negative regulation of peptide secretion (GO:0002792)	0.412903	1	0	0	1.924	1.70186	DRD3
negative regulation of myotube differentiation (GO:0010832)	0.412903	1	0	0	1.924	1.70186	NOV
monocyte differentiation (GO:0030224)	0.412903	1	0	0	1.924	1.70186	MYH9
T cell proliferation (GO:0042098)	0.412903	1	0	0	1.924	1.70186	PIK3CG
positive regulation of mesenchymal cell proliferation (GO:0002053)	0.412903	1	0	0	1.924	1.70186	PDGFA
regulation of ceramide biosynthetic process (GO:2000303)	0.412903	1	0	0	1.924	1.70186	RACK1
negative regulation of cell division (GO:0051782)	0.412903	1	0	0	1.924	1.70186	BLM
response to sterol (GO:0036314)	0.412903	1	0	0	1.924	1.70186	RORA
histone mRNA catabolic process (GO:0071044)	0.412903	1	0	0	1.924	1.70186	XRN1
regulation of RNA polymerase II transcriptional preinitiation complex assembly (GO:0045898)	0.412903	1	0	0	1.924	1.70186	ESR1
phosphate ion homeostasis (GO:0055062)	0.412903	1	0	0	1.924	1.70186	ENPP1
camera-type eye morphogenesis (GO:0048593)	0.412903	1	0	0	1.924	1.70186	TENM3
negative regulation of T cell differentiation (GO:0045581)	0.412903	1	0	0	1.924	1.70186	IRF1
t-circle formation (GO:0090656)	0.412903	1	0	0	1.924	1.70186	BLM
response to nitric oxide (GO:0071731)	0.412903	1	0	0	1.924	1.70186	KCNC2
negative regulation of heart contraction (GO:0045822)	0.412903	1	0	0	1.924	1.70186	PIK3CG
photoreceptor cell development (GO:0042461)	0.412903	1	0	0	1.924	1.70186	MYO7A
heart process (GO:0003015)	0.412903	1	0	0	1.924	1.70186	SGCD
negative regulation of cardiac muscle hypertrophy (GO:0010614)	0.412903	1	0	0	1.924	1.70186	MLIP
regulation of synaptic vesicle cycle (GO:0098693)	0.412903	1	0	0	1.924	1.70186	SNCA
modulation by host of viral genome replication (GO:0044827)	0.412903	1	0	0	1.924	1.70186	PRKN
cellular response to increased oxygen levels (GO:0036295)	0.412903	1	0	0	1.924	1.70186	ATG7
mitotic spindle elongation (GO:0000022)	0.412903	1	0	0	1.924	1.70186	CDC14A
methylation-dependent chromatin silencing (GO:0006346)	0.412903	1	0	0	1.924	1.70186	MBD3L1
magnesium ion transport (GO:0015693)	0.412903	1	0	0	1.924	1.70186	NIPAL2
low-density lipoprotein receptor particle metabolic process (GO:0032799)	0.412903	1	0	0	1.924	1.70186	AP2A2
epithelial cell-cell adhesion (GO:0090136)	0.412903	1	0	0	1.924	1.70186	NOV
icosanoid secretion (GO:0032309)	0.412903	1	0	0	1.924	1.70186	DRD3
negative regulation of translation, ncRNA-mediated (GO:0040033)	0.412903	1	0	0	1.924	1.70186	AGO4
regulation of cardiac muscle cell differentiation (GO:2000725)	0.412903	1	0	0	1.924	1.70186	FRS2
protein O-linked mannosylation (GO:0035269)	0.412903	1	0	0	1.924	1.70186	ISPD
erythrose 4-phosphate/phosphoenolpyruvate family amino acid catabolic process (GO:1902222)	0.412903	1	0	0	1.924	1.70186	PAH
telomere maintenance via telomere trimming (GO:0090737)	0.412903	1	0	0	1.924	1.70186	BLM
regulation of receptor biosynthetic process (GO:0010869)	0.412903	1	0	0	1.924	1.70186	EDN1
miRNA mediated inhibition of translation (GO:0035278)	0.412903	1	0	0	1.924	1.70186	AGO4
midbrain dopaminergic neuron differentiation (GO:1904948)	0.412903	1	0	0	1.924	1.70186	FZD1
regulation of blood vessel endothelial cell proliferation involved in sprouting angiogenesis (GO:1903587)	0.412903	1	0	0	1.924	1.70186	PPP1R16B
urate metabolic process (GO:0046415)	0.412903	1	0	0	1.924	1.70186	ABCG2
positive regulation of T-helper cell differentiation (GO:0045624)	0.412903	1	0	0	1.924	1.70186	SOCS5
spinal cord development (GO:0021510)	0.412903	1	0	0	1.924	1.70186	SOX4
RNA polymerase II transcriptional preinitiation complex assembly (GO:0051123)	0.412903	1	0	0	1.924	1.70186	TAF12
smoothened signaling pathway (GO:0007224)	0.417748	1	0	0	1.41093	1.23157	EVC2;PTCHD1
beta-catenin-TCF complex assembly (GO:1904837)	0.417748	1	0	0	1.41093	1.23157	TLE4;TLE1
replication fork processing (GO:0031297)	0.417748	1	0	0	1.41093	1.23157	MMS22L;BLM
cellular response to cAMP (GO:0071320)	0.417748	1	0	0	1.41093	1.23157	HCN4;RAPGEF1
negative regulation of secretion by cell (GO:1903531)	0.417748	1	0	0	1.41093	1.23157	DRD3;SNCA
activation of JUN kinase activity (GO:0007257)	0.417748	1	0	0	1.41093	1.23157	MDFIC;DAB2IP
MyD88-independent toll-like receptor signaling pathway (GO:0002756)	0.417748	1	0	0	1.41093	1.23157	UBE2D1;TLR4
positive regulation of cation channel activity (GO:2001259)	0.417748	1	0	0	1.41093	1.23157	ARC;ANK3
positive regulation of B cell proliferation (GO:0030890)	0.417748	1	0	0	1.41093	1.23157	BCL2;IRS2
nuclear envelope organization (GO:0006998)	0.417748	1	0	0	1.41093	1.23157	SUN2;REEP3
CENP-A containing nucleosome assembly (GO:0034080)	0.417748	1	0	0	1.41093	1.23157	CENPW;MIS18BP1
CENP-A containing chromatin organization (GO:0061641)	0.417748	1	0	0	1.41093	1.23157	CENPW;MIS18BP1
negative regulation of cell morphogenesis involved in differentiation (GO:0010771)	0.417748	1	0	0	1.41093	1.23157	LINGO1;ITGB1BP1
cellular response to insulin stimulus (GO:0032869)	0.419535	1	0	0	1.1544	1.00272	GAB1;ENPP1;IRS2;SORBS1;CPEB2;HDAC9
regulation of JNK cascade (GO:0046328)	0.42162	1	0	0	1.17578	1.01546	EDAR;PRKN;FLT4;SEMA3A;DAB2IP
positive regulation of JUN kinase activity (GO:0043507)	0.422857	1	0	0	1.26984	1.09298	EDN1;MDFIC;DAB2IP
blood circulation (GO:0008015)	0.422857	1	0	0	1.26984	1.09298	HCN4;SGCD;ITGB1BP1
wound healing (GO:0042060)	0.422857	1	0	0	1.26984	1.09298	PDGFA;NRG1;FGF10
neurogenesis (GO:0022008)	0.422857	1	0	0	1.26984	1.09298	SALL1;SALL3;MAPT
receptor internalization (GO:0031623)	0.422857	1	0	0	1.26984	1.09298	CALCRL;DRD3;SNCA
vascular endothelial growth factor receptor signaling pathway (GO:0048010)	0.423043	1	0	0	1.20937	1.0404	MAPKAPK3;FLT4;DAB2IP;FYN
cytoskeleton-dependent cytokinesis (GO:0061640)	0.423043	1	0	0	1.20937	1.0404	RASA1;RTKN2;ANK3;RHOB
protein ubiquitination involved in ubiquitin-dependent protein catabolic process (GO:0042787)	0.423043	1	0	0	1.20937	1.0404	PRKN;HACE1;HECW2;BTBD9
negative regulation of developmental process (GO:0051093)	0.423043	1	0	0	1.20937	1.0404	PRKN;NFIB;MAPT;GATA3
calcium-mediated signaling (GO:0019722)	0.423043	1	0	0	1.20937	1.0404	EDN1;EDNRB;FPR2;CACNA1C
positive regulation of protein kinase activity (GO:0045860)	0.425628	1	0	0	1.10742	0.945946	RPTOR;ADCYAP1;NRK;KIF14;DAB2IP;NEK1;PARP16;ADRA2A;SNCA
regulation of protein binding (GO:0043393)	0.428011	1	0	0	1.144	0.970806	PRKN;BCL2;DAB2IP;NRG1;ITGB1BP1;ADD2
defense response to Gram-negative bacterium (GO:0050829)	0.433717	1	0	0	1.19234	0.996037	RPL30;ADGRB1;DROSHA;TLR4
organelle membrane fusion (GO:0090174)	0.433717	1	0	0	1.19234	0.996037	SNAP25;SYT10;TC2N;SYTL2
negative regulation of toll-like receptor signaling pathway (GO:0034122)	0.434218	1	0	0	1.36542	1.13905	DAB2IP;TLR4
negative regulation of cell-cell adhesion (GO:0022408)	0.434218	1	0	0	1.36542	1.13905	SNAI2;KLF4
negative regulation of blood vessel endothelial cell migration (GO:0043537)	0.434218	1	0	0	1.36542	1.13905	ITGB1BP1;KLF4
alpha-amino acid metabolic process (GO:1901605)	0.434218	1	0	0	1.36542	1.13905	AADAT;KMO
regulation of protein autophosphorylation (GO:0031952)	0.434218	1	0	0	1.36542	1.13905	PDGFA;ENPP1
positive regulation of insulin secretion (GO:0032024)	0.434218	1	0	0	1.36542	1.13905	IRS2;SOX4
peptidyl-tyrosine modification (GO:0018212)	0.435531	1	0	0	1.24494	1.03478	FLT4;FYN;FGFR1
response to organonitrogen compound (GO:0010243)	0.435531	1	0	0	1.24494	1.03478	PRKN;NPFFR1;DRD3
positive regulation of developmental growth (GO:0048639)	0.435531	1	0	0	1.24494	1.03478	GOLGA4;LIMK1;MAPT
positive regulation of sequence-specific DNA binding transcription factor activity (GO:0051091)	0.43735	1	0	0	1.08281	0.895508	FZD1;NFKBIA;ALK;EDN1;CRTC3;CAMK1D;TAF12;PRKCQ;PPARGC1A;TLR4;ESR1
negative regulation of Wnt signaling pathway (GO:0030178)	0.439175	1	0	0	1.09469	0.900774	PRKN;WWOX;TLE1;SFRP2;RACK1;DAB2IP;SNAI2;TMEM131L;SHISA6
regulation of retrograde protein transport, ER to cytosol (GO:1904152)	0.440659	1	0	0	1.76367	1.4453	UBE2G2
positive regulation of lyase activity (GO:0051349)	0.440659	1	0	0	1.76367	1.4453	LHCGR
regulation of double-strand break repair via nonhomologous end joining (GO:2001032)	0.440659	1	0	0	1.76367	1.4453	INSL6
regulation of mesenchymal cell proliferation (GO:0010464)	0.440659	1	0	0	1.76367	1.4453	PDGFA
regulation of myoblast fusion (GO:1901739)	0.440659	1	0	0	1.76367	1.4453	ADGRB1
histone H3-K9 demethylation (GO:0033169)	0.440659	1	0	0	1.76367	1.4453	KDM4C
positive regulation of interleukin-1 production (GO:0032732)	0.440659	1	0	0	1.76367	1.4453	TLR4
regulation of DNA-dependent DNA replication (GO:0090329)	0.440659	1	0	0	1.76367	1.4453	BLM
ribose phosphate metabolic process (GO:0019693)	0.440659	1	0	0	1.76367	1.4453	DERA
protein localization to kinetochore (GO:0034501)	0.440659	1	0	0	1.76367	1.4453	BUB1B
fatty acid elongation (GO:0030497)	0.440659	1	0	0	1.76367	1.4453	ELOVL2
establishment of apical/basal cell polarity (GO:0035089)	0.440659	1	0	0	1.76367	1.4453	OPHN1
negative regulation of ERAD pathway (GO:1904293)	0.440659	1	0	0	1.76367	1.4453	UBE2G2
pentose-phosphate shunt (GO:0006098)	0.440659	1	0	0	1.76367	1.4453	DERA
iron ion transport (GO:0006826)	0.440659	1	0	0	1.76367	1.4453	SLC25A28
cellular modified amino acid catabolic process (GO:0042219)	0.440659	1	0	0	1.76367	1.4453	GOT2
regulation of cytokine biosynthetic process (GO:0042035)	0.440659	1	0	0	1.76367	1.4453	GATA3
regulation of cholesterol storage (GO:0010885)	0.440659	1	0	0	1.76367	1.4453	APOB
cellular response to arsenic-containing substance (GO:0071243)	0.440659	1	0	0	1.76367	1.4453	CPEB2
histone arginine methylation (GO:0034969)	0.440659	1	0	0	1.76367	1.4453	PRMT3
positive regulation of T-helper 1 type immune response (GO:0002827)	0.440659	1	0	0	1.76367	1.4453	SOCS5
mitochondrion transport along microtubule (GO:0047497)	0.440659	1	0	0	1.76367	1.4453	MAPT
nucleoside catabolic process (GO:0009164)	0.440659	1	0	0	1.76367	1.4453	DERA
positive regulation of keratinocyte differentiation (GO:0045618)	0.440659	1	0	0	1.76367	1.4453	VDR
protein import into peroxisome matrix (GO:0016558)	0.440659	1	0	0	1.76367	1.4453	PEX5L
regulation of bone remodeling (GO:0046850)	0.440659	1	0	0	1.76367	1.4453	SUCO
alternative mRNA splicing, via spliceosome (GO:0000380)	0.440659	1	0	0	1.76367	1.4453	CELF4
negative regulation of substrate adhesion-dependent cell spreading (GO:1900025)	0.440659	1	0	0	1.76367	1.4453	ITGB1BP1
positive regulation of cardiocyte differentiation (GO:1905209)	0.440659	1	0	0	1.76367	1.4453	TBX5
regulation of cell communication by electrical coupling (GO:0010649)	0.440659	1	0	0	1.76367	1.4453	ANK3
eye photoreceptor cell development (GO:0042462)	0.440659	1	0	0	1.76367	1.4453	MYO7A
regulation of establishment of endothelial barrier (GO:1903140)	0.440659	1	0	0	1.76367	1.4453	CLDN5
cargo loading into COPII-coated vesicle (GO:0090110)	0.440659	1	0	0	1.76367	1.4453	SEC24C
regulation of skeletal muscle tissue development (GO:0048641)	0.440659	1	0	0	1.76367	1.4453	HDAC9
kinetochore organization (GO:0051383)	0.440659	1	0	0	1.76367	1.4453	CENPW
regulation of mononuclear cell migration (GO:0071675)	0.440659	1	0	0	1.76367	1.4453	LGALS3
ribosomal subunit export from nucleus (GO:0000054)	0.440659	1	0	0	1.76367	1.4453	RRS1
cardiac muscle fiber development (GO:0048739)	0.440659	1	0	0	1.76367	1.4453	MYPN
protein hydroxylation (GO:0018126)	0.440659	1	0	0	1.76367	1.4453	OGFOD1
regulation of blood vessel size (GO:0050880)	0.440659	1	0	0	1.76367	1.4453	ITGB1BP1
skeletal muscle cell differentiation (GO:0035914)	0.440659	1	0	0	1.76367	1.4453	ANKRD2
positive regulation of cyclase activity (GO:0031281)	0.440659	1	0	0	1.76367	1.4453	LHCGR
cellular response to fatty acid (GO:0071398)	0.440659	1	0	0	1.76367	1.4453	UCP1
regulation of vascular endothelial cell proliferation (GO:1905562)	0.440659	1	0	0	1.76367	1.4453	FGFR1
regulation of hormone secretion (GO:0046883)	0.440659	1	0	0	1.76367	1.4453	EDN1
positive regulation of stem cell differentiation (GO:2000738)	0.440659	1	0	0	1.76367	1.4453	TBX5
negative regulation of fibroblast growth factor receptor signaling pathway (GO:0040037)	0.440659	1	0	0	1.76367	1.4453	GATA3
negative regulation of myoblast differentiation (GO:0045662)	0.440659	1	0	0	1.76367	1.4453	ANKRD2
protein kinase C-activating G-protein coupled receptor signaling pathway (GO:0007205)	0.440659	1	0	0	1.76367	1.4453	DGKH
regulation of catabolic process (GO:0009894)	0.440659	1	0	0	1.76367	1.4453	MDM2
lipid biosynthetic process (GO:0008610)	0.444335	1	0	0	1.17578	0.953764	ACSM1;AGPS;HSD17B3;CYP19A1
glycoprotein biosynthetic process (GO:0009101)	0.444335	1	0	0	1.17578	0.953764	CHST9;ST6GALNAC2;COG7;B3GNT7
positive regulation of kinase activity (GO:0033674)	0.444902	1	0	0	1.12375	0.910129	ALK;ADCYAP1;NTRK2;FLT4;MAPT;FGFR1
plasma membrane bounded cell projection morphogenesis (GO:0120039)	0.4481	1	0	0	1.221	0.980144	NRK;NTF3;DAB2IP
regulation of DNA binding (GO:0051101)	0.4481	1	0	0	1.221	0.980144	PRKN;NFKBIA;DOT1L
cellular response to amino acid stimulus (GO:0071230)	0.450433	1	0	0	1.32275	1.05495	RPTOR;FYN
regulation of glutamate receptor signaling pathway (GO:1900449)	0.450433	1	0	0	1.32275	1.05495	NETO1;SHISA6
positive regulation of dendrite development (GO:1900006)	0.450433	1	0	0	1.32275	1.05495	DAB2IP;COBL
chromatin remodeling at centromere (GO:0031055)	0.450433	1	0	0	1.32275	1.05495	CENPW;MIS18BP1
cyclic-nucleotide-mediated signaling (GO:0019935)	0.450433	1	0	0	1.32275	1.05495	ADCYAP1;ADCY5
positive regulation of TOR signaling (GO:0032008)	0.450433	1	0	0	1.32275	1.05495	RPTOR;RICTOR
positive regulation of T cell differentiation (GO:0045582)	0.450433	1	0	0	1.32275	1.05495	SOCS1;GATA3
vasculogenesis (GO:0001570)	0.450433	1	0	0	1.32275	1.05495	FLT4;RASA1
negative regulation of cell proliferation (GO:0008285)	0.451014	1	0	0	1.04946	0.835635	VDR;DAB2IP;GATA3;PTPRK;KLF4;TBX5;ADRA1A;PTHLH;MYO16;PER2;SFRP2;NOV;SST;IRF1;ADGRB1;CDH13;ITGB1BP1;SOX4
positive regulation of inflammatory response (GO:0050729)	0.454892	1	0	0	1.15967	0.913469	NFKBIA;TLR4;CX3CL1;SNCA
cellular response to organic cyclic compound (GO:0071407)	0.455923	1	0	0	1.09739	0.861926	HCN4;BLM;RAPGEF1;RORA;ESR1;GABRG2;ADCY5
positive regulation of phosphatidylinositol 3-kinase signaling (GO:0014068)	0.460555	1	0	0	1.19796	0.928809	NTRK2;PDGFA;FGFR1
monocarboxylic acid transport (GO:0015718)	0.460555	1	0	0	1.19796	0.928809	GOT2;SLC38A7;SLC16A7
protein phosphorylation (GO:0006468)	0.461776	1	0	0	1.03569	0.80025	ALK;NTRK2;CAMK1D;MAST4;FLT4;LIMK1;DAB2IP;DCLK3;BRAF;BMX;PIK3CG;CLK3;NUAK1;MELK;MAPKAPK3;NEK1;PRKCQ;RICTOR;FYN;FNIP2;TLR4;CAMK2G;FGFR1
regulation of protein phosphorylation (GO:0001932)	0.463097	1	0	0	1.05415	0.811502	PRKN;NTRK2;FLT4;FN1;DAB2IP;PDGFA;FPR2;SOCS1;RACK1;PLXNB2;FYN;FNIP2;ROPN1
positive regulation of defense response (GO:0031349)	0.465381	1	0	0	1.144	0.875045	NFKBIA;TLR4;CX3CL1;SNCA
axonemal dynein complex assembly (GO:0070286)	0.466381	1	0	0	1.28267	0.978357	DNAH1;DNAH5
activation of MAPKK activity (GO:0000186)	0.466381	1	0	0	1.28267	0.978357	RAPGEF1;FRS2
positive regulation of cell-cell adhesion (GO:0022409)	0.466381	1	0	0	1.28267	0.978357	ANK3;CX3CL1
positive regulation of cytokine-mediated signaling pathway (GO:0001961)	0.466381	1	0	0	1.28267	0.978357	PRKN;EDN1
protein acetylation (GO:0006473)	0.466381	1	0	0	1.28267	0.978357	KAT6A;MAPT
negative regulation of mitochondrion organization (GO:0010823)	0.466381	1	0	0	1.28267	0.978357	PRKN;MAPT
neural tube closure (GO:0001843)	0.466381	1	0	0	1.28267	0.978357	COBL;PLXNB2
positive regulation of calcium ion transport (GO:0051928)	0.466381	1	0	0	1.28267	0.978357	LGALS3;CACNB2
positive regulation of cell-matrix adhesion (GO:0001954)	0.466381	1	0	0	1.28267	0.978357	CCL25;CDH13
positive regulation of intrinsic apoptotic signaling pathway (GO:2001244)	0.466381	1	0	0	1.28267	0.978357	RACK1;BCL2
regulation of DNA recombination (GO:0000018)	0.466381	1	0	0	1.28267	0.978357	BLM;SMARCAD1
positive regulation of Notch signaling pathway (GO:0045747)	0.466381	1	0	0	1.28267	0.978357	NOV;ITGB1BP1
regulation of neurotransmitter receptor activity (GO:0099601)	0.466381	1	0	0	1.28267	0.978357	NETO1;SHISA6
DNA-templated transcriptional preinitiation complex assembly (GO:0070897)	0.467103	1	0	0	1.628	1.23924	TAF12
modulation by virus of host process (GO:0019054)	0.467103	1	0	0	1.628	1.23924	PRKN
positive regulation of histone H3-K4 methylation (GO:0051571)	0.467103	1	0	0	1.628	1.23924	AUTS2
negative regulation of macrophage derived foam cell differentiation (GO:0010745)	0.467103	1	0	0	1.628	1.23924	NFKBIA
regulation of acyl-CoA biosynthetic process (GO:0050812)	0.467103	1	0	0	1.628	1.23924	PDHB
signal transduction involved in DNA damage checkpoint (GO:0072422)	0.467103	1	0	0	1.628	1.23924	CDC5L
regulation of granulocyte chemotaxis (GO:0071622)	0.467103	1	0	0	1.628	1.23924	CAMK1D
negative regulation of hemostasis (GO:1900047)	0.467103	1	0	0	1.628	1.23924	EDN1
positive regulation of sodium ion transport (GO:0010765)	0.467103	1	0	0	1.628	1.23924	ANK3
regulation of lymphocyte activation (GO:0051249)	0.467103	1	0	0	1.628	1.23924	PAG1
intestinal absorption (GO:0050892)	0.467103	1	0	0	1.628	1.23924	ADRA2A
embryonic appendage morphogenesis (GO:0035113)	0.467103	1	0	0	1.628	1.23924	TBX5
glucosamine-containing compound metabolic process (GO:1901071)	0.467103	1	0	0	1.628	1.23924	CHST2
cellular response to nitrogen starvation (GO:0006995)	0.467103	1	0	0	1.628	1.23924	ATG7
glycerolipid catabolic process (GO:0046503)	0.467103	1	0	0	1.628	1.23924	ABHD12
regulation of cell aging (GO:0090342)	0.467103	1	0	0	1.628	1.23924	NUAK1
steroid catabolic process (GO:0006706)	0.467103	1	0	0	1.628	1.23924	CYP19A1
very long-chain fatty acid biosynthetic process (GO:0042761)	0.467103	1	0	0	1.628	1.23924	ELOVL2
muscle cell development (GO:0055001)	0.467103	1	0	0	1.628	1.23924	SGCD
regulation of glucose import in response to insulin stimulus (GO:2001273)	0.467103	1	0	0	1.628	1.23924	SORBS1
synaptic vesicle cycle (GO:0099504)	0.467103	1	0	0	1.628	1.23924	SLC17A6
maintenance of gastrointestinal epithelium (GO:0030277)	0.467103	1	0	0	1.628	1.23924	TLR4
negative regulation of epidermal growth factor-activated receptor activity (GO:0007175)	0.467103	1	0	0	1.628	1.23924	SOCS5
regulation of biomineral tissue development (GO:0070167)	0.467103	1	0	0	1.628	1.23924	ENPP1
regulation of macromolecule biosynthetic process (GO:0010556)	0.467103	1	0	0	1.628	1.23924	GATA3
endoplasmic reticulum tubular network organization (GO:0071786)	0.467103	1	0	0	1.628	1.23924	TMEM33
regulation of acetyl-CoA biosynthetic process from pyruvate (GO:0010510)	0.467103	1	0	0	1.628	1.23924	PDHB
positive regulation of cholesterol efflux (GO:0010875)	0.467103	1	0	0	1.628	1.23924	NFKBIA
positive regulation of actin nucleation (GO:0051127)	0.467103	1	0	0	1.628	1.23924	WASL
regulation of axon guidance (GO:1902667)	0.467103	1	0	0	1.628	1.23924	SEMA3A
positive regulation of endothelial cell chemotaxis (GO:2001028)	0.467103	1	0	0	1.628	1.23924	FGFR1
alpha-linolenic acid metabolic process (GO:0036109)	0.467103	1	0	0	1.628	1.23924	ELOVL2
cardiocyte differentiation (GO:0035051)	0.467103	1	0	0	1.628	1.23924	NRG1
protein localization to endoplasmic reticulum (GO:0070972)	0.467103	1	0	0	1.628	1.23924	PPP1R15A
cellular response to low-density lipoprotein particle stimulus (GO:0071404)	0.467103	1	0	0	1.628	1.23924	CDH13
prostanoid biosynthetic process (GO:0046457)	0.467103	1	0	0	1.628	1.23924	EDN1
cranial nerve development (GO:0021545)	0.467103	1	0	0	1.628	1.23924	SALL1
positive regulation of lamellipodium assembly (GO:0010592)	0.467103	1	0	0	1.628	1.23924	AUTS2
negative regulation of hormone secretion (GO:0046888)	0.467103	1	0	0	1.628	1.23924	ADRA2A
triglyceride-rich lipoprotein particle remodeling (GO:0034370)	0.467103	1	0	0	1.628	1.23924	APOB
RNA interference (GO:0016246)	0.467103	1	0	0	1.628	1.23924	DROSHA
secretion (GO:0046903)	0.467103	1	0	0	1.628	1.23924	DRD3
nucleotide metabolic process (GO:0009117)	0.467103	1	0	0	1.628	1.23924	SMARCAD1
diacylglycerol metabolic process (GO:0046339)	0.467103	1	0	0	1.628	1.23924	DGKA
negative regulation of blood pressure (GO:0045776)	0.467103	1	0	0	1.628	1.23924	DRD3
positive regulation of interleukin-17 production (GO:0032740)	0.467103	1	0	0	1.628	1.23924	PRKCQ
regulation of fatty acid oxidation (GO:0046320)	0.467103	1	0	0	1.628	1.23924	PPARGC1A
energy coupled proton transport, down electrochemical gradient (GO:0015985)	0.467103	1	0	0	1.628	1.23924	ATP5G3
glomerular visceral epithelial cell differentiation (GO:0072112)	0.467103	1	0	0	1.628	1.23924	PROM1
negative regulation of ubiquitin-protein transferase activity (GO:0051444)	0.467103	1	0	0	1.628	1.23924	LIMK1
response to fatty acid (GO:0070542)	0.467103	1	0	0	1.628	1.23924	UCP1
negative regulation of interleukin-10 production (GO:0032693)	0.467103	1	0	0	1.628	1.23924	TRIB2
mitotic DNA integrity checkpoint (GO:0044774)	0.467103	1	0	0	1.628	1.23924	TOP2B
cellular response to nitrogen levels (GO:0043562)	0.467103	1	0	0	1.628	1.23924	ATG7
detection of calcium ion (GO:0005513)	0.467103	1	0	0	1.628	1.23924	STIM1
muscle contraction (GO:0006936)	0.471294	1	0	0	1.08137	0.813488	HCN4;EDNRA;TACR2;DMD;ANKRD2;SORBS1;ADRA1A
negative regulation of cellular component organization (GO:0051129)	0.472886	1	0	0	1.17578	0.880541	LGALS3;MTMR2;WASL
positive regulation of response to stimulus (GO:0048584)	0.472886	1	0	0	1.17578	0.880541	MYCN;GATA3;IER5
negative regulation of phosphorylation (GO:0042326)	0.475797	1	0	0	1.12875	0.838392	PRKN;DAB2IP;IRS2;MAPT
regulation of cell death (GO:0010941)	0.477389	1	0	0	1.10229	0.815062	PRKN;NOV;PARP16;SOX4;SLC25A24
regulation of cell growth (GO:0001558)	0.479676	1	0	0	1.05294	0.773533	RPTOR;SFRP2;NOV;KIF14;RACK1;LTBP4;BCL2;ENPP1;PRKCQ;APBB2
regulation of double-strand break repair (GO:2000779)	0.482051	1	0	0	1.24494	0.908441	SLF2;MGMT
regulation of interleukin-8 production (GO:0032677)	0.482051	1	0	0	1.24494	0.908441	TLR5;TLR4
negative regulation of DNA binding (GO:0043392)	0.482051	1	0	0	1.24494	0.908441	NFKBIA;PER2
keratan sulfate metabolic process (GO:0042339)	0.482051	1	0	0	1.24494	0.908441	B3GNT7;CHST2
regulation of JUN kinase activity (GO:0043506)	0.482051	1	0	0	1.24494	0.908441	EDN1;DAB2IP
positive regulation of DNA binding (GO:0043388)	0.482051	1	0	0	1.24494	0.908441	PRKN;GATA3
positive regulation of cytokinesis (GO:0032467)	0.482051	1	0	0	1.24494	0.908441	KIF14;DRD3
ventricular cardiac muscle tissue morphogenesis (GO:0055010)	0.482051	1	0	0	1.24494	0.908441	NRG1;ZFPM2
regulation of alcohol biosynthetic process (GO:1902930)	0.482051	1	0	0	1.24494	0.908441	VDR;SC5D
negative regulation of T cell activation (GO:0050868)	0.482051	1	0	0	1.24494	0.908441	LGALS3;PAG1
endoplasmic reticulum organization (GO:0007029)	0.482051	1	0	0	1.24494	0.908441	TMEM33;STX18
positive regulation of cell development (GO:0010720)	0.482051	1	0	0	1.24494	0.908441	EDN1;RFX3
positive regulation of chemokine production (GO:0032722)	0.482051	1	0	0	1.24494	0.908441	ADCYAP1;TLR4
regulation of interferon-beta production (GO:0032648)	0.482051	1	0	0	1.24494	0.908441	IRF1;TLR4
positive regulation of cysteine-type endopeptidase activity (GO:2001056)	0.485087	1	0	0	1.1544	0.835124	GRIN2A;FYN;TBC1D10A
positive regulation of apoptotic signaling pathway (GO:2001235)	0.486135	1	0	0	1.1139	0.803418	WWOX;RACK1;DAB2IP;BCL2
response to interleukin-1 (GO:0070555)	0.486135	1	0	0	1.1139	0.803418	CCL25;DAB2IP;CX3CL1;SNCA
negative regulation of extrinsic apoptotic signaling pathway (GO:2001237)	0.486135	1	0	0	1.1139	0.803418	LGALS3;EYA2;BCL2;SNAI2
response to tumor necrosis factor (GO:0034612)	0.486521	1	0	0	1.09093	0.785988	CCL25;ZFAND6;DAB2IP;GATA3;CX3CL1
protein localization to organelle (GO:0033365)	0.486521	1	0	0	1.09093	0.785988	PPP1R15A;COG7;ARL1;MDM2;ROPN1
negative regulation of hydrogen peroxide-induced cell death (GO:1903206)	0.492299	1	0	0	1.51172	1.07131	RACK1
regulation of fibroblast migration (GO:0010762)	0.492299	1	0	0	1.51172	1.07131	ITGB1BP1
branching involved in blood vessel morphogenesis (GO:0001569)	0.492299	1	0	0	1.51172	1.07131	SFRP2
mitotic cell cycle arrest (GO:0071850)	0.492299	1	0	0	1.51172	1.07131	CDC14A
positive regulation of cell adhesion mediated by integrin (GO:0033630)	0.492299	1	0	0	1.51172	1.07131	SFRP2
regulation of Golgi organization (GO:1903358)	0.492299	1	0	0	1.51172	1.07131	STX18
intermediate filament organization (GO:0045109)	0.492299	1	0	0	1.51172	1.07131	KRT71
negative regulation of receptor-mediated endocytosis (GO:0048261)	0.492299	1	0	0	1.51172	1.07131	MTMR2
lipid particle organization (GO:0034389)	0.492299	1	0	0	1.51172	1.07131	RAB3GAP1
regulation of phosphate metabolic process (GO:0019220)	0.492299	1	0	0	1.51172	1.07131	RICTOR
pore complex assembly (GO:0046931)	0.492299	1	0	0	1.51172	1.07131	TMEM33
regulation of platelet aggregation (GO:0090330)	0.492299	1	0	0	1.51172	1.07131	PRKCQ
neurotransmitter biosynthetic process (GO:0042136)	0.492299	1	0	0	1.51172	1.07131	PAH
mitochondrial electron transport, ubiquinol to cytochrome c (GO:0006122)	0.492299	1	0	0	1.51172	1.07131	UQCRFS1
negative regulation of Rho protein signal transduction (GO:0035024)	0.492299	1	0	0	1.51172	1.07131	ADRA1A
cell communication by electrical coupling involved in cardiac conduction (GO:0086064)	0.492299	1	0	0	1.51172	1.07131	CACNA1C
negative regulation of focal adhesion assembly (GO:0051895)	0.492299	1	0	0	1.51172	1.07131	ITGB1BP1
thymus development (GO:0048538)	0.492299	1	0	0	1.51172	1.07131	FGF10
N-acetylglucosamine metabolic process (GO:0006044)	0.492299	1	0	0	1.51172	1.07131	CHST2
negative regulation of secretion (GO:0051048)	0.492299	1	0	0	1.51172	1.07131	NRG1
cell migration involved in sprouting angiogenesis (GO:0002042)	0.492299	1	0	0	1.51172	1.07131	NR4A1
regulation of cyclin-dependent protein serine/threonine kinase activity involved in G1/S transition of mitotic cell cycle (GO:0031657)	0.492299	1	0	0	1.51172	1.07131	FGF10
cAMP biosynthetic process (GO:0006171)	0.492299	1	0	0	1.51172	1.07131	ADCY5
adaptive immune response based on somatic recombination of immune receptors built from immunoglobulin superfamily domains (GO:0002460)	0.492299	1	0	0	1.51172	1.07131	TLR4
positive regulation of vascular smooth muscle cell proliferation (GO:1904707)	0.492299	1	0	0	1.51172	1.07131	FGF9
fatty acid transport (GO:0015908)	0.492299	1	0	0	1.51172	1.07131	GOT2
regulation of synapse organization (GO:0050807)	0.492299	1	0	0	1.51172	1.07131	CTNNA2
cellular response to nitrogen compound (GO:1901699)	0.492299	1	0	0	1.51172	1.07131	BLM
purine nucleotide catabolic process (GO:0006195)	0.492299	1	0	0	1.51172	1.07131	NT5C1B
nucleoside triphosphate metabolic process (GO:0009141)	0.492299	1	0	0	1.51172	1.07131	ENPP1
positive regulation of heart rate (GO:0010460)	0.492299	1	0	0	1.51172	1.07131	EDN1
positive regulation of muscle hypertrophy (GO:0014742)	0.492299	1	0	0	1.51172	1.07131	EDN1
regulation of protein modification by small protein conjugation or removal (GO:1903320)	0.492299	1	0	0	1.51172	1.07131	PRKN
regulation of response to interferon-gamma (GO:0060330)	0.492299	1	0	0	1.51172	1.07131	SOCS1
regulation of adaptive immune response (GO:0002819)	0.492299	1	0	0	1.51172	1.07131	IRF1
estrogen metabolic process (GO:0008210)	0.492299	1	0	0	1.51172	1.07131	CYP19A1
negative regulation of T cell receptor signaling pathway (GO:0050860)	0.492299	1	0	0	1.51172	1.07131	LGALS3
purine-containing compound catabolic process (GO:0072523)	0.492299	1	0	0	1.51172	1.07131	NT5C1B
chromosome organization (GO:0051276)	0.497151	1	0	0	1.13379	0.79236	TOP2B;CENPW;DOT1L
negative regulation of cellular catabolic process (GO:0031330)	0.497151	1	0	0	1.13379	0.79236	MTMR2;DAB2IP;BCL2
lipid phosphorylation (GO:0046834)	0.497433	1	0	0	1.20937	0.844498	DGKA;PIK3CG
regulation of cyclin-dependent protein kinase activity (GO:1904029)	0.497433	1	0	0	1.20937	0.844498	BLM;CCNG1
negative regulation of protein kinase B signaling (GO:0051898)	0.497433	1	0	0	1.20937	0.844498	RACK1;DRD3
regulation of microtubule polymerization (GO:0031113)	0.497433	1	0	0	1.20937	0.844498	MAPT;SNCA
positive regulation of DNA replication (GO:0045740)	0.497433	1	0	0	1.20937	0.844498	PDGFA;FGF10
cholesterol biosynthetic process (GO:0006695)	0.497433	1	0	0	1.20937	0.844498	SC5D;MSMO1
regulation of sodium ion transport (GO:0002028)	0.497433	1	0	0	1.20937	0.844498	ANK3;FGF12
regulation of mitochondrial membrane potential (GO:0051881)	0.497433	1	0	0	1.20937	0.844498	BCL2;MAPT
positive regulation of ATPase activity (GO:0032781)	0.497433	1	0	0	1.20937	0.844498	DNAJC24;FGF10
membrane protein proteolysis (GO:0033619)	0.497433	1	0	0	1.20937	0.844498	MYH9;PRKCQ
regulation of phosphoprotein phosphatase activity (GO:0043666)	0.497433	1	0	0	1.20937	0.844498	PPP1R15A;NUAK1
positive regulation of telomerase activity (GO:0051973)	0.497433	1	0	0	1.20937	0.844498	PRKCQ;KLF4
carbohydrate catabolic process (GO:0016052)	0.497433	1	0	0	1.20937	0.844498	PFKM;DERA
DNA-dependent DNA replication maintenance of fidelity (GO:0045005)	0.497433	1	0	0	1.20937	0.844498	MMS22L;BLM
positive regulation of osteoblast differentiation (GO:0045669)	0.497433	1	0	0	1.20937	0.844498	FBN2;SUCO
protein kinase B signaling (GO:0043491)	0.497433	1	0	0	1.20937	0.844498	NR4A1;MDM2
ion transport (GO:0006811)	0.500813	1	0	0	1.02525	0.708981	HCN4;SLC24A2;SLC15A1;ATP8A1;TRPA1;TMEM63C;TSC22D3;SLC1A3;GABRG3;GABRG2;SCNN1G;SLC17A6;SLC12A6;UNC79
visual perception (GO:0007601)	0.506556	1	0	0	1.08533	0.738158	TRPM1;DNAJC19;POU6F2;MYO7A
negative regulation of inflammatory response (GO:0050728)	0.506556	1	0	0	1.08533	0.738158	NOV;RORA;GATA3;KLF4
positive regulation of protein modification process (GO:0031401)	0.507537	1	0	0	1.03872	0.704449	PPP1R16B;NTRK2;FLT4;RACK1;PPP2R5A;FPR2;ATG7;RAB3GAP1
positive regulation of cell death (GO:0010942)	0.50907	1	0	0	1.1139	0.752068	FYN;MAPT;SNCA
I-kappaB kinase/NF-kappaB signaling (GO:0007249)	0.50907	1	0	0	1.1139	0.752068	NFKBIA;DAB2IP;TLR4
regulation of neurogenesis (GO:0050767)	0.50907	1	0	0	1.1139	0.752068	PER2;NTF3;PLXNB2
protein acylation (GO:0043543)	0.51252	1	0	0	1.17578	0.78591	KAT6A;ZDHHC23
actin polymerization or depolymerization (GO:0008154)	0.51252	1	0	0	1.17578	0.78591	COBL;WASL
histone exchange (GO:0043486)	0.51252	1	0	0	1.17578	0.78591	CENPW;MIS18BP1
regulation of nitric-oxide synthase activity (GO:0050999)	0.51252	1	0	0	1.17578	0.78591	LYPLA1;WASL
lymphocyte proliferation (GO:0046651)	0.51252	1	0	0	1.17578	0.78591	BCL2;PIK3CG
sodium ion transmembrane transport (GO:0035725)	0.51252	1	0	0	1.17578	0.78591	HCN4;SCNN1G
regulation of filopodium assembly (GO:0051489)	0.51252	1	0	0	1.17578	0.78591	PPP1R16B;WASL
mRNA catabolic process (GO:0006402)	0.51252	1	0	0	1.17578	0.78591	XRN1;AGO4
calcium ion transmembrane import into cytosol (GO:0097553)	0.51252	1	0	0	1.17578	0.78591	FAM155A;GRIN2A
regulation of blood circulation (GO:1903522)	0.51252	1	0	0	1.17578	0.78591	PER2;CELF2
vesicle-mediated transport in synapse (GO:0099003)	0.51252	1	0	0	1.17578	0.78591	OPHN1;SNCA
zymogen activation (GO:0031638)	0.51252	1	0	0	1.17578	0.78591	GRIN2A;TBC1D10A
centromere complex assembly (GO:0034508)	0.51252	1	0	0	1.17578	0.78591	CENPW;MIS18BP1
epithelial cell migration (GO:0010631)	0.51252	1	0	0	1.17578	0.78591	CDH13;FAT2
acylglycerol metabolic process (GO:0006639)	0.51252	1	0	0	1.17578	0.78591	ABHD12;DGKA
negative regulation of blood coagulation (GO:0030195)	0.51252	1	0	0	1.17578	0.78591	EDN1;PDGFA
myotube differentiation (GO:0014902)	0.516305	1	0	0	1.41093	0.93271	ADGRB3
atrioventricular valve morphogenesis (GO:0003181)	0.516305	1	0	0	1.41093	0.93271	SOX4
NAD biosynthesis via nicotinamide riboside salvage pathway (GO:0034356)	0.516305	1	0	0	1.41093	0.93271	PARP16
nuclear pore organization (GO:0006999)	0.516305	1	0	0	1.41093	0.93271	TMEM33
vitamin D metabolic process (GO:0042359)	0.516305	1	0	0	1.41093	0.93271	VDR
selective autophagy (GO:0061912)	0.516305	1	0	0	1.41093	0.93271	WDFY3
maintenance of protein location in nucleus (GO:0051457)	0.516305	1	0	0	1.41093	0.93271	SUN2
negative regulation of adherens junction organization (GO:1903392)	0.516305	1	0	0	1.41093	0.93271	ITGB1BP1
regulation of protein homooligomerization (GO:0032462)	0.516305	1	0	0	1.41093	0.93271	RACK1
epithelial cilium movement (GO:0003351)	0.516305	1	0	0	1.41093	0.93271	RFX3
embryonic axis specification (GO:0000578)	0.516305	1	0	0	1.41093	0.93271	COBL
positive regulation of vasoconstriction (GO:0045907)	0.516305	1	0	0	1.41093	0.93271	ADRA1A
positive regulation of mesonephros development (GO:0061213)	0.516305	1	0	0	1.41093	0.93271	GATA3
response to X-ray (GO:0010165)	0.516305	1	0	0	1.41093	0.93271	BLM
negative regulation of TORC1 signaling (GO:1904262)	0.516305	1	0	0	1.41093	0.93271	CASTOR2
G-protein coupled glutamate receptor signaling pathway (GO:0007216)	0.516305	1	0	0	1.41093	0.93271	TRPM1
regulation of mitotic metaphase/anaphase transition (GO:0030071)	0.516305	1	0	0	1.41093	0.93271	HECW2
protein localization to chromosome, centromeric region (GO:0071459)	0.516305	1	0	0	1.41093	0.93271	BUB1B
regulation of establishment of cell polarity (GO:2000114)	0.516305	1	0	0	1.41093	0.93271	RACK1
cardiac muscle cell differentiation (GO:0055007)	0.516305	1	0	0	1.41093	0.93271	NRG1
negative regulation of coagulation (GO:0050819)	0.516305	1	0	0	1.41093	0.93271	EDN1
glycerophospholipid catabolic process (GO:0046475)	0.516305	1	0	0	1.41093	0.93271	ABHD12
regulation of centriole replication (GO:0046599)	0.516305	1	0	0	1.41093	0.93271	MDM1
presynapse assembly (GO:0099054)	0.516305	1	0	0	1.41093	0.93271	FZD1
regulation of clathrin-dependent endocytosis (GO:2000369)	0.516305	1	0	0	1.41093	0.93271	WASL
negative regulation of lipid catabolic process (GO:0050995)	0.516305	1	0	0	1.41093	0.93271	ADRA2A
negative regulation of release of cytochrome c from mitochondria (GO:0090201)	0.516305	1	0	0	1.41093	0.93271	PRKN
positive regulation of phosphoprotein phosphatase activity (GO:0032516)	0.516305	1	0	0	1.41093	0.93271	PPP1R15A
negative regulation of cellular component movement (GO:0051271)	0.516305	1	0	0	1.41093	0.93271	GATA3
fatty acid beta-oxidation using acyl-CoA dehydrogenase (GO:0033539)	0.516305	1	0	0	1.41093	0.93271	ACAD11
regulation of mitotic sister chromatid separation (GO:0010965)	0.516305	1	0	0	1.41093	0.93271	HECW2
regulation of exit from mitosis (GO:0007096)	0.516305	1	0	0	1.41093	0.93271	CDC14A
negative regulation of muscle cell differentiation (GO:0051148)	0.516305	1	0	0	1.41093	0.93271	ANKRD2
vasculature development (GO:0001944)	0.516305	1	0	0	1.41093	0.93271	FLT4
positive regulation of membrane protein ectodomain proteolysis (GO:0051044)	0.516305	1	0	0	1.41093	0.93271	ADRA2A
negative regulation of axon extension involved in axon guidance (GO:0048843)	0.516305	1	0	0	1.41093	0.93271	SEMA3A
positive regulation of cellular response to insulin stimulus (GO:1900078)	0.516305	1	0	0	1.41093	0.93271	SORBS1
negative regulation of platelet activation (GO:0010544)	0.516305	1	0	0	1.41093	0.93271	PDGFA
negative regulation of DNA-dependent DNA replication (GO:2000104)	0.516305	1	0	0	1.41093	0.93271	BLM
positive regulation of NF-kappaB import into nucleus (GO:0042346)	0.516305	1	0	0	1.41093	0.93271	TLR4
monovalent inorganic anion homeostasis (GO:0055083)	0.516305	1	0	0	1.41093	0.93271	SLC12A6
positive regulation of syncytium formation by plasma membrane fusion (GO:0060143)	0.516305	1	0	0	1.41093	0.93271	ADGRB1
regulation of protein complex disassembly (GO:0043244)	0.516305	1	0	0	1.41093	0.93271	OGFOD1
negative regulation of protein processing (GO:0010955)	0.516305	1	0	0	1.41093	0.93271	GAS1
toll-like receptor 4 signaling pathway (GO:0034142)	0.516305	1	0	0	1.41093	0.93271	TLR4
positive regulation of potassium ion transport (GO:0043268)	0.516305	1	0	0	1.41093	0.93271	ADRA2A
cytoplasmic sequestering of protein (GO:0051220)	0.516305	1	0	0	1.41093	0.93271	NFKBIA
establishment of protein localization to endoplasmic reticulum (GO:0072599)	0.516305	1	0	0	1.41093	0.93271	RAB3GAP1
peptidyl-tyrosine phosphorylation (GO:0018108)	0.516629	1	0	0	1.0716	0.707714	FLT4;FYN;BMX;FGFR1
response to calcium ion (GO:0051592)	0.516629	1	0	0	1.0716	0.707714	CLIC4;STIM1;BRAF;SLC25A24
regulation of epidermal growth factor receptor signaling pathway (GO:0042058)	0.520839	1	0	0	1.09469	0.714081	SH3KBP1;DAB2IP;CDH13
cholesterol homeostasis (GO:0042632)	0.520839	1	0	0	1.09469	0.714081	VDR;ACSM1;APOB
sterol homeostasis (GO:0055092)	0.520839	1	0	0	1.09469	0.714081	VDR;ACSM1;APOB
sodium ion transport (GO:0006814)	0.520839	1	0	0	1.09469	0.714081	HCN4;SCNN1G;SLC38A7
positive regulation of stress-activated MAPK cascade (GO:0032874)	0.526606	1	0	0	1.0582	0.678628	EDAR;FLT4;SEMA3A;DAB2IP
cellular response to hormone stimulus (GO:0032870)	0.526606	1	0	0	1.0582	0.678628	LHCGR;NPFFR1;UCP1;ADRA2A
negative regulation of defense response (GO:0031348)	0.526606	1	0	0	1.0582	0.678628	NOV;RORA;GATA3;KLF4
positive regulation of receptor activity (GO:2000273)	0.527304	1	0	0	1.144	0.732135	ARC;ADRA2A
regulation of osteoclast differentiation (GO:0045670)	0.527304	1	0	0	1.144	0.732135	LHCGR;TLR4
positive regulation of stress fiber assembly (GO:0051496)	0.527304	1	0	0	1.144	0.732135	LIMK1;ITGB1BP1
organic cyclic compound biosynthetic process (GO:1901362)	0.527304	1	0	0	1.144	0.732135	HSD17B3;CYP19A1
peptidyl-serine phosphorylation (GO:0018105)	0.53149	1	0	0	1.02171	0.645794	CAMK1D;MAPKAPK3;MAST4;DCLK3;PRKCQ;RICTOR;CAMK2G
renal system development (GO:0072001)	0.532453	1	0	0	1.07614	0.678246	SALL1;GATA3;PCSK5
apoptotic process (GO:0006915)	0.533186	1	0	0	1.00781	0.633798	NFKBIA;PPP1R15A;CSRNP1;CASP12;MELK;APAF1;IRF1;BCL2;IFT57;ADRA1A;RHOB
protein catabolic process (GO:0030163)	0.536481	1	0	0	1.04514	0.650831	PRKN;DAB2IP;UBE2G2;ADAMTS9
protein localization to microtubule organizing center (GO:1905508)	0.539176	1	0	0	1.32275	0.81708	NEDD1
neural tube development (GO:0021915)	0.539176	1	0	0	1.32275	0.81708	SOX4
regulation of actin nucleation (GO:0051125)	0.539176	1	0	0	1.32275	0.81708	WASL
lipopolysaccharide-mediated signaling pathway (GO:0031663)	0.539176	1	0	0	1.32275	0.81708	TLR4
postsynaptic membrane organization (GO:0001941)	0.539176	1	0	0	1.32275	0.81708	NRXN1
regulation of systemic arterial blood pressure by hormone (GO:0001990)	0.539176	1	0	0	1.32275	0.81708	EDN1
dendritic cell chemotaxis (GO:0002407)	0.539176	1	0	0	1.32275	0.81708	PIK3CG
positive regulation of secretion (GO:0051047)	0.539176	1	0	0	1.32275	0.81708	CYP19A1
glucose transmembrane transport (GO:1904659)	0.539176	1	0	0	1.32275	0.81708	EDNRA
positive regulation of cardiac muscle tissue growth (GO:0055023)	0.539176	1	0	0	1.32275	0.81708	EDN1
negative regulation of immune effector process (GO:0002698)	0.539176	1	0	0	1.32275	0.81708	LGALS3
protein transport along microtubule (GO:0098840)	0.539176	1	0	0	1.32275	0.81708	IFT57
regulation of membrane depolarization (GO:0003254)	0.539176	1	0	0	1.32275	0.81708	HCN4
sialylation (GO:0097503)	0.539176	1	0	0	1.32275	0.81708	ST6GALNAC2
regulation of toll-like receptor 4 signaling pathway (GO:0034143)	0.539176	1	0	0	1.32275	0.81708	DAB2IP
embryonic digit morphogenesis (GO:0042733)	0.539176	1	0	0	1.32275	0.81708	SALL1
glucose 6-phosphate metabolic process (GO:0051156)	0.539176	1	0	0	1.32275	0.81708	DERA
leukocyte tethering or rolling (GO:0050901)	0.539176	1	0	0	1.32275	0.81708	ADD2
negative regulation of response to wounding (GO:1903035)	0.539176	1	0	0	1.32275	0.81708	AJAP1
cytoplasmic sequestering of transcription factor (GO:0042994)	0.539176	1	0	0	1.32275	0.81708	NFKBIA
regulation of exosomal secretion (GO:1903541)	0.539176	1	0	0	1.32275	0.81708	PRKN
neuromuscular process (GO:0050905)	0.539176	1	0	0	1.32275	0.81708	NRXN1
protein deacylation (GO:0035601)	0.539176	1	0	0	1.32275	0.81708	LYPLA1
negative regulation of steroid biosynthetic process (GO:0010894)	0.539176	1	0	0	1.32275	0.81708	SNAI2
regulation of histone H3-K4 methylation (GO:0051569)	0.539176	1	0	0	1.32275	0.81708	AUTS2
positive regulation of mRNA processing (GO:0050685)	0.539176	1	0	0	1.32275	0.81708	CELF4
leukocyte adhesion to vascular endothelial cell (GO:0061756)	0.539176	1	0	0	1.32275	0.81708	ADD2
positive regulation of lymphocyte differentiation (GO:0045621)	0.539176	1	0	0	1.32275	0.81708	GATA3
regulation of energy homeostasis (GO:2000505)	0.539176	1	0	0	1.32275	0.81708	PPARGC1A
positive regulation of cardiac muscle hypertrophy (GO:0010613)	0.539176	1	0	0	1.32275	0.81708	EDN1
negative regulation of transcription regulatory region DNA binding (GO:2000678)	0.539176	1	0	0	1.32275	0.81708	PER2
positive regulation of macrophage derived foam cell differentiation (GO:0010744)	0.539176	1	0	0	1.32275	0.81708	APOB
neuron apoptotic process (GO:0051402)	0.539176	1	0	0	1.32275	0.81708	BCL2
positive regulation of myotube differentiation (GO:0010831)	0.539176	1	0	0	1.32275	0.81708	ADGRB1
miRNA metabolic process (GO:0010586)	0.539176	1	0	0	1.32275	0.81708	DROSHA
rRNA transcription (GO:0009303)	0.539176	1	0	0	1.32275	0.81708	GTF3C3
T cell migration (GO:0072678)	0.539176	1	0	0	1.32275	0.81708	PIK3CG
regulation of steroid metabolic process (GO:0019218)	0.539176	1	0	0	1.32275	0.81708	RORA
regulation of SMAD protein import into nucleus (GO:0060390)	0.539176	1	0	0	1.32275	0.81708	NOV
positive regulation of cell migration involved in sprouting angiogenesis (GO:0090050)	0.539176	1	0	0	1.32275	0.81708	HDAC9
cardiac epithelial to mesenchymal transition (GO:0060317)	0.539176	1	0	0	1.32275	0.81708	SNAI2
positive regulation of G1/S transition of mitotic cell cycle (GO:1900087)	0.539176	1	0	0	1.32275	0.81708	RPTOR
aorta morphogenesis (GO:0035909)	0.539176	1	0	0	1.32275	0.81708	ADAMTS9
activation of protein kinase A activity (GO:0034199)	0.539176	1	0	0	1.32275	0.81708	ADCY5
protein localization to chromatin (GO:0071168)	0.539176	1	0	0	1.32275	0.81708	ESR1
positive regulation of leukocyte activation (GO:0002696)	0.539176	1	0	0	1.32275	0.81708	TLR4
linoleic acid metabolic process (GO:0043651)	0.539176	1	0	0	1.32275	0.81708	ELOVL2
regulation of glucose transport (GO:0010827)	0.539176	1	0	0	1.32275	0.81708	BRAF
inner dynein arm assembly (GO:0036159)	0.539176	1	0	0	1.32275	0.81708	DNAH1
mesenchyme development (GO:0060485)	0.539176	1	0	0	1.32275	0.81708	SFRP2
positive regulation of response to endoplasmic reticulum stress (GO:1905898)	0.539176	1	0	0	1.32275	0.81708	PPP1R15A
negative regulation of lipid storage (GO:0010888)	0.539176	1	0	0	1.32275	0.81708	NFKBIA
regulation of interferon-alpha production (GO:0032647)	0.539176	1	0	0	1.32275	0.81708	TLR4
positive regulation of angiogenesis (GO:0045766)	0.539994	1	0	0	1.02738	0.633069	SFRP2;STIM1;GAB1;KLF4;RHOB
potassium ion import (GO:0010107)	0.541782	1	0	0	1.1139	0.682698	KCNJ16;SLC12A6
mitochondrion disassembly (GO:0061726)	0.541782	1	0	0	1.1139	0.682698	PRKN;ATG7
DNA damage checkpoint (GO:0000077)	0.541782	1	0	0	1.1139	0.682698	DOT1L;CDC5L
regulation of ossification (GO:0030278)	0.541782	1	0	0	1.1139	0.682698	ENPP1;SNAI2
chemical homeostasis (GO:0048878)	0.541782	1	0	0	1.1139	0.682698	VDR;IRS2
negative regulation of multicellular organismal process (GO:0051241)	0.54318	1	0	0	1.01587	0.620002	SFRP2;NFIB;DAB2IP;GATA3;REG3G;TBX5
response to reactive oxygen species (GO:0000302)	0.543907	1	0	0	1.0582	0.644421	UCP1;PTPRK;MAPT
positive regulation of macromolecule metabolic process (GO:0010604)	0.544941	1	0	0	0.996856	0.60517	PRKN;NTRK2;TLE1;VDR;FN1;BRAF;ANK3;KLF4;KLF2;MYCN;NTF3;TLR4;SNCA
regulation of anatomical structure morphogenesis (GO:0022603)	0.546252	1	0	0	1.03239	0.624261	ARC;FLT4;MAPT;TSPAN12
positive regulation of DNA metabolic process (GO:0051054)	0.546252	1	0	0	1.03239	0.624261	TMEM161A;EYA2;PDGFA;FGF10
positive regulation of gene expression (GO:0010628)	0.554584	1	0	0	0.988203	0.582582	PRKN;BLM;EHF;FHL2;RORA;GATA3;SALL1;SMARCAD1;PPARGC1A;TEAD1;SOX4;FZD1;SS18;NTRK2;ARNT2;EGR2;TLE1;VDR;FN1;RFX3;BRAF;NR2F2;ANK3;LARP4B;TBX5;RGMB;KLF4;ESR1;FLI1;KLF2;MYCN;MDFIC;IRF1;KAT6A;TLR4;FGF10
positive regulation of cellular amide metabolic process (GO:0034250)	0.555195	1	0	0	1.04085	0.612475	RACK1;LARP4B;SOX4
peptidyl-serine modification (GO:0018209)	0.555649	1	0	0	0.995954	0.585241	CAMK1D;MAPKAPK3;MAST4;GALNT2;DCLK3;PRKCQ;RICTOR;CAMK2G
skeletal muscle tissue development (GO:0007519)	0.555948	1	0	0	1.08533	0.637178	ZBTB18;ANKRD2
regulation of alternative mRNA splicing, via spliceosome (GO:0000381)	0.555948	1	0	0	1.08533	0.637178	RBFOX2;CELF4
Golgi to plasma membrane transport (GO:0006893)	0.555948	1	0	0	1.08533	0.637178	GOLGA4;ANK3
DNA replication-independent nucleosome assembly (GO:0006336)	0.555948	1	0	0	1.08533	0.637178	CENPW;MIS18BP1
acyl-CoA metabolic process (GO:0006637)	0.555948	1	0	0	1.08533	0.637178	ACSM1;BAAT
non-canonical Wnt signaling pathway (GO:0035567)	0.55884	1	0	0	0.999875	0.58182	FZD1;VANGL1;SFRP2;AGO4;AP2A2;CELSR3
regulation of cellular protein catabolic process (GO:1903362)	0.560968	1	0	0	1.24494	0.719691	DAB2IP
cardiac myofibril assembly (GO:0055003)	0.560968	1	0	0	1.24494	0.719691	NEBL
positive regulation of cholesterol transport (GO:0032376)	0.560968	1	0	0	1.24494	0.719691	NFKBIA
positive regulation of transcription initiation from RNA polymerase II promoter (GO:0060261)	0.560968	1	0	0	1.24494	0.719691	ESR1
negative regulation of axon guidance (GO:1902668)	0.560968	1	0	0	1.24494	0.719691	SEMA3A
negative regulation of antigen receptor-mediated signaling pathway (GO:0050858)	0.560968	1	0	0	1.24494	0.719691	LGALS3
positive regulation of G-protein coupled receptor protein signaling pathway (GO:0045745)	0.560968	1	0	0	1.24494	0.719691	DRD3
response to interferon-alpha (GO:0035455)	0.560968	1	0	0	1.24494	0.719691	GATA3
positive regulation of epidermal cell differentiation (GO:0045606)	0.560968	1	0	0	1.24494	0.719691	VDR
cellular response to gamma radiation (GO:0071480)	0.560968	1	0	0	1.24494	0.719691	MDM2
ureteric bud development (GO:0001657)	0.560968	1	0	0	1.24494	0.719691	SALL1
regulation of lipid catabolic process (GO:0050994)	0.560968	1	0	0	1.24494	0.719691	ADRA2A
positive regulation of fatty acid metabolic process (GO:0045923)	0.560968	1	0	0	1.24494	0.719691	PPARGC1A
positive regulation of monocyte chemotaxis (GO:0090026)	0.560968	1	0	0	1.24494	0.719691	FPR2
mRNA cis splicing, via spliceosome (GO:0045292)	0.560968	1	0	0	1.24494	0.719691	PRPF39
protein mannosylation (GO:0035268)	0.560968	1	0	0	1.24494	0.719691	ISPD
negative regulation of interleukin-8 production (GO:0032717)	0.560968	1	0	0	1.24494	0.719691	KLF4
positive regulation of hormone secretion (GO:0046887)	0.560968	1	0	0	1.24494	0.719691	EDN1
N-glycan processing (GO:0006491)	0.560968	1	0	0	1.24494	0.719691	MAN2A2
negative regulation of reactive oxygen species metabolic process (GO:2000378)	0.560968	1	0	0	1.24494	0.719691	PRKN
spindle assembly checkpoint (GO:0071173)	0.560968	1	0	0	1.24494	0.719691	BUB1B
maturation of 5.8S rRNA (GO:0000460)	0.560968	1	0	0	1.24494	0.719691	LAS1L
negative regulation of intracellular transport (GO:0032387)	0.560968	1	0	0	1.24494	0.719691	MRLN
negative regulation of phosphoprotein phosphatase activity (GO:0032515)	0.560968	1	0	0	1.24494	0.719691	PPP1R15A
rRNA catabolic process (GO:0016075)	0.560968	1	0	0	1.24494	0.719691	XRN1
regulation of receptor recycling (GO:0001919)	0.560968	1	0	0	1.24494	0.719691	SNCA
pharyngeal system development (GO:0060037)	0.560968	1	0	0	1.24494	0.719691	GATA3
phospholipid catabolic process (GO:0009395)	0.560968	1	0	0	1.24494	0.719691	ABHD12
positive regulation of macrophage activation (GO:0043032)	0.560968	1	0	0	1.24494	0.719691	TLR4
regulation of synaptic vesicle exocytosis (GO:2000300)	0.560968	1	0	0	1.24494	0.719691	RAB3GAP1
serine family amino acid metabolic process (GO:0009069)	0.560968	1	0	0	1.24494	0.719691	BAAT
regulation of establishment or maintenance of cell polarity (GO:0032878)	0.560968	1	0	0	1.24494	0.719691	RACK1
purine-containing compound metabolic process (GO:0072521)	0.560968	1	0	0	1.24494	0.719691	ABCG2
septin ring organization (GO:0031106)	0.560968	1	0	0	1.24494	0.719691	RTKN2
positive regulation of telomere capping (GO:1904355)	0.560968	1	0	0	1.24494	0.719691	PRKCQ
detection of mechanical stimulus (GO:0050982)	0.560968	1	0	0	1.24494	0.719691	PKD1L2
mesonephric tubule development (GO:0072164)	0.560968	1	0	0	1.24494	0.719691	SALL1
regulation of early endosome to late endosome transport (GO:2000641)	0.560968	1	0	0	1.24494	0.719691	MTMR2
positive regulation of cation transmembrane transport (GO:1904064)	0.560968	1	0	0	1.24494	0.719691	ANK3
platelet-derived growth factor receptor signaling pathway (GO:0048008)	0.560968	1	0	0	1.24494	0.719691	PDGFA
mitotic spindle assembly checkpoint (GO:0007094)	0.560968	1	0	0	1.24494	0.719691	BUB1B
mitotic spindle checkpoint (GO:0071174)	0.560968	1	0	0	1.24494	0.719691	BUB1B
mitotic G2 DNA damage checkpoint (GO:0007095)	0.560968	1	0	0	1.24494	0.719691	BLM
activation of GTPase activity (GO:0090630)	0.565466	1	0	0	1.00781	0.574557	RASGRF1;NTF3;TBC1D22A;TBC1D10A
regulation of mitotic nuclear division (GO:0007088)	0.565466	1	0	0	1.00781	0.574557	EDN1;DMRT1;DRD3;CDC14A
regulation of cell cycle (GO:0051726)	0.565986	1	0	0	0.984373	0.560292	PER2;NR4A1;NRK;IRF1;RACK1;NEK1;RPRD1B;GATA3;PTPRK;RHOB
positive regulation of type I interferon production (GO:0032481)	0.566315	1	0	0	1.02407	0.582288	CRCP;IRF1;TLR4
intraciliary transport involved in cilium assembly (GO:0035735)	0.569801	1	0	0	1.0582	0.595205	DYNLRB2;IFT57
negative regulation of TOR signaling (GO:0032007)	0.569801	1	0	0	1.0582	0.595205	EPM2A;CASTOR2
autophagy of mitochondrion (GO:0000422)	0.569801	1	0	0	1.0582	0.595205	PRKN;ATG7
response to cAMP (GO:0051591)	0.569801	1	0	0	1.0582	0.595205	HCN4;RAPGEF1
tRNA aminoacylation (GO:0043039)	0.569801	1	0	0	1.0582	0.595205	RARS;FARSB
sterol biosynthetic process (GO:0016126)	0.569801	1	0	0	1.0582	0.595205	SC5D;MSMO1
peptidyl-proline modification (GO:0018208)	0.569801	1	0	0	1.0582	0.595205	OGFOD1;CWC27
androgen receptor signaling pathway (GO:0030521)	0.569801	1	0	0	1.0582	0.595205	FHL2;PPARGC1A
phosphatidic acid biosynthetic process (GO:0006654)	0.569801	1	0	0	1.0582	0.595205	DGKA;DDHD1
negative regulation of catabolic process (GO:0009895)	0.569801	1	0	0	1.0582	0.595205	ADGRB1;ADRA2A
regulation of intracellular transport (GO:0032386)	0.569801	1	0	0	1.0582	0.595205	PRKN;GAS1
regulation of ATPase activity (GO:0043462)	0.569801	1	0	0	1.0582	0.595205	DNAJC24;FGF10
positive regulation of cell cycle process (GO:0090068)	0.574157	1	0	0	0.988973	0.548734	EDN1;DMRT1;KIF14;DAB2IP;DRD3
regulation of proteolysis (GO:0030162)	0.577263	1	0	0	1.00781	0.553749	LTBP4;BTBD9;TBC1D10A
ribosomal large subunit biogenesis (GO:0042273)	0.577263	1	0	0	1.00781	0.553749	LAS1L;RRS1;NOC2L
long-chain fatty-acyl-CoA biosynthetic process (GO:0035338)	0.58173	1	0	0	1.17578	0.636978	ELOVL2
positive regulation of synaptic transmission, glutamatergic (GO:0051968)	0.58173	1	0	0	1.17578	0.636978	NRXN1
protein localization to centrosome (GO:0071539)	0.58173	1	0	0	1.17578	0.636978	NEDD1
nuclear envelope reassembly (GO:0031468)	0.58173	1	0	0	1.17578	0.636978	REEP3
actin filament polymerization (GO:0030041)	0.58173	1	0	0	1.17578	0.636978	COBL
anion transmembrane transport (GO:0098656)	0.58173	1	0	0	1.17578	0.636978	SLC35B4
posttranscriptional gene silencing by RNA (GO:0035194)	0.58173	1	0	0	1.17578	0.636978	AGO4
regulation of cellular response to transforming growth factor beta stimulus (GO:1903844)	0.58173	1	0	0	1.17578	0.636978	LTBP4
negative regulation of osteoclast differentiation (GO:0045671)	0.58173	1	0	0	1.17578	0.636978	TLR4
glucan biosynthetic process (GO:0009250)	0.58173	1	0	0	1.17578	0.636978	PER2
release of cytochrome c from mitochondria (GO:0001836)	0.58173	1	0	0	1.17578	0.636978	BCL2
positive regulation of cyclic nucleotide biosynthetic process (GO:0030804)	0.58173	1	0	0	1.17578	0.636978	PTHLH
negative regulation of fibroblast proliferation (GO:0048147)	0.58173	1	0	0	1.17578	0.636978	DAB2IP
regulation of mitochondrial membrane permeability (GO:0046902)	0.58173	1	0	0	1.17578	0.636978	BCL2
regulation of lipopolysaccharide-mediated signaling pathway (GO:0031664)	0.58173	1	0	0	1.17578	0.636978	SIGIRR
establishment or maintenance of apical/basal cell polarity (GO:0035088)	0.58173	1	0	0	1.17578	0.636978	CLIC4
negative regulation of RNA splicing (GO:0033119)	0.58173	1	0	0	1.17578	0.636978	PTBP2
positive regulation of metabolic process (GO:0009893)	0.58173	1	0	0	1.17578	0.636978	CAMK1D
prostaglandin biosynthetic process (GO:0001516)	0.58173	1	0	0	1.17578	0.636978	EDN1
outer dynein arm assembly (GO:0036158)	0.58173	1	0	0	1.17578	0.636978	DNAH5
regulation of cardiac muscle cell proliferation (GO:0060043)	0.58173	1	0	0	1.17578	0.636978	TBX5
regulation of cholesterol efflux (GO:0010874)	0.58173	1	0	0	1.17578	0.636978	NFKBIA
tRNA metabolic process (GO:0006399)	0.58173	1	0	0	1.17578	0.636978	DTD1
heart trabecula morphogenesis (GO:0061384)	0.58173	1	0	0	1.17578	0.636978	NRG1
positive regulation of actin cytoskeleton reorganization (GO:2000251)	0.58173	1	0	0	1.17578	0.636978	NTF3
acute-phase response (GO:0006953)	0.58173	1	0	0	1.17578	0.636978	SIGIRR
glycogen biosynthetic process (GO:0005978)	0.58173	1	0	0	1.17578	0.636978	PER2
regulation of cAMP-mediated signaling (GO:0043949)	0.58173	1	0	0	1.17578	0.636978	PEX5L
negative regulation of oxidative stress-induced intrinsic apoptotic signaling pathway (GO:1902176)	0.58173	1	0	0	1.17578	0.636978	PRKN
negative regulation of protein transport (GO:0051224)	0.58173	1	0	0	1.17578	0.636978	DRD3
regulation of epithelial cell differentiation (GO:0030856)	0.58173	1	0	0	1.17578	0.636978	AJAP1
regulation of microtubule polymerization or depolymerization (GO:0031110)	0.58173	1	0	0	1.17578	0.636978	MAPT
glyceraldehyde-3-phosphate metabolic process (GO:0019682)	0.58173	1	0	0	1.17578	0.636978	DERA
regulation of smooth muscle cell migration (GO:0014910)	0.58173	1	0	0	1.17578	0.636978	PDGFA
DNA ligation (GO:0006266)	0.58173	1	0	0	1.17578	0.636978	MGMT
protein localization to plasma membrane (GO:0072659)	0.581845	1	0	0	0.976801	0.528988	CACNB2;GOLGA4;DPP6;KCNIP4;ZDHHC23;ANK3
protein glycosylation (GO:0006486)	0.581845	1	0	0	0.976801	0.528988	COG7;ST6GALNAC2;RPN2;B3GNT7;GALNT2;PARP16
regulation of cytokine production (GO:0001817)	0.582488	1	0	0	0.979816	0.529538	CD83;BTN1A1;SNAI2;GATA3;ADRA2A
regulation of phagocytosis (GO:0050764)	0.583337	1	0	0	1.03239	0.556449	CAMK1D;RACK1
positive regulation of cell division (GO:0051781)	0.583337	1	0	0	1.03239	0.556449	KIF14;DRD3
telomere organization (GO:0032200)	0.583337	1	0	0	1.03239	0.556449	INSL6;DOT1L
positive regulation of receptor-mediated endocytosis (GO:0048260)	0.583337	1	0	0	1.03239	0.556449	NTF3;WASL
negative regulation of cell projection organization (GO:0031345)	0.583337	1	0	0	1.03239	0.556449	SEMA3A;FYN
regulation of protein localization (GO:0032880)	0.583337	1	0	0	1.03239	0.556449	ADCYAP1;RACK1
negative regulation of neuron differentiation (GO:0045665)	0.588036	1	0	0	0.992063	0.526754	EDNRB;SEMA3A;CNTN4
positive regulation of cell adhesion (GO:0045785)	0.588036	1	0	0	0.992063	0.526754	SFRP2;RSU1;TGM2
protein autophosphorylation (GO:0046777)	0.588764	1	0	0	0.967498	0.512512	ALK;NTRK2;MELK;MAPKAPK3;FLT4;FYN;BMX;FGFR1
positive regulation of cytokine production (GO:0001819)	0.595375	1	0	0	0.962001	0.498858	CRCP;FLT4;IRF1;PRKCQ;RORA;GATA3;TLR5;TLR4;NOX1;ADRA2A
determination of left/right symmetry (GO:0007368)	0.596556	1	0	0	1.00781	0.520617	DNAH5;RFX3
regulation of telomerase activity (GO:0051972)	0.596556	1	0	0	1.00781	0.520617	PRKCQ;KLF4
O-glycan processing (GO:0016266)	0.59863	1	0	0	0.976801	0.501208	ST6GALNAC2;B3GNT7;GALNT2
regulation of myeloid cell differentiation (GO:0045637)	0.59863	1	0	0	0.976801	0.501208	LGALS3;AGO4;PRKCQ
negative regulation of blood vessel morphogenesis (GO:2000181)	0.59863	1	0	0	0.976801	0.501208	ADGRB1;DAB2IP;KLF4
[truncated: 936 more rows]

## Sheet: Old_Endo
Term	P-value	Adjusted P-value	Old P-value	Old Adjusted P-value	Odds Ratio	Combined Score	Genes
homophilic cell adhesion via plasma membrane adhesion molecules (GO:0007156)	2.43122e-08	0.000124065	0	0	2.61986	45.9321	PTPRT;ITGB1;ROBO2;TENM3;AMIGO2;PTPRM;CDH9;CDH8;CDH7;ROBO1;CDH6;CDH4;CDH3;CDH2;CDH20;CDH22;CDH26;KIRREL3;DSCAM;CADM1;CADM2;SMAGP;SDK1;CDH11;CDH13;CDH15;CDH17;NECTIN3;CDH18;SDK2;CDH19;NECTIN1
cell-cell adhesion mediated by cadherin (GO:0044331)	1.86733e-07	0.000476448	0	0	3.64502	56.4744	CDH9;CDH8;CDH7;CDH6;CDH4;FER;CDH3;CDH2;CDH20;CDH22;CDH11;CDH13;CDH26;CDH15;CDH18;CDH19
cell-cell adhesion via plasma-membrane adhesion molecules (GO:0098742)	6.98186e-07	0.00118761	0	0	1.91877	27.1981	PTPRT;ITGB1;ROBO2;TENM2;TENM3;ITGAM;TENM4;PTPRM;CDH9;CDH8;CDH7;ROBO1;CDH6;CDH4;CDH3;CDH2;CD177;KIRREL3;GRID2;DSCAM;UNC5D;CLDN11;CLDN10;CLDN14;CDH11;CDH13;CLDN18;CLDN17;CDH15;CDH17;CDH18;CDH19;CRB2;NLGN1;AMIGO2;FLRT3;CDH20;CDH22;CDH23;CDH26;CADM1;CADM2;SMAGP;PTPRD;SDK1;CD6;PCDHB4;FAT4;NECTIN3;SDK2;ADGRL3;NECTIN1
adherens junction organization (GO:0034332)	3.71979e-06	0.00474552	0	0	2.61986	32.7531	CADM1;CADM2;CDH9;CDH8;CDH7;CDH6;CDH4;CDH3;CDH2;CDH20;CDH22;CDH11;CDH13;CTNNB1;CDH26;CDH15;CDH17;NECTIN3;CDH18;RAB8B;NECTIN1;CDH19
nervous system development (GO:0007399)	4.05439e-06	0.00413791	0	0	1.451	18.0152	SEMA5A;CHRM3;ANKLE2;MYT1L;GDA;CYP46A1;FGF2;RPS6KA6;DPYSL4;CDH2;DPYSL5;SALL3;DPF1;NRCAM;EPHB2;PCDHAC2;SH3GL2;CDK5RAP2;KIRREL3;MYLIP;RBFOX1;MBNL1;RBFOX3;DSCAM;DYRK1A;PCDHA11;POU3F2;BCAN;NINJ2;MAL;GPM6A;SHOX2;PCDH15;EFNA5;NPAS1;PCDH18;KALRN;PCDH17;FLRT3;BTBD3;PDGFC;NDN;PCDHA3;MBP;PCDHA2;NPTX1;ASIC2;JAG1;BCL11B;BDNF;BCL11A;CNTN6;ST8SIA2;SLC4A10;CRIM1;BTBD11;DCLK1;PHOX2B;SDK1;DLG2;NMUR2;PCDHB4;FAT4;CN…
cell morphogenesis (GO:0000902)	9.7556e-06	0.00829714	0	0	2.30903	26.6408	TENM2;TENM3;TENM4;FRY;CDH9;CDH8;CDH7;CDH6;CDH4;CDH3;RELN;CDH2;CAPZB;CDH20;CDH22;CDH26;CAP2;RHOH;SSH1;CDH11;CDH13;NOX4;ARHGEF2;CDH15;CDH18;CDH19
calcium-dependent cell-cell adhesion via plasma membrane cell adhesion molecules (GO:0016339)	6.54663e-05	0.0477249	0	0	2.42816	23.3928	NLGN1;CDH9;CDH8;CDH7;CDH6;CDH4;CDH3;CDH2;CDH20;CDH22;CDH11;CDH23;CDH13;PCDHB4;CDH26;CDH15;CDH17;CDH18;CDH19
chemical synaptic transmission (GO:0007268)	7.51187e-05	0.0479163	0	0	1.4867	14.1184	GABRB3;GABRB2;CHRM3;SNAP25;GABRB1;KCNC4;NPY2R;GRIK3;GRIK4;HTR2C;GRIK1;GRIK2;HTR2A;CDH8;GRM1;GRM3;GABRR2;HTR6;GRM5;HTR7;GRM4;GRM7;DLGAP1;KIF1B;DLGAP2;UNC13B;UNC13C;GRID2;TACR1;OPRM1;GABRG3;SYN2;GABRG2;SHISA6;CACNB4;MTNR1B;GPRIN1;KCNQ3;UTS2;HAP1;CHRNA1;GRIA1;GRIA2;CHRNA7;NRXN1;NRXN2;CACNA1E;GABARAP;GLRA1;SDCBP;GRIN2A;PROKR2;NPBWR1;NPY;KCNMB2;PENK;KCNN1;SLC17A6;MBP;SLC17A8;NPTX1;ASIC2;GABBR2;DTNA;SY…
glutamate receptor signaling pathway (GO:0007215)	0.000117971	0.0668896	0	0	2.47431	22.3803	GRIA2;GRID2;KCNB1;GRIK3;GRIK4;GRIK1;GRIK2;GRM1;GRM3;TRPM1;GRM5;GRIN2A;GRM4;GRM7;GPRIN1;PTK2B;PLCB1
synaptic transmission, glutamatergic (GO:0035249)	0.000120076	0.0612749	0	0	2.99412	27.0291	UNC13B;GRIA1;GRIA2;UNC13C;GRID2;GRIK3;GRIK4;SLC17A6;GRIK1;GRIK2;SLC17A8;CDH8
modulation of chemical synaptic transmission (GO:0050804)	0.000151791	0.0704174	0	0	1.91697	16.8559	GRIA1;GRIA2;NLGN1;MCTP1;CLSTN2;CHRNA7;GRIK3;GRIK4;GRIK1;GRIK2;CPLX2;GRM1;GRM3;RIMS1;GRM5;GRM4;RELN;CDH2;GRM7;TMEM108;USP46;LGI1;GRID2;SYT1;BDNF;NGF;KBTBD4;NMU;KCTD13;CNTNAP4
neuron migration (GO:0001764)	0.000162124	0.0689434	0	0	2.35787	20.5775	GPM6A;NRP1;NTRK2;AUTS2;SEMA3A;NAV1;ELP3;CCK;PHOX2B;VEGFA;NR4A2;RELN;SPOCK1;RAPGEF2;NRCAM;DISC1;MDGA1;ADGRL3
axonogenesis (GO:0007409)	0.000173182	0.0679807	0	0	1.52727	13.228	ROBO2;NRP1;SH3KBP1;IRS2;VLDLR;GLI2;ROBO1;SHH;KIF5B;GRB10;TNR;TNFRSF8;NRCAM;EPHB2;EPHB3;EPHA5;DCC;WNT5A;PRKCA;UNC5C;GFRA3;ISL1;GFRA2;CREB1;DOK4;DOK5;PARD3;MAP1B;SRC;PLPPR4;NRXN1;SEMA3A;NRXN3;CXCR4;EFNA5;RAP1GAP;FAM129B;EFNB2;PARD6B;RELN;SLITRK1;SLITRK6;SLITRK5;OTX2;SLIT3;NCAM1;PLCG1;SLIT2;LINGO2;LGI1;NGFR;NTNG2;AUTS2;BDNF;WNT7A;CCK;POU4F1;LRFN2;LRFN5;DAB1;OGN;LRRN1;GRB2;CNTN4;FMOD
anterograde trans-synaptic signaling (GO:0098916)	0.000175048	0.0638049	0	0	1.50642	13.0312	GABRB3;GABRB2;SNAP25;GABRB1;KCNC4;NPY2R;GRIK4;HTR2C;GRIK1;GRIK2;HTR2A;GRM1;GRM3;GABRR2;HTR6;GRM5;HTR7;GRM4;GRM7;DLGAP1;UNC13B;UNC13C;TACR1;OPRM1;GABRG3;SYN2;GABRG2;CACNB4;MTNR1B;KCNQ3;UTS2;HAP1;CHRNA1;GRIA1;GRIA2;CHRNA7;NRXN1;NRXN2;CACNA1E;GABARAP;GLRA1;SDCBP;GRIN2A;PROKR2;NPBWR1;NPY;KCNMB2;PENK;KCNN1;MBP;NPTX1;ASIC2;GABBR2;DTNA;SYT1;GABRA5;KCNIP2;GABRA4;HTR1A;OPRK1;PCDHB12;RIT2;DLG2;NOVA1;GPR149…
cell-cell junction organization (GO:0045216)	0.0001991	0.067734	0	0	1.96489	16.7442	CDH9;CDH8;CDH7;CDH6;CDH4;PARD6B;CDH3;CDH2;CDH20;CDH22;CDH26;CD177;RAB8B;CADM1;CADM2;SDK1;CDH11;CDH13;PKP4;TLN2;CDH15;CDH17;NECTIN3;CDH18;SDK2;CDH19;NECTIN1
axon guidance (GO:0007411)	0.000213589	0.0681215	0	0	1.62498	13.7334	ROBO2;NRP1;SH3KBP1;PTPRM;IRS2;VLDLR;GLI2;ROBO1;SHH;KIF5B;GRB10;TNR;TNFRSF8;PLXNC1;EPHB2;EPHB3;EPHA5;EPHA4;DCC;WNT5A;PRKCA;UNC5C;GFRA3;GFRA2;CREB1;DOK4;DOK5;SRC;NRXN1;SEMA3A;NRXN3;CXCR4;EFNA5;RAP1GAP;FAM129B;EFNB2;RELN;OTX2;SLIT3;NCAM1;PLCG1;SLIT2;LGI1;NGFR;BDNF;VEGFA;DAB1;GRB2;CNTN4
central nervous system neuron differentiation (GO:0021953)	0.000327043	0.0981705	0	0	2.45612	19.7114	NTRK2;GRID2;AGTPBP1;KNDC1;PROX1;ISL1;PHOX2B;NR4A2;LMX1A;MAP2;NPY;SPOCK1;CTNNB1;MDGA2;MDGA1
synapse assembly (GO:0007416)	0.000335733	0.0951804	0	0	1.99608	15.9671	KIRREL3;GPM6A;GRID2;NLGN1;DSCAM;BDNF;NRXN1;WNT5A;NRXN2;WNT7A;PCDHB12;POU4F1;PCDH17;DNM3;SDK1;CDH2;FLRT3;SLITRK1;SLITRK6;NRCAM;PCDHB4;SHANK2;SDK2;ADGRL3
dopaminergic neuron differentiation (GO:0071542)	0.000365653	0.0982067	0	0	2.88184	22.8064	FOXA1;NR4A2;SHH;LMX1A;EN1;CTNNB1;OTX2;PHOX2B;VEGFA;FOXA2;PITX3
sprouting angiogenesis (GO:0002040)	0.000675294	0.172301	0	0	2.14352	15.6485	SEMA5A;NRP1;CCBE1;ANGPT1;LOXL4;SEMA3E;NRARP;PARVA;FGF2;ROBO1;VEGFA;EFNB2;BMP4;BMPER;KDR;PTK2B;CDH13;SLIT2
negative regulation of cell differentiation (GO:0045596)	0.000833041	0.202429	0	0	1.57192	11.1456	FOXA1;TRIO;TWIST2;RORA;RORB;GATA3;ADAMTS12;LIMD1;ZFP36L2;EGFR;ARNTL;SHH;EFEMP1;TNN;CHADL;NOCT;NPHP3;PTK2B;ITGAV;RUNX1T1;ABCA1;ANKRD26;MYOCD;JAG1;SKOR2;ABCA5;PTCH1;WNT5A;ESRRB;NOG;AXIN1;AXIN2;WNT9A;USF3;GDF5;MEIS2;HOPX;IL6;COL5A1;ZADH2;COL5A2;PDCD4;TRIB3;ANP32B;FOXA2
neuron differentiation (GO:0030182)	0.00104085	0.241431	0	0	1.58322	10.8731	FOXA1;ALK;MTPN;TENM2;ATP8A2;TENM3;TENM4;MYT1L;WNT8A;RORB;ASCL1;HS6ST1;GLI2;SHH;MAPK8;SPOCK1;OTX2;PITX2;PITX3;WNT4;EPHA5;NTRK2;SKOR2;WNT5B;WNT5A;DCLK2;EN1;WNT7A;SOX11;WNT9A;PROX1;POU3F2;PHOX2B;RUNX1;VEGFA;NR4A2;PTPRD;MAPK10;LMX1A;CTNNB1;ITM2C;FOXA2
protein O-linked glycosylation via serine (GO:0018242)	0.00105326	0.233686	0	0	2.61986	17.9614	GALNT5;GALNT14;GALNT13;POGLUT1;GALNT3;GALNT16;GALNT2;GALNT17;GALNTL5;GALNTL6;GALNT9
neuron development (GO:0048666)	0.00118804	0.252606	0	0	1.56464	10.5385	ALK;GPM6A;CNTNAP2;TENM2;NLGN1;ATP8A2;TENM3;TENM4;MYT1L;PTPRM;BICDL1;STMN4;FRY;ASCL1;HS6ST1;GLI2;CDH4;MAPK8;FLRT3;MAP2;NPY;TMEM108;MICALL2;SH3GL2;EPHA5;LGI1;GRXCR1;NTRK2;SKOR2;WHRN;POU3F2;POU4F1;PHOX2B;RUNX1;MAPK10;ADCYAP1;IL6;GPRIN1;CDH11;RAPGEF2;CNTN4;ATXN10;MAPRE2
regulation of chemokine-mediated signaling pathway (GO:0070099)	0.0012751	0.260273	0	0	4.36643	29.1011	EDN1;PADI2;SLIT3;SLIT2;ROBO1
heparan sulfate proteoglycan biosynthetic process, enzymatic modification (GO:0015015)	0.0012751	0.250262	0	0	4.36643	29.1011	HS3ST5;HS6ST1;HS6ST2;HS2ST1;HS6ST3
positive regulation of neurogenesis (GO:0050769)	0.00151609	0.286541	0	0	1.82251	11.831	SEMA3A;SOX11;OPRM1;NGF;ASCL1;VEGFA;NIPBL;GPRC5B;BRINP2;BMP2;ZEB1;BRINP1;VWC2;RAPGEF2;CTNNB1;NRCAM;TCF4;ARHGEF2;DISC1;ECT2;NKX2-5;BRINP3;TRIM32;ATOH1
oligosaccharide biosynthetic process (GO:0009312)	0.00173018	0.315325	0	0	2.22291	14.1367	B3GALNT1;GALNT14;GALNT5;GALNT13;GALNT16;GALNT3;GALNT2;GALNT17;B3GALT2;B3GALT1;GALNTL5;GALNTL6;GALNT9;ST6GALNAC6
positive regulation of neuron differentiation (GO:0045666)	0.00202579	0.356469	0	0	1.65746	10.2792	SCARB2;TENM3;PLPPR5;ASCL1;BRINP2;BRINP1;RELN;FGF20;PTK2B;NRCAM;NKX2-5;ECT2;BRINP3;ATOH1;NTRK2;CAMK1D;WNT5A;MAGI2;SOX11;PROX1;NGF;BMP2;GPRC5B;ZEB1;RIT2;VWC2;RAPGEF2;TCF4;PRKD1;ARHGEF2;TRIM32
cell junction assembly (GO:0034329)	0.00210752	0.358489	0	0	1.86498	11.4925	CDH9;GRHL2;CDH8;CDH7;CDH6;CDH4;PARD6B;CDH3;CDH2;CDH20;CDH11;CDH22;CDH13;FLNA;CTNNB1;PKP4;TLN2;CDH15;CDH26;CDH18;CDH19
positive regulation of synaptic transmission (GO:0050806)	0.00229031	0.377014	0	0	1.79871	10.9345	UNC13B;SLC24A2;LGI1;NLGN1;CLSTN2;TSHZ3;SYT1;CHRNA7;NRXN1;WNT7A;GRIK2;RIMS1;GRIN2A;RELN;GPRIN1;NMU;KCTD13;PTK2B;HAP1;EPHB2;CACNG3;SHANK2;CACNG5
homocysteine metabolic process (GO:0050667)	0.00237501	0.37874	0	0	3.49314	21.1082	MTRR;CPS1;CBS;MTHFR;NOX4;MUT
cell-cell junction assembly (GO:0007043)	0.00243215	0.376098	0	0	1.72446	10.3795	PATJ;PARD6G;CDH9;CDH8;CDH7;CDH6;CDH4;PARD6B;CDH3;CDH2;CDH20;GJA5;CDH22;MICALL2;CDH26;ECT2;PRKCA;GRHL2;PARD3;CDH11;CDH13;PKP4;TLN2;CDH15;CDH18;CDH19
regulation of synaptic transmission, glutamatergic (GO:0051966)	0.00264481	0.396954	0	0	1.97945	11.7483	NLGN1;TSHZ3;SYT1;NRXN1;GRIK3;GRIK1;GRM1;GRM3;GRM5;GRM4;RELN;GRM7;CDH2;PTK2B;CACNG3;SHANK2;CACNG5
protein O-linked glycosylation via threonine (GO:0018243)	0.00282667	0.412129	0	0	2.4951	14.6429	GALNT5;GALNT14;GALNT13;GALNT3;GALNT16;GALNT2;GALNT17;GALNTL5;GALNTL6;GALNT9
cardiac right ventricle morphogenesis (GO:0003215)	0.00293987	0.416727	0	0	3.0565	17.8175	JAG1;HEY2;TBX20;GATA4;GATA3;NKX2-5;ISL1
potassium ion transport (GO:0006813)	0.00334881	0.461864	0	0	1.80384	10.2803	KCNG1;KCNJ6;ABCC8;KCNIP2;KCNB2;KCNC4;KCNA2;KCNJ15;KCNA4;KCNAB1;KCNA5;KCNA6;AQP1;KCNV1;CHORDC1;KCNMA1;KCNMB2;KCNN1;KCNJ2;KCNH1;KCNJ3
regulation of peptidyl-tyrosine phosphorylation (GO:0050730)	0.00356991	0.479402	0	0	1.66438	9.37914	NRP1;CSF3;SRC;IL23R;EFNA5;SAMSN1;GATA1;EGFR;THBS4;GHR;FGF7;RELN;PTK2B;ANGPT4;EPHA7;ANGPT1;HGF;MIF;VEGFA;PDCL3;IL6;RAP2B;BANK1;PTPN6;ARHGEF2;CD44;FGF10
neuron fate specification (GO:0048665)	0.00375763	0.491671	0	0	3.74266	20.8989	MYT1L;ASCL1;POU3F2;ISL1;POU4F1
positive regulation of neurological system process (GO:0031646)	0.00375763	0.47938	0	0	3.74266	20.8989	TENM4;MYRF;PARD3;DICER1;CARTPT
positive regulation of keratinocyte proliferation (GO:0010838)	0.00375763	0.467687	0	0	3.74266	20.8989	FGF7;CDH3;STXBP4;REG3G;FGF10
positive regulation of embryonic development (GO:0040019)	0.00379141	0.460656	0	0	2.30548	12.8531	PHLDB1;SHH;TENM4;RBM19;RACK1;OTX2;GATA3;PLCB1;FAM129B;WNT4;FOXA2
regulation of neuron projection development (GO:0010975)	0.00423182	0.502209	0	0	1.54109	8.42227	SCARB2;KANK1;TENM3;SEMA3A;ULK4;PLPPR5;LPAR1;KNDC1;CAMSAP2;EFNB2;SIPA1L1;RELN;CDH2;TNFRSF8;SPOCK1;PTK2B;CSMD3;LRRC4C;EPHB3;MYLIP;EPHA4;NGFR;NTRK2;CAMK1D;DCC;WNT5A;PAQR3;MAGI2;RTN4RL2;SSH1;CCDC88A;RIT2;RAPGEF2;PRKD1;ITM2C
sulfur amino acid metabolic process (GO:0000096)	0.00430452	0.499227	0	0	2.38169	12.9757	MSRA;BHMT;AHCY;MTRR;CPS1;CBS;MTHFR;NOX4;ADO;MUT
protein localization to cell surface (GO:0034394)	0.00430452	0.488133	0	0	2.38169	12.9757	PTPRU;FGF7;ANGPT1;USP4;CTNNB1;FLNA;EMP2;PTPRK;CD177;FGF10
negative regulation of I-kappaB kinase/NF-kappaB signaling (GO:0043124)	0.00447229	0.496133	0	0	1.89522	10.2528	IL10;TLE1;USP10;FAF1;OTUD7A;TNFAIP3;RHOH;RORA;TANK;ESR1;PYCARD;PPM1A;CYLD;ZC3H12A;G3BP2;RIPK1;ZMYND11
carbohydrate biosynthetic process (GO:0016051)	0.0045303	0.491875	0	0	2.03767	10.9972	B3GALNT1;GALNT14;GALNT5;GALNT13;GALNT16;GALNT3;GALNT2;GALNT17;B3GALT2;B3GALT1;GALNTL5;GALNTL6;GALNT9;ST6GALNAC6
lung development (GO:0030324)	0.00465895	0.495304	0	0	2.16816	11.6408	BMP4;ERRFI1;CCDC39;SHH;TCF21;NPHP3;FOXJ1;SOX11;PROX1;GLI2;VEGFA;FGF10
positive regulation of excitatory postsynaptic potential (GO:2000463)	0.00479406	0.499267	0	0	2.48197	13.2547	RIMS1;NLGN1;RELN;CHRNA7;NRXN1;GPRIN1;WNT7A;PTK2B;SHANK2
regulation of heterotypic cell-cell adhesion (GO:0034114)	0.00479406	0.489282	0	0	2.48197	13.2547	IL10;FGG;GCNT2;APOA1;MBP;THY1;KLF4;MAP2K5;CD44
neuron projection fasciculation (GO:0106030)	0.00497963	0.498255	0	0	3.14383	16.6698	SEMA5A;EPHA4;NRCAM;CNTN4;EPHB2;EPHB3
kidney development (GO:0001822)	0.00514882	0.505278	0	0	1.74657	9.20267	ROBO2;TFAP2A;OSR2;TFAP2B;MME;WFS1;TCF21;PROX1;GATA3;PCSK5;GLI2;VEGFA;BMP4;SHH;NIPBL;SIX2;ITGA8;HAS2;NPHP3;WNT4;FGF10
sympathetic nervous system development (GO:0048485)	0.00518159	0.498899	0	0	2.61986	13.7874	NRP1;TFAP2B;SEMA3A;CTNNB1;SOX11;GATA3;ASCL1;PHOX2B
atrial septum development (GO:0003283)	0.00532541	0.503251	0	0	2.82139	14.7707	GJA5;HEY2;TBX20;NPHP3;GATA4;NKX2-5;ISL1
negative chemotaxis (GO:0050919)	0.00545254	0.505897	0	0	2.2168	11.5533	SEMA5A;SEMA5B;EPHA7;SEMA3D;SEMA3A;APOA1;SEMA3E;ITGAV;SLIT3;SLIT2;ROBO1
central nervous system development (GO:0007417)	0.00564875	0.514742	0	0	1.37633	7.12433	ROBO2;CNTNAP2;ANKLE2;GRIK1;HAPLN1;HAPLN2;AFF2;DMBX1;RPS6KA6;SHH;NIPBL;CDH2;NRCAM;SH3GL2;CDK5RAP2;EPHA7;SOX11;PROX1;EML1;BCAN;GPRIN1;IL1RAPL2;RARB;MAL;HAP1;PRKN;MYRF;SRC;AMIGO2;ADAM22;PCDH18;NPAS1;GRIN2A;RELN;ATXN1;PTPRZ1;PDGFC;ADAM23;SPOCK1;MBP;NPTX1;ASIC2;ATOH1;UTP3;CNTN6;PTCH1;WWP1;FOXJ1;ELP3;GRHL2;DCLK1;NR4A2;NMUR2;CNTN4;MDGA1;RAB3GAP1;NEUROG3
positive regulation of nervous system development (GO:0051962)	0.00595261	0.532915	0	0	1.81375	9.29351	GRID2;NLGN1;TENM4;CLSTN2;MYRF;BDNF;NRXN1;WNT7A;SOX11;DICER1;OPRM1;PTPRD;RELN;PARD3;DLG5;EPHB2;TRIM32;EPHB3
eye morphogenesis (GO:0048592)	0.00725734	0.638521	0	0	2.35787	11.6143	ALDH1A3;NIPBL;AGTPBP1;TENM3;EFEMP1;COL5A1;COL5A2;AXIN1;VEGFA
regulation of endothelial cell migration (GO:0010594)	0.00766104	0.662615	0	0	1.67063	8.13867	NRP1;ANGPT4;EDN1;ANGPT1;ANXA3;WNT5A;PTPRM;EMP2;PRKCA;PRCP;PROX1;GATA3;NR2F2;FGF1;VEGFA;BMP4;BMPER;ZC3H12A;KDR;PTK2B;PRKD1;SLIT2
positive regulation of nitrogen compound metabolic process (GO:0051173)	0.00816711	0.694613	0	0	2.46575	11.8544	MTPN;MAPK8;WFS1;CHRNA7;GATA3;KLF4;NFKB1;MAP2K5
lung epithelium development (GO:0060428)	0.00844577	0.706537	0	0	3.27482	15.6343	ERRFI1;FOXJ1;ASCL1;GRHL2;FGF10
excitatory synapse assembly (GO:1904861)	0.00844577	0.695142	0	0	3.27482	15.6343	NLGN1;GRID2;WNT5A;WNT7A;SHANK2
cell migration involved in sprouting angiogenesis (GO:0002042)	0.00891119	0.721806	0	0	2.61986	12.3669	EFNB2;NRP1;KDR;SLIT2;FGF2;ROBO1;VEGFA
regulation of gastrulation (GO:0010470)	0.00891119	0.710528	0	0	2.61986	12.3669	CRB2;PHLDB1;POGLUT1;TENM4;RACK1;OTX2;FOXA2
neuron cell-cell adhesion (GO:0007158)	0.00891119	0.699597	0	0	2.61986	12.3669	NLGN1;NRXN1;NINJ2;NRXN3;NRXN2;CNTN4;NCAM2
positive regulation of epithelial cell migration (GO:0010634)	0.00908364	0.70233	0	0	1.62856	7.65632	NRP1;ANGPT4;EDN1;ANGPT1;ANXA3;SRC;WNT5A;PRKCA;PROX1;GATA3;FGF1;VEGFA;BMP4;EPB41L4B;FGF7;ZC3H12A;KDR;PTK2B;PRKD1;PLCG1;DOCK1;RREB1;FGF10
regulation of hippo signaling (GO:0035330)	0.00919575	0.700386	0	0	2.85803	13.4013	DLG5;WWC2;SOX11;NF2;LIMD1;AJUBA
positive regulation of cell morphogenesis involved in differentiation (GO:0010770)	0.00929319	0.697399	0	0	1.71646	8.03041	ROBO2;NRP1;CARMIL1;NGFR;NTRK2;FGG;APOA1;OLFM4;NGF;ROBO1;PTPRD;CUX1;SLITRK1;FLNA;PLXNC1;SLIT2;DOCK1;CRK;RREB1
positive regulation of cell communication (GO:0010647)	0.0104465	0.772589	0	0	2.05846	9.38964	LGI1;RIMS1;EDN1;CLSTN2;SYT1;NMU;KCTD13;SOX11;GRIK2;GATA3;CARTPT
generation of neurons (GO:0048699)	0.0105774	0.77109	0	0	1.451	6.60065	GPM6A;NRP1;MTPN;MYT1L;SEMA3A;WNT8A;ASCL1;ARNTL;RELN;SPOCK1;NRCAM;DISC1;WNT4;NTRK2;TCF7L1;WNT5B;AUTS2;WNT5A;DCLK2;WNT7A;SOX11;NAV1;CCK;ELP3;WNT9A;PROX1;POU3F2;PHOX2B;RUNX1;NR4A2;PTPRD;RAPGEF2;CTNNB1;MDGA1;ITM2C;ADGRL3
regulation of interleukin-2 production (GO:0032663)	0.0105804	0.760444	0	0	2.24559	10.2147	ANXA1;NAV3;KAT5;PDE4D;PDE4B;TNFAIP3;TANK;MAP3K7;RUNX1
limb morphogenesis (GO:0035108)	0.0105804	0.749883	0	0	2.24559	10.2147	TFAP2B;MBNL1;SHH;NIPBL;MYH3;PTCH1;BMPR1B;PCSK5;GLI3
regulation of cation channel activity (GO:2001257)	0.0109823	0.767706	0	0	1.62357	7.32471	KCNG1;NLGN1;KCNE2;ACTN2;DAPK1;KCNIP2;STAC;PDE4D;KCNAB1;OPRM1;SHISA9;JPH1;SHISA6;CACNB4;RELN;PTK2B;DMD;CALM1;CACNG3;FGF12;SHANK2;CACNG5
renal system development (GO:0072001)	0.0113081	0.779797	0	0	1.68737	7.56318	TFAP2A;TFAP2B;MME;WFS1;PTCH1;TCF21;PROX1;GATA3;PCSK5;TBX18;GLI2;VEGFA;BMP4;SHH;SIX2;ITGA8;HAS2;NPHP3;WNT4
regulation of Wnt signaling pathway (GO:0030111)	0.0113882	0.774856	0	0	1.49019	6.66888	PRKN;AMER2;KANK1;LRP1;NXN;CTNND2;CXXC4;HMGXB4;FRZB;GRB10;RACK1;DISC1;SOX7;RSPO4;WWOX;TCF7L1;TLE1;AXIN1;NFATC1;SHISA2;SENP2;ESR1;HIC1;RUNX1;PPM1A;BMP2;MDFIC;DAAM2;CDK14;TRABD2B;TLR2
negative regulation of fat cell differentiation (GO:0045599)	0.0115568	0.775975	0	0	1.96489	8.76438	ANKRD26;IL6;TRIO;ZADH2;WNT5A;AXIN1;RORA;TRIB3;GATA3;ZFP36L2;ARNTL;RUNX1T1
divalent metal ion transport (GO:0070838)	0.011738	0.777912	0	0	1.5481	6.88117	RYR1;RYR2;CALCRL;TUSC3;CHRNA7;ATP2A3;PSEN2;CACNA1D;SELENOK;NALCN;CACNA1E;RYR3;CACNA1H;PANX1;NIPAL4;NIPAL1;NPY;CDH23;SLC39A8;CACNG3;SLC30A9;TRPC3;CACNA2D1;NIPA1;TRPV5;NMUR2
regulation of neuron differentiation (GO:0045664)	0.0120874	0.790795	0	0	1.55944	6.88585	NLGN1;ULK4;ASCL1;SOX2;BRINP2;BRINP1;NRCAM;ECT2;NKX2-5;NEPRO;BRINP3;ATOH1;CDK5RAP2;BDNF;SOX11;NGF;CCDC88A;GPRC5B;BMP2;ZEB1;VWC2;TCF4;ARHGEF2;CNTN4;TRIM32
blood vessel endothelial cell migration (GO:0043534)	0.0122751	0.792907	0	0	2.32876	10.247	EFNB2;NRP1;KDR;EMP2;SLIT2;FGF2;ROBO1;VEGFA
positive regulation of synaptic transmission, glutamatergic (GO:0051968)	0.0122751	0.782996	0	0	2.32876	10.247	NLGN1;RELN;TSHZ3;NRXN1;PTK2B;CACNG3;SHANK2;CACNG5
regulation of potassium ion transport (GO:0043266)	0.0123905	0.7806	0	0	1.89212	8.30797	DPP10;KCNE2;KCNIP1;KCNIP2;ACTN2;KCNIP4;KCNA5;CACNA1D;KCNAB1;ADRA2A;DPP6;KIF5B;PTK2B
modulation of excitatory postsynaptic potential (GO:0098815)	0.0125073	0.778348	0	0	2.09589	9.18302	RIMS1;NLGN1;RELN;CHRNA7;NRXN1;GPRIN1;TMEM108;PTK2B;WNT7A;SHANK2
regulation of embryonic development (GO:0045995)	0.0139834	0.859726	0	0	1.98748	8.48631	CRB2;GCM1;PHLDB1;RPS6KA6;NIPBL;POGLUT1;RBM19;OTX2;PLCB1;FAM129B;FOXA2
cardiac muscle cell action potential (GO:0086001)	0.0139834	0.849491	0	0	1.98748	8.48631	KCNE2;KCNIP2;CACNA2D1;CACNA1D;DMD;ATP1B1;FGF12;SLC8A1;KCNJ2;SCN1A;SCN2B
autonomic nervous system development (GO:0048483)	0.0139901	0.839898	0	0	2.4452	10.4396	NRP1;TFAP2B;SEMA3A;SOX11;GATA3;ASCL1;PHOX2B
G-protein coupled glutamate receptor signaling pathway (GO:0007216)	0.0139901	0.830131	0	0	2.4452	10.4396	GRM3;TRPM1;GRM5;GRM4;GRM7;GRIK3;GRM1
heparan sulfate proteoglycan biosynthetic process (GO:0015012)	0.0139901	0.82059	0	0	2.4452	10.4396	EXT2;NDST3;HS3ST5;HS6ST1;HS6ST2;HS2ST1;HS6ST3
macropinocytosis (GO:0044351)	0.0142927	0.828813	0	0	3.49314	14.8389	PYCARD;CARMIL1;MAPKAPK2;DOCK2
hindlimb morphogenesis (GO:0035137)	0.0142927	0.8195	0	0	3.49314	14.8389	TFAP2B;OSR2;WNT7A;AFF3
embryonic skeletal joint development (GO:0072498)	0.0142927	0.810394	0	0	3.49314	14.8389	OSR2;NOG;AXIN1;WNT9A
positive regulation of myelination (GO:0031643)	0.0142927	0.801489	0	0	3.49314	14.8389	TENM4;MYRF;PARD3;DICER1
regulation of saliva secretion (GO:0046877)	0.0142927	0.792777	0	0	3.49314	14.8389	TIFAB;OPRK1;FGF10;AQP1
blood vessel endothelial cell proliferation involved in sprouting angiogenesis (GO:0002043)	0.0142927	0.784253	0	0	3.49314	14.8389	BMP4;SEMA5A;BMPER;NRARP
embryonic skeletal joint morphogenesis (GO:0060272)	0.0142927	0.77591	0	0	3.49314	14.8389	OSR2;NOG;AXIN1;CTNNB1
trigeminal nerve development (GO:0021559)	0.0142927	0.767742	0	0	3.49314	14.8389	TFAP2A;TIFAB;ISL1;POU4F1
adenylate cyclase-inhibiting G-protein coupled glutamate receptor signaling pathway (GO:0007196)	0.0142927	0.759745	0	0	3.49314	14.8389	GRM5;GRM4;GRM7;GRM1
positive regulation of axon guidance (GO:1902669)	0.0142927	0.751912	0	0	3.49314	14.8389	SEMA5A;NRP1;DSCAM;VEGFA
positive regulation of T cell differentiation in thymus (GO:0033089)	0.0142927	0.74424	0	0	3.49314	14.8389	SHH;VNN1;IHH;GLI2
venous blood vessel morphogenesis (GO:0048845)	0.0142927	0.736722	0	0	3.49314	14.8389	CCBE1;TBX20;PROX1;VEGFA
positive regulation of interferon-gamma secretion (GO:1902715)	0.0142927	0.729355	0	0	3.49314	14.8389	CD2;PTPN22;LGALS9;RASGRP1
retinal ganglion cell axon guidance (GO:0031290)	0.0142927	0.722134	0	0	3.49314	14.8389	ROBO2;NRP1;PTPRM;SLIT2
axon development (GO:0061564)	0.0152198	0.761436	0	0	1.50503	6.29877	SEMA5A;PLPPR4;CAMSAP2;PARD6B;SLITRK1;SLITRK6;SLITRK5;NRCAM;SLIT3;SLIT2;EPHB2;EPHB3;LINGO2;NTNG2;DCC;WNT7A;RTN4RL2;CCK;POU4F1;LRFN2;LRFN5;PARD3;MAP1B;OGN;LRRN1;CNTN4;FMOD
axonal fasciculation (GO:0007413)	0.0154516	0.765531	0	0	2.61986	10.9249	SEMA5A;EPHA4;NRCAM;CNTN4;EPHB2;EPHB3
regulation of T cell differentiation in thymus (GO:0033081)	0.0154516	0.75817	0	0	2.61986	10.9249	BMP4;SHH;VNN1;IHH;FOXJ1;GLI2
eye photoreceptor cell differentiation (GO:0001754)	0.0154516	0.75095	0	0	2.61986	10.9249	AGTPBP1;TH;DSCAM;RORB;SDK2;VEGFA
cell differentiation in hindbrain (GO:0021533)	0.0154516	0.743865	0	0	2.61986	10.9249	GRID2;AGTPBP1;NOG;KNDC1;PROX1;PHOX2B
regulation of skeletal muscle cell differentiation (GO:2001014)	0.0160342	0.764699	0	0	2.91095	12.0311	MYOCD;UQCC2;NR1D2;KLHL41;ARNTL
sympathetic ganglion development (GO:0061549)	0.0160342	0.757618	0	0	2.91095	12.0311	NRP1;SEMA3A;CTNNB1;ASCL1;PHOX2B
negative regulation of heterotypic cell-cell adhesion (GO:0034115)	0.0160342	0.750667	0	0	2.91095	12.0311	IL10;APOA1;MBP;KLF4;MAP2K5
regulation of cell-cell adhesion involved in gastrulation (GO:0070587)	0.0160342	0.743843	0	0	2.91095	12.0311	IL10;APOA1;MBP;KLF4;MAP2K5
postsynaptic density organization (GO:0097106)	0.0160342	0.737142	0	0	2.91095	12.0311	NLGN1;NRXN1;TMEM108;NRXN2;SHANK2
regulation of interferon-gamma secretion (GO:1902713)	0.0160342	0.73056	0	0	2.91095	12.0311	CD2;ZC3H12A;PTPN22;LGALS9;RASGRP1
negative regulation of cell projection organization (GO:0031345)	0.016338	0.737814	0	0	1.78917	7.36112	KANK1;NGFR;MYLIP;EPHA4;DCC;SEMA3A;PAQR3;LPAR1;RTN4RL2;EFNB2;TNFRSF8;SPOCK1;SPRY2;ITM2C
positive regulation of synapse assembly (GO:0051965)	0.0169165	0.757234	0	0	2.01528	8.22125	PTPRD;NLGN1;GRID2;CLSTN2;BDNF;NRXN1;DLG5;WNT7A;EPHB2;EPHB3
muscle tissue morphogenesis (GO:0060415)	0.0177158	0.78612	0	0	2.2062	8.89825	BMP2;HEY2;TBX20;PROX1;NKX2-5;MYOM2;TTN;MYLK
gamma-aminobutyric acid signaling pathway (GO:0007214)	0.0177158	0.779343	0	0	2.2062	8.89825	GABRB3;GABBR2;GABRB2;GABRB1;GABRA5;GABRA4;GABRG3;GABRG2
cellular response to growth factor stimulus (GO:0071363)	0.0181998	0.79379	0	0	1.39474	5.58783	NRP1;URI1;ADAMTS12;ZFP36L2;EGFR;KDR;RACK1;HAS2;CPNE3;PLCG1;SOX6;MAP2K5;WNT4;WWOX;NTRK2;ANXA1;HGF;NTRK3;WNT5A;MAGI2;WNT7A;MAPK14;KLF4;PHOX2B;ACVR2A;VEGFA;EEF1A1;BMP4;BMP2;GAREM1;MAPKAPK2;RAPGEF2;CTNNB1;PRKD1;BMPR1B;VSTM2A;CD44
monovalent inorganic cation transport (GO:0015672)	0.0184033	0.795866	0	0	1.46107	5.83732	KCNG1;KCNC4;KCNA2;SLC5A11;KCNA4;KCNA5;SLC5A1;KCNA6;SLC4A4;AQP1;KCNV1;CHORDC1;KCNMB2;KCNN1;ASIC2;SCN3A;KCNJ2;KCNH1;SCN1A;KCNJ3;KCNJ6;ABCC8;KCNIP2;KCNB2;KCNJ15;KCNAB1;SLC9B2;SCNN1B;KCNMA1
embryonic limb morphogenesis (GO:0030326)	0.0193391	0.829305	0	0	1.84931	7.2967	TFAP2A;OSR2;SHH;NIPBL;MBNL1;MYH3;PTCH1;NOG;WNT7A;CTNNB1;AFF3;GLI3
regulation of interleukin-6 production (GO:0032675)	0.0203072	0.863564	0	0	1.74657	6.80601	IL10;AFAP1L2;WNT5A;TNFAIP3;ISL1;MAPK13;PYCARD;IL6;ZC3H12A;MAPKAPK2;BPI;ARHGEF2;TLR4;TLR2
regulation of smooth muscle contraction (GO:0006940)	0.0204513	0.862506	0	0	2.05032	7.97516	CHRM3;MYOCD;KCNB2;NMU;PLCE1;NMUR2;PROK2;TACR1;ADRA1B
neuron projection morphogenesis (GO:0048812)	0.0215689	0.902183	0	0	1.35011	5.1797	GPM6A;CNTNAP2;NLGN1;CTNND2;PLPPR4;WASL;NYAP2;PARD6B;FLRT3;MAP2;SLITRK1;BTBD3;SLITRK6;MAP6;SLITRK5;NRCAM;SLIT3;SLIT2;EPHB2;EPHB3;LINGO2;NTNG2;BDNF;DCC;RHOH;WNT7A;CCK;DICER1;NGF;POU4F1;DCLK1;LRFN2;LRFN5;PARD3;MAP1B;OGN;CTNNB1;LRRN1;TNIK;CNTN4;FMOD;SHANK2
metal ion transport (GO:0030001)	0.0218608	0.906957	0	0	1.45259	5.55336	KCNG1;KCNC4;KCNA2;SLC5A11;KCNA4;KCNA5;SLC5A1;KCNA6;SLC4A4;AQP1;KCNV1;CHORDC1;KCNMB2;KCNN1;SCN3A;KCNJ2;KCNH1;SCN1A;KCNJ3;KCNJ6;ABCC8;KCNIP2;KCNB2;KCNJ15;KCNAB1;SLC9B2;SCNN1B;KCNMA1
adenylate cyclase-inhibiting G-protein coupled receptor signaling pathway (GO:0007193)	0.0230428	0.948286	0	0	1.58023	5.95811	P2RY12;CHRM3;PSAPL1;LPAR1;HTR1A;OPRK1;ADCY2;ADCY8;GRM1;ADRA2A;GNAI1;AKAP12;GRM5;GRM4;HTR7;GRM7;GNAT3;RGS1;FLNA
regulation of production of miRNAs involved in gene silencing by miRNA (GO:1903798)	0.0241313	0.985135	0	0	2.41833	9.00646	BMP4;NCOR2;LIN28A;ZC3H12A;ESR1;EGFR
neuron fate commitment (GO:0048663)	0.0241313	0.977317	0	0	2.41833	9.00646	SHH;MYT1L;ASCL1;POU3F2;ISL1;POU4F1
regulation of NMDA receptor activity (GO:2000310)	0.0241313	0.969621	0	0	2.41833	9.00646	NLGN1;RELN;DAPK1;PTK2B;OPRM1;EPHB2
regulation of synapse assembly (GO:0051963)	0.0244453	0.974566	0	0	1.79647	6.66728	ROBO2;PTPRD;NLGN1;GRID2;CLSTN2;BDNF;NRXN1;DLG5;WNT7A;EPHB2;EPHB3;TLR2
peptidyl-tyrosine modification (GO:0018212)	0.0245591	0.971513	0	0	1.64383	6.09315	EPHA4;SRC;DYRK1A;EGFR;HCK;FER;EFEMP1;RELN;ABI2;ERBB4;KIT;KDR;PTK2B;PTPN6;EPHB2;FGFR3
heparan sulfate proteoglycan metabolic process (GO:0030201)	0.0246881	0.969104	0	0	2.09589	7.75778	EXT2;NDST3;HS3ST5;HS6ST1;HS3ST4;HS6ST2;HS2ST1;HS6ST3
embryonic digestive tract development (GO:0048566)	0.0246881	0.961707	0	0	2.09589	7.75778	NIPBL;SIX2;TCF21;RARB;SOX11;PCSK5;GLI3;GLI2
heterophilic cell-cell adhesion via plasma membrane cell adhesion molecules (GO:0007157)	0.0248456	0.960507	0	0	1.67225	6.17909	CRB2;TENM2;NLGN1;GRID2;TENM3;TENM4;CADM1;CADM2;SMAGP;AMIGO2;PTPRD;CD6;FAT4;NECTIN3;NECTIN1
ganglion development (GO:0061548)	0.0270889	1	0	0	2.61986	9.4541	NRP1;SEMA3A;CTNNB1;ASCL1;PHOX2B
peptidyl-lysine dimethylation (GO:0018027)	0.0270889	1	0	0	2.61986	9.4541	SUV39H2;SETD2;SETD3;SETMAR;ASH1L
forelimb morphogenesis (GO:0035136)	0.0270889	1	0	0	2.61986	9.4541	TFAP2A;TFAP2B;OSR2;NIPBL;WNT7A
positive regulation of glial cell differentiation (GO:0045687)	0.0270889	1	0	0	2.61986	9.4541	BMP2;TENM4;SERPINE2;CXCR4;DICER1
positive regulation of cardiac muscle cell differentiation (GO:2000727)	0.0270889	1	0	0	2.61986	9.4541	EFNB2;BMP4;EDN1;MYOCD;AKAP6
regulation of alpha-beta T cell differentiation (GO:0046637)	0.0283394	1	0	0	2.99412	10.6696	SHH;IHH;PRDM1;GLI3
negative regulation of cardiocyte differentiation (GO:1905208)	0.0283394	1	0	0	2.99412	10.6696	BMP2;HEY2;SOX6;EGFR
cellular response to histamine (GO:0071420)	0.0283394	1	0	0	2.99412	10.6696	GABRB3;GABRB2;GABRB1;GABRG2
response to caffeine (GO:0031000)	0.0283394	1	0	0	2.99412	10.6696	RYR1;RYR2;RYR3;SLC8A1
sensory organ morphogenesis (GO:0090596)	0.0283394	1	0	0	2.99412	10.6696	NIPBL;COL5A1;COL5A2;GLI3
positive regulation of gastrulation (GO:2000543)	0.0283394	1	0	0	2.99412	10.6696	TENM4;RACK1;OTX2;FOXA2
regulation of Cdc42 protein signal transduction (GO:0032489)	0.0283394	1	0	0	2.99412	10.6696	ABCA1;NRP1;RIT2;APOA1
cellular response to caffeine (GO:0071313)	0.0283394	0.997352	0	0	2.99412	10.6696	RYR1;RYR2;RYR3;SLC8A1
retrograde axonal transport (GO:0008090)	0.0283394	0.990521	0	0	2.99412	10.6696	DST;TMEM108;HAP1;MGARP
cardiac atrium morphogenesis (GO:0003209)	0.0297129	1	0	0	2.15753	7.58625	NOG;HEY2;TBX20;GATA4;PROX1;NKX2-5;ISL1
cardiac muscle cell contraction (GO:0086003)	0.0297129	1	0	0	2.15753	7.58625	KCNE2;CACNA2D1;CACNA1D;FGF12;KCNJ2;SCN1A;SCN2B
positive regulation of signaling (GO:0023056)	0.0304728	1	0	0	1.74657	6.09715	LGI1;RIMS1;EDN1;CLSTN2;ANXA2;SYT1;NMU;KCTD13;SOX11;GRIK2;GATA3;CARTPT
positive regulation of MAP kinase activity (GO:0043406)	0.0339528	1	0	0	1.30253	4.40617	ALK;CHRNA7;MAP3K7CL;CXCR4;FGF1;FGF2;RASGRP1;TANK;EGFR;ROBO1;GHR;GRM4;PDGFC;PLCE1;PROK2;TNFSF11;PLCG1;MAP3K6;MAP3K7;MAP2K5;MAP2K6;MAP2K4;EDN1;NTRK3;WNT5A;NRG1;CARTPT;NGF;MAPK14;ADRA2A;VEGFA;BMP4;BMP2;MADD;MAPKAPK2;KIT;NEK10;TAB2;UBE2V1;MAP3K13;MAP3K14;TLR4;CRK;FGF10
positive regulation of endothelial cell migration (GO:0010595)	0.0352419	1	0	0	1.49706	5.00845	SEMA5A;NRP1;ANGPT4;EDN1;ANGPT1;ANXA3;WNT5A;PRKCA;PROX1;GATA3;FGF1;FGF2;VEGFA;BMP4;ZC3H12A;KDR;PTK2B;PRKD1;PLCG1;PLPP3
neuropeptide signaling pathway (GO:0007218)	0.0352419	1	0	0	1.49706	5.00845	GRP;OPRK1;SORCS1;OPRM1;CARTPT;GPR84;SORCS3;QRFP;SORCS2;ADCYAP1;GLRA1;PROKR2;NPBWR1;NPY;GALR1;PENK;NMU;GPR149;RAPGEF2;NMUR2
branching involved in blood vessel morphogenesis (GO:0001569)	0.0355464	1	0	0	2.24559	7.49336	NRP1;SHH;CTNNB1;SEMA3E;NRARP;VEGFA
mitotic cell cycle arrest (GO:0071850)	0.0355464	1	0	0	2.24559	7.49336	PNPT1;DUSP1;MAGI2;CDC14A;CDC14B;MCPH1
glial cell differentiation (GO:0010001)	0.0356359	1	0	0	1.8863	6.28967	SOX2;RELN;MYRF;PTPRZ1;CDH2;ADGRG6;SOX11;PHOX2B;FGF10
respiratory tube development (GO:0030323)	0.0356359	1	0	0	1.8863	6.28967	BMP4;CCDC39;SHH;TCF21;NPHP3;PROX1;PCSK5;GLI2;VEGFA
negative regulation of epithelial cell apoptotic process (GO:1904036)	0.0369056	1	0	0	1.8068	5.96134	SEMA5A;CAST;TCF7L2;ANGPT1;WFS1;FGG;KDR;TNFAIP3;GATA3;NFE2L2
embryonic organ morphogenesis (GO:0048562)	0.0374598	1	0	0	1.74657	5.7366	RYR2;OSR2;ALDH1A3;NIPBL;EFEMP1;WDR60;SIX2;TBX20;AXIN1;TCF21;SOX11
activation of MAPKK activity (GO:0000186)	0.0374598	1	0	0	1.74657	5.7366	BMP4;MAP3K7CL;PLCG1;CARTPT;TNIK;MAP3K6;NGF;MAP3K13;MAP3K7;CRK;MAP3K14
dephosphorylation (GO:0016311)	0.039869	1	0	0	1.35219	4.35695	PTPRT;PTPRU;PLPPR1;CTDP1;PLPPR4;PLPPR5;PTPN21;PTPRM;PPP2R2A;PTPN22;PTPRK;CDC14B;PPP1CC;PPP6C;PPP3CA;DUSP10;PPP4R2;PTPRZ1;LHPP;PTPRN2;FBXW11;DUSP1;DUPD1;SSH1;PTPRD;PPM1A;PLPP4;UBLCP1;PTPN6;PLPP3;FBP1;PTPN5
regulation of keratinocyte proliferation (GO:0010837)	0.0408097	1	0	0	2.03767	6.51816	FGF7;CDH3;STXBP4;REG3G;PTPRK;PRKD1;FGF10
action potential (GO:0001508)	0.0410114	1	0	0	1.55251	4.95857	SCARB2;CHRNA1;KCNE2;KCNB1;KCNA2;AKAP6;CACNA1D;NALCN;CACNA1E;CACNA1H;TPCN1;KCNMB2;DMD;SCN3A;KCNJ2;SCN1A
atrial septum morphogenesis (GO:0060413)	0.0419999	1	0	0	2.38169	7.55017	HEY2;TBX20;GATA4;NKX2-5;ISL1
regulation of integrin-mediated signaling pathway (GO:2001044)	0.0419999	1	0	0	2.38169	7.55017	FLNA;EMP2;PRKD1;TIMP1;CD177
regulation of short-term neuronal synaptic plasticity (GO:0048172)	0.0419999	1	0	0	2.38169	7.55017	GRIK2;SHISA9;RAB3GAP1;PPFIA3;SHISA6
positive regulation of heterotypic cell-cell adhesion (GO:0034116)	0.0419999	1	0	0	2.38169	7.55017	IL10;FGG;GCNT2;THY1;CD44
negative regulation of T cell differentiation (GO:0045581)	0.0419999	1	0	0	2.38169	7.55017	BMP4;IFNB1;IHH;FOXJ1;GLI3
synaptic transmission, GABAergic (GO:0051932)	0.0419999	1	0	0	2.38169	7.55017	GABRB2;GABRA5;GABRA4;GABRG3;GABRG2
postsynapse assembly (GO:0099068)	0.0419999	1	0	0	2.38169	7.55017	NLGN1;NRXN1;WNT5A;NRXN2;WNT7A
mesonephros development (GO:0001823)	0.0419999	1	0	0	2.38169	7.55017	BMP4;OSR2;GATA3;FGF1;FGF10
cellular response to nerve growth factor stimulus (GO:1990090)	0.0439097	1	0	0	1.90535	5.95541	NTRK2;BDNF;NTRK3;MAGI2;TMEM108;RAPGEF2;NGF;SH3GL2
negative regulation of nervous system development (GO:0051961)	0.0439097	1	0	0	1.90535	5.95541	ROBO2;ARHGEF15;RFX4;WNT5A;WNT7A;TNFRSF8;SORL1;TLR2
regulation of insulin secretion (GO:0050796)	0.043964	1	0	0	1.39013	4.3433	PRKN;SNAP25;IRS1;STXBP4;IRS2;CACNA1D;KCNA5;TRH;EFNA5;CACNA1E;ARNTL;EPHA5;TFAP2B;TCF7L2;UQCC2;ABCC8;KCNB1;BMP8A;PRKCA;MYRIP;ISL1;ADRA2A;MARCKS;MTNR1B;CLOCK;FOXA2
oligosaccharide metabolic process (GO:0009311)	0.044191	1	0	0	1.49706	4.66969	B3GALNT1;GALNT14;GALNT5;GALNT13;GALNT16;GALNT3;GALNT2;ST8SIA2;GALNT17;ST8SIA3;B3GALT2;B3GALT1;GALNTL5;GALNTL6;ST6GALNAC3;GALNT9;ST6GALNAC6;ST3GAL3
regulation of protein metabolic process (GO:0051246)	0.0460586	1	0	0	1.50975	4.64677	MTPN;LRP1;WFS1;FAF1;CHRNA7;BTBD11;GATA3;KLF4;SSH1;KBTBD4;SHH;MAPK8;BTBD3;IGF2BP1;GSAP;IGF2BP3;MAP2K5
regulation of wound healing (GO:0061041)	0.0461262	1	0	0	1.6952	5.21508	KANK1;ANXA1;CD109;TNFAIP3;REG3G;FGF2;CRK;ADRA2A;MYLK;AJAP1;FOXA2
neuron projection development (GO:0031175)	0.0471588	1	0	0	1.2864	3.92896	GPM6A;CNTNAP2;NLGN1;CTNND2;PTPRM;BICDL1;STMN4;WASL;FRY;NYAP2;CAMSAP2;CDH4;FLRT3;MAP2;NPY;TMEM108;MICALL2;EPHB2;SH3GL2;EPHB3;LGI1;EPHA4;GRXCR1;BDNF;WHRN;RHOH;APOA1;WNT7A;DICER1;NGF;POU4F1;DCLK1;ADCYAP1;IL6;GPRIN1;CDH11;RAPGEF2;TNIK;CNTN4;ATXN10;SHANK2
regulation of axonogenesis (GO:0050770)	0.0479319	1	0	0	1.52428	4.63073	ROBO2;EPHA4;NGFR;NTRK2;THY1;NGF;ROBO1;SSH1;SIPA1L1;CDH2;SLITRK1;NRCAM;PLXNC1;SLIT2;LRRC4C;EPHB3
positive regulation of macrophage differentiation (GO:0045651)	0.0482331	1	0	0	2.61986	7.94265	CSF1;IL34;PRKCA;RIPK1
regulation of positive chemotaxis (GO:0050926)	0.0482331	1	0	0	2.61986	7.94265	NTRK3;KDR;CDH13;VEGFA
negative regulation of hippo signaling (GO:0035331)	0.0482331	1	0	0	2.61986	7.94265	DLG5;WWC2;LIMD1;AJUBA
alpha-amino acid biosynthetic process (GO:1901607)	0.0482331	1	0	0	2.61986	7.94265	GATM;CPS1;ALDH18A1;BCAT1
cellular response to purine-containing compound (GO:0071415)	0.0482331	1	0	0	2.61986	7.94265	RYR1;RYR2;RYR3;SLC8A1
glomerular epithelial cell development (GO:0072310)	0.0482331	1	0	0	2.61986	7.94265	MYO1E;JAG1;MAGI2;FOXJ1
neuron projection extension involved in neuron projection guidance (GO:1902284)	0.0482331	1	0	0	2.61986	7.94265	NRP1;SEMA3A;SLIT3;SLIT2
axon extension involved in axon guidance (GO:0048846)	0.0482331	1	0	0	2.61986	7.94265	NRP1;SEMA3A;SLIT3;SLIT2
activation of MAPK activity (GO:0000187)	0.0490419	1	0	0	1.34352	4.05081	ALK;CHRNA7;CXCR4;FGF1;FGF2;GHR;GRM4;PLCE1;PROK2;RIPK1;MAP3K6;MAP3K7;MAP2K5;MAP2K6;SPAG9;MAP2K4;NTRK3;WNT5A;AXIN1;NRG1;MAPK14;BMP2;MDFIC;MADD;MAPKAPK2;KIT;TAB2;UBE2V1;TLR4;FGF10
glycosaminoglycan biosynthetic process (GO:0006024)	0.049156	1	0	0	1.37609	4.14582	HS3ST3A1;XYLT1;HS6ST1;HS6ST2;HS2ST1;DSEL;CHST15;GCNT2;HAS2;GPC6;ST3GAL3;CHST9;GALNT5;ANGPT1;B3GAT1;HS3ST5;HS3ST1;HS3ST2;BCAN;EXT2;UST;OGN;CHST1;FMOD;CHST2;B4GALT4
cardiac muscle cell differentiation (GO:0055007)	0.0499172	1	0	0	2.09589	6.28219	MYOCD;BMP2;NRG1;PROX1;NKX2-5;SLC8A1
endoderm development (GO:0007492)	0.0499172	1	0	0	2.09589	6.28219	DUSP1;KIF16B;TBX20;GATA4;LAMC1;SOX7
myeloid cell development (GO:0061515)	0.0499172	1	0	0	2.09589	6.28219	CSF3;ANXA2;SRC;KIT;GATA1;TLR2
membrane repolarization during cardiac muscle cell action potential (GO:0086013)	0.0499172	1	0	0	2.09589	6.28219	KCNE2;KCNIP2;KCNA5;ATP1B1;KCNJ2;KCNJ3
branching morphogenesis of an epithelial tube (GO:0048754)	0.0532827	1	0	0	1.5841	4.64481	NRP1;TCF21;SEMA3E;NRARP;FGF2;GLI2;VEGFA;BMP4;SHH;BMP2;CTNNB1;SLIT2;FGF10
negative regulation of lymphocyte activation (GO:0051250)	0.0542812	1	0	0	1.93042	5.62443	TNFAIP3;FOXJ1;PTPN22;SOX11;VTCN1;SAMSN1;PAG1
regulation of neuron migration (GO:2001222)	0.0542812	1	0	0	1.93042	5.62443	IGSF10;NIPBL;TNN;SEMA3A;ULK4;RAPGEF2;ARHGEF2
calcium ion transport into cytosol (GO:0060402)	0.0542812	1	0	0	1.93042	5.62443	TRPM1;RYR2;GRIN2A;CACNA2D1;GPRIN1;JPH1;SLC8A1
alpha-amino acid catabolic process (GO:1901606)	0.0548078	1	0	0	1.61222	4.68177	HPDL;MTRR;CBS;AADAT;HDC;HAAO;GOT2;SARDH;HMGCLL1;DDO;ACMSD;ACAT1
regulation of osteoblast differentiation (GO:0045667)	0.0554967	1	0	0	1.44282	4.17182	HGF;PTCH1;NOG;TWIST2;SUCO;SOX11;RORB;AXIN2;LIMD1;ACVR2B;ACVR2A;BMP4;BMP2;IL6;TNN;NOCT;PRKD1;BMPR1B;WNT4
negative regulation of cell-substrate adhesion (GO:0010812)	0.0560632	1	0	0	1.64677	4.74479	KANK1;JAG1;RASA1;GCNT2;SPOCK1;SEMA3E;PLG;AP1AR;NF2;EFNA5;AJAP1
regulation of cardiac muscle contraction (GO:0055117)	0.0560632	1	0	0	1.64677	4.74479	RYR2;RGS2;GJA5;PDE4D;ZC3H12A;PDE4B;TNNI3K;NKX2-5;ATP1B1;CALM1;SLC8A1
positive regulation of osteoblast differentiation (GO:0045669)	0.0560632	1	0	0	1.64677	4.74479	BMP4;BMP2;IL6;HGF;SUCO;SOX11;PRKD1;BMPR1B;ACVR2B;ACVR2A;WNT4
lamellipodium assembly (GO:0030032)	0.0564208	1	0	0	1.82251	5.23957	CARMIL1;CCDC88A;ABLIM1;GOLPH3;KIT;SPATA13;S1PR1;CDH13
alpha-amino acid metabolic process (GO:1901605)	0.0569076	1	0	0	1.69023	4.84475	GHR;GATM;MTRR;CPS1;CBS;AADAT;HDC;MTHFR;NOX4;MUT
negative regulation of Wnt signaling pathway (GO:0030178)	0.0570858	1	0	0	1.26476	3.62126	PRKN;AMER2;PSMD14;LRP1;NXN;LIMD1;MLLT3;CXXC4;GLI3;SOX2;PSMD7;HMGXB4;FRZB;GRB10;RACK1;NPHP3;NPHP4;NKX2-5;WNT4;WWTR1;WWOX;TCF7L2;TLE1;WNT5A;NOG;AXIN1;NFATC1;SHISA2;AXIN2;DKK2;HIC1;BICC1;PSMB8;SHISA6;DKK3;RBX1;CYLD;BMP2;PSMC4;HECW1;PSMC2;TRABD2B
positive regulation of substrate adhesion-dependent cell spreading (GO:1900026)	0.0571321	1	0	0	1.74657	4.99937	NRP1;CARMIL1;FGG;FLNA;APOA1;OLFM4;RREB1;CRK;DOCK1
positive regulation of ossification (GO:0045778)	0.058064	1	0	0	1.51146	4.30192	TFAP2A;OSR2;HGF;WNT5A;SUCO;SOX11;ACVR2B;SLC8A1;ACVR2A;BMP4;BMP2;IL6;PRKD1;BMPR1B;WNT4
negative regulation of mitotic cell cycle (GO:0045930)	0.0604979	1	0	0	1.52825	4.28697	IL10;BTG3;PNPT1;DUSP1;MAGI2;ZFP36L2;CDC14A;CDC14B;BMP4;BRINP2;BRINP1;CTNNB1;BRINP3;MCPH1
pulmonary valve morphogenesis (GO:0003184)	0.0609629	1	0	0	2.18322	6.10752	BMP4;JAG1;GJA5;HEY2;TBX20
negative regulation of chondrocyte differentiation (GO:0032331)	0.0609629	1	0	0	2.18322	6.10752	EFEMP1;CHADL;WNT9A;ADAMTS12;GDF5
eye photoreceptor cell development (GO:0042462)	0.0609629	1	0	0	2.18322	6.10752	TH;RORB;THY1;MAPRE2;VEGFA
glycosaminoglycan metabolic process (GO:0030203)	0.061159	1	0	0	1.46025	4.08034	CHST9;GALNT5;HS3ST3A1;HPSE2;B3GAT1;XYLT1;HS3ST5;HS6ST1;GNS;HS6ST2;HS3ST1;HS2ST1;HS3ST2;BCAN;EXT2;GCNT2;GPC6
regulation of tumor necrosis factor production (GO:0032680)	0.061159	1	0	0	1.46025	4.08034	IL10;CHRNA7;TNFAIP3;PTPN22;MIF;ISL1;RASGRP1;PYCARD;CD2;ZC3H12A;MAPKAPK2;BPI;RIPK1;LGALS9;ARHGEF2;TLR4;TLR2
actin cytoskeleton reorganization (GO:0031532)	0.061159	1	0	0	1.46025	4.08034	NRP1;ANXA1;AUTS2;GPR65;RHOH;PARVA;FRY;ANTXR1;FGF7;FER;SIPA1L1;KIT;MICALL2;S1PR1;FLNA;TNIK;FGF10
negative regulation of developmental process (GO:0051093)	0.0630427	1	0	0	1.42221	3.93091	PRKN;KANK1;SKOR2;ANXA2;FBXW7;FOXJ1;MIF;GATA3;HOPX;TBX18;ROBO1;BMP4;SHH;RPS6KA6;BMP2;ACVR1C;TIMP1;ANP32B;FGFR3
peptidyl-tyrosine phosphorylation (GO:0018108)	0.064044	1	0	0	1.39284	3.82777	EPHA4;IL15;SRC;DYRK1A;PRLR;EGFR;GHR;HCK;FER;EFEMP1;RELN;ABI2;ERBB4;KIT;KDR;PTK2B;PTPN6;GRB2;EPHB2;FGFR3;FRK
regulation of Rho protein signal transduction (GO:0035023)	0.0641494	1	0	0	1.4708	4.0396	ABCA1;RIPOR2;NRP1;KANK1;GPR17;GPR35;GPR65;CCDC125;ARAP2;LPAR1;APOA1;ABRA;ROBO1;RIT2;KCTD13;ARHGEF2
cell morphogenesis involved in neuron differentiation (GO:0048667)	0.0642624	1	0	0	1.35044	3.70667	PLPPR4;PARD6B;MAP2;SLITRK1;BTBD3;SLITRK6;MAP6;SLITRK5;NRCAM;SLIT3;SLIT2;LINGO2;NTNG2;DCC;WNT7A;CCK;POU4F1;LRFN2;LRFN5;PARD3;MAP1B;OGN;LRRN1;CNTN4;FMOD
calcium ion transmembrane import into cytosol (GO:0097553)	0.0673231	1	0	0	1.60102	4.31997	RYR1;RYR2;FAM155A;GRIN2A;CACNA2D1;GPRIN1;TRPV5;HTR2C;HTR2A;FGF2;RYR3
regulation of cell morphogenesis involved in differentiation (GO:0010769)	0.0673231	1	0	0	1.60102	4.31997	EPHA4;SIPA1L1;CDH2;ADGRB3;HECW2;HECW1;KNDC1;TNIK;LRRC4C;EPHB3;SSH1
dendritic spine morphogenesis (GO:0060997)	0.0673629	1	0	0	1.96489	5.30062	CTNND2;WNT7A;WASL;EPHB2;SHANK2;EPHB3
aorta morphogenesis (GO:0035909)	0.0673629	1	0	0	1.96489	5.30062	TFAP2B;JAG1;LRP1;HEY2;PROX1;MYLK
negative regulation of NF-kappaB import into nucleus (GO:0042347)	0.0673629	1	0	0	1.96489	5.30062	IL10;PPM1A;CYLD;FAF1;ZC3H12A;G3BP2
dendrite morphogenesis (GO:0048813)	0.0691397	1	0	0	1.63741	4.37455	MAP2;CHRNA7;CTNND2;BTBD3;MAP6;WNT7A;WASL;EPHB2;SHANK2;EPHB3
regulation of glutamate receptor signaling pathway (GO:1900449)	0.0691397	1	0	0	1.63741	4.37455	NLGN1;RELN;DAPK1;PTK2B;OPRM1;SHISA9;CACNG3;SHANK2;CACNG5;SHISA6
cyclic-nucleotide-mediated signaling (GO:0019935)	0.0691397	1	0	0	1.63741	4.37455	EPHA5;ADCYAP1;GUCY1B2;PDE4D;ADGRG6;RAPGEF2;AKAP6;ADCY2;DEFB1;ADCY8
regulation of potassium ion transmembrane transport (GO:1901379)	0.0691397	1	0	0	1.63741	4.37455	DPP10;DPP6;KCNE2;KCNIP1;KCNIP2;KCNIP4;FLNA;AKAP6;CACNA1D;KCNAB1
substrate adhesion-dependent cell spreading (GO:0034446)	0.0691397	1	0	0	1.63741	4.37455	NRP1;FER;ITGA4;MICALL2;ITGA8;ITGAV;PARVA;LAMC1;ANTXR1;EPHB3
positive regulation of T cell differentiation (GO:0045582)	0.0691397	1	0	0	1.63741	4.37455	SHH;DUSP10;SOCS1;VNN1;ZMIZ1;IL23R;IHH;GATA3;GLI3;GLI2
positive regulation of interleukin-2 production (GO:0032743)	0.070216	1	0	0	1.8339	4.87117	ANXA1;PDE4D;CD28;PDE4B;TANK;MAP3K7;RUNX1
mesoderm formation (GO:0001707)	0.070216	1	0	0	1.8339	4.87117	CRB2;ITGB1;SMAD2;TBX20;AXIN1;ITGA8;SNAI1
positive regulation of epithelial cell proliferation (GO:0050679)	0.0703494	1	0	0	1.32217	3.50941	SEMA5A;NRP1;STXBP4;NRARP;REG3G;LAMC1;FGF2;EGFR;THBS4;FGF7;CDH3;KDR;RREB1;OSR2;WNT5A;VEGFC;WNT7A;SOX11;PRKCA;PROX1;VEGFA;BMP4;PDCL3;BMP2;CDH13;PRKD1;FGF10
chondrocyte differentiation (GO:0002062)	0.0704571	1	0	0	1.68419	4.46775	BMP4;OSR2;BMP2;WNT5B;CREB3L2;WNT7A;BMPR1B;FGFR3;RUNX1
cardiac muscle cell action potential involved in contraction (GO:0086002)	0.0704571	1	0	0	1.68419	4.46775	RYR2;KCNE2;CACNA2D1;KCNA5;CACNA1D;FGF12;KCNJ2;SCN1A;SCN2B
receptor clustering (GO:0043113)	0.0709764	1	0	0	1.74657	4.6204	NLGN1;DLG2;ITGA4;NRXN1;MAGI2;NRXN2;FLNA;THY1
negative regulation of interleukin-6 production (GO:0032715)	0.0709764	1	0	0	1.74657	4.6204	IL10;SYT11;ZC3H12A;FOXJ1;TNFAIP3;PTPN22;BPI;TLR4
mammary gland development (GO:0030879)	0.0709764	1	0	0	1.74657	4.6204	OXTR;ERBB4;NRG1;PRL;PRLR;VEGFA;GLI2;WNT4
response to glucocorticoid (GO:0051384)	0.0709764	1	0	0	1.74657	4.6204	IL10;IL6;ANXA1;BCL2L11;SLIT3;SLIT2;ISL1;ZFP36L2
ear morphogenesis (GO:0042471)	0.0709764	1	0	0	1.74657	4.6204	TFAP2A;OSR2;NIPBL;TIFAB;WHRN;GSC;NOG;EPHB2
regulation of cell communication (GO:0010646)	0.0712649	1	0	0	1.40218	3.70364	GRIA1;RYR2;GRIA2;GRID2;NLGN1;ANXA1;BDNF;GRIK3;GRIK4;GRIK1;GRIK2;NGF;SAMSN1;SLC8A1;KBTBD4;RELN;GJA5;CRK;CDC42SE2
lactation (GO:0007595)	0.0739922	1	0	0	2.32876	6.06362	OXTR;ERBB4;PRLR;VEGFA
embryonic digestive tract morphogenesis (GO:0048557)	0.0739922	1	0	0	2.32876	6.06362	NIPBL;SIX2;TCF21;SOX11
embryonic forelimb morphogenesis (GO:0035115)	0.0739922	1	0	0	2.32876	6.06362	TFAP2A;OSR2;NIPBL;WNT7A
central nervous system neuron development (GO:0021954)	0.0739922	1	0	0	2.32876	6.06362	NTRK2;MAP2;NPY;RAPGEF2
response to muscle stretch (GO:0035994)	0.0739922	1	0	0	2.32876	6.06362	RYR2;DMD;SLC8A1;TTN
oogenesis (GO:0048477)	0.0739922	1	0	0	2.32876	6.06362	PIWIL2;MEI4;FMN2;TRIP13
pinocytosis (GO:0006907)	0.0739922	1	0	0	2.32876	6.06362	PYCARD;CARMIL1;MAPKAPK2;DOCK2
regulation of hair cycle (GO:0042634)	0.0739922	1	0	0	2.32876	6.06362	NIPBL;CDH3;CLOCK;ARNTL
detection of mechanical stimulus involved in sensory perception (GO:0050974)	0.0739922	1	0	0	2.32876	6.06362	COL11A1;KIT;PIEZO2;SCN1A
RNA destabilization (GO:0050779)	0.0739922	1	0	0	2.32876	6.06362	YTHDF3;PUM1;MEX3D;GIGYF2
neuronal ion channel clustering (GO:0045161)	0.0739922	1	0	0	2.32876	6.06362	CNTNAP2;KCNIP2;CNTN2;NRCAM
regulation of morphogenesis of an epithelium (GO:1905330)	0.0739922	1	0	0	2.32876	6.06362	SIX2;FGF1;ADAMTS12;AJAP1
regulation of substrate adhesion-dependent cell spreading (GO:1900024)	0.0768005	1	0	0	1.53358	3.93599	NRP1;KANK1;CARMIL1;FGG;FLNA;APOA1;AP1AR;EFNA5;OLFM4;RREB1;CRK;DOCK1
regulation of dendrite development (GO:0050773)	0.0799414	1	0	0	1.55775	3.93561	CAMK1D;DCC;ADGRB3;HECW2;HECW1;COBL;KNDC1;VLDLR;CSMD3;TNIK;CAMSAP2
negative regulation of Ras protein signal transduction (GO:0046580)	0.0799414	1	0	0	1.55775	3.93561	KANK1;RIPOR2;MAPKAP1;CCDC125;RASA1;RASA2;KCTD13;SPRY2;STAMBP;EPHB2;FBP1
positive regulation of protein kinase B signaling (GO:0051897)	0.0809457	1	0	0	1.27899	3.21534	SEMA5A;ITGB1;CSF3;HIP1;IRS1;SRC;IRS2;GATA3;FGF1;FGF2;FGF3;EGFR;MTDH;FGF7;ERBB4;FGF20;GCNT2;OSBPL8;TCF7L2;ANGPT1;HGF;NRG1;ESR1;VAV1;LIN28A;KIT;CD28;SPRY2;GRB2;FGFR3;FGF10
positive regulation of cell-cell adhesion (GO:0022409)	0.0829136	1	0	0	1.58779	3.95354	FOXA1;IL10;FGG;GCNT2;SIRPA;TNFSF11;THY1;PLPP3;CD44;FOXA2
regulation of neurotransmitter receptor activity (GO:0099601)	0.0829136	1	0	0	1.58779	3.95354	NLGN1;RELN;DAPK1;PTK2B;OPRM1;SHISA9;CACNG3;SHANK2;CACNG5;SHISA6
calcium ion transport (GO:0006816)	0.0829772	1	0	0	1.28773	3.2054	RYR1;SLC24A2;RYR2;CALCRL;SLC24A3;CHRNA7;PSEN2;ATP2A3;CACNA1D;SELENOK;NALCN;CACNA1E;SLC8A1;CACNA1H;RYR3;TRPM1;PANX1;NPY;CDH23;ITGAV;TRPM6;CACNG3;TRPM3;TRPC7;TRPC3;CACNA2D1;TRPV5;NMUR2;SLC24A5
very long-chain fatty acid biosynthetic process (GO:0042761)	0.0839827	1	0	0	2.01528	4.99213	ELOVL5;TECR;ELOVL6;TECRL;HACD4
positive regulation of endothelial cell chemotaxis (GO:2001028)	0.0839827	1	0	0	2.01528	4.99213	SEMA5A;KDR;PRKD1;FGF2;VEGFA
cardiocyte differentiation (GO:0035051)	0.0839827	1	0	0	2.01528	4.99213	MYOCD;BMP2;NRG1;PROX1;NKX2-5
positive regulation of muscle contraction (GO:0045933)	0.0839827	1	0	0	2.01528	4.99213	MYOCD;NMU;PROK2;TACR1;ADRA1B
regulation of transcription initiation from RNA polymerase II promoter (GO:0060260)	0.0839827	1	0	0	2.01528	4.99213	ATF7IP;PAXIP1;HEY2;NKX2-5;GTF2F2
negative regulation of cartilage development (GO:0061037)	0.0839827	1	0	0	2.01528	4.99213	EFEMP1;CHADL;WNT9A;ADAMTS12;GDF5
negative regulation of chemokine production (GO:0032682)	0.0839827	1	0	0	2.01528	4.99213	IL10;IL6;LGALS9;KLF4;MAP2K5
detection of calcium ion (GO:0005513)	0.0839827	1	0	0	2.01528	4.99213	RYR2;SYT1;KCNIP2;KCNMB2;CALM1
regulation of macromolecule biosynthetic process (GO:0010556)	0.0839827	1	0	0	2.01528	4.99213	MTPN;IFNB1;IGF2BP1;IGF2BP3;GATA3
aminoglycan biosynthetic process (GO:0006023)	0.0854024	1	0	0	1.48079	3.64331	GALNT5;HS3ST3A1;XYLT1;HS3ST5;HS6ST1;HS6ST2;HS3ST1;HS2ST1;HS3ST2;EXT2;B3GNT8;GCNT2;GPC6
positive regulation of transferase activity (GO:0051347)	0.08555	1	0	0	1.26212	3.10312	ALK;VAC14;CHRNA7;EGFR;ERBB4;KDR;NEK2;EPHB2;EPHB3;EPHA5;ARRDC4;EPHA4;NTRK2;EPHA7;EPHA6;FBXW7;LMO4;NTRK3;ARRDC3;PLK1;NEK7;PIFO;AXIN1;KLF4;GRHL2;SORL1;PKIB;KIT;ROR1;TRIB3;NAF1;FGFR3;SERINC5
respiratory system development (GO:0060541)	0.0855553	1	0	0	1.62612	3.99796	BMP4;CCDC39;SHH;TCF21;NPHP3;PROX1;PHOX2B;GLI2;VEGFA
lamellipodium organization (GO:0097581)	0.0876073	1	0	0	1.67671	4.08261	CARMIL1;CCDC88A;ABLIM1;GOLPH3;KIT;SPATA13;S1PR1;CDH13
regulation of DNA damage response, signal transduction by p53 class mediator (GO:0043516)	0.0876073	1	0	0	1.67671	4.08261	SPRED2;SPRED1;DYRK1A;SNAI1;MIF;PLA2R1;HIC1;CD44
response to alcohol (GO:0097305)	0.0876073	1	0	0	1.67671	4.08261	SMAD2;GLRA1;GRIN2A;TH;GPRIN1;PMVK;GOT2;CSN1S1
positive regulation of transcription initiation from RNA polymerase II promoter (GO:0060261)	0.0878993	1	0	0	1.84931	4.49672	PAXIP1;PSMC4;PSMC2;NKX2-5;ESR1;GTF2F2
positive regulation of striated muscle cell differentiation (GO:0051155)	0.0878993	1	0	0	1.84931	4.49672	EFNB2;EDN1;MYOCD;NRG1;PROX1;MAPK14
negative regulation of interleukin-8 production (GO:0032717)	0.0878993	1	0	0	1.84931	4.49672	IL10;ANXA1;PTPN22;BPI;KLF4;MAP2K5
positive regulation of hormone secretion (GO:0046887)	0.0878993	1	0	0	1.84931	4.49672	HCAR2;EDN1;GRP;FGG;SOX11;CARTPT
pharyngeal system development (GO:0060037)	0.0878993	1	0	0	1.84931	4.49672	BMP4;PTCH1;NOG;GATA3;NKX2-5;ISL1
positive regulation of calcium ion transmembrane transporter activity (GO:1901021)	0.0878993	1	0	0	1.84931	4.49672	RYR2;STAC3;AKAP6;HAP1;ATP1B1;CALM1
neurotrophin signaling pathway (GO:0038179)	0.0878993	1	0	0	1.84931	4.49672	NGFR;BDNF;MAGI2;RAPGEF2;HAP1;NGF
positive chemotaxis (GO:0050918)	0.0878993	1	0	0	1.84931	4.49672	SEMA5A;NRP1;FGF7;ANGPT1;VEGFA;FGF10
positive regulation of cartilage development (GO:0061036)	0.0878993	1	0	0	1.84931	4.49672	BMP4;BMP2;BMP1;BMPR1B;SOX6;GDF5
glycosphingolipid biosynthetic process (GO:0006688)	0.0878993	1	0	0	1.84931	4.49672	ST8SIA2;ST8SIA3;ST6GALNAC3;A4GALT;LARGE1;ST6GALNAC6
smooth muscle tissue development (GO:0048745)	0.0879297	1	0	0	2.61986	6.36945	BMP4;PROX1;MYLK
galactosylceramide metabolic process (GO:0006681)	0.0879297	1	0	0	2.61986	6.36945	GALC;B3GALT2;B3GALT1
purine ribonucleoside bisphosphate biosynthetic process (GO:0034036)	0.0879297	1	0	0	2.61986	6.36945	SLC35B3;PAPSS2;PAPSS1
peripheral nervous system neuron development (GO:0048935)	0.0879297	1	0	0	2.61986	6.36945	ISL1;POU4F1;RUNX1
regulation of dopamine metabolic process (GO:0042053)	0.0879297	1	0	0	2.61986	6.36945	PRKN;ITGAM;HTR1A
positive regulation of activin receptor signaling pathway (GO:0032927)	0.0879297	1	0	0	2.61986	6.36945	SMAD2;ACVR2B;ACVR2A
ventricular cardiac muscle cell development (GO:0055015)	0.0879297	1	0	0	2.61986	6.36945	HEY2;PROX1;NKX2-5
dendrite extension (GO:0097484)	0.0879297	1	0	0	2.61986	6.36945	AUTS2;TMEM108;SH3GL2
3'-phosphoadenosine 5'-phosphosulfate biosynthetic process (GO:0050428)	0.0879297	1	0	0	2.61986	6.36945	SLC35B3;PAPSS2;PAPSS1
aortic valve development (GO:0003176)	0.0879297	1	0	0	2.61986	6.36945	BMP4;TBX20;GATA3
rescue of stalled ribosome (GO:0072344)	0.0879297	1	0	0	2.61986	6.36945	NEMF;LTN1;RACK1
spinal cord dorsal/ventral patterning (GO:0021513)	0.0879297	1	0	0	2.61986	6.36945	RFX4;ASCL1;GLI2
lens fiber cell development (GO:0070307)	0.0879297	1	0	0	2.61986	6.36945	WNT5B;WNT7A;PROX1
response to UV-A (GO:0070141)	0.0879297	1	0	0	2.61986	6.36945	MME;CCND1;EGFR
aortic valve morphogenesis (GO:0003180)	0.0879297	1	0	0	2.61986	6.36945	BMP4;TBX20;GATA3
regulation of aldosterone biosynthetic process (GO:0032347)	0.0879297	1	0	0	2.61986	6.36945	BMP2;WNT4;DKK3
negative regulation of T cell differentiation in thymus (GO:0033085)	0.0879297	1	0	0	2.61986	6.36945	BMP4;IHH;FOXJ1
regulation of cell cycle checkpoint (GO:1901976)	0.0879297	1	0	0	2.61986	6.36945	FEM1B;CRY1;WDR76
regulation of cortisol biosynthetic process (GO:2000064)	0.0879297	1	0	0	2.61986	6.36945	BMP2;WNT4;DKK3
positive regulation of keratinocyte migration (GO:0051549)	0.0879297	1	0	0	2.61986	6.36945	EPB41L4B;FGF7;FGF10
imitative learning (GO:0098596)	0.0879297	1	0	0	2.61986	6.36945	CNTNAP2;NRXN1;NRXN2
positive regulation of kidney development (GO:0090184)	0.0879297	1	0	0	2.61986	6.36945	BMP4;SHH;NOG
mesenchymal cell differentiation involved in kidney development (GO:0072161)	0.0879297	1	0	0	2.61986	6.36945	SIX2;TCF21;WNT4
equilibrioception (GO:0050957)	0.0879297	1	0	0	2.61986	6.36945	CDH23;PCDH15;CLRN1
negative regulation of interleukin-6 secretion (GO:1900165)	0.0879297	1	0	0	2.61986	6.36945	SYT11;ZC3H12A;PTPN22
positive regulation of cellular extravasation (GO:0002693)	0.0879297	1	0	0	2.61986	6.36945	RIPOR2;PLVAP;THY1
vocal learning (GO:0042297)	0.0879297	1	0	0	2.61986	6.36945	CNTNAP2;NRXN1;NRXN2
transmembrane receptor protein tyrosine phosphatase signaling pathway (GO:0007185)	0.0879297	1	0	0	2.61986	6.36945	PTPRD;PTPRU;TRIO
mesodermal cell fate commitment (GO:0001710)	0.0879297	1	0	0	2.61986	6.36945	EYA2;SIX2;KLF4
positive regulation of deacetylase activity (GO:0090045)	0.0879297	1	0	0	2.61986	6.36945	MAPK8;PRKD1;VEGFA
negative regulation of keratinocyte differentiation (GO:0045617)	0.0879297	1	0	0	2.61986	6.36945	CDSN;REG3G;GRHL2
spinal cord motor neuron differentiation (GO:0021522)	0.0879297	1	0	0	2.61986	6.36945	TBX20;MDGA2;ISL1
activation of transmembrane receptor protein tyrosine kinase activity (GO:0007171)	0.0879297	1	0	0	2.61986	6.36945	ANGPT1;NRG1;PRLR
heparan sulfate proteoglycan biosynthetic process, polysaccharide chain biosynthetic process (GO:0015014)	0.0879297	1	0	0	2.61986	6.36945	EXT2;NDST3;HS2ST1
positive regulation of receptor binding (GO:1900122)	0.0879297	1	0	0	2.61986	6.36945	NRP1;ANXA2;BDNF
negative regulation of lymphocyte migration (GO:2000402)	0.0879297	1	0	0	2.61986	6.36945	RIPOR2;PADI2;WASL
negative regulation of bone resorption (GO:0045779)	0.0879297	1	0	0	2.61986	6.36945	IL6;TNFAIP3;CARTPT
negative regulation of glucocorticoid receptor signaling pathway (GO:2000323)	0.0879297	1	0	0	2.61986	6.36945	CRY1;CLOCK;ARNTL
inner ear receptor cell development (GO:0060119)	0.0879297	1	0	0	2.61986	6.36945	SLC4A7;GRXCR1;WHRN
phospholipase C-activating G-protein coupled receptor signaling pathway (GO:0007200)	0.0881085	1	0	0	1.32432	3.21703	CHRM3;GPR17;ACTN2;GPR35;GPR65;PTGER3;LPAR1;HTR2C;OPRK1;HTR2A;TACR1;OPRM1;GPR84;ADRA1B;GRPR;ESR1;GRM1;ADRA2A;MC3R;GRM5;P2RY6;PLCE1;NMUR2
embryonic skeletal system development (GO:0048706)	0.0886391	1	0	0	1.74657	4.23226	OSR2;WDR60;NOG;WNT5A;SOX11;WNT9A;PCSK5
hepaticobiliary system development (GO:0061008)	0.0886391	1	0	0	1.74657	4.23226	NIPBL;CEBPG;ARID5B;COBL;RARB;PROX1;WNT4
C-terminal protein amino acid modification (GO:0018410)	0.0892197	1	0	0	1.34188	3.24286	NTNG2;AGTPBP1;NRN1;CNTN5;NEGR1;NTM;LSAMP;RTN4RL2;THY1;AGBL4;VNN1;AGBL1;CD109;LYPD6B;ATG4C;CNTN3;CNTN4;MDGA2;MDGA1;TECTA;OPCML
negative regulation of neuron differentiation (GO:0045665)	0.0896241	1	0	0	1.3918	3.3572	MYLIP;EPHA4;KANK1;NGFR;DCC;SEMA3A;PAQR3;LPAR1;RTN4RL2;ASCL1;SOX2;EFNB2;TNFRSF8;SPOCK1;CNTN4;NEPRO;ITM2C
activation of protein kinase activity (GO:0032147)	0.0909781	1	0	0	1.19187	2.85707	ALK;MAP3K7CL;FGF1;FGF2;GHR;GRM4;PLCE1;PROK2;MAP3K6;PRKACB;MAP3K7;MAP2K4;STRADB;WNT5A;AXIN1;EMP2;NRG1;CARTPT;NGF;PRLR;ADRA2A;KIT;MADD;MAPKAPK2;UBE2V1;TNIK;TLR4;CRK;MAPKAP1;CHRNA7;CXCR4;ADCY2;ADCY8;TANK;PTK2B;PLCG1;CLSPN;ECT2;MAP4K3;MAP2K5;MAP2K6;OSBPL8;ANGPT1;NTRK3;MAPK14;VEGFA;BMP4;CCDC88A;BMP2;TAB2;MAP3K13;MAP3K14;FGF10
negative regulation of neuron projection development (GO:0010977)	0.093209	1	0	0	1.43835	3.41309	MYLIP;EPHA4;KANK1;NGFR;DCC;SEMA3A;PAQR3;LPAR1;RTN4RL2;THY1;EFNB2;TNFRSF8;SPOCK1;ITM2C
sensory perception of mechanical stimulus (GO:0050954)	0.0944972	1	0	0	1.34352	3.16961	TFAP2A;CLIC5;RIPOR2;GRXCR1;WHRN;WFS1;COL11A1;PCDH15;PAX3;CACNA1D;OTOR;NIPBL;GRM7;MYO3B;COL4A3;PIEZO2;CDH23;ROR1;TBL1X;CLRN1
regulation of kinase activity (GO:0043549)	0.0951086	1	0	0	1.29696	3.0514	ALK;VAC14;IRS2;EGFR;TTN;ERBB4;KDR;PLCE1;EPHB2;ECT2;EPHB3;EPHA5;EPHA4;NTRK2;EPHA7;EPHA6;LMO4;NTRK3;PIFO;EMP2;RBL2;RBL1;KIT;ROR1;FGFR3
epithelial tube morphogenesis (GO:0060562)	0.0982416	1	0	0	1.54109	3.57584	BMP4;RYR2;SHH;TBX20;CTNNB1;GATA3;SLIT2;GLI2;VEGFA;FGF10
O-glycan processing (GO:0016266)	0.100728	1	0	0	1.37039	3.1455	GALNT14;GALNT5;GALNT13;GALNT16;GALNT3;GALNT2;GALNT17;GXYLT2;B3GNT8;MUC2;GALNTL5;GCNT4;MUC15;GALNTL6;XXYLT1;GALNT9;ST3GAL3
positive regulation of neuron projection development (GO:0010976)	0.100739	1	0	0	1.29642	2.97558	CPNE9;SCARB2;ROBO2;NGFR;NTRK2;TENM3;CAMK1D;SYT1;WNT5A;MAGI2;PLPPR5;COBL;VLDLR;NGF;ROBO1;RIMS1;RELN;RIT2;SLITRK1;RAPGEF2;PTK2B;PLXNC1;PRKD1;SLIT2
regulation of cation transmembrane transport (GO:1904062)	0.10243	1	0	0	1.57192	3.58173	DPP10;DPP6;KCNE2;KCNIP1;KCNIP2;KCNIP4;CACNA1D;KCNAB1;FGF12
regulation of intracellular estrogen receptor signaling pathway (GO:0033146)	0.10243	1	0	0	1.57192	3.58173	FOXA1;UFL1;UFM1;GPAM;CNOT2;AXIN1;ESR1;ISL1;RUNX1
artery morphogenesis (GO:0048844)	0.10243	1	0	0	1.57192	3.58173	BMP4;NRP1;TFAP2B;JAG1;LRP1;GJA5;HEY2;NOG;VEGFA
digestive tract development (GO:0048565)	0.103704	1	0	0	1.46225	3.31377	CCDC39;NIPBL;KIT;COBL;RARB;GATA4;GATA3;GATA1;PCSK5;GLI3;GLI2;EPHB3
positive regulation of amyloid-beta formation (GO:1902004)	0.105261	1	0	0	2.09589	4.71849	EPHA4;LRRTM3;CHRNA7;GSAP
response to laminar fluid shear stress (GO:0034616)	0.105261	1	0	0	2.09589	4.71849	ABCA1;KLF4;MAP2K5;NFE2L2
nerve growth factor signaling pathway (GO:0038180)	0.105261	1	0	0	2.09589	4.71849	BDNF;MAGI2;RAPGEF2;NGF
cell differentiation involved in metanephros development (GO:0072202)	0.105261	1	0	0	2.09589	4.71849	BMP4;SIX2;TCF21;WNT4
positive regulation of fertilization (GO:1905516)	0.105261	1	0	0	2.09589	4.71849	GLRA1;FAM170B;PLCB1;CACNA1H
regulation of urine volume (GO:0035809)	0.105261	1	0	0	2.09589	4.71849	TFAP2B;TRPV5;NPR3;HAS2
negative regulation of reproductive process (GO:2000242)	0.105261	1	0	0	2.09589	4.71849	NPPC;ACVR1C;DUSP1;TIMP1
insulin-like growth factor receptor signaling pathway (GO:0048009)	0.105261	1	0	0	2.09589	4.71849	GHR;IRS1;PLCB1;GIGYF2
positive regulation of circadian rhythm (GO:0042753)	0.105261	1	0	0	2.09589	4.71849	NLGN1;FBXW11;RORA;ARNTL
cardiovascular system development (GO:0072358)	0.105261	1	0	0	2.09589	4.71849	CRB2;FBXW7;NXN;TCF21
regulation of DNA damage checkpoint (GO:2000001)	0.105261	1	0	0	2.09589	4.71849	FEM1B;CRY1;THOC1;WDR76
actin filament-based transport (GO:0099515)	0.105261	1	0	0	2.09589	4.71849	MLPH;WASL;MYRIP;SYNE2
ganglioside biosynthetic process (GO:0001574)	0.105261	1	0	0	2.09589	4.71849	ST8SIA2;ST8SIA3;ST6GALNAC3;ST6GALNAC6
regulation of astrocyte differentiation (GO:0048710)	0.105261	1	0	0	2.09589	4.71849	EPHA4;BMP2;SERPINE2;NOG
positive regulation of lipid localization (GO:1905954)	0.105261	1	0	0	2.09589	4.71849	LRP1;ZC3H12A;VSTM2A;NFKB1
response to histamine (GO:0034776)	0.105261	1	0	0	2.09589	4.71849	GABRB3;GABRB2;GABRB1;GABRG2
aspartate family amino acid metabolic process (GO:0009066)	0.105261	1	0	0	2.09589	4.71849	MSRA;MTRR;GOT2;MTHFR
positive regulation of acrosome reaction (GO:2000344)	0.105261	1	0	0	2.09589	4.71849	GLRA1;FAM170B;PLCB1;CACNA1H
positive regulation of cell-substrate adhesion (GO:0010811)	0.106157	1	0	0	1.41069	3.16395	NRP1;CARMIL1;CSF1;FGG;APOA1;EMP2;OLFM4;CDH13;FLNA;PTK2B;UTRN;DOCK1;CRK;RREB1
calcium-mediated signaling (GO:0019722)	0.106177	1	0	0	1.34736	3.02164	RYR2;PTGFR;EDN1;MCTP1;CCL20;CXCR4;DEFB1;ATP1B1;SLC8A1;EGFR;LAT2;GRM5;KDR;PLCE1;TNFSF11;NMUR2;PLCG1;MCTP2
lipid modification (GO:0030258)	0.106301	1	0	0	1.61222	3.61376	PLPPR1;PLPP4;DGKB;PLPPR4;PLPPR5;PLPP3;DGKZ;DGKI
positive regulation of reactive oxygen species metabolic process (GO:2000379)	0.109308	1	0	0	1.47787	3.27138	PID1;ITGAM;GPRIN1;ZC3H12A;RAB27A;ROMO1;RIPK1;GRB2;MAPK14;TLR4;CD177
peripheral nervous system development (GO:0007422)	0.109513	1	0	0	1.66718	3.68733	BDNF;ADGRG6;PMP22;NGF;GFRA3;ASIC2;NEUROG3
positive regulation of biosynthetic process (GO:0009891)	0.109513	1	0	0	1.66718	3.68733	MTPN;CREB1;GPRIN1;RAB27A;APOA1;CREBL2;TLR4
regulation of bone resorption (GO:0045124)	0.109513	1	0	0	1.66718	3.68733	IL6;SRC;S1PR1;TNFAIP3;TNFSF11;PRKCA;CARTPT
cell surface receptor signaling pathway involved in heart development (GO:0061311)	0.110892	1	0	0	1.87133	4.11542	BMP4;JAG1;NOG;HEY2;SNAI1
pancreas development (GO:0031016)	0.110892	1	0	0	1.87133	4.11542	CCDC39;TCF7L2;NPHP3;PROX1;ISL1
neuromuscular process controlling balance (GO:0050885)	0.110892	1	0	0	1.87133	4.11542	TIFAB;NRXN1;PCDH15;CDH23;CLRN1
response to ethanol (GO:0045471)	0.110892	1	0	0	1.87133	4.11542	GLRA1;GRIN2A;TH;GPRIN1;GOT2
positive regulation of smooth muscle contraction (GO:0045987)	0.110892	1	0	0	1.87133	4.11542	MYOCD;NMU;PROK2;TACR1;ADRA1B
positive regulation of interleukin-8 secretion (GO:2000484)	0.110892	1	0	0	1.87133	4.11542	CD2;PYCARD;NLRP10;LGALS9;TLR2
cAMP-mediated signaling (GO:0019933)	0.111195	1	0	0	1.32739	2.91559	EPHA5;PTGER4;ABCA1;PTGFR;GPR26;CALCRL;GPR65;PDE4D;PTGER3;DEFB1;AKAP6;ADCY2;ADCY8;MC3R;ADCYAP1;ADGRD1;MC2R;ADGRG6;RAPGEF2
regulation of amyloid-beta formation (GO:1902003)	0.111444	1	0	0	1.74657	3.83239	EPHA4;LRRTM3;CHRNA7;GSAP;HAP1;SORL1
establishment or maintenance of apical/basal cell polarity (GO:0035088)	0.111444	1	0	0	1.74657	3.83239	CRB2;CLIC4;DLG2;PARD3;FOXJ1;PARD3B
mRNA destabilization (GO:0061157)	0.111444	1	0	0	1.74657	3.83239	YTHDF3;ZC3H12A;PUM1;MEX3D;ZFP36L2;GIGYF2
receptor localization to synapse (GO:0097120)	0.111444	1	0	0	1.74657	3.83239	NLGN1;DLG2;KIF5B;CACNG3;GPHN;CACNG5
calcium-mediated signaling using intracellular calcium source (GO:0035584)	0.111444	1	0	0	1.74657	3.83239	PTGFR;RYR2;GRM5;CCL20;KDR;DEFB1
JNK cascade (GO:0007254)	0.112649	1	0	0	1.34962	2.94687	PTGER4;SPAG9;MAP2K4;WNT5A;AXIN1;MAPK10;MAPK8;MDFIC;RIPK1;TAB2;TNIK;UBE2V1;MAP3K6;TRIB1;MAP3K13;MAP3K7;MAP4K3
regulation of neuron apoptotic process (GO:0043523)	0.113197	1	0	0	1.29521	2.82179	PRKN;TFAP2A;TFAP2B;NTRK2;EPHA7;GRID2;EGLN3;UNC5B;KCNB1;BDNF;WFS1;VSTM2L;NGF;ISL1;POU4F1;TOX3;GRM4;TRIM2;RASA1;FGF20;PTK2B;CTNNB1
stress-activated MAPK cascade (GO:0051403)	0.119596	1	0	0	1.35219	2.87154	PTGER4;MAP2K4;FBXW11;MAPK14;NFKB1;MAPK13;IKBKB;MAPK10;MAPK8;TAB2;LGALS9;UBE2V1;TRIB1;MAP3K13;MAP3K7;MAP4K3
positive regulation of kinase activity (GO:0033674)	0.119681	1	0	0	1.25197	2.65784	ALK;VAC14;CSF1;RPLP1;EGFR;RELN;ERBB4;KDR;PTK2B;EPHB2;EPHB3;EPHA5;EPHA4;NTRK2;EPHA7;EPHA6;LMO4;NTRK3;PIFO;ADCYAP1;CENPE;KIT;RAPGEF2;ROR1;TAB2;LCP2;FGFR3
negative regulation of cell-cell adhesion (GO:0022408)	0.121052	1	0	0	1.52121	3.21208	IL10;BMP2;JAG1;APOA1;PLG;MBP;NF2;KLF4;MAP2K5
positive regulation of bone mineralization (GO:0030501)	0.121052	1	0	0	1.52121	3.21208	TFAP2A;BMP4;OSR2;BMP2;BMPR1B;ACVR2B;SLC8A1;ACVR2A;WNT4
positive regulation of vasculature development (GO:1904018)	0.123701	1	0	0	1.25955	2.63232	SEMA5A;ITGB1;CHRNA7;GATA4;FGF1;FGF2;AQP1;MTDH;ZC3H12A;KDR;PLCG1;ANGPT4;PTGIS;PRKCB;ANXA3;WNT5A;VEGFC;PRKCA;ISL1;RUNX1;VEGFA;PDCL3;KIT;RAPGEF2;PRKD1
positive regulation of Ras protein signal transduction (GO:0046579)	0.126039	1	0	0	1.44092	2.98438	GPR17;AUTS2;GPR35;GPR65;LPAR1;APOA1;NGF;RASGRP1;ABRA;ROBO1;FGF10
negative regulation of small GTPase mediated signal transduction (GO:0051058)	0.127004	1	0	0	1.55251	3.20366	MAPKAP1;RASA1;RASA2;SPRY2;SLIT2;STAMBP;EPHB2;FBP1
negative regulation of osteoblast differentiation (GO:0045668)	0.127004	1	0	0	1.55251	3.20366	TNN;NOCT;PTCH1;NOG;TWIST2;RORB;AXIN2;LIMD1
sensory perception of sound (GO:0007605)	0.1275	1	0	0	1.29376	2.66468	TFAP2A;CLIC5;RIPOR2;GRXCR1;WHRN;WFS1;COL11A1;PCDH15;PAX3;CACNA1D;OTOR;NIPBL;GRM7;MYO3B;COL4A3;KIT;CDH23;ROR1;TBL1X;CLRN1
positive regulation of sequence-specific DNA binding transcription factor activity (GO:0051091)	0.1304	1	0	0	1.1698	2.38305	FOXA1;ALK;MTPN;TRIM52;CEBPG;TANK;ABRA;MTDH;IKBKB;PYCARD;SHH;RELN;TNFSF11;RIPK1;LGALS9;MAP3K7;EPHA5;IL10;EDN1;TRIM62;MYOCD;CAMK1D;PRKCB;ANXA3;RIPK4;WNT5A;ARID5B;ESR1;NFKB1;ESR2;VEGFA;IL6;FER;KIT;CTNNB1;ROR1;TAB2;PRKD1;ARHGEF2;UBE2V1;PLPP3;MAP3K13;CLOCK;TLR4;TRIM32;CARD11;TLR2;NEUROG3
regulation of fat cell differentiation (GO:0045598)	0.130652	1	0	0	1.30993	2.66599	ANKRD26;TRIO;WNT5A;AXIN1;RORA;CREBL2;GATA3;ZFP36L2;ARNTL;BMP2;IL6;CREB1;ZADH2;FRZB;NOCT;ZC3H12A;TRIB3;RUNX1T1
negative regulation of cell cycle (GO:0045786)	0.130652	1	0	0	1.30993	2.66599	IL10;BTG3;MYOCD;DUSP1;GMNN;PLK1;PTPRK;GATA3;NR2F2;IPO5;BMP4;NPPC;BRINP2;BMP2;BRINP1;RPS6KA2;PDCD4;BRINP3
membrane raft polarization (GO:0001766)	0.132622	1	0	0	2.24559	4.53666	CD2;CMTM8;MAL
bleb assembly (GO:0032060)	0.132622	1	0	0	2.24559	4.53666	PMP22;EMP2;MYLK
postsynaptic density assembly (GO:0097107)	0.132622	1	0	0	2.24559	4.53666	NRXN1;NRXN2;SHANK2
cytoplasmic sequestering of NF-kappaB (GO:0007253)	0.132622	1	0	0	2.24559	4.53666	IL10;FAF1;G3BP2
membrane raft distribution (GO:0031580)	0.132622	1	0	0	2.24559	4.53666	CD2;CMTM8;MAL
negative regulation of synapse organization (GO:1905809)	0.132622	1	0	0	2.24559	4.53666	ROBO2;ARHGEF15;TLR2
negative regulation of dendrite morphogenesis (GO:0050774)	0.132622	1	0	0	2.24559	4.53666	NLGN1;RAPGEF2;NGEF
regulation of isotype switching (GO:0045191)	0.132622	1	0	0	2.24559	4.53666	IL10;PAXIP1;TFRC
positive regulation of protein deubiquitination (GO:1903003)	0.132622	1	0	0	2.24559	4.53666	SART3;ZC3H12A;TANK
L-cysteine metabolic process (GO:0046439)	0.132622	1	0	0	2.24559	4.53666	AHCY;MTRR;CBS
chromatin-mediated maintenance of transcription (GO:0048096)	0.132622	1	0	0	2.24559	4.53666	ELOF1;PADI2;ARID1B
regulation of atrial cardiac muscle cell membrane repolarization (GO:0060372)	0.132622	1	0	0	2.24559	4.53666	FLNA;KCNA5;CACNA1D
positive regulation of urine volume (GO:0035810)	0.132622	1	0	0	2.24559	4.53666	TFAP2B;NPR3;HAS2
regulation of collateral sprouting (GO:0048670)	0.132622	1	0	0	2.24559	4.53666	DCC;BDNF;NGF
protein deglutamylation (GO:0035608)	0.132622	1	0	0	2.24559	4.53666	AGBL4;AGTPBP1;AGBL1
negative regulation of macrophage activation (GO:0043031)	0.132622	1	0	0	2.24559	4.53666	ZC3H12A;BPI;FAM19A3
regulation of glucocorticoid receptor signaling pathway (GO:2000322)	0.132622	1	0	0	2.24559	4.53666	CRY1;CLOCK;ARNTL
positive regulation of neuroblast proliferation (GO:0002052)	0.132622	1	0	0	2.24559	4.53666	CTNNB1;DISC1;VEGFA
positive regulation of cell migration by vascular endothelial growth factor signaling pathway (GO:0038089)	0.132622	1	0	0	2.24559	4.53666	KDR;PRKD1;VEGFA
cell differentiation in spinal cord (GO:0021515)	0.132622	1	0	0	2.24559	4.53666	MDGA2;MDGA1;ISL1
forebrain neuron differentiation (GO:0021879)	0.132622	1	0	0	2.24559	4.53666	ERBB4;RAPGEF2;ASCL1
noradrenergic neuron differentiation (GO:0003357)	0.132622	1	0	0	2.24559	4.53666	SOX11;ASCL1;PHOX2B
lens fiber cell differentiation (GO:0070306)	0.132622	1	0	0	2.24559	4.53666	MAF;WNT5B;WNT7A
negative regulation of cardiac muscle tissue development (GO:0055026)	0.132622	1	0	0	2.24559	4.53666	BMP2;SOX6;FGF3
excitatory chemical synaptic transmission (GO:0098976)	0.132622	1	0	0	2.24559	4.53666	GRIN2A;GPRIN1;SHISA6
myoblast fusion (GO:0007520)	0.132622	1	0	0	2.24559	4.53666	ADGRB3;CACNA1H;KCNH1
regulation of transcription involved in cell fate commitment (GO:0060850)	0.132622	1	0	0	2.24559	4.53666	RORA;PROX1;NR2F2
regulation of cellular response to insulin stimulus (GO:1900076)	0.132622	1	0	0	2.24559	4.53666	NGFR;VWA2;NUCKS1
regulation of cyclic nucleotide metabolic process (GO:0030799)	0.132622	1	0	0	2.24559	4.53666	NPPC;CALM1;VEGFA
substrate-dependent cell migration, cell extension (GO:0006930)	0.132622	1	0	0	2.24559	4.53666	P2RY12;NRP1;SDCBP
inner ear receptor stereocilium organization (GO:0060122)	0.132622	1	0	0	2.24559	4.53666	GRXCR1;CLIC5;WHRN
negative regulation of muscle hypertrophy (GO:0014741)	0.132622	1	0	0	2.24559	4.53666	MLIP;RGS2;GLRX3
venous blood vessel development (GO:0060841)	0.132622	1	0	0	2.24559	4.53666	CCBE1;PROX1;ACVR2B
negative regulation of production of miRNAs involved in gene silencing by miRNA (GO:1903799)	0.132622	1	0	0	2.24559	4.53666	NCOR2;ZC3H12A;ESR1
regulation of endocytic recycling (GO:2001135)	0.132622	1	0	0	2.24559	4.53666	EHD2;ACTN2;SORL1
tachykinin receptor signaling pathway (GO:0007217)	0.132622	1	0	0	2.24559	4.53666	TACR3;TACR1;TAC1
bone cell development (GO:0098751)	0.132622	1	0	0	2.24559	4.53666	ANXA2;SRC;KIT
cellular response to laminar fluid shear stress (GO:0071499)	0.132622	1	0	0	2.24559	4.53666	KLF4;MAP2K5;NFE2L2
vesicle transport along actin filament (GO:0030050)	0.132622	1	0	0	2.24559	4.53666	MLPH;WASL;MYRIP
regulation of interleukin-8 secretion (GO:2000482)	0.13274	1	0	0	1.5947	3.22027	CD2;PYCARD;ANXA1;NLRP10;PTPN22;LGALS9;TLR2
divalent inorganic cation homeostasis (GO:0072507)	0.13274	1	0	0	1.5947	3.22027	PRKN;TFAP2B;WFS1;GPRIN1;TRPV5;TMTC2;SLC8A1
regulation of chondrocyte differentiation (GO:0032330)	0.13274	1	0	0	1.5947	3.22027	EFEMP1;CHADL;WNT9A;ADAMTS12;BMPR1B;SOX6;GDF5
regulation of axon extension involved in axon guidance (GO:0048841)	0.13274	1	0	0	1.5947	3.22027	SEMA5A;NRP1;DSCAM;SEMA3D;SEMA3A;SEMA3E;VEGFA
positive regulation of signal transduction (GO:0009967)	0.135841	1	0	0	1.17003	2.3357	KANK1;NLGN1;POGLUT1;IRS1;CHRNA7;NRXN1;IHH;TUBD1;GATA3;FGF1;ROBO1;RIMS1;SHH;RELN;CDH3;ZMIZ1;GRB10;TMEM108;TNFSF11;FLNA;PTK2B;DISC1;NEPRO;RSPO4;UNC13B;CCBE1;JAG1;PTGIS;PRKCB;IFNB1;BDNF;CD180;WNT7A;PRKCA;EMP2;VEGFA;PPM1A;BMP2;GPRIN1;DLG5;AAK1;FAS;TRIM16;TLR5;SHANK2;TLR2
endocardial cushion development (GO:0003197)	0.137827	1	0	0	1.65465	3.27911	BMP4;BMP2;NOG;TBX20;GATA4;ISL1
striated muscle cell differentiation (GO:0051146)	0.137827	1	0	0	1.65465	3.27911	POPDC3;MYOCD;BMP2;NRG1;PROX1;NKX2-5
regulation of long-term synaptic potentiation (GO:1900271)	0.137827	1	0	0	1.65465	3.27911	CALB2;EPHA4;CALB1;RELN;CHRNA7;EPHB2
positive regulation of protein modification process (GO:0031401)	0.14083	1	0	0	1.18938	2.33143	ANKLE2;CDCA2;CHRNA7;ITLN1;KNDC1;EFNA5;RASGRP1;SPPL3;EGFR;ARNTL;PTPA;CCND2;CCND1;KAT5;ERBB4;CHORDC1;P2RY1;KDR;RACK1;RIPK1;NTRK2;HGF;NTRK3;IL34;DYRK1A;AXIN1;CSNK1D;AXIN2;ACVR2A;VEGFA;BMP4;BMP2;FAS;TNIK;CALM1;TRABD2B;RAB3GAP1
positive regulation of tumor necrosis factor superfamily cytokine production (GO:1903557)	0.141366	1	0	0	1.47367	2.88309	PYCARD;CD2;RIPK1;MIF;ARHGEF2;RASGRP1;ISL1;TLR4;TLR2
positive regulation of small GTPase mediated signal transduction (GO:0051057)	0.141379	1	0	0	1.74657	3.41684	RELN;SRC;NGF;RASGRP1;FGF10
substrate-dependent cell migration (GO:0006929)	0.141379	1	0	0	1.74657	3.41684	P2RY12;NRP1;SDCBP;ITGA11;VEGFC
positive regulation of CREB transcription factor activity (GO:0032793)	0.141379	1	0	0	1.74657	3.41684	EPHA5;CAMK1D;RELN;PRKD1;VEGFA
negative regulation of insulin secretion (GO:0046676)	0.141379	1	0	0	1.74657	3.41684	PRKN;IRS1;KCNB1;BMP8A;ADRA2A
mesenchyme morphogenesis (GO:0072132)	0.141379	1	0	0	1.74657	3.41684	SMAD2;BMP2;NOG;TBX20;ISL1
positive regulation of phosphoprotein phosphatase activity (GO:0032516)	0.141379	1	0	0	1.74657	3.41684	PTPA;MAGI2;ITGA1;AKAP6;CALM1
negative regulation of cellular component movement (GO:0051271)	0.141379	1	0	0	1.74657	3.41684	FRMD5;CCDC125;SPOCK3;GATA3;CRK
negative regulation of signal transduction by p53 class mediator (GO:1901797)	0.141379	1	0	0	1.74657	3.41684	PRKN;DYRK1A;SNAI1;MIF;CD44
body fluid secretion (GO:0007589)	0.141379	1	0	0	1.74657	3.41684	OXTR;ERBB4;SLC22A2;PRLR;VEGFA
positive regulation of potassium ion transport (GO:0043268)	0.141379	1	0	0	1.74657	3.41684	ACTN2;KIF5B;FLNA;AKAP6;ADRA2A
regulation of cartilage development (GO:0061035)	0.141379	1	0	0	1.74657	3.41684	BMP4;BMP2;BMP1;BMPR1B;SOX6
negative regulation of peptidyl-threonine phosphorylation (GO:0010801)	0.141379	1	0	0	1.74657	3.41684	SPRED2;SPRED1;PARD3;SPRY2;CALM1
digestive tract morphogenesis (GO:0048546)	0.141379	1	0	0	1.74657	3.41684	NIPBL;SIX2;TCF21;SOX11;EPHB3
positive regulation of response to wounding (GO:1903036)	0.141379	1	0	0	1.74657	3.41684	KANK1;ANXA1;REG3G;ADRA2A;MYLK
embryonic axis specification (GO:0000578)	0.141379	1	0	0	1.74657	3.41684	SMAD2;PTCH1;WNT7A;COBL;CXXC4
regulation of actin filament depolymerization (GO:0030834)	0.14141	1	0	0	1.90535	3.72704	SEMA5A;MTPN;LIMA1;PLEKHH2
positive regulation of histone deacetylation (GO:0031065)	0.14141	1	0	0	1.90535	3.72704	NIPBL;AKAP8;PRKD1;VEGFA
relaxation of cardiac muscle (GO:0055119)	0.14141	1	0	0	1.90535	3.72704	RGS2;ATP1B1;KCNJ2;SLC8A1
response to sterol (GO:0036314)	0.14141	1	0	0	1.90535	3.72704	SMAD2;INSIG1;PMVK;RORA
relaxation of muscle (GO:0090075)	0.14141	1	0	0	1.90535	3.72704	RGS2;ATP1B1;KCNJ2;SLC8A1
macrophage differentiation (GO:0030225)	0.14141	1	0	0	1.90535	3.72704	BMP4;CSF3;CSF1;VEGFA
regulation of RNA polymerase II transcriptional preinitiation complex assembly (GO:0045898)	0.14141	1	0	0	1.90535	3.72704	ATF7IP;PSMC4;PSMC2;ESR1
methionine metabolic process (GO:0006555)	0.14141	1	0	0	1.90535	3.72704	MSRA;AHCY;MTRR;MTHFR
photoreceptor cell development (GO:0042461)	0.14141	1	0	0	1.90535	3.72704	TH;RORB;MAPRE2;VEGFA
modulation by host of viral genome replication (GO:0044827)	0.14141	1	0	0	1.90535	3.72704	PRKN;CCNK;ZC3H12A;NUCKS1
magnesium ion transport (GO:0015693)	0.14141	1	0	0	1.90535	3.72704	NIPAL4;NIPAL1;TUSC3;NIPA1
positive regulation of sodium ion transmembrane transporter activity (GO:2000651)	0.14141	1	0	0	1.90535	3.72704	WNK2;CHORDC1;DMD;ATP1B1
regulation of synaptic transmission, GABAergic (GO:0032228)	0.14141	1	0	0	1.90535	3.72704	USP46;NLGN1;HAP1;CNTNAP4
epithelial cell-cell adhesion (GO:0090136)	0.14141	1	0	0	1.90535	3.72704	KIT;SERPINB8;PLEKHA7;THBS4
regulation of cardiac muscle cell differentiation (GO:2000725)	0.14141	1	0	0	1.90535	3.72704	EFNB2;BMP2;MYOCD;SOX6
aspartate family amino acid biosynthetic process (GO:0009067)	0.14141	1	0	0	1.90535	3.72704	MTRR;ASNSD1;ASNS;PLOD1
midbrain dopaminergic neuron differentiation (GO:1904948)	0.14141	1	0	0	1.90535	3.72704	NR4A2;LMX1A;WNT5A;CTNNB1
cardiac muscle cell membrane repolarization (GO:0099622)	0.14141	1	0	0	1.90535	3.72704	KCNIP2;ATP1B1;KCNJ2;KCNJ3
membrane repolarization during action potential (GO:0086011)	0.14141	1	0	0	1.90535	3.72704	KCNE2;KCNIP2;ATP1B1;KCNJ2
regulation of lamellipodium morphogenesis (GO:2000392)	0.14141	1	0	0	1.90535	3.72704	KANK1;SRC;RREB1;CD44
embryonic eye morphogenesis (GO:0048048)	0.14141	1	0	0	1.90535	3.72704	ALDH1A3;EFEMP1;TH;AXIN1
somite development (GO:0061053)	0.14141	1	0	0	1.90535	3.72704	SHH;PTCH1;IHH;SOX11
enzyme linked receptor protein signaling pathway (GO:0007167)	0.14253	1	0	0	1.2226	2.38187	PTPRT;PTPRU;TRIO;GUCY2D;CSF1;SRC;PTPRG;NPPC;ERBB4;KDR;BDKRB2;BLNK;PTK2B;PAG1;BDNF;NTRK3;LIFR;NGF;GFRA2;ACVR2B;ACVR2A;PTPRD;HCK;FER;CLNK;GRB2;LCP2;FRK
heart morphogenesis (GO:0003007)	0.143803	1	0	0	1.36233	2.64197	RYR2;NOG;ISL1;MYOM2;TTN;VEGFA;NIPBL;BMP2;FLRT2;TH;HEY2;TBX20;NKX2-5
regulation of phagocytosis (GO:0050764)	0.144094	1	0	0	1.40578	2.7234	PYCARD;HCK;CAMK1D;SFTPD;RACK1;SIRPA;RAB27A;SPACA3;ITGAV;DOCK2;TLR2
negative regulation of STAT cascade (GO:1904893)	0.144094	1	0	0	1.40578	2.7234	SOCS1;LRRTM3;FLRT2;FLRT3;LRRTM1;LRTM1;LRRC4;RTN4RL2;NF2;LRRC4C;SOCS6
protein dephosphorylation (GO:0006470)	0.14492	1	0	0	1.21561	2.34805	PTPRT;PTPRU;CTDP1;PTPN21;PTPRM;PPP2R2A;PTPN22;PTPRK;CDC14B;PPP1CC;PPP6C;PPP3CA;DUSP10;PPP4R2;PTPRZ1;LHPP;PTPRN2;FBXW11;DUSP1;EYA2;EYA4;DUPD1;SSH1;PTPRD;PPM1A;UBLCP1;PPP2R2B;PTPN6;PTPN5
negative regulation of homeostatic process (GO:0032845)	0.149623	1	0	0	1.49706	2.84388	HSPA9;TSC22D4;IL6;ERCC4;TNFAIP3;TMBIM6;CARTPT;ADRA2A
regulation of transmembrane receptor protein serine/threonine kinase signaling pathway (GO:0090092)	0.149623	1	0	0	1.49706	2.84388	SMAD2;BMP4;WWTR1;TFAP2B;BMPER;SOX11;PCSK6;DKK3
neural crest cell migration (GO:0001755)	0.149623	1	0	0	1.49706	2.84388	NRP1;SHH;SEMA3D;ERBB4;SEMA3A;SEMA3E;PITX2;PHOX2B
ventricular septum development (GO:0003281)	0.149623	1	0	0	1.49706	2.84388	GJA5;HEY2;NOG;GATA4;SOX11;GATA3;PROX1;NKX2-5
positive regulation of peptidyl-tyrosine phosphorylation (GO:0050731)	0.150832	1	0	0	1.21959	2.30696	NRP1;CSF3;SRC;IL23R;EFNA5;GATA1;THBS4;GHR;FGF7;GRM5;RELN;ERBB4;PTK2B;EPHA4;ANGPT4;ANGPT1;HGF;MIF;VEGFA;IL6;GPRC5B;BANK1;KIT;ARHGEF2;FGFR3;CD44;FGF10
negative regulation of cell motility (GO:2000146)	0.150972	1	0	0	1.24241	2.34897	PTPRU;KANK1;CLIC4;JAG1;MCTP1;ZMYND8;CCDC125;MAGI2;NOG;GATA3;THY1;PTPRK;ROBO1;FRMD5;SHH;TMEFF2;DUSP10;NAV3;DLG5;SPOCK3;NF2;SLIT2;CRK
transmembrane receptor protein tyrosine kinase signaling pathway (GO:0007169)	0.153134	1	0	0	1.11146	2.08558	PTPRT;NRP1;CSF1;IRS1;IRS4;IRS2;IDE;WASL;FGF1;FGF2;FGF3;PTPRG;GHR;SPRED2;FGF7;SPRED1;SIPA1L1;KDR;PDK4;BDKRB2;BLNK;ITGAV;EPHB2;EPHB3;ACTR3;EPHA5;EPHA4;EPHA7;ATP6V1G1;EPHA6;HGF;NRG1;NGF;GTF2F2;GFRA2;PRLR;VAV1;HCK;KIF16B;GPRIN1;RASA1;MAPKAPK2;KIT;ELMO1;RAPGEF2;LCP2;PRKD1;HAP1;PLCB1;CRK;ATP6V0D2;DOCK1;NGEF;SRC;PSEN2;EFNA5;KALRN;GIGYF2;EFNB2;SDCBP;FLRT2;FLRT3;ERBB4;PDGFC;FGF20;PTK2B;ATP6V1C1;PAG1;NGFR;…
regulation of G1/S transition of mitotic cell cycle (GO:2000045)	0.153209	1	0	0	1.36688	2.56421	RPTOR;RBL2;PID1;LSM11;CCND2;RBL1;UBE2E2;PTPN6;BRD7;KLF4;PLCB1;MYO16
positive regulation of stress fiber assembly (GO:0051496)	0.153328	1	0	0	1.41614	2.65551	NRP1;CARMIL1;ARHGEF10;ARHGEF15;GPR65;LPAR1;APOA1;ARHGEF10L;NF2;PFN2
regulation of signal transduction (GO:0009966)	0.155872	1	0	0	1.14689	2.13175	SEMA5A;SCARB2;ALK;NUCKS1;RORA;ABRA;RGS2;KDR;TMEM108;PLCE1;TIMP1;EPHB2;RGS6;EPHB3;CD177;EPHA5;EPHA4;EPHA7;EPHA6;AXIN1;LIFR;SENP2;RUNX1;ADCYAP1;MDFIC;DOK5;KIT;VWA2;ROR1;PRKD1;PLCB1;CRK;LLGL2;SRC;CHRNA7;ABRACL;GATA3;SAMSN1;EGFR;GRK1;ERBB4;OTX2;BRAP;NTRK2;TCF7L1;PTCH1;NTRK3;ESR1;RGS12;FGFR3;CDC42SE2
dendritic spine organization (GO:0097061)	0.158173	1	0	0	1.52825	2.8182	CHRNA7;CTNND2;WNT7A;WASL;EPHB2;SHANK2;EPHB3
negative regulation of endothelial cell apoptotic process (GO:2000352)	0.158173	1	0	0	1.52825	2.8182	SEMA5A;ANGPT1;FGG;KDR;TNFAIP3;GATA3;NFE2L2
regulation of AMPA receptor activity (GO:2000311)	0.158173	1	0	0	1.52825	2.8182	NLGN1;RELN;SHISA9;CACNG3;SHANK2;SHISA6;CACNG5
regulation of neuronal synaptic plasticity (GO:0048168)	0.158173	1	0	0	1.52825	2.8182	MCTP1;GRIK2;SHISA9;EPHB2;RAB3GAP1;PPFIA3;SHISA6
cGMP biosynthetic process (GO:0006182)	0.158173	1	0	0	1.52825	2.8182	NPPC;GUCY1B2;GUCY2D;HTR2C;ADCY2;ADCY8;AQP1
cytoplasmic pattern recognition receptor signaling pathway (GO:0002753)	0.158173	1	0	0	1.52825	2.8182	IKBKB;CYLD;TNFAIP3;TAB2;UBE2V1;MAP3K7;MAP2K6
positive regulation of nucleic acid-templated transcription (GO:1903508)	0.158612	1	0	0	1.09596	2.01798	EHF;RORA;RORB;FGF2;ABRA;SOX2;GRIP1;KAT5;CREB3L2;SMARCAD1;CDK5RAP2;PITX3;OSR2;FBXW11;WNT5A;SOX11;RUNX1;KAT6B;TBL1XR1;TRIM16;UBE2V1;CLOCK;SKAP1;GATA4;CREBL2;GATA3;GATA1;NPAS3;PRDM16;TASP1;HIVEP3;OTX2;NKX2-5;RREB1;WNT4;TFAP2A;SMAD2;TFAP2B;AFAP1L2;JUN;ZFHX3;ESRRB;HMGA1;NR1D2;NFATC1;ESRRG;NR2F2;PBX4;TRERF1;SMAD5;ESR1;NFKB1;ESR2;GDF7;BMP4;BMP2;IL6;LHX2;SP3;RFXAP;SNAI1;TCF4;NFE2L2;FGF10;SETD3;FHL2;GLI3;…
regulation of endothelial cell proliferation (GO:0001936)	0.162524	1	0	0	1.26019	2.28967	SEMA5A;NRP1;WNT5A;PTPRM;VEGFC;NRARP;PRKCA;PRL;PROX1;NR2F2;FGF2;THBS4;VEGFA;BMP4;PDCL3;BMP2;KDR;CDH13;PRKD1
response to calcium ion (GO:0051592)	0.162524	1	0	0	1.26019	2.28967	RYR1;RYR2;CLIC4;NLGN1;TRPC3;SYT1;KCNIP2;WNT5A;FGG;RYR3;TTN;PPP3CA;KCNMA1;KCNMB2;ALOX5AP;CPNE3;ECT2;CALM1;KCNH1
chemical synaptic transmission, postsynaptic (GO:0099565)	0.163285	1	0	0	1.42901	2.58974	GLRA1;GRIN2A;GRID2;GABRA5;GABRA4;GPRIN1;GABRG3;GABRG2;RAB3GAP1
positive regulation of cell-matrix adhesion (GO:0001954)	0.163285	1	0	0	1.42901	2.58974	NRP1;CSF1;KDR;PTK2B;CDH13;EMP2;THY1;UTRN;VEGFA
regulation of postsynaptic membrane potential (GO:0060078)	0.163285	1	0	0	1.42901	2.58974	GLRA1;GRIN2A;GRID2;GABRA5;GABRA4;GPRIN1;GABRG3;GABRG2;RAB3GAP1
regulation of DNA recombination (GO:0000018)	0.163285	1	0	0	1.42901	2.58974	ZRANB3;IL10;MSH6;SETD2;PPP4R2;THOC1;SMARCAD1;FIGN;IL7R
positive regulation of biomineral tissue development (GO:0070169)	0.163285	1	0	0	1.42901	2.58974	TFAP2A;BMP4;OSR2;BMP2;BMPR1B;ACVR2B;SLC8A1;ACVR2A;WNT4
positive regulation of angiogenesis (GO:0045766)	0.166402	1	0	0	1.2209	2.18951	SEMA5A;ITGB1;ANGPT4;PTGIS;PRKCB;ANXA3;CHRNA7;WNT5A;VEGFC;PRKCA;GATA4;FGF1;KLF4;FGF2;ISL1;AQP1;RUNX1;MTDH;VEGFA;PDCL3;ZC3H12A;KDR;PRKD1;PLCG1
negative regulation of response to stimulus (GO:0048585)	0.166597	1	0	0	1.19647	2.14429	ALK;MCTP1;THY1;EGFR;ERBB4;ZC3H12A;KDR;SLIT2;EPHB2;MAP2K5;EPHB3;EPHA5;BRAP;EPHA4;NTRK2;EPHA7;EPHA6;NTRK3;APOA1;KLF4;ESR1;ADRA2A;NCOR2;RBL1;NLRP10;KIT;ROR1;FGFR3;FOXA2
positive regulation of gene silencing by miRNA (GO:2000637)	0.166803	1	0	0	1.57192	2.81521	BMP4;LIN28A;PUM1;LIMD1;AJUBA;EGFR
regulation of response to cytokine stimulus (GO:0060759)	0.166803	1	0	0	1.57192	2.81521	WNT5A;APOA1;LIFR;KLF4;MAP2K5;RUNX1
branching involved in ureteric bud morphogenesis (GO:0001658)	0.166803	1	0	0	1.57192	2.81521	BMP4;BMP2;SHH;TCF21;FGF1;FGF2
aromatic amino acid family catabolic process (GO:0009074)	0.166803	1	0	0	1.57192	2.81521	HPDL;HGD;AADAT;HAAO;FAH;ACMSD
vesicle cytoskeletal trafficking (GO:0099518)	0.166803	1	0	0	1.57192	2.81521	MLPH;KIF5B;BICDL1;WASL;MYRIP;HAP1
ureteric bud morphogenesis (GO:0060675)	0.166803	1	0	0	1.57192	2.81521	BMP4;BMP2;SHH;TCF21;GATA3;FGF2
neuromuscular junction development (GO:0007528)	0.166803	1	0	0	1.57192	2.81521	CHRNA1;UNC13B;UNC13C;CACNB4;PDZRN3;GPHN
positive regulation of tumor necrosis factor production (GO:0032760)	0.172023	1	0	0	1.3378	2.3547	PYCARD;CD2;WNT5A;TNFRSF8;RIPK1;LGALS9;MIF;ARHGEF2;RASGRP1;ISL1;TLR4;TLR2
C-terminal protein lipidation (GO:0006501)	0.172947	1	0	0	1.25753	2.20668	NTNG2;NRN1;CNTN5;NEGR1;NTM;LSAMP;RTN4RL2;THY1;VNN1;CD109;LYPD6B;ATG4C;CNTN3;CNTN4;MDGA2;MDGA1;TECTA;OPCML
plasma membrane bounded cell projection organization (GO:0120036)	0.173955	1	0	0	1.19892	2.09686	GPM6A;CNTNAP2;NLGN1;PTPRM;BICDL1;STMN4;FRY;LIMA1;CDH4;FLRT3;MAP2;NPY;TMEM108;MICALL2;SH3GL2;LGI1;CARMIL1;PLEKHA1;POU4F1;TTC17;ADCYAP1;IL6;GPRIN1;CDH11;RAPGEF2;CNTN4;ATXN10
regulation of chromosome segregation (GO:0051983)	0.174029	1	0	0	1.44544	2.5274	RMI2;NUMA1;SPAG5;NEK2;KIF2B;ECT2;PUM1;RAD18
membrane depolarization during action potential (GO:0086010)	0.174539	1	0	0	1.37887	2.40697	CACNA1D;CACNA1E;NALCN;SCN3A;SLC8A1;CACNA1H;KCNJ2;SCN1A;TPCN1;SCN2B
embryonic digit morphogenesis (GO:0042733)	0.175023	1	0	0	1.63741	2.85375	OSR2;SHH;NOG;WNT7A;GLI3
negative regulation of response to wounding (GO:1903035)	0.175023	1	0	0	1.63741	2.85375	EPHA4;CD109;FGF2;CRK;AJAP1
positive regulation of cardiac muscle hypertrophy (GO:0010613)	0.175023	1	0	0	1.63741	2.85375	MTPN;EDN1;TRPC3;PRKCA;AKAP6
bone morphogenesis (GO:0060349)	0.175023	1	0	0	1.63741	2.85375	TFAP2A;OSR2;RARB;BMPR1B;FGFR3
negative regulation of peptide hormone secretion (GO:0090278)	0.175023	1	0	0	1.63741	2.85375	PRKN;IRS1;KCNB1;BMP8A;ADRA2A
positive regulation of G1/S transition of mitotic cell cycle (GO:1900087)	0.175023	1	0	0	1.63741	2.85375	RPTOR;LSM11;CCND2;UBE2E2;PLCB1
regulation of acrosome reaction (GO:0060046)	0.175023	1	0	0	1.63741	2.85375	GLRA1;SPINK1;FAM170B;PLCB1;CACNA1H
protein localization to chromatin (GO:0071168)	0.175023	1	0	0	1.63741	2.85375	NIPBL;MAU2;PLK1;ESR1;CHMP7
myoblast differentiation (GO:0045445)	0.175023	1	0	0	1.63741	2.85375	TCF7L2;MBNL1;JAG1;EPAS1;NRG1
positive regulation of positive chemotaxis (GO:0050927)	0.175023	1	0	0	1.63741	2.85375	NTRK3;KDR;VEGFC;CDH13;VEGFA
positive regulation of DNA-templated transcription, initiation (GO:2000144)	0.175023	1	0	0	1.63741	2.85375	JUN;PAXIP1;CTNNB1;NKX2-5;GTF2F2
lipopolysaccharide-mediated signaling pathway (GO:0031663)	0.175023	1	0	0	1.63741	2.85375	HCK;CD6;PTPN22;TLR4;MTDH
positive regulation of cardiac muscle tissue growth (GO:0055023)	0.175023	1	0	0	1.63741	2.85375	EDN1;ERBB4;TBX20;AKAP6;FGF2
negative regulation of steroid biosynthetic process (GO:0010894)	0.175023	1	0	0	1.63741	2.85375	BMP2;SNAI1;PROX1;NFKB1;WNT4
positive regulation of ERK1 and ERK2 cascade (GO:0070374)	0.17619	1	0	0	1.147	1.99142	ALK;NRP1;CHRNA7;HTR2C;PTPN22;HTR2A;FGF2;RASGRP1;EGFR;PYCARD;BMPER;ERBB4;PDGFC;P2RY1;KDR;GCNT2;TNFSF11;PTK2B;LGALS9;EPHB2;EPHB3;EPHA5;EPHA4;NTRK2;EPHA7;EPHA6;ANGPT1;CCL20;FBXW7;NTRK3;FGG;PRKCA;MIF;OPRM1;ADCYAP1;BMP2;GAREM1;KIT;RAPGEF2;SPRY2;ROR1;FGFR3;CD44;FGF10
positive regulation of cytosolic calcium ion concentration (GO:0007204)	0.179907	1	0	0	1.18189	2.02731	PTGER4;PTGFR;RYR2;GPR65;PTGER3;LPAR1;HTR2C;CXCR4;ADRA1B;JPH1;SPPL3;SLC8A1;GRM1;TRPM1;P2RY1;BDKRB2;PLCE1;PROK2;S1PR3;TAC1;GPR17;EDN1;TRPC3;GPR35;CACNA2D1;TACR1;ESR1;ADCYAP1;GPRIN1;NMUR2
cellular response to organic substance (GO:0071310)	0.179907	1	0	0	1.18189	2.02731	ROBO2;CSF3;OXTR;URI1;PID1;PTPN20;CXCR4;AKAP6;CACNA1H;GHR;MAPK8;RACK1;CPNE3;SLIT3;SLIT2;DCPS;MAP2K5;MAPK4;NCOA2;JUN;MME;MAPK14;KLF4;POU4F1;ADRA2A;MAPK13;MAPK10;CTNNB1;PTPN6;PTPN5
regulation of angiogenesis (GO:0045765)	0.181274	1	0	0	1.15451	1.97162	SEMA5A;ITGB1;CHRNA7;TNFAIP3;PTPRM;GATA4;SEMA3E;PRL;FGF1;TSPAN12;FGF2;THBS4;AQP1;MTDH;FAM129B;SPRED1;ZC3H12A;KDR;PROK2;PLCG1;ANGPT4;PTGIS;PRKCB;ANXA3;WNT5A;SARS;VEGFC;PRKCA;EMP2;KLF4;ISL1;RUNX1;VEGFA;PDCL3;IL6;COL4A3;SPRY2;CTNNB1;PRKD1
regulation of nitric-oxide synthase biosynthetic process (GO:0051769)	0.181634	1	0	0	1.74657	2.97923	EDN1;KDR;TLR4;TLR2
regulation of oligodendrocyte differentiation (GO:0048713)	0.181634	1	0	0	1.74657	2.97923	TENM4;DAAM2;CXCR4;TNFRSF8
fatty acid elongation (GO:0030497)	0.181634	1	0	0	1.74657	2.97923	ELOVL5;TECR;ELOVL6;HACD4
sulfation (GO:0051923)	0.181634	1	0	0	1.74657	2.97923	SULT1C2;UST;HS3ST5;SULT2A1
regulation of cytokine biosynthetic process (GO:0042035)	0.181634	1	0	0	1.74657	2.97923	MAST2;IGF2BP1;IGF2BP3;GATA3
serine family amino acid biosynthetic process (GO:0009070)	0.181634	1	0	0	1.74657	2.97923	CBS;PSAT1;SEPHS1;SERINC5
positive regulation of amyloid precursor protein catabolic process (GO:1902993)	0.181634	1	0	0	1.74657	2.97923	EPHA4;LRRTM3;CHRNA7;GSAP
regulation of bone remodeling (GO:0046850)	0.181634	1	0	0	1.74657	2.97923	SRC;S1PR1;LEPR;SUCO
positive regulation of cardiocyte differentiation (GO:1905209)	0.181634	1	0	0	1.74657	2.97923	EFNB2;MYOCD;GATA4;NKX2-5
spliceosomal tri-snRNP complex assembly (GO:0000244)	0.181634	1	0	0	1.74657	2.97923	SART3;USP4;PRPF19;PRPF8
cellular response to fluid shear stress (GO:0071498)	0.181634	1	0	0	1.74657	2.97923	HAS2;KLF4;MAP2K5;NFE2L2
kinetochore organization (GO:0051383)	0.181634	1	0	0	1.74657	2.97923	CENPE;CENPW;CENPH;NUF2
response to interleukin-6 (GO:0070741)	0.181634	1	0	0	1.74657	2.97923	PID1;PTGIS;NFKB1;FOXA2
aromatic compound biosynthetic process (GO:0019438)	0.181634	1	0	0	1.74657	2.97923	PSAT1;HDC;ASMT;ACMSD
negative regulation of DNA damage response, signal transduction by p53 class mediator (GO:0043518)	0.181634	1	0	0	1.74657	2.97923	DYRK1A;SNAI1;MIF;CD44
cellular response to fatty acid (GO:0071398)	0.181634	1	0	0	1.74657	2.97923	PID1;DGAT2;ZC3H12A;PDK4
positive regulation of stem cell differentiation (GO:2000738)	0.181634	1	0	0	1.74657	2.97923	GATA4;LTBP2;NKX2-5;SOX6
positive regulation of neuron migration (GO:2001224)	0.181634	1	0	0	1.74657	2.97923	NIPBL;SEMA3A;RAPGEF2;ARHGEF2
regulation of vasculogenesis (GO:2001212)	0.181634	1	0	0	1.74657	2.97923	HEY2;KDR;RAPGEF2;EMP2
regulation of DNA methylation (GO:0044030)	0.183256	1	0	0	1.96489	3.33417	DNMT3L;DPPA3;GRHL2
stress-induced premature senescence (GO:0090400)	0.183256	1	0	0	1.96489	3.33417	PLA2R1;MAPK14;ARNTL
neurotransmitter receptor diffusion trapping (GO:0099628)	0.183256	1	0	0	1.96489	3.33417	CACNG3;GPHN;CACNG5
T-helper 17 cell differentiation (GO:0072539)	0.183256	1	0	0	1.96489	3.33417	IL6;RORA;LY9
cytoskeletal anchoring at nuclear membrane (GO:0090286)	0.183256	1	0	0	1.96489	3.33417	SUN1;SYNE2;SYNE1
positive regulation of catenin import into nucleus (GO:0035413)	0.183256	1	0	0	1.96489	3.33417	SEMA5A;KANK1;EGFR
glycosyl compound metabolic process (GO:1901657)	0.183256	1	0	0	1.96489	3.33417	UPP2;LCT;LCTL
regulation of metaphase/anaphase transition of cell cycle (GO:1902099)	0.183256	1	0	0	1.96489	3.33417	CENPE;HECW2;PLK1
polyol transport (GO:0015791)	0.183256	1	0	0	1.96489	3.33417	SLC5A11;AQP7;AQP1
regulation of lipid transport (GO:0032368)	0.183256	1	0	0	1.96489	3.33417	PRKN;LRP1;ITGAV
negative regulation of exocytosis (GO:0045920)	0.183256	1	0	0	1.96489	3.33417	PRKN;ANXA1;STXBP6
peripheral nervous system axon ensheathment (GO:0032292)	0.183256	1	0	0	1.96489	3.33417	ARHGEF10;PARD3;ADGRG6
granulocyte differentiation (GO:0030851)	0.183256	1	0	0	1.96489	3.33417	CSF3;TAL1;GATA1
asymmetric protein localization (GO:0008105)	0.183256	1	0	0	1.96489	3.33417	PARD3;MAL;PARD3B
negative regulation of bone remodeling (GO:0046851)	0.183256	1	0	0	1.96489	3.33417	IL6;TNFAIP3;CARTPT
calcium ion import into cytosol (GO:1902656)	0.183256	1	0	0	1.96489	3.33417	FAM155A;CACNA2D1;TRPV5
norepinephrine metabolic process (GO:0042415)	0.183256	1	0	0	1.96489	3.33417	TH;RNF180;GATA3
positive regulation of production of miRNAs involved in gene silencing by miRNA (GO:1903800)	0.183256	1	0	0	1.96489	3.33417	BMP4;LIN28A;EGFR
osteoblast development (GO:0002076)	0.183256	1	0	0	1.96489	3.33417	TNN;LIMD1;GLI2
calcium ion import across plasma membrane (GO:0098703)	0.183256	1	0	0	1.96489	3.33417	FAM155A;CACNA2D1;TRPV5
nose development (GO:0043584)	0.183256	1	0	0	1.96489	3.33417	AXIN1;PROX1;GLI3
postsynaptic neurotransmitter receptor diffusion trapping (GO:0098970)	0.183256	1	0	0	1.96489	3.33417	CACNG3;GPHN;CACNG5
regulation of keratinocyte migration (GO:0051547)	0.183256	1	0	0	1.96489	3.33417	EPB41L4B;FGF7;FGF10
sulfur amino acid catabolic process (GO:0000098)	0.183256	1	0	0	1.96489	3.33417	MTRR;CBS;ADO
aorta development (GO:0035904)	0.183256	1	0	0	1.96489	3.33417	TFAP2B;JAG1;LRP1
glomerular visceral epithelial cell development (GO:0072015)	0.183256	1	0	0	1.96489	3.33417	MYO1E;JAG1;MAGI2
positive regulation of alpha-beta T cell differentiation (GO:0046638)	0.183256	1	0	0	1.96489	3.33417	SHH;IHH;GLI3
coronary vasculature morphogenesis (GO:0060977)	0.183256	1	0	0	1.96489	3.33417	NRP1;SPRED1;VEGFA
regulation of protein deacetylation (GO:0090311)	0.183256	1	0	0	1.96489	3.33417	SPRED2;SPRED1;DYRK1A
positive regulation of RNA polymerase II transcriptional preinitiation complex assembly (GO:0045899)	0.183256	1	0	0	1.96489	3.33417	PSMC4;PSMC2;ESR1
spleen development (GO:0048536)	0.183256	1	0	0	1.96489	3.33417	TCF21;PITX2;NKX2-5
Schwann cell development (GO:0014044)	0.183256	1	0	0	1.96489	3.33417	ARHGEF10;PARD3;ADGRG6
positive regulation of interleukin-6 production (GO:0032755)	0.183945	1	0	0	1.34039	2.26944	PYCARD;IL6;NLRP10;WNT5A;MBP;LGALS9;ARHGEF2;ISL1;TLR4;MAPK13;TLR2
positive regulation of interferon-gamma production (GO:0032729)	0.183945	1	0	0	1.34039	2.26944	PYCARD;CD2;IL23R;PDE4D;CEBPG;PDE4B;PTPN22;LGALS9;RASGRP1;ISL1;TLR4
regulation of cell migration (GO:0030334)	0.185004	1	0	0	1.11095	1.8746	PTPRU;CLIC4;MCTP1;SERPINE2;CSF1;ZMYND8;ULK4;PTPRK;FGF1;RND3;SYNE2;MYLK;ROBO1;RND1;SHH;DUSP10;KDR;RACK1;CPNE3;PLXNC1;EDN1;ANXA1;WNT5B;LMO4;HGF;NOG;MAGI2;PRKCA;ADRA2A;TMEFF2;FRMD5;NAV3;SPATA13;CDH13;SGK3;KANK1;SRC;SEMA3D;SEMA3A;SEMA3E;THY1;EGFR;SDCBP;PARD6B;ERBB4;PDGFC;GCNT2;HAS2;FLNA;PTK2B;SLIT2;SPAG9;CARMIL1;JAG1;NTRK3;ELP3;SORL1;VEGFA;IGSF10;BMP2;FER;DLG5;TRIP6;SNAI1;SPRY2;NF2;TRIM32
negative regulation of wound healing (GO:0061045)	0.185615	1	0	0	1.46712	2.47075	EDN1;DUSP10;SERPINE2;CD109;FGF2;CRK;AJAP1
response to amyloid-beta (GO:1904645)	0.185615	1	0	0	1.46712	2.47075	NGFR;EPHA4;GRM5;LRP1;CHRNA7;CACNA2D1;TLR4
positive regulation of filopodium assembly (GO:0051491)	0.185615	1	0	0	1.46712	2.47075	GPM6A;NRP1;RIPOR2;TENM2;NLGN1;PLPPR5;WASL
cellular response to vascular endothelial growth factor stimulus (GO:0035924)	0.185615	1	0	0	1.46712	2.47075	NRP1;ANXA1;MAPKAPK2;KDR;PRKD1;MAPK14;VEGFA
regulation of apoptotic signaling pathway (GO:2001233)	0.185615	1	0	0	1.46712	2.47075	PYCARD;NR4A2;CYLD;IFNB1;MADD;FAS;TMBIM6
negative regulation of insulin receptor signaling pathway (GO:0046627)	0.185615	1	0	0	1.46712	2.47075	KANK1;PID1;SOCS1;GRB14;IRS1;PRKCB;GRB10
positive regulation of Rho protein signal transduction (GO:0035025)	0.185615	1	0	0	1.46712	2.47075	GPR17;GPR35;GPR65;LPAR1;APOA1;ABRA;ROBO1
regulation of protein import into nucleus (GO:0042306)	0.185615	1	0	0	1.46712	2.47075	BMP4;WWTR1;MDFIC;ZC3H12A;CHORDC1;ECT2;IPO5
nucleotide-binding domain, leucine rich repeat containing receptor signaling pathway (GO:0035872)	0.185615	1	0	0	1.46712	2.47075	IKBKB;CYLD;TNFAIP3;TAB2;UBE2V1;MAP3K7;MAP2K6
positive regulation of interleukin-12 production (GO:0032735)	0.185615	1	0	0	1.46712	2.47075	IL23R;LGALS9;MAPK14;PLCB1;ISL1;TLR4;TLR2
regulation of neurogenesis (GO:0050767)	0.185857	1	0	0	1.28695	2.16565	NLGN1;BDNF;ULK4;WNT7A;SOX11;OPRM1;NGF;ASCL1;SORL1;ARNTL;IGSF10;CTNNB1;TRIM32;CDK5RAP2
response to retinoic acid (GO:0032526)	0.185857	1	0	0	1.28695	2.16565	WNT5B;WNT5A;WNT8A;RORB;WNT9A;ASCL1;OVCA2;AQP1;BRINP2;BRINP1;RARB;PTK2B;TRIM16;BRINP3
brain development (GO:0007420)	0.186197	1	0	0	1.18884	1.99839	ROBO2;CNTNAP2;AMIGO2;PCDH18;AFF2;DMBX1;GRIN2A;NIPBL;ATXN1;RELN;CDH2;CDK5RAP2;EPHA7;UTP3;PTCH1;FOXJ1;PROX1;EML1;GRHL2;GPRIN1;RAPGEF2;RARB;CNTN4;HAP1;MDGA1;SHANK2;RAB3GAP1
positive regulation of muscle cell differentiation (GO:0051149)	0.186701	1	0	0	1.38698	2.3277	SPAG9;RIPOR2;MYOCD;CDH2;CTNNB1;NRG1;CDH15;MAPK14;PLCB1
regulation of insulin receptor signaling pathway (GO:0046626)	0.186701	1	0	0	1.38698	2.3277	KANK1;PID1;SOCS1;GRB14;IRS1;PRKCB;GRB10;NUCKS1;VWA2
sensory perception of light stimulus (GO:0050953)	0.192262	1	0	0	1.22907	2.02661	DNAJC19;COL18A1;OAT;WHRN;WFS1;COL11A1;EYA4;PCDH15;RPE65;TRPM1;ABLIM1;CRYGA;EFEMP1;TH;CDH23;CRYAA;IMPG1;CLRN1;CNGB1
calcium ion transmembrane transport (GO:0070588)	0.195678	1	0	0	1.21854	1.98778	TRPC7;SLC24A2;SLC24A3;TRPC3;CACNA2D1;ATP2A3;CACNA1D;NALCN;RYR3;SLC8A1;TRPM1;LETM1;GRIN2A;GPRIN1;TRPV5;ITGAV;CACNG3;TRPM6;SLC24A5;TRPM3
regulation of canonical Wnt signaling pathway (GO:0060828)	0.196255	1	0	0	1.13158	1.8426	PRKN;AMER2;PSMD14;CTNND2;DIXDC1;NRARP;LIMD1;MLLT3;GLI3;ARNTL;SOX2;SCEL;PSMD7;FRZB;NPHP3;NPHP4;TBL1X;NKX2-5;SOX7;WNT4;WWTR1;USP47;TCF7L2;NOG;WNT5A;AXIN1;WNT7A;CSNK1D;AXIN2;DKK2;PSMB8;NFKB1;BICC1;DKK3;SHISA6;RBX1;CYLD;GPRC5B;BMP2;DAAM2;PSMC4;TBL1XR1;WNK2;HECW1;PSMC2;CDK14
positive regulation of endothelial cell proliferation (GO:0001938)	0.196406	1	0	0	1.25128	2.03654	SEMA5A;NRP1;WNT5A;VEGFC;NRARP;PRKCA;PROX1;FGF2;THBS4;VEGFA;BMP4;PDCL3;BMP2;KDR;CDH13;PRKD1
protein O-linked glycosylation (GO:0006493)	0.196944	1	0	0	1.18463	1.92483	GALNT14;SPON1;GALNT13;POGLUT1;GALNT16;GALNT17;GXYLT2;ADAMTSL1;MUC2;B3GALT2;B3GALT1;GCNT4;MUC15;LARGE1;XXYLT1;GALNT9;ST3GAL3;FKTN;B3GALNT2;B3GALNT1;GALNT5;GALNT3;GALNT2;B3GNT8;GALNTL5;GALNTL6
regulation of cardiac muscle hypertrophy (GO:0010611)	0.198069	1	0	0	1.49706	2.42396	MTPN;EDN1;MLIP;RGS2;GLRX3;PRKCA
negative regulation of cytokine biosynthetic process (GO:0042036)	0.198069	1	0	0	1.49706	2.42396	IL10;IL6;SFTPD;FOXJ1;KLF4;MAP2K5
regulation of macrophage activation (GO:0043030)	0.198069	1	0	0	1.49706	2.42396	WNT5A;ZC3H12A;SPACA3;BPI;MIF;TLR4
embryonic skeletal system morphogenesis (GO:0048704)	0.198069	1	0	0	1.49706	2.42396	TFAP2A;OSR2;WDR60;NOG;AXIN1;SOX11
positive regulation of BMP signaling pathway (GO:0030513)	0.198069	1	0	0	1.49706	2.42396	CRB2;SMAD2;BMP4;NUMA1;SOX11;GDF5
ERK1 and ERK2 cascade (GO:0070371)	0.198069	1	0	0	1.49706	2.42396	PTGER4;KDR;ITGAV;LGALS9;ZFP36L2;FGF10
negative regulation of cell cycle arrest (GO:0071157)	0.198069	1	0	0	1.49706	2.42396	CCNK;CCND1;SETMAR;MIF;PHOX2B;FGF10
positive regulation of leukocyte cell-cell adhesion (GO:1903039)	0.198069	1	0	0	1.49706	2.42396	PYCARD;HAS2;SIRPA;TNFSF11;THY1;CD44
mitochondrial electron transport, cytochrome c to oxygen (GO:0006123)	0.198069	1	0	0	1.49706	2.42396	COX7A2L;NDUFA4;COX4I2;CYCS;COX7C;COX6A2
beta-catenin-TCF complex assembly (GO:1904837)	0.200065	1	0	0	1.39726	2.24834	TLE4;TLE3;TCF7L2;TCF7L1;TLE1;KAT5;CTNNB1;AXIN2
activation of protein kinase B activity (GO:0032148)	0.200065	1	0	0	1.39726	2.24834	OSBPL8;CCDC88A;MAPKAP1;NTRK3;WNT5A;NRG1;FGF1;ADRA2A
cyclic purine nucleotide metabolic process (GO:0052652)	0.200065	1	0	0	1.39726	2.24834	NPPC;GUCY1B2;GUCY2D;HTR2C;ADCY2;ADCY8;TAAR1;AQP1
positive regulation of cation channel activity (GO:2001259)	0.200065	1	0	0	1.39726	2.24834	RELN;STAC;ACTN2;STAC3;AKAP6;HAP1;EPHB2;CALM1
protein localization to lysosome (GO:0061462)	0.200065	1	0	0	1.39726	2.24834	SCARB2;ZFYVE16;SNX16;SH3BP4;LAMTOR4;CACNG3;SORL1;CACNG5
response to estradiol (GO:0032355)	0.200065	1	0	0	1.39726	2.24834	FOXA1;KAT5;H2AFZ;CTNNB1;CSN1S1;ESR1;POU4F1;EGFR
G-protein coupled receptor signaling pathway, coupled to cyclic nucleotide second messenger (GO:0007187)	0.200641	1	0	0	1.1737	1.88524	PTGER4;VIPR1;CALCRL;HTR2C;CACNA1D;ADCY2;GPR84;HTR2A;ADRA1B;RXFP1;RXFP2;GNAI1;HTR6;MC2R;HTR7;GNAT3;CNR1;NPBWR1;NPY;PRKACB;ANXA1;HTR1A;OPRK1;OPRM1;ADRA2A;MC3R;MTNR1B;GPR149
phospholipid transport (GO:0015914)	0.204563	1	0	0	1.26476	2.00702	ABCA1;PRELID2;OSBPL8;ATP8B4;ATP8A2;TMEM30B;PITPNB;ABCA4;APOA1;ATP10B;PCTP;ABCA12;PRELID3A;MFSD2A
ephrin receptor signaling pathway (GO:0048013)	0.208069	1	0	0	1.21408	1.90597	ACTR3;EPHA5;EPHA4;EPHA7;EPHA6;SRC;PSEN2;WASL;EFNA5;KALRN;EFNB2;SDCBP;SIPA1L1;RASA1;GPRIN1;EPHB2;CRK;NGEF;EPHB3
negative regulation of dephosphorylation (GO:0035305)	0.20965	1	0	0	1.24755	1.94907	TMEM132D;PPP1R26;GRXCR1;URI1;CSRNP3;SLC7A14;KNL1;PTPA;SH3RF2;SPRED1;DLG2;CHORDC1;RIMBP2;PPP1R12B;SFI1
regulation of MAP kinase activity (GO:0043405)	0.211142	1	0	0	1.20453	1.87332	EDN1;DUSP1;PAQR3;FGF1;FGF2;RASGRP1;SORL1;ADRA2A;EGFR;ROBO1;VEGFA;BMP4;RGS2;PDGFC;NEK10;TNFSF11;SPRY2;TRIB3;EPHB2;TRIB1
cellular response to BMP stimulus (GO:0071773)	0.211142	1	0	0	1.20453	1.87332	USP15;NOG;BMP8A;GDF1;RGMB;ADAMTS12;ACVR2B;SMAD5;GDF5;ACVR2A;PHOX2B;GDF7;BMP4;GREM2;BMP3;BMP2;ZFYVE16;PDCD4;VSTM2A;BMPR1B
peptidyl-serine modification (GO:0018209)	0.211187	1	0	0	1.14041	1.77335	GALNT14;GALNT13;POGLUT1;GALNT16;MAST4;MAST2;GALNT17;IKBKB;STK33;MAPK8;CLSPN;STK32B;GALNT9;GALNT5;CAMK1D;GALNT3;PRKCB;GALNT2;PLK1;NAA11;DYRK1A;DCLK3;DCLK2;VRK1;CSNK1D;PRKCA;VRK2;MBOAT4;MAPK14;DCLK1;MAPK13;SBK1;MAPKAPK2;GALNTL5;SGK3;PRKD1;GALNTL6
ureteric bud development (GO:0001657)	0.211324	1	0	0	1.54109	2.39542	ROBO2;BMP4;TCF21;FOXJ1;SLIT2
negative regulation of B cell activation (GO:0050869)	0.211324	1	0	0	1.54109	2.39542	IL10;TNFRSF13B;TNFAIP3;FOXJ1;SAMSN1
positive regulation of response to biotic stimulus (GO:0002833)	0.211324	1	0	0	1.54109	2.39542	NLRP10;CD180;PRKCA;PUM1;DDX60
regulation of myelination (GO:0031641)	0.211324	1	0	0	1.54109	2.39542	TENM4;MYRF;PARD3;TNFRSF8;DICER1
N-glycan processing (GO:0006491)	0.211324	1	0	0	1.54109	2.39542	EDEM1;ST8SIA2;MGAT4A;ST8SIA3;USF3
positive regulation of stem cell proliferation (GO:2000648)	0.211324	1	0	0	1.54109	2.39542	CTNNB1;SOX11;LTBP2;DISC1;VEGFA
negative regulation of intracellular transport (GO:0032387)	0.211324	1	0	0	1.54109	2.39542	MRLN;INSIG1;LGALS9;CRYAA;TMEM14A
embryo development ending in birth or egg hatching (GO:0009792)	0.211324	1	0	0	1.54109	2.39542	OSR2;SCEL;NR5A2;CELF4;FOXI1
positive regulation of macrophage activation (GO:0043032)	0.211324	1	0	0	1.54109	2.39542	ITGAM;WNT5A;SPACA3;TLR4;FAM19A3
regulation of lamellipodium organization (GO:1902743)	0.211324	1	0	0	1.54109	2.39542	CARMIL1;FER;CAPZB;CD44;SSH1
regulation of establishment or maintenance of cell polarity (GO:0032878)	0.211324	1	0	0	1.54109	2.39542	KANK1;RIPOR2;RACK1;PTK2B;LLGL2
cellular response to glucocorticoid stimulus (GO:0071385)	0.211324	1	0	0	1.54109	2.39542	ANXA1;BCL2L11;ISL1;ZFP36L2;AQP1
cellular monovalent inorganic cation homeostasis (GO:0030004)	0.211324	1	0	0	1.54109	2.39542	KCNMA1;ATP12A;ATP1B1;SLC8A1;KCNJ2
membrane depolarization during cardiac muscle cell action potential (GO:0086012)	0.211324	1	0	0	1.54109	2.39542	CACNA2D1;CACNA1D;SLC8A1;KCNJ2;SCN2B
negative regulation of axon guidance (GO:1902668)	0.211324	1	0	0	1.54109	2.39542	SEMA5A;SEMA3D;SEMA3A;SEMA3E;SLIT2
negative regulation of tumor necrosis factor production (GO:0032720)	0.211482	1	0	0	1.34736	2.09327	IL10;SYT11;CHRNA7;ZC3H12A;TNFAIP3;PTPN22;BPI;LGALS9;TLR4
monocarboxylic acid biosynthetic process (GO:0072330)	0.214091	1	0	0	1.23287	1.9003	ABCD3;OSBPL6;ASNSD1;OSBPL3;OSBPL2;ASNS;ACSM4;CYP46A1;CYP7B1;ABCB11;ACSF3;ACMSD;BCAN;ALDH1A3;DSEL;UST
response to growth factor (GO:0070848)	0.214836	1	0	0	1.41069	2.16948	SOX2;URI1;RACK1;CTNNB1;CPNE3;KLF4;MAP2K5
positive regulation of wound healing (GO:0090303)	0.214836	1	0	0	1.41069	2.16948	KANK1;ANXA1;REG3G;PLPP3;RREB1;ADRA2A;MYLK
negative regulation of cellular response to insulin stimulus (GO:1900077)	0.214836	1	0	0	1.41069	2.16948	KANK1;PID1;SOCS1;GRB14;IRS1;PRKCB;GRB10
regulation of peptide hormone secretion (GO:0090276)	0.217988	1	0	0	1.22021	1.85876	SNAP25;TFAP2B;GRP;ABCC8;KCNB1;UQCC2;FGG;HTR2C;PRKCA;KCNA5;CACNA1D;CACNA1E;ADRA2A;ARNTL;MARCKS;MTNR1B;CLOCK
cell morphogenesis involved in differentiation (GO:0000904)	0.218865	1	0	0	1.26141	1.91647	NRP1;ITGA4;PARVA;LAMC1;PROX1;ANTXR1;GRHL2;FER;RELN;ITGA8;MICALL2;ITGAV;EPHB3
regulation of cellular localization (GO:0060341)	0.220697	1	0	0	1.30993	1.97926	EPHA5;RIMS1;PARD6B;MCTP1;NUMA1;SPAG5;STXBP4;CPLX2;EFNA5;FOXA2
positive regulation of epithelial to mesenchymal transition (GO:0010718)	0.220697	1	0	0	1.30993	1.97926	CRB2;SMAD2;SDCBP;WWTR1;TCF7L2;BMP2;GCNT2;SNAI1;CTNNB1;AXIN2
negative regulation of cell communication (GO:0010648)	0.221423	1	0	0	1.20917	1.82304	ALK;EPHA5;BRAP;EPHA4;NTRK2;EPHA7;EPHA6;NTRK3;OPRM1;EGFR;GLRA1;ERBB4;KIT;KDR;ROR1;EPHB2;FGFR3;EPHB3
regulation of extrinsic apoptotic signaling pathway (GO:2001236)	0.224075	1	0	0	1.24332	1.85973	WWOX;TCF7L2;SRC;FEM1B;TANK;PYCARD;BMP4;CYLD;MADD;FAS;ITGAV;RIPK1;ZMYND11;BID
negative regulation of signaling (GO:0023057)	0.224461	1	0	0	1.19945	1.79205	ALK;EPHA5;BRAP;EPHA4;NTRK2;EPHA7;EPHA6;NTRK3;AP1AR;OPRM1;EGFR;GLRA1;ERBB4;KIT;KDR;ROR1;EPHB2;FGFR3;EPHB3
positive regulation of histone H3-K4 methylation (GO:0051571)	0.225035	1	0	0	1.61222	2.40463	PAXIP1;AUTS2;DNMT3B;CTNNB1
embryonic appendage morphogenesis (GO:0035113)	0.225035	1	0	0	1.61222	2.40463	MBNL1;SHH;MYH3;PTCH1
regulation of glucose import in response to insulin stimulus (GO:2001273)	0.225035	1	0	0	1.61222	2.40463	NGFR;OSBPL8;PID1;IRS1
myelination in peripheral nervous system (GO:0022011)	0.225035	1	0	0	1.61222	2.40463	ARHGEF10;PARD3;ADGRG6;DICER1
positive regulation of cholesterol efflux (GO:0010875)	0.225035	1	0	0	1.61222	2.40463	ABCA1;LRP1;PTCH1;ABCA12
regulation of macrophage differentiation (GO:0045649)	0.225035	1	0	0	1.61222	2.40463	CSF1;IL34;PRKCA;RIPK1
cellular potassium ion homeostasis (GO:0030007)	0.225035	1	0	0	1.61222	2.40463	KCNMA1;ATP1B1;ATP12A;KCNJ2
membrane repolarization (GO:0086009)	0.225035	1	0	0	1.61222	2.40463	KCNE2;KCNIP2;ATP1B1;KCNJ2
regulation of endothelial cell chemotaxis (GO:2001026)	0.225035	1	0	0	1.61222	2.40463	SEMA5A;PRKD1;FGF1;FGF2
prostanoid biosynthetic process (GO:0046457)	0.225035	1	0	0	1.61222	2.40463	EDN1;PTGIS;MIF;PTGS1
cranial nerve development (GO:0021545)	0.225035	1	0	0	1.61222	2.40463	TFAP2A;TIFAB;ISL1;POU4F1
glomerular visceral epithelial cell differentiation (GO:0072112)	0.225035	1	0	0	1.61222	2.40463	MYO1E;JAG1;MAGI2;KLF15
high-density lipoprotein particle assembly (GO:0034380)	0.225035	1	0	0	1.61222	2.40463	ABCA1;BMP1;APOA1;PRKACB
positive regulation of smoothened signaling pathway (GO:0045880)	0.225035	1	0	0	1.61222	2.40463	SHH;DLG5;IHH;TUBD1
modulation by virus of host process (GO:0019054)	0.225035	1	0	0	1.61222	2.40463	PRKN;CCNK;ZC3H12A;KPNA3
synaptic vesicle cycle (GO:0099504)	0.225035	1	0	0	1.61222	2.40463	NLGN1;WNT7A;SLC17A6;SLC17A8
regulation of protein phosphorylation (GO:0001932)	0.226494	1	0	0	1.10415	1.63971	PID1;ULK4;KNDC1;SPRED1;GRM5;CCND2;CCND1;BMPER;CHORDC1;ZC3H12A;KDR;RACK1;PLCE1;EPHB2;EPHA7;HGF;PAQR3;AXIN1;CSNK1D;VRK2;AXIN2;TNIK;PLPP3;PRKN;CHRNA7;AKAP8;ITLN1;EFNA5;RASGRP1;EGFR;TTN;SOCS1;ERBB4;P2RY1;RIPK1;SLIT2;ECT2;WWTR1;NTRK2;IL34;NTRK3;BMP8A;GDF1;GDF5;ACVR2A;GDF7;VEGFA;BMP4;CCDC88A;PDCL3;BMP3;BMP2;FER;CCDC88C;FAS
negative regulation of tumor necrosis factor superfamily cytokine production (GO:1903556)	0.227548	1	0	0	1.35219	2.00177	IL10;CHRNA7;ZC3H12A;TNFAIP3;PTPN22;BPI;LGALS9;TLR4
liver development (GO:0001889)	0.227548	1	0	0	1.35219	2.00177	CCDC39;CEBPG;NPHP3;ARID5B;COBL;RARB;PROX1;WNT4
positive regulation of protein dephosphorylation (GO:0035307)	0.227548	1	0	0	1.35219	2.00177	PTPA;ANKLE2;CDCA2;MAGI2;ITGA1;AKAP6;CALM1;SPPL3
peptidyl-S-diacylglycerol-L-cysteine biosynthetic process from peptidyl-cysteine (GO:0018231)	0.231277	1	0	0	1.42901	2.09227	ZDHHC19;ZDHHC23;ZDHHC7;ZDHHC22;GOLGA7;ZDHHC14
peptidyl-L-cysteine S-palmitoylation (GO:0018230)	0.231277	1	0	0	1.42901	2.09227	ZDHHC19;ZDHHC23;ZDHHC7;ZDHHC22;GOLGA7;ZDHHC14
urogenital system development (GO:0001655)	0.231277	1	0	0	1.42901	2.09227	BMP4;SHH;PTCH1;EPHB2;TBX18;EPHB3
positive regulation of phosphatase activity (GO:0010922)	0.231277	1	0	0	1.42901	2.09227	PTPA;BMP2;MAGI2;ITGA1;AKAP6;CALM1
regulation of insulin secretion involved in cellular response to glucose stimulus (GO:0061178)	0.231277	1	0	0	1.42901	2.09227	EPHA5;STXBP4;EFNA5;ADRA2A;C2CD2L;FOXA2
digestive system development (GO:0055123)	0.231277	1	0	0	1.42901	2.09227	NIPBL;KIT;COBL;GATA4;GATA3;GATA1
protein homotrimerization (GO:0070207)	0.231277	1	0	0	1.42901	2.09227	PNPT1;SCARA5;ALOX5AP;ITLN1;MIF;TANK
outflow tract septum morphogenesis (GO:0003148)	0.231277	1	0	0	1.42901	2.09227	BMP4;NRP1;TBX20;PARVA;NKX2-5;ISL1
neurogenesis (GO:0022008)	0.234554	1	0	0	1.25753	1.82351	GCM1;TCF7L1;BCL11B;SALL3;BCL11A;BTBD3;SPOCK1;BTBD11;HAP1;FAT4;ASCL1;CDK5RAP2
muscle cell differentiation (GO:0042692)	0.237478	1	0	0	1.30993	1.88326	POPDC3;MBNL1;MYOCD;SGCD;JAG1;HEY2;AXIN1;RORA;SYNE1
regulation of smoothened signaling pathway (GO:0008589)	0.237478	1	0	0	1.30993	1.88326	SHH;PTCH1;DLG5;PTCH2;IHH;TUBD1;RORA;OTX2;GLI3
cardiac muscle tissue morphogenesis (GO:0055008)	0.237478	1	0	0	1.30993	1.88326	BMP2;TBX20;NOG;S1PR1;PROX1;NKX2-5;ISL1;MYOM2;TTN
cardiac muscle tissue development (GO:0048738)	0.237478	1	0	0	1.30993	1.88326	MYOCD;BMP2;SGCD;TBX20;NRG1;PROX1;NKX2-5;MYOM2;TTN
positive regulation of protein maturation (GO:1903319)	0.237888	1	0	0	1.74657	2.508	CCBE1;RHBDD1;TNP1
epithelial cell apoptotic process (GO:1904019)	0.237888	1	0	0	1.74657	2.508	IL10;RYR2;COL4A3
postsynaptic membrane assembly (GO:0097104)	0.237888	1	0	0	1.74657	2.508	NLGN1;NRXN1;NRXN2
regulation of SNARE complex assembly (GO:0035542)	0.237888	1	0	0	1.74657	2.508	VPS18;VPS41;STXBP6
potassium ion export (GO:0071435)	0.237888	1	0	0	1.74657	2.508	KCNE2;KCNIP2;KCNA5
positive regulation of long-term synaptic potentiation (GO:1900273)	0.237888	1	0	0	1.74657	2.508	RELN;CHRNA7;EPHB2
indolalkylamine catabolic process (GO:0046218)	0.237888	1	0	0	1.74657	2.508	AADAT;HAAO;ACMSD
small nucleolar ribonucleoprotein complex assembly (GO:0000491)	0.237888	1	0	0	1.74657	2.508	NUFIP1;ZNHIT6;NAF1
positive regulation of leukocyte apoptotic process (GO:2000108)	0.237888	1	0	0	1.74657	2.508	HCAR2;RAPGEF2;LGALS9
response to leucine (GO:0043201)	0.237888	1	0	0	1.74657	2.508	RPTOR;SESN3;UBR2
heterochromatin organization (GO:0070828)	0.237888	1	0	0	1.74657	2.508	SNAI1;MTHFR;BAHCC1
regulation of cytokine secretion involved in immune response (GO:0002739)	0.237888	1	0	0	1.74657	2.508	IL10;WNT5A;APOA1
Notch signaling involved in heart development (GO:0061314)	0.237888	1	0	0	1.74657	2.508	JAG1;HEY2;SNAI1
atrioventricular valve development (GO:0003171)	0.237888	1	0	0	1.74657	2.508	BMP2;GJA5;TBX20
regulation of organ morphogenesis (GO:2000027)	0.237888	1	0	0	1.74657	2.508	SHH;SIX2;AJAP1
endothelial cell chemotaxis (GO:0035767)	0.237888	1	0	0	1.74657	2.508	NRP1;PLEKHG5;VEGFA
regulation of cell-cell adhesion mediated by cadherin (GO:2000047)	0.237888	1	0	0	1.74657	2.508	FOXA1;PLG;FOXA2
protein hexamerization (GO:0034214)	0.237888	1	0	0	1.74657	2.508	LETM1;PANX1;OAT
cellular response to leucine (GO:0071233)	0.237888	1	0	0	1.74657	2.508	RPTOR;SESN3;UBR2
dynamin family protein polymerization involved in mitochondrial fission (GO:0003374)	0.237888	1	0	0	1.74657	2.508	DNM3;MX2;MX1
negative regulation of amyloid-beta formation (GO:1902430)	0.237888	1	0	0	1.74657	2.508	CHRNA7;HAP1;SORL1
positive regulation of protein homooligomerization (GO:0032464)	0.237888	1	0	0	1.74657	2.508	BCL2L11;RACK1;BID
mesodermal cell differentiation (GO:0048333)	0.237888	1	0	0	1.74657	2.508	ITGB1;BMP4;ITGA8
negative regulation of leukocyte chemotaxis (GO:0002689)	0.237888	1	0	0	1.74657	2.508	PADI2;SLIT2;MIF
dynamin family protein polymerization involved in membrane fission (GO:0003373)	0.237888	1	0	0	1.74657	2.508	DNM3;MX2;MX1
megakaryocyte differentiation (GO:0030219)	0.237888	1	0	0	1.74657	2.508	TAL1;KIT;GATA1
positive regulation of nitric-oxide synthase biosynthetic process (GO:0051770)	0.237888	1	0	0	1.74657	2.508	KDR;TLR4;TLR2
ionotropic glutamate receptor signaling pathway (GO:0035235)	0.237888	1	0	0	1.74657	2.508	GRIA2;GPRIN1;PTK2B
neurotrophin TRK receptor signaling pathway (GO:0048011)	0.237888	1	0	0	1.74657	2.508	NGFR;HAP1;NGF
mitochondrion morphogenesis (GO:0070584)	0.237888	1	0	0	1.74657	2.508	PID1;PNPT1;NUBPL
fat cell differentiation (GO:0045444)	0.239844	1	0	0	1.23848	1.76826	TFAP2B;OSBPL8;TCF7L2;TMEM120B;WNT5B;OSBPL11;SENP2;KLF4;PSMB8;NR4A2;PRDM16;BBS9;TRIM32
positive regulation of NF-kappaB transcription factor activity (GO:0051092)	0.240441	1	0	0	1.14619	1.63364	ALK;MTPN;TRIM52;TANK;MTDH;PYCARD;IKBKB;TNFSF11;RIPK1;LGALS9;MAP3K7;TRIM62;PRKCB;WNT5A;RIPK4;NFKB1;FER;ROR1;TAB2;PRKD1;UBE2V1;ARHGEF2;MAP3K13;CLOCK;TLR4;TRIM32;CARD11;TLR2
protein targeting (GO:0006605)	0.241401	1	0	0	1.14249	1.62383	NLGN1;AP4E1;ZDHHC23;ZDHHC7;LTBP2;AKAP6;ZDHHC22;TOMM20;GABARAP;SDCBP;ZDHHC19;PITRM1;LAMP2;VTI1A;LONP2;GOLGA7;CACNG3;SEC63;DNAJC19;SORL1;ZDHHC14;SPCS3;SPATA16;PARD3;CDC37;VPS41;ATG4C;MGARP;HAP1
negative regulation of canonical Wnt signaling pathway (GO:0090090)	0.243675	1	0	0	1.13291	1.59958	PRKN;AMER2;PSMD14;LIMD1;MLLT3;GLI3;SOX2;PSMD7;TNN;FRZB;NPHP3;NPHP4;NKX2-5;WNT4;WWTR1;TCF7L2;WNT5A;NOG;AXIN1;AXIN2;DKK2;BICC1;TBX18;PSMB8;SHISA6;DKK3;RBX1;CYLD;BMP2;PSMC4;HECW1;PSMC2
regulation of stress fiber assembly (GO:0051492)	0.244329	1	0	0	1.2226	1.72294	PTGER4;NRP1;ARHGEF10;CARMIL1;ARHGEF15;GPR65;LPAR1;APOA1;ARHGEF10L;ARHGAP28;TMEFF2;PPFIA1;NF2;PFN2
regulation of protein kinase B signaling (GO:0051896)	0.245215	1	0	0	1.12509	1.58145	SEMA5A;ITGB1;CSF3;HIP1;IRS1;SRC;IRS2;GATA3;FGF1;FGF2;FGF3;EGFR;MTDH;FGF7;ERBB4;FGF20;RACK1;GCNT2;OSBPL8;TCF7L2;PLEKHA1;ANGPT1;HGF;MAGI2;NRG1;ESR1;VAV1;LIN28A;KIT;CD28;SPRY2;TRIB3;GRB2;FGFR3;FGF10
mesenchymal cell differentiation (GO:0048762)	0.245408	1	0	0	1.27798	1.79535	BMP2;HGF;DLG5;HEY2;NOG;WNT5A;SNAI1;CTNNB1;ISL1;WNT4
cellular response to peptide (GO:1901653)	0.245408	1	0	0	1.27798	1.79535	NGFR;EPHA4;GRM5;LRP1;SRC;CYP11A1;CACNA2D1;PTPN22;ARHGEF2;TLR4
release of sequestered calcium ion into cytosol (GO:0051209)	0.245577	1	0	0	1.35845	1.90745	RYR1;LETM1;RYR2;HTR2C;HTR2A;FGF2;RYR3
negative regulation of protein phosphorylation (GO:0001933)	0.246191	1	0	0	1.11859	1.56787	PRKN;ERRFI1;PID1;LRTM1;LRRC4;THY1;SAMSN1;SPRED2;SPRED1;FLRT2;LRRTM3;FLRT3;LRRTM1;CHORDC1;ZC3H12A;RACK1;DMD;SLIT2;EPHB2;LRRC4C;SOCS6;WWTR1;DUSP1;PDE4D;NTRK3;PAQR3;NOG;RTN4RL2;DNAJC3;PARD3;CNKSR3;SPRY2;TRIB3;SMCR8;PTPN6;PLPP3;TRIB1;CALM1
regulation of JAK-STAT cascade (GO:0046425)	0.248158	1	0	0	1.20917	1.6852	IL23R;LRTM1;LRRC4;RTN4RL2;PRL;IL6;SOCS1;LRRTM3;FLRT2;FLRT3;LRRTM1;KIT;NF2;SOCS6;LRRC4C
negative regulation of cell adhesion (GO:0007162)	0.248158	1	0	0	1.20917	1.6852	SEMA5A;RIPOR2;JAG1;DSCAM;ANGPT1;ADAM22;PLG;RND1;RASA1;GCNT2;CDH13;SPOCK1;PLXNC1;NF2;TGFBI
regulation of cholesterol efflux (GO:0010874)	0.24974	1	0	0	1.45548	2.01924	ABCA1;SHH;LRP1;PTCH1;ABCA12
regulation of cardiac muscle cell membrane repolarization (GO:0099623)	0.24974	1	0	0	1.45548	2.01924	KCNE2;CACNA2D1;FLNA;KCNA5;CACNA1D
negative regulation of peptidyl-serine phosphorylation (GO:0033137)	0.24974	1	0	0	1.45548	2.01924	PDE4D;PAQR3;CNKSR3;RACK1;DMD
regulation of cellular response to growth factor stimulus (GO:0090287)	0.24974	1	0	0	1.45548	2.01924	TFAP2B;DOK5;OTX2;SLIT2;PCSK6
regulation of smooth muscle cell migration (GO:0014910)	0.24974	1	0	0	1.45548	2.01924	NRP1;LRP1;SLIT2;TRIB1;SORL1
protein ubiquitination involved in ubiquitin-dependent protein catabolic process (GO:0042787)	0.251444	1	0	0	1.19765	1.6534	PRKN;MYLIP;ANKIB1;KLHL38;UBR4;WWP1;FBXO45;BTBD11;UBE3B;RBX1;RNF144B;KBTBD4;HECW2;BTBD3;HECW1;RNF217
cartilage development (GO:0051216)	0.25185	1	0	0	1.25298	1.72776	BMP4;OSR2;BMP2;WNT5B;CREB3L2;WNT7A;FGF2;GDF5;FGFR3;CD44;RUNX1
gland development (GO:0048732)	0.254276	1	0	0	1.18767	1.62632	THRB;CEBPG;TCF21;ARID5B;COBL;NRG1;PRL;PROX1;GLI2;DKK3;SOX2;SHH;RARB;NKX2-5;EPHB3;WNT4;FGF10
adenylate cyclase-modulating G-protein coupled receptor signaling pathway (GO:0007188)	0.255146	1	0	0	1.13397	1.54891	PTGER4;PTGFR;CALCRL;GPR26;GPR65;PTGER3;LPAR1;CACNA1D;ADCY2;GPR84;ADRA1B;ADCY8;RXFP1;RXFP2;GNAI1;AKAP12;MC2R;GNAT3;RGS1;CNR1;PRKACB;ABCA1;P2RY12;PSAPL1;OPRK1;ADRA2A;ADCYAP1;MC3R;ADGRD1
microtubule bundle formation (GO:0001578)	0.256276	1	0	0	1.30993	1.78347	SPAG16;NUMA1;CHORDC1;PLK1;TOGARAM1;NAV1;MAPRE2;CDK5RAP2
positive regulation of myeloid leukocyte differentiation (GO:0002763)	0.256276	1	0	0	1.30993	1.78347	CSF1;IL23R;IL34;TNFSF11;RIPK1;PRKCA;POU4F1;RUNX1
vasculogenesis (GO:0001570)	0.256276	1	0	0	1.30993	1.78347	SPRED1;SHH;RASA1;HEY2;KDR;HAS2;NKX2-5;VEGFA
regulation of exocytosis (GO:0017157)	0.257152	1	0	0	1.23287	1.67435	RAB3C;ANXA1;SYT1;FGG;RAB27A;STXBP5;HAP1;STXBP6;CPLX2;RAB8B;LLGL2;STXBP5L
chordate embryonic development (GO:0043009)	0.26156	1	0	0	1.21636	1.63125	FOXD3;MBNL1;PTCH1;WNT5A;NOG;PROX1;GATA3;PCSK5;ISL1;GRHL2;VEGFA;BMP2;NKX2-5
regulation of BMP signaling pathway (GO:0030510)	0.26156	1	0	0	1.21636	1.63125	CRB2;SMAD2;TFAP2B;SKOR2;NUMA1;NOG;SOX11;PCSK6;LEMD3;GDF5;BMP4;BMPER;VWC2
phosphatidylinositol-mediated signaling (GO:0048015)	0.26156	1	0	0	1.21636	1.63125	EDN1;PLEKHA1;IRS1;IRS2;HTR2A;GATA3;NGF;NYAP2;PITPNM2;PI4KA;PIK3C3;PLCH1;KCNH1
epithelial to mesenchymal transition (GO:0001837)	0.264526	1	0	0	1.27453	1.69489	BMP2;HGF;DLG5;HEY2;NOG;WNT5A;SNAI1;CTNNB1;WNT4
positive regulation of receptor activity (GO:2000273)	0.264526	1	0	0	1.27453	1.69489	ITGB1;RELN;ANXA2;FBXW7;AKAP6;HAP1;EPHB2;CALM1;ADRA2A
regulation of sodium ion transmembrane transporter activity (GO:2000649)	0.264526	1	0	0	1.27453	1.69489	FXYD4;WNK2;HECW2;HECW1;DMD;FXYD6;UTRN;FGF12;SCN2B
positive regulation of axonogenesis (GO:0050772)	0.264526	1	0	0	1.27453	1.69489	ROBO2;NGFR;NTRK2;SLITRK1;BDNF;PLXNC1;SLIT2;NGF;ROBO1
positive regulation of cell cycle G1/S phase transition (GO:1902808)	0.266055	1	0	0	1.36688	1.80983	RPTOR;LSM11;CCND2;STXBP4;UBE2E2;PLCB1
metanephros development (GO:0001656)	0.266055	1	0	0	1.36688	1.80983	ROBO2;BMP4;OSR2;SHH;NIPBL;FGF10
membrane assembly (GO:0071709)	0.266055	1	0	0	1.36688	1.80983	PTPRD;NLGN1;ANXA2;NRXN1;NRXN2;EMP2
cellular response to ammonium ion (GO:0071242)	0.266055	1	0	0	1.36688	1.80983	GABRB3;PRKN;GABRB2;GABRB1;OPRM1;GABRG2
regulation of release of sequestered calcium ion into cytosol by sarcoplasmic reticulum (GO:0010880)	0.266055	1	0	0	1.36688	1.80983	RYR2;PDE4D;AKAP6;DMD;CALM1;SLC8A1
cellular response to amyloid-beta (GO:1904646)	0.266055	1	0	0	1.36688	1.80983	NGFR;EPHA4;GRM5;LRP1;CACNA2D1;TLR4
regulation of cell size (GO:0008361)	0.266055	1	0	0	1.36688	1.80983	RPTOR;MTPN;EDN1;PRR16;LAMTOR4;VAV1
neuronal action potential (GO:0019228)	0.266055	1	0	0	1.36688	1.80983	CHRNA1;KCNA2;KCNMB2;SCN3A;CACNA1H;SCN1A
positive regulation of protein oligomerization (GO:0032461)	0.266055	1	0	0	1.36688	1.80983	BCL2L11;RACK1;IDE;BID;TRABD2B;JCHAIN
TOR signaling (GO:0031929)	0.266055	1	0	0	1.36688	1.80983	RPTOR;CCDC88A;MAPKAP1;EIF4EBP1;GATA3;CARD11
positive regulation of protein phosphorylation (GO:0001934)	0.266114	1	0	0	1.06829	1.41424	ALK;NRP1;CSF3;CCNK;CSF1;RPLP1;KNDC1;ADRA1B;SOX2;RPTOR;GHR;FGF7;CCND2;GRM4;CCND1;RACK1;KDR;EPHB2;CCNL1;EPHB3;EPHA5;EPHA4;EPHA7;EPHA6;HGF;AXIN1;CSNK1D;MIF;AXIN2;ADRA2A;ADCYAP1;BANK1;KIT;RAPGEF2;ROR1;LCP2;PRKD1;TNIK;ARHGEF2;CD44;PFN2;SRC;CHRNA7;ITLN1;LPAR1;CREBL2;EFNA5;GATA1;RASGRP1;EGFR;THBS4;SDCBP;RELN;ERBB4;PDGFC;P2RY1;PTK2B;RIPK1;NGFR;ANGPT4;NTRK2;ANGPT1;NTRK3;IL34;PLK1;BMP8A;GDF1;GDF5;ACVR2A;GD…
positive regulation of neural precursor cell proliferation (GO:2000179)	0.270692	1	0	0	1.49706	1.95632	CTNNB1;PROX1;DISC1;VEGFA
establishment or maintenance of actin cytoskeleton polarity (GO:0030950)	0.270692	1	0	0	1.49706	1.95632	MAPKAP1;RND3;AQP1;RND1
cell communication by electrical coupling involved in cardiac conduction (GO:0086064)	0.270692	1	0	0	1.49706	1.95632	RYR2;GJA5;ATP1B1;SLC8A1
amyloid-beta metabolic process (GO:0050435)	0.270692	1	0	0	1.49706	1.95632	MME;DYRK1A;PSEN2;IDE
positive regulation of DNA damage response, signal transduction by p53 class mediator (GO:0043517)	0.270692	1	0	0	1.49706	1.95632	SPRED2;SPRED1;PLA2R1;HIC1
response to ATP (GO:0033198)	0.270692	1	0	0	1.49706	1.95632	P2RY12;TRPC3;RYR3;SSH1
negative regulation of hydrogen peroxide-induced cell death (GO:1903206)	0.270692	1	0	0	1.49706	1.95632	IL10;HGF;RACK1;NFE2L2
ribonucleoside monophosphate biosynthetic process (GO:0009156)	0.270692	1	0	0	1.49706	1.95632	ATIC;ADK;ADSS;LHPP
positive regulation of osteoclast differentiation (GO:0045672)	0.270692	1	0	0	1.49706	1.95632	CSF1;IL23R;TNFSF11;POU4F1
stem cell development (GO:0048864)	0.270692	1	0	0	1.49706	1.95632	SHH;WNT7A;NRG1;SOX11
gliogenesis (GO:0042063)	0.270692	1	0	0	1.49706	1.95632	GCM1;RELN;CDH2;PHOX2B
regulation of activin receptor signaling pathway (GO:0032925)	0.270692	1	0	0	1.49706	1.95632	MAGI2;LEMD3;ACVR2B;ACVR2A
negative regulation of Rho protein signal transduction (GO:0035024)	0.270692	1	0	0	1.49706	1.95632	KANK1;RIPOR2;CCDC125;KCTD13
cellular response to retinoic acid (GO:0071300)	0.27103	1	0	0	1.24755	1.62871	BRINP2;BRINP1;WNT5B;WNT5A;PTK2B;RARB;RORB;WNT9A;BRINP3;AQP1
cellular response to calcium ion (GO:0071277)	0.27103	1	0	0	1.24755	1.62871	RYR1;CLIC4;NLGN1;SYT1;WNT5A;ALOX5AP;CPNE3;ECT2;RYR3;KCNH1
negative regulation of extrinsic apoptotic signaling pathway (GO:2001237)	0.273241	1	0	0	1.17204	1.52061	TCF7L2;UNC5B;SRC;EYA2;FGG;EYA4;TNFAIP3;TANK;GATA1;BMP4;TMBIM1;FAS;ITGAV;RIPK1;ARHGEF2;ZMYND11;MAP2K5
negative regulation of programmed cell death (GO:0043069)	0.274957	1	0	0	1.06592	1.37626	ALK;AVEN;ANKLE2;APIP;FHL2;FMN2;AATF;AQP1;IKBKB;SHH;CCND2;MECOM;KDR;PROK2;EPHB2;TMEM14A;EPHB3;EPHA5;IL10;EPHA4;USP47;EPHA7;ANXA1;EPHA6;HGF;WNT5A;MIF;NGF;PRLR;DNAJC3;RNF144B;HCK;PAX7;RASA1;KIT;ROR1;TMBIM6;ARHGEF2;CRYAA;CD44;SRC;AMIGO2;PSEN2;VTCN1;ASCL1;GATA1;EGFR;MTDH;FAM129B;MAPK8;ERBB4;FLNA;PTK2B;NKX2-5;BID;DCPS;BARD1;TFAP2A;HSPA9;NGFR;ANGPT4;NTRK2;TFAP2B;CDSN;ANGPT1;WFS1;API5;NTRK3;RHBDD1;PLK1;A…
negative regulation of JAK-STAT cascade (GO:0046426)	0.276241	1	0	0	1.22632	1.57763	SOCS1;LRRTM3;FLRT2;FLRT3;LRRTM1;LRTM1;LRRC4;RTN4RL2;NF2;LRRC4C;SOCS6
inositol phosphate metabolic process (GO:0043647)	0.276241	1	0	0	1.22632	1.57763	NUDT11;INPP4A;INPP4B;PLCB4;IPMK;PLCE1;PLCH1;PLCG1;PLCB1;CALM1;FGF2
negative regulation of JNK cascade (GO:0046329)	0.277562	1	0	0	1.30993	1.67895	PRKN;DUSP10;MECOM;PDCD4;PTPN22;ZMYND11;FKTN
cGMP metabolic process (GO:0046068)	0.277562	1	0	0	1.30993	1.67895	NPPC;GUCY1B2;GUCY2D;HTR2C;ADCY2;ADCY8;AQP1
nucleotide-binding oligomerization domain containing signaling pathway (GO:0070423)	0.277562	1	0	0	1.30993	1.67895	IKBKB;CYLD;TNFAIP3;TAB2;UBE2V1;MAP3K7;MAP2K6
bicellular tight junction assembly (GO:0070830)	0.277562	1	0	0	1.30993	1.67895	PATJ;PARD6B;PARD3;MICALL2;PARD6G;ECT2;GRHL2
regulation of vasculature development (GO:1901342)	0.277562	1	0	0	1.30993	1.67895	IL6;HEY2;PROK2;CTNNB1;EMP2;TSPAN12;FGF2
neuron projection extension (GO:1990138)	0.277562	1	0	0	1.30993	1.67895	NRP1;AUTS2;FLRT3;SEMA3A;TMEM108;CTNNB1;SH3GL2
cellular response to hydrogen peroxide (GO:0070301)	0.277562	1	0	0	1.30993	1.67895	IL6;PLEKHA1;TNFAIP3;ECT2;AQP1;MAPK13;NFE2L2
cellular response to acid chemical (GO:0071229)	0.278134	1	0	0	1.15159	1.47363	PID1;WNT5B;WNT5A;RORB;WNT9A;AQP1;IPO5;VEGFA;RPTOR;GLRA1;BRINP2;BRINP1;SESN3;KDR;PDK4;RARB;SH3BP4;PTK2B;LAMTOR4;BRINP3
regulation of cell-matrix adhesion (GO:0001952)	0.280468	1	0	0	1.20917	1.53721	JAG1;CSF1;RASA1;CDH13;PTK2B;EMP2;SEMA3E;THY1;NF2;UTRN;EFNA5;AJAP1
negative regulation of cell migration (GO:0030336)	0.282777	1	0	0	1.12589	1.42211	PTPRU;KANK1;CLIC4;MCTP1;LRP1;ZMYND8;THY1;PTPRK;FGF2;PTPRG;ROBO1;SHH;DUSP10;ACVR1C;TNN;TIMP1;SLIT2;JAG1;MAGI2;NOG;TMEFF2;NAV3;DLG5;NF2;TRIB1;PFN2
chloride transmembrane transport (GO:1902476)	0.283927	1	0	0	1.19502	1.50458	GABRB3;GABRB2;CLIC5;CLIC4;GABRB1;GABRA5;GABRA4;GABRG3;CLCN2;GABRG2;GLRA1;SLC26A7;SLC12A8
regulation of ERK1 and ERK2 cascade (GO:0070372)	0.288152	1	0	0	1.08188	1.34615	ALK;NRP1;APIP;HTR2C;PTPN22;HTR2A;FGF2;PYCARD;RPS6KA6;DUSP10;BMPER;KDR;LGALS9;EPHB2;EPHB3;EPHA5;EPHA4;EPHA7;EPHA6;FBXW7;FGG;PRKCA;MIF;OPRM1;ADCYAP1;GAREM1;CNKSR3;KIT;RAPGEF2;ROR1;TLR4;CD44;CHRNA7;RASGRP1;EGFR;ERBB4;PDGFC;P2RY1;GCNT2;PTK2B;NTRK2;ANGPT1;CCL20;NTRK3;BMP2;WNK2;NEK10;SPRY2;PTPN6;FGFR3;FGF10
regulation of sprouting angiogenesis (GO:1903670)	0.289708	1	0	0	1.37887	1.70826	E2F2;FGF1;KLF4;FGF2;VEGFA
protein targeting to lysosome (GO:0006622)	0.289708	1	0	0	1.37887	1.70826	SCARB2;ZFYVE16;SNX16;LAMP2;SORL1
osteoclast differentiation (GO:0030316)	0.289708	1	0	0	1.37887	1.70826	ANXA2;CSF1;SRC;TNFSF11;MAPK14
cellular polysaccharide biosynthetic process (GO:0033692)	0.289708	1	0	0	1.37887	1.70826	EXT2;B3GNT8;NDST3;HAS2;HS2ST1
negative regulation of protein localization to cell periphery (GO:1904376)	0.289708	1	0	0	1.37887	1.70826	MRAP;PID1;TMBIM1;PPFIA1;MRAP2
DNA double-strand break processing (GO:0000729)	0.289708	1	0	0	1.37887	1.70826	BARD1;KAT5;UBE2V2;SETMAR;SMARCAD1
regulation of catenin import into nucleus (GO:0035412)	0.289708	1	0	0	1.37887	1.70826	SEMA5A;WWTR1;KANK1;AXIN2;EGFR
activin receptor signaling pathway (GO:0032924)	0.289708	1	0	0	1.37887	1.70826	SMAD2;ACVR1C;ACVR2B;ACVR2A;GDF7
positive regulation of neuron apoptotic process (GO:0043525)	0.289708	1	0	0	1.37887	1.70826	TFAP2A;TFAP2B;EPHA7;FBXW7;CTNNB1
regulation of protein kinase A signaling (GO:0010738)	0.289708	1	0	0	1.37887	1.70826	AKAP12;AKAP11;SPHKAP;AKAP6;MIF
negative regulation of protein localization to plasma membrane (GO:1903077)	0.289708	1	0	0	1.37887	1.70826	MRAP;PID1;TMBIM1;PPFIA1;MRAP2
acylglycerol biosynthetic process (GO:0046463)	0.289708	1	0	0	1.37887	1.70826	DGAT2;GPAM;AGMO;PLCE1;GPAT3
regulation of phosphatase activity (GO:0010921)	0.291072	1	0	0	1.16438	1.43706	TMEM132D;PPP1R26;GRXCR1;URI1;CSRNP3;SLC7A14;KNL1;PTPA;SH3RF2;SPRED1;BMP2;DLG2;CHORDC1;RIMBP2;PPP1R12B;SFI1
potassium ion import (GO:0010107)	0.292453	1	0	0	1.24099	1.52573	KCNJ6;KCNE2;KCNJ9;KCNJ15;ATP12A;ATP1B1;KCNJ2;SLC12A8;KCNJ3
DNA damage checkpoint (GO:0000077)	0.292453	1	0	0	1.24099	1.52573	ERCC4;WAC;HUS1;INTS7;CLSPN;PRPF19;MAP3K14;CLOCK;CDC14B
T cell differentiation (GO:0030217)	0.292453	1	0	0	1.24099	1.52573	SHH;ANXA1;KIT;LEPR;CD28;RHOH;PTPN22;GLI3;ZFP36L2
positive regulation of multicellular organismal process (GO:0051240)	0.2934	1	0	0	1.08945	1.3359	CRB2;NLGN1;PAXIP1;TFRC;NUMA1;LRP1;SRC;PRL;FAM129B;HCAR2;GHR;SDCBP;SHH;FGF7;GCNT2;OTX2;PLCG1;SOX6;RREB1;SMAD2;WWTR1;IL15;WNT5A;ESRRB;RBM19;FOXJ1;SOX11;AXIN2;ADRA2A;BMP4;BMP2;BMP1;SNAI1;CTNNB1;TRIM16;HAP1;PLCB1;BMPR1B;DOCK1;CARD11;FOXA2;FGF10
regulation of phospholipase C activity (GO:1900274)	0.294728	1	0	0	1.57192	1.92041	KIT;FGF2;ESR1
negative regulation of oxidative stress-induced neuron death (GO:1903204)	0.294728	1	0	0	1.57192	1.92041	PRKN;IL10;RACK1
regulation of mammary gland epithelial cell proliferation (GO:0033599)	0.294728	1	0	0	1.57192	1.92041	GATA3;RREB1;ROBO1
mitotic nuclear envelope reassembly (GO:0007084)	0.294728	1	0	0	1.57192	1.92041	ANKLE2;VRK1;PPP2R2A
mesoderm morphogenesis (GO:0048332)	0.294728	1	0	0	1.57192	1.92041	CRB2;SMAD2;SNAI1
I-kappaB phosphorylation (GO:0007252)	0.294728	1	0	0	1.57192	1.92041	MAP3K7;TLR4;TLR2
hair cell differentiation (GO:0035315)	0.294728	1	0	0	1.57192	1.92041	WHRN;CTNNB1;PITX2
regulation of protein exit from endoplasmic reticulum (GO:0070861)	0.294728	1	0	0	1.57192	1.92041	TMEM30B;INSIG1;SORL1
neurotransmitter receptor transport (GO:0099637)	0.294728	1	0	0	1.57192	1.92041	HIP1;CACNG3;CACNG5
negative regulation of gene silencing by miRNA (GO:0060965)	0.294728	1	0	0	1.57192	1.92041	NCOR2;ZC3H12A;ESR1
protein localization to synapse (GO:0035418)	0.294728	1	0	0	1.57192	1.92041	NLGN1;NRXN1;NRXN2
cellular response to ATP (GO:0071318)	0.294728	1	0	0	1.57192	1.92041	P2RY12;RYR3;SSH1
nucleoside metabolic process (GO:0009116)	0.294728	1	0	0	1.57192	1.92041	UPP2;ERH;MACROD2
central nervous system projection neuron axonogenesis (GO:0021952)	0.294728	1	0	0	1.57192	1.92041	EPHA4;SLIT2;GLI2
regulation of fatty acid beta-oxidation (GO:0031998)	0.294728	1	0	0	1.57192	1.92041	IRS1;LONP2;IRS2
positive regulation of protein exit from endoplasmic reticulum (GO:0070863)	0.294728	1	0	0	1.57192	1.92041	TMEM30B;EDEM1;SORL1
intraciliary retrograde transport (GO:0035721)	0.294728	1	0	0	1.57192	1.92041	ICK;IFT43;TTC21B
negative regulation of stem cell differentiation (GO:2000737)	0.294728	1	0	0	1.57192	1.92041	JAG1;ESRRB;ZFP36L2
negative regulation by host of viral process (GO:0044793)	0.294728	1	0	0	1.57192	1.92041	PRKN;CCNK;ZC3H12A
regulation of phospholipase activity (GO:0010517)	0.294728	1	0	0	1.57192	1.92041	RGS2;LRP1;FGFR3
negative regulation of embryonic development (GO:0045992)	0.294728	1	0	0	1.57192	1.92041	RPS6KA6;CTNNB1;GATA3
regulation of mitochondrial depolarization (GO:0051900)	0.294728	1	0	0	1.57192	1.92041	SRC;KDR;RACK1
neurotransmitter receptor internalization (GO:0099590)	0.294728	1	0	0	1.57192	1.92041	DNM3;CACNG3;CACNG5
regulation of neuroblast proliferation (GO:1902692)	0.294728	1	0	0	1.57192	1.92041	CTNNB1;DISC1;VEGFA
complement activation, lectin pathway (GO:0001867)	0.294728	1	0	0	1.57192	1.92041	COLEC10;MASP1;MBL2
negative regulation of endoplasmic reticulum unfolded protein response (GO:1900102)	0.294728	1	0	0	1.57192	1.92041	WFS1;RACK1;DNAJB9
tryptophan catabolic process (GO:0006569)	0.294728	1	0	0	1.57192	1.92041	AADAT;HAAO;ACMSD
pulmonary valve development (GO:0003177)	0.294728	1	0	0	1.57192	1.92041	BMP4;JAG1;HEY2
smooth muscle cell differentiation (GO:0051145)	0.294728	1	0	0	1.57192	1.92041	BMP4;MYOCD;HEY2
negative regulation of response to cytokine stimulus (GO:0060761)	0.294728	1	0	0	1.57192	1.92041	APOA1;KLF4;MAP2K5
low-density lipoprotein particle receptor catabolic process (GO:0032802)	0.294728	1	0	0	1.57192	1.92041	MYLIP;CLTA;VLDLR
regulation of synapse maturation (GO:0090128)	0.294728	1	0	0	1.57192	1.92041	RELN;ARHGEF15;NRXN1
cellular response to thyroid hormone stimulus (GO:0097067)	0.294728	1	0	0	1.57192	1.92041	LMO2;GATA1;CTSB
regulation of attachment of spindle microtubules to kinetochore (GO:0051988)	0.294728	1	0	0	1.57192	1.92041	SPAG5;NEK2;ECT2
skeletal muscle thin filament assembly (GO:0030240)	0.294728	1	0	0	1.57192	1.92041	PROX1;MYOM2;TTN
mesenchymal to epithelial transition (GO:0060231)	0.294728	1	0	0	1.57192	1.92041	BMP4;SIX2;GATA3
negative regulation of inclusion body assembly (GO:0090084)	0.294728	1	0	0	1.57192	1.92041	DNAJB6;DNAJA4;SORL1
tryptophan metabolic process (GO:0006568)	0.294728	1	0	0	1.57192	1.92041	AADAT;HAAO;ACMSD
regulation of cytosolic calcium ion concentration (GO:0051480)	0.298204	1	0	0	1.10914	1.34203	RYR1;PTGER4;PTGFR;RYR2;PTGER3;LPAR1;CXCR4;ADRA1B;SPPL3;SLC8A1;CALB2;CALB1;P2RY1;CDH23;BDKRB2;PLCE1;PROK2;S1PR3;TAC1;TRPC7;EDN1;TRPC3;GPR35;TACR1;SLC35G1;ESR1;ADCYAP1;OCM;NMUR2
cellular response to mechanical stimulus (GO:0071260)	0.301315	1	0	0	1.20077	1.44044	PTGER4;MAP2K4;MAPK8;PIEZO2;TNFRSF8;FAS;TLR5;TLR4;MAP3K14;NFKB1;AQP1
negative regulation of cytoskeleton organization (GO:0051494)	0.302015	1	0	0	1.30993	1.56835	PRKN;KANK1;LIMA1;PLEKHH2;SLIT2;PFN2
negative regulation of sequestering of calcium ion (GO:0051283)	0.302015	1	0	0	1.30993	1.56835	RYR1;RYR2;HTR2C;HTR2A;FGF2;RYR3
sensory perception of pain (GO:0019233)	0.302015	1	0	0	1.30993	1.56835	MME;KCNA2;OPRK1;PROK2;OPRM1;SCN1A
positive regulation of dephosphorylation (GO:0035306)	0.302015	1	0	0	1.30993	1.56835	PTPA;ANKLE2;BMP2;CDCA2;CALM1;SPPL3
limb development (GO:0060173)	0.302015	1	0	0	1.30993	1.56835	PTCH1;NOG;BMPR1B;PCSK5;GLI3;LNPK
negative regulation of developmental growth (GO:0048640)	0.302015	1	0	0	1.30993	1.56835	EPHA4;DUSP10;DCC;PTCH1;WWC2;FGFR3
camera-type eye development (GO:0043010)	0.302015	1	0	0	1.30993	1.56835	ALDH1A3;TENM3;EFEMP1;PITX2;RAB3GAP1;VEGFA
embryonic organ development (GO:0048568)	0.3044	1	0	0	1.18635	1.41106	ALDH1A3;TAL1;HEY2;KIT;KDR;COBL;RARB;NKX2-5;PCSK5;GLI3;TEAD2;GLI2
positive regulation of phosphorylation (GO:0042327)	0.30484	1	0	0	1.08321	1.28682	ALK;NRP1;VAC14;CHRNA7;ITLN1;KNDC1;EFNA5;RASGRP1;EGFR;SDCBP;CCND2;CCND1;ERBB4;P2RY1;KDR;RACK1;RIPK1;EPHB2;EPHB3;EPHA5;EPHA4;NTRK2;EPHA7;EPHA6;DSCAM;LMO4;IL34;HGF;NTRK3;PIFO;AXIN1;CSNK1D;MIF;AXIN2;ACVR2A;VEGFA;BMP4;BMP2;KIT;FAS;ROR1;TNIK;FGFR3
regulation of MAPK cascade (GO:0043408)	0.305536	1	0	0	1.08408	1.28538	ALK;ULK4;LPAR1;APIP;ADRA1B;RASGRP1;EGFR;SOX2;SPRED1;GRM4;ERBB4;KDR;EPHB2;EPHB3;EPHA5;EPHA4;NGFR;NTRK2;EPHA7;EPHA6;DUSP1;NTRK3;BMP8A;GDF1;VRK2;GDF5;ADRA2A;GDF7;BMP4;BMP3;BMP2;IL6;RIT2;KIT;NEK10;FAS;TRIB3;ROR1;PTPN6;TRIB1;FGFR3;FGF10
regulation of epidermal growth factor receptor signaling pathway (GO:0042058)	0.306854	1	0	0	1.17442	1.38744	ERRFI1;AFAP1L2;HIP1;SH3KBP1;ITGA1;EGFR;FER;SHKBP1;CDH13;SPRY2;GRB2;HAP1;SH3GL2
integrin-mediated signaling pathway (GO:0007229)	0.306854	1	0	0	1.17442	1.38744	ITGB1;NRP1;DST;SRC;APOA1;THY1;HCK;ITGA11;PTK2B;ITGAV;PRKD1;DOCK1;CDH17
response to light stimulus (GO:0009416)	0.306854	1	0	0	1.17442	1.38744	ZRANB3;FECH;GTF2H2;MSH6;TRPM1;MAPK10;MAPK8;ERCC4;ERCC6;CLOCK;TRIM32;MAP4K3;RAD18
positive regulation of cell projection organization (GO:0031346)	0.308809	1	0	0	1.16438	1.36819	SCARB2;CARMIL1;NTRK2;TENM3;CAMK1D;WNT5A;MAGI2;PLPPR5;RELN;RIT2;NAV3;RAPGEF2;PTK2B;PRKD1
negative regulation of phosphatase activity (GO:0010923)	0.310362	1	0	0	1.15582	1.35233	TMEM132D;PPP1R26;GRXCR1;URI1;CSRNP3;SLC7A14;KNL1;PTPA;SH3RF2;SPRED1;DLG2;CHORDC1;RIMBP2;PPP1R12B;SFI1
protein alkylation (GO:0008213)	0.310504	1	0	0	1.26476	1.47921	EEF1A1;BHMT;EEF2KMT;FAM98A;CALM1;EEF1AKMT2;CAMKMT
positive regulation of interleukin-1 secretion (GO:0050716)	0.310504	1	0	0	1.26476	1.47921	PYCARD;PANX1;NLRP10;WNT5A;LGALS9;TRIM16;TLR4
positive regulation of cytokine secretion (GO:0050715)	0.311586	1	0	0	1.14843	1.33916	IL10;PTGER4;CADM1;WNT5A;PTPN22;MIF;GATA3;MAPK14;RASGRP1;PYCARD;CD2;NLRP10;DHX36;MBP;LGALS9;TLR2
negative regulation of translation (GO:0017148)	0.313804	1	0	0	1.1313	1.31116	YTHDF3;DAPK1;SAMD4B;LIMD1;MEX3D;PUM1;MEX3C;GIGYF2;MEX3B;LIN28A;CNOT2;RACK1;EIF4EBP1;IGF2BP1;IGF2BP3;EIF3E;PAIP2;AJUBA;CPEB2
regulation of cysteine-type endopeptidase activity involved in apoptotic process (GO:0043281)	0.314179	1	0	0	1.12682	1.30463	USP47;TFAP2B;NGFR;EPHA7;DAPK1;SRC;HGF;NGF;KLF4;GRAMD4;AQP1;VEGFA;PYCARD;SOX2;ACVR1C;DNAJB6;CYCS;SOX7;CD44;MAP2K5
positive regulation of DNA binding (GO:0043388)	0.316596	1	0	0	1.23287	1.41797	PRKN;NIPBL;MAU2;CEBPG;GATA3;NGF;POU4F1;FAM129B
negative regulation of T cell activation (GO:0050868)	0.316596	1	0	0	1.23287	1.41797	IL10;RIPOR2;IFNB1;DLG5;SFTPD;PTPN22;VTCN1;PAG1
positive regulation of cell development (GO:0010720)	0.316596	1	0	0	1.23287	1.41797	BMP4;EDN1;AKAP6;SOX11;PROX1;OPRM1;TRIM32;FAM129B
regulation of interleukin-1 beta secretion (GO:0050706)	0.316596	1	0	0	1.23287	1.41797	PYCARD;PANX1;ZC3H12A;WNT5A;APOA1;LGALS9;TRIM16;TLR4
anterior/posterior pattern specification (GO:0009952)	0.316596	1	0	0	1.23287	1.41797	SMAD2;BMP2;TIFAB;SIX2;AXIN1;GATA4;PCSK5;ACVR2B
cellular macromolecular complex assembly (GO:0034622)	0.316596	1	0	0	1.23287	1.41797	KIF13A;FGG;AXIN1;DMD;DNAJB14;TCF4;TANK;OTOR
negative regulation of cellular metabolic process (GO:0031324)	0.316596	1	0	0	1.23287	1.41797	PRKN;TFAP2A;SDCBP;EDN1;ITGAV;AP1AR;AATF;NFKB1
response to amino acid (GO:0043200)	0.316596	1	0	0	1.23287	1.41797	RPTOR;GLRA1;SESN3;GPRIN1;SH3BP4;TMBIM6;LAMTOR4;IPO5
regulation of protein homooligomerization (GO:0032462)	0.317715	1	0	0	1.39726	1.6021	BCL2L11;SRC;RACK1;BID
endocardial cushion morphogenesis (GO:0003203)	0.317715	1	0	0	1.39726	1.6021	BMP2;NOG;TBX20;ISL1
positive regulation of potassium ion transmembrane transport (GO:1901381)	0.317715	1	0	0	1.39726	1.6021	ACTN2;FLNA;AKAP6;ATP1B1
regulation of establishment of cell polarity (GO:2000114)	0.317715	1	0	0	1.39726	1.6021	KANK1;RIPOR2;RACK1;PTK2B
regulation of tumor necrosis factor secretion (GO:1904467)	0.317715	1	0	0	1.39726	1.6021	SYT11;WNT5A;ZC3H12A;LGALS9
presynapse assembly (GO:0099054)	0.317715	1	0	0	1.39726	1.6021	PTPRD;NLGN1;WNT5A;WNT7A
negative regulation of interleukin-2 production (GO:0032703)	0.317715	1	0	0	1.39726	1.6021	NAV3;KAT5;SFTPD;TNFAIP3
regulation of clathrin-dependent endocytosis (GO:2000369)	0.317715	1	0	0	1.39726	1.6021	AAK1;WASL;SMAP1;SNAP91
pyrimidine nucleoside metabolic process (GO:0006213)	0.317715	1	0	0	1.39726	1.6021	NT5E;DPYD;UPP2;ERH
ganglioside metabolic process (GO:0001573)	0.317715	1	0	0	1.39726	1.6021	ST8SIA2;ST8SIA3;ST6GALNAC3;ST6GALNAC6
regulation of mitotic sister chromatid separation (GO:0010965)	0.317715	1	0	0	1.39726	1.6021	CENPE;PTTG1;HECW2;PLK1
regulation of delayed rectifier potassium channel activity (GO:1902259)	0.317715	1	0	0	1.39726	1.6021	KCNG1;KCNE2;KCNAB1;AKAP6
vasculature development (GO:0001944)	0.317715	1	0	0	1.39726	1.6021	ERRFI1;FBXW7;TCF21;ACVR2B
regulation of macrophage chemotaxis (GO:0010758)	0.317715	1	0	0	1.39726	1.6021	CSF1;MTUS1;PTK2B;MIF
negative regulation of axon extension involved in axon guidance (GO:0048843)	0.317715	1	0	0	1.39726	1.6021	SEMA5A;SEMA3D;SEMA3A;SEMA3E
negative regulation of DNA-dependent DNA replication (GO:2000104)	0.317715	1	0	0	1.39726	1.6021	ZRANB3;PID1;FBXW7;GMNN
negative regulation of RNA metabolic process (GO:0051253)	0.317715	1	0	0	1.39726	1.6021	NCOR2;ZC3H12A;ESR1;PTBP2
positive regulation of cysteine-type endopeptidase activity involved in apoptotic signaling pathway (GO:2001269)	0.317715	1	0	0	1.39726	1.6021	FAS;RIPK1;LGALS9;TANK
negative regulation of anoikis (GO:2000811)	0.317715	1	0	0	1.39726	1.6021	ITGB1;TLE1;SRC;PDK4
cellular response to corticosteroid stimulus (GO:0071384)	0.317715	1	0	0	1.39726	1.6021	ANXA1;BCL2L11;ISL1;ZFP36L2
positive regulation of alpha-beta T cell activation (GO:0046635)	0.317715	1	0	0	1.39726	1.6021	SHH;IL23R;IHH;GLI3
regulation of branching involved in ureteric bud morphogenesis (GO:0090189)	0.317715	1	0	0	1.39726	1.6021	BMP4;SIX2;NOG;VEGFA
phototransduction, visible light (GO:0007603)	0.317715	1	0	0	1.39726	1.6021	GRK1;ABCA4;MAPRE2;CNGB1
protein localization to chromosome, centromeric region (GO:0071459)	0.317715	1	0	0	1.39726	1.6021	BUB1B;KNL1;SPDL1;HASPIN
positive regulation of peptide hormone secretion (GO:0090277)	0.321079	1	0	0	1.20917	1.3737	TCF7L2;ADCYAP1;GRP;FGG;TNFSF11;IRS2;TRH;MYRIP;ISL1
regulation of extrinsic apoptotic signaling pathway via death domain receptors (GO:1902041)	0.321079	1	0	0	1.20917	1.3737	FEM1B;FGG;TMBIM1;MADD;TNFAIP3;FAS;RIPK1;ARHGEF2;TANK
protein sulfation (GO:0006477)	0.32216	1	0	0	1.74657	1.97836	UST;HS3ST5
regulation of oxidative stress-induced neuron intrinsic apoptotic signaling pathway (GO:1903376)	0.32216	1	0	0	1.74657	1.97836	PRKN;FBXW7
response to chemokine (GO:1990868)	0.32216	1	0	0	1.74657	1.97836	RIPOR2;ZC3H12A
embryonic camera-type eye development (GO:0031076)	0.32216	1	0	0	1.74657	1.97836	ALDH1A3;TH
negative regulation of chromosome organization (GO:2001251)	0.32216	1	0	0	1.74657	1.97836	ERCC4;SETMAR
determination of liver left/right asymmetry (GO:0071910)	0.32216	1	0	0	1.74657	1.97836	CCDC39;NPHP3
positive regulation of T-helper 17 type immune response (GO:2000318)	0.32216	1	0	0	1.74657	1.97836	NLRP10;IL23R
regulation of skeletal muscle satellite cell proliferation (GO:0014842)	0.32216	1	0	0	1.74657	1.97836	ANGPT1;FGF2
cellular hyperosmotic response (GO:0071474)	0.32216	1	0	0	1.74657	1.97836	ARHGEF2;AQP1
negative regulation of meiotic cell cycle (GO:0051447)	0.32216	1	0	0	1.74657	1.97836	NPPC;DUSP1
regulation of digestive system process (GO:0044058)	0.32216	1	0	0	1.74657	1.97836	OPRK1;FGF10
response to lipoteichoic acid (GO:0070391)	0.32216	1	0	0	1.74657	1.97836	MAPK14;TLR2
protein deubiquitination involved in ubiquitin-dependent protein catabolic process (GO:0071947)	0.32216	1	0	0	1.74657	1.97836	OTUD7A;TNFAIP3
muscle tissue development (GO:0060537)	0.32216	1	0	0	1.74657	1.97836	BMP4;POGLUT1
cardiolipin acyl-chain remodeling (GO:0035965)	0.32216	1	0	0	1.74657	1.97836	PLA2G4A;LCLAT1
positive regulation of cardiac muscle tissue development (GO:0055025)	0.32216	1	0	0	1.74657	1.97836	EFNB2;MYOCD
vascular smooth muscle cell development (GO:0097084)	0.32216	1	0	0	1.74657	1.97836	HEY2;VEGFA
choline catabolic process (GO:0042426)	0.32216	1	0	0	1.74657	1.97836	BHMT;SARDH
positive regulation of vesicle fusion (GO:0031340)	0.32216	1	0	0	1.74657	1.97836	ANXA1;ANXA2
regulation of mesenchymal stem cell differentiation (GO:2000739)	0.32216	1	0	0	1.74657	1.97836	LTBP2;SOX6
queuosine metabolic process (GO:0046116)	0.32216	1	0	0	1.74657	1.97836	PDCL3;PDC
regulation of histone deacetylase activity (GO:1901725)	0.32216	1	0	0	1.74657	1.97836	PRKD1;VEGFA
regulation of ribonucleoprotein complex localization (GO:2000197)	0.32216	1	0	0	1.74657	1.97836	SETD2;ZC3H3
negative regulation of dendritic spine development (GO:0061000)	0.32216	1	0	0	1.74657	1.97836	NLGN1;NGEF
membrane raft assembly (GO:0001765)	0.32216	1	0	0	1.74657	1.97836	ANXA2;EMP2
regulation of relaxation of cardiac muscle (GO:1901897)	0.32216	1	0	0	1.74657	1.97836	PDE4D;PDE4B
intermediate filament bundle assembly (GO:0045110)	0.32216	1	0	0	1.74657	1.97836	KRT14;NEFM
regulation of glucokinase activity (GO:0033131)	0.32216	1	0	0	1.74657	1.97836	PRKN;FOXA2
citrate metabolic process (GO:0006101)	0.32216	1	0	0	1.74657	1.97836	GHR;ACO1
citrulline metabolic process (GO:0000052)	0.32216	1	0	0	1.74657	1.97836	CPS1;ALDH18A1
positive regulation of flagellated sperm motility (GO:1902093)	0.32216	1	0	0	1.74657	1.97836	TACR3;TACR1
regulation of atrial cardiac muscle cell membrane depolarization (GO:0060371)	0.32216	1	0	0	1.74657	1.97836	GJA5;SCN2B
regulation of phosphatidylinositol biosynthetic process (GO:0010511)	0.32216	1	0	0	1.74657	1.97836	HTR2C;HTR2A
photoreceptor cell differentiation (GO:0046530)	0.32216	1	0	0	1.74657	1.97836	AGTPBP1;MAPRE2
forebrain regionalization (GO:0021871)	0.32216	1	0	0	1.74657	1.97836	BMP2;AXIN1
negative regulation of vasculature development (GO:1901343)	0.32216	1	0	0	1.74657	1.97836	BMP4;PDCD4
regulation of protein localization to cell cortex (GO:1904776)	0.32216	1	0	0	1.74657	1.97836	NUMA1;GNAI1
chemical homeostasis within a tissue (GO:0048875)	0.32216	1	0	0	1.74657	1.97836	SFTPD;VEGFA
positive regulation of blood pressure (GO:0045777)	0.32216	1	0	0	1.74657	1.97836	CARTPT;QRFP
lymphoid progenitor cell differentiation (GO:0002320)	0.32216	1	0	0	1.74657	1.97836	BMP4;SHH
negative regulation of cellular extravasation (GO:0002692)	0.32216	1	0	0	1.74657	1.97836	PTGER4;PLCB1
carbohydrate transport (GO:0008643)	0.32216	1	0	0	1.74657	1.97836	AQP7;AQP1
positive regulation of myeloid leukocyte cytokine production involved in immune response (GO:0061081)	0.32216	1	0	0	1.74657	1.97836	GPRC5B;WNT5A
regulation of interleukin-12 secretion (GO:2001182)	0.32216	1	0	0	1.74657	1.97836	LGALS9;MAPK14
negative regulation of amino acid transport (GO:0051956)	0.32216	1	0	0	1.74657	1.97836	GRM7;TRH
regulation of glial cell differentiation (GO:0045685)	0.32216	1	0	0	1.74657	1.97836	EPHA4;TNFRSF8
positive regulation of catecholamine secretion (GO:0033605)	0.32216	1	0	0	1.74657	1.97836	KCNB1;CARTPT
cerebral cortex cell migration (GO:0021795)	0.32216	1	0	0	1.74657	1.97836	HTR6;RELN
release of sequestered calcium ion into cytosol by sarcoplasmic reticulum (GO:0014808)	0.32216	1	0	0	1.74657	1.97836	RYR1;RYR2
neurotransmitter loading into synaptic vesicle (GO:0098700)	0.32216	1	0	0	1.74657	1.97836	SLC17A6;SLC17A8
regulation of mitotic spindle checkpoint (GO:1903504)	0.32216	1	0	0	1.74657	1.97836	DUSP1;CDK5RAP2
ribonucleoside biosynthetic process (GO:0042455)	0.32216	1	0	0	1.74657	1.97836	PDCL3;PDC
vesicle fusion with Golgi apparatus (GO:0048280)	0.32216	1	0	0	1.74657	1.97836	VTI1A;SEC22A
positive regulation of microglial cell activation (GO:1903980)	0.32216	1	0	0	1.74657	1.97836	ITGAM;FAM19A3
regulation of respiratory system process (GO:0044065)	0.32216	1	0	0	1.74657	1.97836	TSHZ3;PHOX2B
regulation of interleukin-10 secretion (GO:2001179)	0.32216	1	0	0	1.74657	1.97836	PYCARD;LGALS9
SREBP signaling pathway (GO:0032933)	0.32216	1	0	0	1.74657	1.97836	INSIG1;ARHGEF10L
negative regulation of phospholipase activity (GO:0010519)	0.32216	1	0	0	1.74657	1.97836	RGS2;PLA2R1
positive regulation of sodium ion transmembrane transport (GO:1902307)	0.32216	1	0	0	1.74657	1.97836	WNK2;DMD
positive regulation of clathrin-dependent endocytosis (GO:2000370)	0.32216	1	0	0	1.74657	1.97836	NLGN1;WASL
mesenchymal to epithelial transition involved in metanephros morphogenesis (GO:0003337)	0.32216	1	0	0	1.74657	1.97836	BMP4;SIX2
regulation of cardiac muscle hypertrophy in response to stress (GO:1903242)	0.32216	1	0	0	1.74657	1.97836	MLIP;TRPC3
cellular response to magnesium ion (GO:0071286)	0.32216	1	0	0	1.74657	1.97836	FBP1;RYR3
monoubiquitinated protein deubiquitination (GO:0035520)	0.32216	1	0	0	1.74657	1.97836	USP47;USP15
queuosine biosynthetic process (GO:0008616)	0.32216	1	0	0	1.74657	1.97836	PDCL3;PDC
positive regulation of fever generation (GO:0031622)	0.32216	1	0	0	1.74657	1.97836	PTGER3;TNFSF11
regulation of natural killer cell proliferation (GO:0032817)	0.32216	1	0	0	1.74657	1.97836	IL23R;PTPN22
positive regulation of oxidative stress-induced cell death (GO:1903209)	0.32216	1	0	0	1.74657	1.97836	RIPK1;TLR4
surfactant homeostasis (GO:0043129)	0.32216	1	0	0	1.74657	1.97836	SFTPD;VEGFA
cellular response to cold (GO:0070417)	0.32216	1	0	0	1.74657	1.97836	DNAJC3;SAXO1
collecting duct development (GO:0072044)	0.32216	1	0	0	1.74657	1.97836	BMP4;TFAP2B
insulin secretion involved in cellular response to glucose stimulus (GO:0035773)	0.32216	1	0	0	1.74657	1.97836	PTPRN2;RAB11FIP2
negative regulation of mononuclear cell migration (GO:0071676)	0.32216	1	0	0	1.74657	1.97836	SLIT2;PLCB1
negative regulation of smooth muscle cell differentiation (GO:0051151)	0.32216	1	0	0	1.74657	1.97836	SHH;PDCD4
negative regulation of glial cell proliferation (GO:0060253)	0.32216	1	0	0	1.74657	1.97836	SOX11;DICER1
peptidyl-serine autophosphorylation (GO:0036289)	0.32216	1	0	0	1.74657	1.97836	DYRK1A;RIPK1
long term synaptic depression (GO:0060292)	0.32216	1	0	0	1.74657	1.97836	SLC24A2;SHANK2
regulation of mRNA export from nucleus (GO:0010793)	0.32216	1	0	0	1.74657	1.97836	SETD2;ZC3H3
regulation of interleukin-13 secretion (GO:2000665)	0.32216	1	0	0	1.74657	1.97836	GATA3;LGALS9
regulation of sarcomere organization (GO:0060297)	0.32216	1	0	0	1.74657	1.97836	EDN1;PROX1
peptidyl-proline hydroxylation (GO:0019511)	0.32216	1	0	0	1.74657	1.97836	EGLN3;P3H2
inner ear receptor cell differentiation (GO:0060113)	0.32216	1	0	0	1.74657	1.97836	GRXCR1;WHRN
cellular response to lipoteichoic acid (GO:0071223)	0.32216	1	0	0	1.74657	1.97836	MAPK14;TLR2
embryonic camera-type eye morphogenesis (GO:0048596)	0.32216	1	0	0	1.74657	1.97836	TFAP2A;TH
cellular response to chemokine (GO:1990869)	0.32216	1	0	0	1.74657	1.97836	RIPOR2;ZC3H12A
positive regulation of RNA binding (GO:1905216)	0.32216	1	0	0	1.74657	1.97836	EIF3E;EIF3C
regulation of non-motile cilium assembly (GO:1902855)	0.32216	1	0	0	1.74657	1.97836	CEP135;HAP1
T-helper 17 cell lineage commitment (GO:0072540)	0.32216	1	0	0	1.74657	1.97836	IL6;LY9
striated muscle hypertrophy (GO:0014897)	0.32216	1	0	0	1.74657	1.97836	RYR2;TTN
negative regulation of neurological system process (GO:0031645)	0.32216	1	0	0	1.74657	1.97836	GLRA1;TNFRSF8
regulation of skeletal muscle contraction (GO:0014819)	0.32216	1	0	0	1.74657	1.97836	DMD;KCNJ2
positive regulation of protein acetylation (GO:1901985)	0.32216	1	0	0	1.74657	1.97836	KAT5;ARNTL
negative regulation of digestive system process (GO:0060457)	0.32216	1	0	0	1.74657	1.97836	TIFAB;PTGER3
ear development (GO:0043583)	0.32216	1	0	0	1.74657	1.97836	NIPBL;GATA3
regulation of dendrite morphogenesis (GO:0048814)	0.324427	1	0	0	1.19084	1.34053	PTPRD;EPHA4;SIPA1L1;CUX1;ADGRB3;HECW2;HECW1;RAPGEF2;KNDC1;TNIK
positive regulation of actin filament bundle assembly (GO:0032233)	0.324427	1	0	0	1.19084	1.34053	NRP1;CARMIL1;ARHGEF10;ARHGEF15;GPR65;LPAR1;APOA1;ARHGEF10L;NF2;PFN2
calcium-independent cell-cell adhesion via plasma membrane cell-adhesion molecules (GO:0016338)	0.330677	1	0	0	1.30993	1.44959	CLDN11;CLDN10;CLDN14;CLDN18;CLDN17
androgen metabolic process (GO:0008209)	0.330677	1	0	0	1.30993	1.44959	SHH;DHRS9;HSD17B6;CYP19A1;WNT4
negative regulation of protein depolymerization (GO:1901880)	0.330677	1	0	0	1.30993	1.44959	LIMA1;PLEKHH2;NAV3;ARHGEF2;CAMSAP2
dorsal/ventral pattern formation (GO:0009953)	0.330677	1	0	0	1.30993	1.44959	SHH;PTCH1;NOG;TBX20;GLI2
inositol phosphate-mediated signaling (GO:0048016)	0.330677	1	0	0	1.30993	1.44959	PPP3CA;EDN1;PLCE1;NMUR2;NFATC1
negative regulation of plasma membrane bounded cell projection assembly (GO:0120033)	0.330677	1	0	0	1.30993	1.44959	KANK1;CAPZB;SLIT2;RAP1GAP;PFN2
cellular response to estradiol stimulus (GO:0071392)	0.330677	1	0	0	1.30993	1.44959	KAT5;H2AFZ;ESR1;POU4F1;EGFR
axon extension (GO:0048675)	0.330677	1	0	0	1.30993	1.44959	NRP1;AUTS2;SEMA3A;SLIT3;SLIT2
inorganic anion transmembrane transport (GO:0098661)	0.331277	1	0	0	1.14619	1.26631	GABRB3;CLIC5;GABRB2;CLIC4;GABRB1;SLC37A1;GABRA5;GABRA4;GABRG3;CLCN2;GABRG2;GLRA1;SLC26A7;SLC12A8
peptidyl-threonine modification (GO:0018210)	0.332837	1	0	0	1.11859	1.23056	GALNT14;GALNT5;GALNT13;CAMK1D;GALNT16;GALNT3;GALNT2;GALNT17;DYRK1A;DCLK3;DCLK2;DCLK1;STK33;MAPK8;SBK1;GALNTL5;PRKD1;GALNTL6;GALNT9
positive regulation of transcription from RNA polymerase II promoter (GO:0045944)	0.33615	1	0	0	1.03188	1.12495	FOXA1;CCNK;EHF;CSF3;PID1;FOXI1;RORA;PRDM2;RORB;IKZF2;FGF1;FGF2;ABRA;SOX2;CHCHD2;KAT5;ZMIZ1;ZC3H12A;TNFSF11;PITX2;CCNL1;OSR2;MLIP;HGF;LMO2;WNT5A;SOX11;ISL1;GTF2F2;RUNX1;ADCYAP1;LMX1A;TBL1XR1;RFX4;GPRIN1;RFX5;TBPL1;PRKD1;CLOCK;SKAP1;GCM1;PAXIP1;EPAS1;INSIG1;GATA4;GATA3;GATA1;NPAS1;NPAS3;GALR1;DHX36;PRDM16;CAMTA1;RIPK1;OTX2;NKX2-5;RREB1;MAP2K5;TFAP2A;SMAD2;NGFR;WWTR1;TFAP2B;JUN;TFAP2C;JAG1;POU2F1;AU…
heterotypic cell-cell adhesion (GO:0034113)	0.338773	1	0	0	1.25753	1.36118	ITGB1;CD2;ITGA4;ITGAX;ITGAV;PARVA
regulation of lamellipodium assembly (GO:0010591)	0.338773	1	0	0	1.25753	1.36118	FER;CAPZB;AUTS2;SLIT2;SSH1;CLRN1
regulation of glucose metabolic process (GO:0010906)	0.338773	1	0	0	1.25753	1.36118	PRKN;IRS1;PDK4;IRS2;RORA;FBP1
positive regulation of interleukin-1 beta secretion (GO:0050718)	0.338773	1	0	0	1.25753	1.36118	PYCARD;PANX1;WNT5A;LGALS9;TRIM16;TLR4
regulation of potassium ion transmembrane transporter activity (GO:1901016)	0.338773	1	0	0	1.25753	1.36118	KCNG1;KCNE2;ACTN2;CACNA1D;KCNAB1;ATP1B1
negative regulation of locomotion (GO:0040013)	0.338773	1	0	0	1.25753	1.36118	FRMD5;CCDC125;SPOCK3;GATA3;CRK;TRIM32
signal transduction in response to DNA damage (GO:0042770)	0.338773	1	0	0	1.25753	1.36118	PAXIP1;USP10;GRB2;PRPF19;BID;MAPK14
positive regulation of phosphatidylinositol 3-kinase activity (GO:0043552)	0.338773	1	0	0	1.25753	1.36118	IRS1;KIT;PTK2B;PRKD1;FGF2;FGFR3
potassium ion homeostasis (GO:0055075)	0.338773	1	0	0	1.25753	1.36118	TFAP2B;KCNMA1;ATP12A;ATP1B1;KCNJ2;SLC12A8
protein palmitoylation (GO:0018345)	0.344116	1	0	0	1.2226	1.30424	ZDHHC19;ZDHHC23;ZDHHC7;ZDHHC22;SELENOK;GOLGA7;ZDHHC14
activation of JUN kinase activity (GO:0007257)	0.344116	1	0	0	1.2226	1.30424	SPAG9;MAP2K4;MDFIC;WNT5A;AXIN1;RIPK1;MAP3K6
hippo signaling (GO:0035329)	0.344116	1	0	0	1.2226	1.30424	WWTR1;NPHP4;FAT4;LIMD1;MAP3K14;AJUBA;TEAD2
positive regulation of cyclin-dependent protein serine/threonine kinase activity (GO:0045737)	0.344116	1	0	0	1.2226	1.30424	CCNK;CCND2;CCND1;PROX1;CCNL1;EGFR;FGF10
negative regulation of signal transduction (GO:0009968)	0.347448	1	0	0	1.05535	1.11565	ALK;PID1;IRS1;TNFAIP3;NRARP;GLI3;RGS2;GRB14;KDR;RACK1;GRB10;EPHB2;EPHB3;EPHA5;EPHA4;EPHA7;EPHA6;TLE1;PRKCB;FBXW7;AXIN1;NRG1;RPGRIP1L;SHISA2;HIC1;DKK3;KIT;TMBIM1;CRY1;ROR1;TMBIM6;TRIB1;SMPDL3B;TRABD2B;KANK1;LRP1;NXN;GATA3;ADAMTS12;CXXC4;EGFR;FAM129B;HMGXB4;SOCS1;FRZB;ERBB4;BRAP;WWOX;NTRK2;PTCH1;NTRK3;PTCH2;NFATC1;NR4A2;BMP2;SPRY2;FGFR3
positive regulation of RNA metabolic process (GO:0051254)	0.347741	1	0	0	1.19765	1.26508	BMP4;PNPT1;LIN28A;DYRK1A;NMD3;HNRNPLL;EGFR;NFKB1
regulation of microtubule polymerization (GO:0031113)	0.347741	1	0	0	1.19765	1.26508	NUMA1;NAV3;MAP2;DYRK1A;TOGARAM1;SLAIN2;CAMSAP2;CDK5RAP2
regulation of endothelial cell apoptotic process (GO:2000351)	0.347741	1	0	0	1.19765	1.26508	SEMA5A;ANGPT1;FGG;KDR;PDCD4;TNFAIP3;GATA3;NFE2L2
MAPK cascade (GO:0000165)	0.348749	1	0	0	1.05548	1.11185	PLVAP;IRS1;RASGRF2;IL5RA;IRS2;FGF1;FGF2;FGF3;IKBKB;FGF7;SPRED1;PSMD7;KDR;ITGAV;LGALS9;MAP3K7;ACTN2;FBXW11;HGF;PAQR3;NRG1;GFRA3;GFRA2;RBX1;GPRIN1;RASA1;KIT;MAPKAPK2;RASA2;IL3RA;RAPGEF2;TNIK;PTGER4;PSMD14;RASGRP1;EGFR;ZFP36L2;RASGRP3;GRIN2A;MAPK8;ERBB4;FGF20;MBP;NCAM1;MAP4K3;BRAP;ANGPT1;PSMB8;NFKB1;MAPK13;PSMC4;PSMC2;GRB2;CALM1;FGFR3;FGF10
positive regulation of posttranscriptional gene silencing (GO:0060148)	0.352222	1	0	0	1.42901	1.49117	PUM1;LIMD1;AJUBA
negative regulation of leukocyte activation (GO:0002695)	0.352222	1	0	0	1.42901	1.49117	MILR1;ZC3H12A;BPI
import across plasma membrane (GO:0098739)	0.352222	1	0	0	1.42901	1.49117	SLC46A1;ATP1B1;KCNJ3
negative regulation of leukocyte cell-cell adhesion (GO:1903038)	0.352222	1	0	0	1.42901	1.49117	PTPN22;VTCN1;PAG1
negative regulation of JUN kinase activity (GO:0043508)	0.352222	1	0	0	1.42901	1.49117	DUSP10;PDCD4;PTPN22
T cell differentiation in thymus (GO:0033077)	0.352222	1	0	0	1.42901	1.49117	SHH;GLI3;ZFP36L2
positive regulation of protein deacetylation (GO:0090312)	0.352222	1	0	0	1.42901	1.49117	NIPBL;AKAP8;DYRK1A
activation of cysteine-type endopeptidase activity involved in apoptotic signaling pathway (GO:0097296)	0.352222	1	0	0	1.42901	1.49117	FAS;RIPK1;TANK
negative regulation of amyloid precursor protein catabolic process (GO:1902992)	0.352222	1	0	0	1.42901	1.49117	CHRNA7;HAP1;SORL1
positive regulation of actin filament depolymerization (GO:0030836)	0.352222	1	0	0	1.42901	1.49117	SEMA5A;CARMIL1;ACTN2
transcytosis (GO:0045056)	0.352222	1	0	0	1.42901	1.49117	LRP1;USO1;MFSD2A
negative regulation of nucleocytoplasmic transport (GO:0046823)	0.352222	1	0	0	1.42901	1.49117	BARD1;MDFIC;CHORDC1
positive regulation of fatty acid biosynthetic process (GO:0045723)	0.352222	1	0	0	1.42901	1.49117	LPGAT1;ELOVL5;APOA1
cell part morphogenesis (GO:0032990)	0.352222	1	0	0	1.42901	1.49117	PID1;PNPT1;NUBPL
positive regulation of chondrocyte differentiation (GO:0032332)	0.352222	1	0	0	1.42901	1.49117	BMPR1B;SOX6;GDF5
camera-type eye morphogenesis (GO:0048593)	0.352222	1	0	0	1.42901	1.49117	TENM3;TH;VEGFA
metanephric mesenchyme development (GO:0072075)	0.352222	1	0	0	1.42901	1.49117	SHH;TCF21;WNT4
negative regulation of cardiac muscle hypertrophy (GO:0010614)	0.352222	1	0	0	1.42901	1.49117	MLIP;RGS2;GLRX3
negative regulation of chemotaxis (GO:0050922)	0.352222	1	0	0	1.42901	1.49117	ROBO2;SLIT2;ROBO1
low-density lipoprotein receptor particle metabolic process (GO:0032799)	0.352222	1	0	0	1.42901	1.49117	MYLIP;CLTA;VLDLR
response to thyroid hormone (GO:0097066)	0.352222	1	0	0	1.42901	1.49117	LMO2;GATA1;CTSB
L-serine metabolic process (GO:0006563)	0.352222	1	0	0	1.42901	1.49117	CBS;PSAT1;SERINC5
embryonic hemopoiesis (GO:0035162)	0.352222	1	0	0	1.42901	1.49117	TAL1;KIT;KDR
presynaptic membrane organization (GO:0097090)	0.352222	1	0	0	1.42901	1.49117	PTPRD;NLGN1;CNTN2
spinal cord development (GO:0021510)	0.352222	1	0	0	1.42901	1.49117	RELN;SOX11;GLI2
pyrimidine nucleoside catabolic process (GO:0046135)	0.352222	1	0	0	1.42901	1.49117	NT5E;DPYD;UPP2
cellular response to sterol (GO:0036315)	0.352222	1	0	0	1.42901	1.49117	INSIG1;PTCH1;RORA
regulation of non-canonical Wnt signaling pathway (GO:2000050)	0.352222	1	0	0	1.42901	1.49117	DAAM2;NPHP3;CSNK1D
regulation of protein kinase C signaling (GO:0090036)	0.352222	1	0	0	1.42901	1.49117	WNT5A;ULK4;VEGFA
positive regulation of myoblast fusion (GO:1901741)	0.352222	1	0	0	1.42901	1.49117	EHD2;RIPOR2;MAPK14
regulation of bone mineralization (GO:0030500)	0.353005	1	0	0	1.15274	1.20032	TFAP2A;BMP4;OSR2;BMP2;S1PR1;PTK2B;BMPR1B;ACVR2B;SLC8A1;ACVR2A;WNT4
positive regulation of JUN kinase activity (GO:0043507)	0.353005	1	0	0	1.15274	1.20032	SPAG9;MAP2K4;EDN1;MDFIC;WNT5A;AXIN1;RIPK1;TNIK;MAP3K6;MAP3K7;TANK
vascular endothelial growth factor receptor signaling pathway (GO:0048010)	0.353973	1	0	0	1.1228	1.16606	NRP1;SRC;VEGFC;MAPK14;VAV1;MAPK13;VEGFA;MAPKAPK2;KDR;ELMO1;PTK2B;ITGAV;PRKD1;DOCK1;CRK
stress-activated protein kinase signaling cascade (GO:0031098)	0.353973	1	0	0	1.1228	1.16606	MAP2K4;FBXW11;STRADB;MAPKAP1;NFKB1;MAPK13;IKBKB;MAPK8;CCDC88C;TNIK;MAP3K7;MAP3K14;MAP2K5;MAP4K3;MAP2K6
positive regulation of protein binding (GO:0032092)	0.354012	1	0	0	1.13527	1.17889	PRKN;TCF7L2;CSF3;LRP1;BDNF;AMFR;NMD3;SPPL3;TANK;BMP4;BMP2;RAPGEF2;TRIB3
muscle organ development (GO:0007517)	0.354012	1	0	0	1.13527	1.17889	LAMA2;FHL3;TCF21;CACNA1H;SGCD;MYH3;ITGA11;COL6A3;DMD;SOX6;LARGE1;UTRN;FKTN
positive regulation of intracellular signal transduction (GO:1902533)	0.354656	1	0	0	1.03919	1.07724	SEMA5A;ALK;ITGB1;CSF3;HIP1;IRS1;IRS2;FGF1;ADRA1B;FGF2;FGF3;IKBKB;SOX2;RPTOR;HTR6;FGF7;GRM4;RACK1;KDR;TNFSF11;LGALS9;EPHB2;MAP3K7;EPHB3;EPHA5;EPHA4;TRIM62;EPHA7;UNC5CL;EPHA6;PRKCB;UNC5B;PLEKHG5;HGF;WNT5A;SOX11;NRG1;MIF;ADRA2A;VAV1;PPM1A;GPRC5B;KIT;RAPGEF2;CDH13;ROR1;SMCR8;PRKD1;UBE2V1;PRKN;NLGN1;SRC;LPAR1;GATA3;DDX60;EGFR;MTDH;BCL2L11;RELN;ERBB4;PDGFC;GCNT2;FGF20;FLNA;RIPK1;BID;ECT2;NGFR;OSBPL8;NT…
positive regulation of MAPK cascade (GO:0043410)	0.356962	1	0	0	1.05157	1.08325	ALK;NRP1;HTR2C;PTPN22;HTR2A;FGF1;ADRA1B;FGF2;ROBO1;SOX2;PYCARD;GRM4;BMPER;KDR;TNFSF11;LGALS9;EPHB2;EPHB3;EPHA5;EPHA4;EPHA7;EDN1;EPHA6;FBXW7;FGG;PRKCA;MIF;OPRM1;ADRA2A;ADCYAP1;GAREM1;KIT;RAPGEF2;ROR1;CD44;CHRNA7;LPAR1;RASGRP1;EGFR;ERBB4;PDGFC;P2RY1;GCNT2;PTK2B;NGFR;NTRK2;ANGPT1;CCL20;NTRK3;VEGFA;BMP2;IL6;RIT2;NEK10;FAS;SPRY2;FGFR3;FGF10
skeletal system development (GO:0001501)	0.357738	1	0	0	1.07665	1.10675	PTGER4;SHOX2;NPR3;IHH;PCSK5;HAPLN1;PAPSS2;COL19A1;HAPLN2;GLI2;PAPSS1;FRZB;CREB3L2;ALX4;KLF10;WWOX;POSTN;WNT5A;NOG;EN1;SOX11;BCAN;BMP3;BMP2;BMP1;CDH11;TLL1;BMPR1B;FGFR3;CD44
positive regulation of secretion (GO:0051047)	0.365279	1	0	0	1.30993	1.31922	TRH;PRL;CYP19A1;AQP1
sialylation (GO:0097503)	0.365279	1	0	0	1.30993	1.31922	ST8SIA3;ST6GALNAC3;ST3GAL3;ST6GALNAC6
cardiac ventricle development (GO:0003231)	0.365279	1	0	0	1.30993	1.31922	GJA5;HEY2;GATA4;GATA3
neuromuscular process (GO:0050905)	0.365279	1	0	0	1.30993	1.31922	CHRNA1;AGTPBP1;TIFAB;NRXN1
negative regulation of striated muscle cell differentiation (GO:0051154)	0.365279	1	0	0	1.30993	1.31922	BMP2;BDNF;NKX2-5;SOX6
regulation of bicellular tight junction assembly (GO:2000810)	0.365279	1	0	0	1.30993	1.31922	IKBKB;SNAI1;NPHP4;RUNX1
DNA methylation or demethylation (GO:0044728)	0.365279	1	0	0	1.30993	1.31922	ATF7IP;DNMT3L;MTRR;DNMT3B
positive regulation of myotube differentiation (GO:0010831)	0.365279	1	0	0	1.30993	1.31922	RIPOR2;EHD2;MAPK14;FAM129B
peptidyl-lysine methylation (GO:0018022)	0.365279	1	0	0	1.30993	1.31922	SETD2;SETD3;EEF2KMT;EEF1AKMT2
positive regulation of cilium assembly (GO:0045724)	0.365279	1	0	0	1.30993	1.31922	CCDC88A;CEP135;HAP1;SAXO1
genitalia development (GO:0048806)	0.365279	1	0	0	1.30993	1.31922	DNAJC19;SHH;TIFAB;WNT5A
regulation of protein homodimerization activity (GO:0043496)	0.365279	1	0	0	1.30993	1.31922	ITGA4;NRG1;ISL1;TANK
positive regulation of cell migration involved in sprouting angiogenesis (GO:0090050)	0.365279	1	0	0	1.30993	1.31922	ANXA1;KDR;FGF2;VEGFA
cardiac epithelial to mesenchymal transition (GO:0060317)	0.365279	1	0	0	1.30993	1.31922	BMP2;HEY2;PDCD4;HAS2
artery development (GO:0060840)	0.365279	1	0	0	1.30993	1.31922	NRP1;GJA5;ACVR2B;VEGFA
regulation of membrane repolarization (GO:0060306)	0.365279	1	0	0	1.30993	1.31922	KCNE2;CACNA2D1;AKAP6;KCNJ2
detection of visible light (GO:0009584)	0.365279	1	0	0	1.30993	1.31922	ABCA4;MAPRE2;RPE65;CNGB1
positive regulation of leukocyte activation (GO:0002696)	0.365279	1	0	0	1.30993	1.31922	CD2;WNT5A;SPACA3;TLR4
neurotransmitter transport (GO:0006836)	0.365279	1	0	0	1.30993	1.31922	SNAP25;SLC22A2;SLC17A6;SLC17A8
mesenchyme development (GO:0060485)	0.365279	1	0	0	1.30993	1.31922	BMP4;BMP2;GATA4;ISL1
negative regulation of lipid storage (GO:0010888)	0.365279	1	0	0	1.30993	1.31922	ABCA1;OSBPL8;IL6;ITGAV
neural tube development (GO:0021915)	0.365279	1	0	0	1.30993	1.31922	PTCH1;SOX11;PROX1;GRHL2
postsynaptic membrane organization (GO:0001941)	0.365279	1	0	0	1.30993	1.31922	NLGN1;NRXN1;NRXN2;GPHN
DNA alkylation (GO:0006305)	0.365279	1	0	0	1.30993	1.31922	ATF7IP;DNMT3L;MTRR;DNMT3B
regulation of histone H3-K4 methylation (GO:0051569)	0.365279	1	0	0	1.30993	1.31922	PAXIP1;AUTS2;DNMT3B;CTNNB1
positive regulation of protein metabolic process (GO:0051247)	0.370454	1	0	0	1.09161	1.084	PRKN;BARD1;MTPN;CSF1;LRP1;WFS1;CHRNA7;WNT5A;AXIN1;TNFAIP3;WWP1;WNT7A;IDE;KLF4;SORL1;MAPK8;HECW2;HECW1;TRIM32;MAP2K5
cortical actin cytoskeleton organization (GO:0030866)	0.372117	1	0	0	1.24755	1.23326	IKBKB;FMNL1;FMNL2;WASL;LLGL2
energy reserve metabolic process (GO:0006112)	0.372117	1	0	0	1.24755	1.23326	PID1;PPP1R3C;GBE1;LEPR;MRAP2
regulation of cardiac muscle contraction by calcium ion signaling (GO:0010882)	0.372117	1	0	0	1.24755	1.23326	RYR2;DMD;ATP1B1;CALM1;SLC8A1
mitochondrial fission (GO:0000266)	0.372117	1	0	0	1.24755	1.23326	GGNBP1;PRKN;DNM3;MX2;MX1
phospholipid translocation (GO:0045332)	0.372117	1	0	0	1.24755	1.23326	ABCA1;ATP8B4;ATP8A2;ABCA4;ATP10B
positive regulation of lamellipodium organization (GO:1902745)	0.372117	1	0	0	1.24755	1.23326	CARMIL1;AUTS2;SRC;RREB1;CLRN1
negative regulation of G-protein coupled receptor protein signaling pathway (GO:0045744)	0.372117	1	0	0	1.24755	1.23326	RGS2;BECN2;CRY1;RPGRIP1L;ADRA2A
branched-chain amino acid catabolic process (GO:0009083)	0.372117	1	0	0	1.24755	1.23326	BCKDHB;BCAT1;ACADSB;HMGCLL1;ACAT1
ventricular septum morphogenesis (GO:0060412)	0.372117	1	0	0	1.24755	1.23326	NOG;HEY2;SOX11;PROX1;NKX2-5
cellular response to alkaloid (GO:0071312)	0.372117	1	0	0	1.24755	1.23326	RYR1;RYR2;RYR3;NFKB1;SLC8A1
long-term synaptic potentiation (GO:0060291)	0.372117	1	0	0	1.24755	1.23326	SLC24A2;GRIN2A;TSHZ3;PTK2B;SHANK2
positive regulation of transcription from RNA polymerase II promoter involved in cellular response to chemical stimulus (GO:1901522)	0.372117	1	0	0	1.24755	1.23326	BMP2;CHD6;SMAD5;VEGFA;NFE2L2
regulation of ruffle assembly (GO:1900027)	0.372117	1	0	0	1.24755	1.23326	KANK1;SH3YL1;NLGN1;FAM98A;PFN2
establishment of spindle orientation (GO:0051294)	0.372117	1	0	0	1.24755	1.23326	NUMA1;SPAG5;SPDL1;CDK5RAP2;LLGL2
regulation of peptidyl-serine phosphorylation (GO:0033135)	0.372869	1	0	0	1.09668	1.08191	CSF3;PDE4D;NTRK3;PAQR3;AXIN1;CREBL2;MIF;EGFR;VEGFA;RPTOR;IL6;CNKSR3;RACK1;SPRY2;DMD;PRKD1;CD44;PFN2
BMP signaling pathway (GO:0030509)	0.374029	1	0	0	1.09969	1.08146	USP15;NOG;BMP8A;GDF1;RGMB;ACVR2B;SMAD5;GDF5;ACVR2A;GDF7;BMP4;GREM2;BMP3;BMP2;ZFYVE16;PDCD4;BMPR1B
bile acid biosynthetic process (GO:0006699)	0.375955	1	0	0	1.20917	1.18291	OSBPL6;OSBPL3;OSBPL2;ABCB11;CYP46A1;CYP7B1
regulation of transcription regulatory region DNA binding (GO:2000677)	0.375955	1	0	0	1.20917	1.18291	HEY2;SOX11;GATA3;GATA1;POU4F1;FAM129B
regulation of p38MAPK cascade (GO:1900744)	0.375955	1	0	0	1.20917	1.18291	BMP2;DUSP10;ULK4;ZC3H12A;PTPN22;VEGFA
regulation of NF-kappaB import into nucleus (GO:0042345)	0.375955	1	0	0	1.20917	1.18291	PPM1A;CYLD;ZC3H12A;LGALS9;TLR4;TLR2
endocrine system development (GO:0035270)	0.375955	1	0	0	1.20917	1.18291	SOX2;THRB;NKX2-5;GLI2;WNT4;DKK3
positive regulation of cellular amide metabolic process (GO:0034250)	0.378051	1	0	0	1.11666	1.08621	PIWIL2;EPHA4;YTHDF3;CHRNA7;IL6;LRRTM3;RACK1;PRR16;CD28;GSAP;EIF3E;EIF3C;NSMAF
positive regulation of ubiquitin-protein transferase activity (GO:0051443)	0.378115	1	0	0	1.18316	1.15069	ARRDC4;FBXW7;PLK1;ARRDC3;AXIN1;TRIB3;CDC14B
regulation of ubiquitin-protein transferase activity (GO:0051438)	0.378115	1	0	0	1.18316	1.15069	ARRDC4;FBXW7;FEM1B;PLK1;ARRDC3;AXIN1;TRIB3
renal water homeostasis (GO:0003091)	0.378115	1	0	0	1.18316	1.15069	TFAP2B;WFS1;ADCY2;ADCY8;RAB11FIP2;PRKACB;AQP1
skeletal system morphogenesis (GO:0048705)	0.378115	1	0	0	1.18316	1.15069	TFAP2A;WWOX;OSR2;WDR60;RARB;SOX11;FGFR3
negative regulation of extrinsic apoptotic signaling pathway via death domain receptors (GO:1902042)	0.378115	1	0	0	1.18316	1.15069	FGG;TMBIM1;TNFAIP3;FAS;RIPK1;ARHGEF2;TANK
regulation of protein autophosphorylation (GO:0031952)	0.378115	1	0	0	1.18316	1.15069	ERRFI1;EPHA7;PDGFC;CHORDC1;NEK10;CALM1;VEGFA
positive regulation of interleukin-1 beta production (GO:0032731)	0.378115	1	0	0	1.18316	1.15069	PYCARD;PANX1;WNT5A;LGALS9;TRIM16;ISL1;TLR4
regulation of secretion by cell (GO:1903530)	0.378795	1	0	0	1.1228	1.08996	RAB3C;RIMS1;MCTP1;ANXA1;SYT1;HTR1A;STXBP5;HAP1;CPLX2;RAB8B;LLGL2;STXBP5L
Wnt signaling pathway, calcium modulating pathway (GO:0007223)	0.379244	1	0	0	1.16438	1.12895	PPP3CA;TCF7L2;WNT5A;CTNNB1;NFATC1;PLCB1;CALM1;MAP3K7
regulation of filopodium assembly (GO:0051489)	0.379244	1	0	0	1.16438	1.12895	GPM6A;NRP1;RIPOR2;TENM2;NLGN1;CAPZB;PLPPR5;WASL
positive regulation of protein localization to cell periphery (GO:1904377)	0.379696	1	0	0	1.13907	1.10306	DPP10;ITGB1;LRP1;NUMA1;STAC;KIF5B;STAC3;EPHB2;EGFR;GNAI1
cellular response to ionizing radiation (GO:0071479)	0.379696	1	0	0	1.13907	1.10306	NIPBL;ERCC4;HUS1;NUCKS1;INTS7;GRB2;ECT2;MAPK14;TANK;CLOCK
bicarbonate transport (GO:0015701)	0.379701	1	0	0	1.15018	1.1138	CYB5R2;SLC4A7;SLC4A8;CYB5R4;SLC4A10;SLC26A7;SLC4A3;SLC4A4;AQP1
regulation of protein secretion (GO:0050708)	0.386148	1	0	0	1.07733	1.02511	UNC13B;TFAP2B;SNAP25;UQCC2;ABCC8;KCNB1;FGG;PRKCA;CACNA1D;KCNA5;CACNA1E;ADRA2A;ARNTL;TTN;STXBP5L;MARCKS;GOLPH3;MTNR1B;STXBP5;CLOCK;MYH10;LLGL2
cellular response to organonitrogen compound (GO:0071417)	0.389614	1	0	0	1.08035	1.01834	GABRB3;P2RY12;GABRB2;GABRB1;AQP7;AKAP6;GABRG2;RYR3;AQP1;IPO5;SSH1;MAPK13;RPTOR;GLRA1;SESN3;RAPGEF2;SH3BP4;CTNNB1;SLIT2;LAMTOR4
positive regulation of cytokine production (GO:0001819)	0.390842	1	0	0	1.04794	0.984492	PTGER4;IL23R;GATA4;RORA;PTPN22;GATA3;DDX60;LY9;TANK;RASGRP1;PYCARD;DHX36;PDE4B;RIPK1;LGALS9;MAP3K7;IL10;ZBP1;CCBE1;AFAP1L2;ANXA1;CADM1;IL15;PDE4D;WNT5A;MIF;PUM1;ISL1;NFKB1;ADRA2A;RUNX1;MAPK13;IL6;POLR3A;CD6;POLR3C;CD28;CTNNB1;ARHGEF2;TLR5;PLCB1;TLR4;CARD11;TLR2
regulation of anatomical structure morphogenesis (GO:0022603)	0.394957	1	0	0	1.08628	1.00913	CRB2;PHLDB1;POGLUT1;PID1;TNFAIP3;EMP2;TSPAN12;EFNA5;FGF2;ZMYM1;IL6;INF2;FMNL2;CAPZB;HEY2;PROK2;CTNNB1
positive regulation of cell cycle (GO:0045787)	0.394957	1	0	0	1.08628	1.00913	FOXA1;CCNK;SETMAR;ASNS;PRKCA;MIF;PROX1;MEIS2;PHOX2B;CCND2;RPS15A;CCND1;TAL1;EIF4EBP1;CCNL1;TRIM32;FGF10
angiotensin-activated signaling pathway (GO:0038166)	0.397974	1	0	0	1.49706	1.37934	SRC;ACTN2
regulation of cyclic-nucleotide phosphodiesterase activity (GO:0051342)	0.397974	1	0	0	1.49706	1.37934	RACK1;CALM1
positive regulation of epithelial cell proliferation involved in wound healing (GO:0060054)	0.397974	1	0	0	1.49706	1.37934	WNT7A;FGF10
positive regulation of lamellipodium morphogenesis (GO:2000394)	0.397974	1	0	0	1.49706	1.37934	SRC;RREB1
positive regulation of calcineurin-NFAT signaling cascade (GO:0070886)	0.397974	1	0	0	1.49706	1.37934	AKAP6;SPPL3
negative regulation of interleukin-8 secretion (GO:2000483)	0.397974	1	0	0	1.49706	1.37934	ANXA1;PTPN22
neurotransmitter receptor transport, postsynaptic endosome to lysosome (GO:0098943)	0.397974	1	0	0	1.49706	1.37934	CACNG3;CACNG5
negative regulation of transcription elongation from RNA polymerase II promoter (GO:0034244)	0.397974	1	0	0	1.49706	1.37934	RECQL5;AXIN1
sulfur amino acid biosynthetic process (GO:0000097)	0.397974	1	0	0	1.49706	1.37934	MTRR;CBS
positive regulation of protein kinase C signaling (GO:0090037)	0.397974	1	0	0	1.49706	1.37934	WNT5A;VEGFA
death-inducing signaling complex assembly (GO:0071550)	0.397974	1	0	0	1.49706	1.37934	RIPK1;TANK
release of sequestered calcium ion into cytosol by endoplasmic reticulum (GO:1903514)	0.397974	1	0	0	1.49706	1.37934	RYR1;RYR2
negative regulation of cardiac muscle cell differentiation (GO:2000726)	0.397974	1	0	0	1.49706	1.37934	BMP2;SOX6
cellular response to sterol depletion (GO:0071501)	0.397974	1	0	0	1.49706	1.37934	INSIG1;ARHGEF10L
valine metabolic process (GO:0006573)	0.397974	1	0	0	1.49706	1.37934	GHR;BCAT1
regulation of sterol transport (GO:0032371)	0.397974	1	0	0	1.49706	1.37934	LRP1;APOA1
molybdopterin cofactor metabolic process (GO:0043545)	0.397974	1	0	0	1.49706	1.37934	MOCS1;GPHN
lymphatic endothelial cell differentiation (GO:0060836)	0.397974	1	0	0	1.49706	1.37934	PROX1;ACVR2B
central nervous system neuron axonogenesis (GO:0021955)	0.397974	1	0	0	1.49706	1.37934	SLIT2;PHOX2B
regulation of chemokine biosynthetic process (GO:0045073)	0.397974	1	0	0	1.49706	1.37934	IL6;WNT5A
regulation of T-helper 17 type immune response (GO:2000316)	0.397974	1	0	0	1.49706	1.37934	NLRP10;IL23R
positive regulation of cyclin-dependent protein serine/threonine kinase activity involved in G1/S transition of mitotic cell cycle (GO:0031659)	0.397974	1	0	0	1.49706	1.37934	EGFR;FGF10
box C/D snoRNP assembly (GO:0000492)	0.397974	1	0	0	1.49706	1.37934	NUFIP1;ZNHIT6
fatty acid elongation, saturated fatty acid (GO:0019367)	0.397974	1	0	0	1.49706	1.37934	ELOVL5;ELOVL6
regulation of interleukin-18 production (GO:0032661)	0.397974	1	0	0	1.49706	1.37934	IL10;TLR2
fatty acid elongation, polyunsaturated fatty acid (GO:0034626)	0.397974	1	0	0	1.49706	1.37934	ELOVL5;ELOVL6
positive regulation of phospholipid biosynthetic process (GO:0071073)	0.397974	1	0	0	1.49706	1.37934	HTR2C;HTR2A
norepinephrine biosynthetic process (GO:0042421)	0.397974	1	0	0	1.49706	1.37934	TH;GATA3
response to type I interferon (GO:0034340)	0.397974	1	0	0	1.49706	1.37934	SETD2;MX1
determination of digestive tract left/right asymmetry (GO:0071907)	0.397974	1	0	0	1.49706	1.37934	CCDC39;NPHP3
positive regulation of killing of cells of other organism (GO:0051712)	0.397974	1	0	0	1.49706	1.37934	PGLYRP4;PGLYRP3
pituitary gland development (GO:0021983)	0.397974	1	0	0	1.49706	1.37934	SOX2;GLI2
vascular endothelial growth factor signaling pathway (GO:0038084)	0.397974	1	0	0	1.49706	1.37934	NRP1;VEGFA
glycosylceramide metabolic process (GO:0006677)	0.397974	1	0	0	1.49706	1.37934	ST6GALNAC3;ST6GALNAC6
regulation of high voltage-gated calcium channel activity (GO:1901841)	0.397974	1	0	0	1.49706	1.37934	CACNA2D1;PDE4B
regulation of vitamin D biosynthetic process (GO:0060556)	0.397974	1	0	0	1.49706	1.37934	SNAI1;NFKB1
negative regulation of membrane protein ectodomain proteolysis (GO:0051045)	0.397974	1	0	0	1.49706	1.37934	IL10;TIMP1
regulation of transcription from RNA polymerase II promoter involved in heart development (GO:1901213)	0.397974	1	0	0	1.49706	1.37934	BMP4;NOG
zinc II ion transmembrane import (GO:0071578)	0.397974	1	0	0	1.49706	1.37934	SLC39A8;SLC39A12
negative regulation of nitric oxide metabolic process (GO:1904406)	0.397974	1	0	0	1.49706	1.37934	PTGIS;ZC3H12A
granulocyte migration (GO:0097530)	0.397974	1	0	0	1.49706	1.37934	ANXA1;CD177
positive regulation of RIG-I signaling pathway (GO:1900246)	0.397974	1	0	0	1.49706	1.37934	PUM1;DDX60
negative regulation of alpha-beta T cell activation (GO:0046636)	0.397974	1	0	0	1.49706	1.37934	IHH;GLI3
positive regulation of fatty acid beta-oxidation (GO:0032000)	0.397974	1	0	0	1.49706	1.37934	IRS1;IRS2
pericardium morphogenesis (GO:0003344)	0.397974	1	0	0	1.49706	1.37934	FLRT3;TBX20
auditory receptor cell differentiation (GO:0042491)	0.397974	1	0	0	1.49706	1.37934	SLC4A7;WHRN
regulation of toll-like receptor 3 signaling pathway (GO:0034139)	0.397974	1	0	0	1.49706	1.37934	TNFAIP3;PTPN22
positive regulation of mRNA binding (GO:1902416)	0.397974	1	0	0	1.49706	1.37934	EIF3E;EIF3C
regulation of norepinephrine secretion (GO:0014061)	0.397974	1	0	0	1.49706	1.37934	KCNB1;ADRA2A
pharyngeal arch artery morphogenesis (GO:0061626)	0.397974	1	0	0	1.49706	1.37934	BMP4;NOG
negative regulation of epidermal cell differentiation (GO:0045605)	0.397974	1	0	0	1.49706	1.37934	REG3G;GRHL2
wound healing, spreading of epidermal cells (GO:0035313)	0.397974	1	0	0	1.49706	1.37934	COL5A1;WNT7A
positive regulation of ceramide biosynthetic process (GO:2000304)	0.397974	1	0	0	1.49706	1.37934	RACK1;NSMAF
vascular smooth muscle contraction (GO:0014829)	0.397974	1	0	0	1.49706	1.37934	EDN1;SLC8A1
positive regulation of interleukin-5 production (GO:0032754)	0.397974	1	0	0	1.49706	1.37934	PDE4D;GATA3
epithelial cell differentiation involved in kidney development (GO:0035850)	0.397974	1	0	0	1.49706	1.37934	BMP4;SIX2
fatty acid elongation, monounsaturated fatty acid (GO:0034625)	0.397974	1	0	0	1.49706	1.37934	ELOVL5;ELOVL6
negative regulation of nitric oxide biosynthetic process (GO:0045019)	0.397974	1	0	0	1.49706	1.37934	PTGIS;ZC3H12A
molybdopterin cofactor biosynthetic process (GO:0032324)	0.397974	1	0	0	1.49706	1.37934	MOCS1;GPHN
positive regulation of isomerase activity (GO:0010912)	0.397974	1	0	0	1.49706	1.37934	ITGAM;SETMAR
SA node cell action potential (GO:0086015)	0.397974	1	0	0	1.49706	1.37934	KCNA5;CACNA1D
positive regulation of membrane depolarization (GO:1904181)	0.397974	1	0	0	1.49706	1.37934	KDR;RACK1
regulation of protein deubiquitination (GO:0090085)	0.397974	1	0	0	1.49706	1.37934	ZC3H12A;TANK
protein maturation by iron-sulfur cluster transfer (GO:0097428)	0.397974	1	0	0	1.49706	1.37934	NFU1;GLRX3
regulation of cell projection organization (GO:0031344)	0.397974	1	0	0	1.49706	1.37934	PIFO;SPRY2
regulation of microglial cell activation (GO:1903978)	0.397974	1	0	0	1.49706	1.37934	ITGAM;FAM19A3
positive regulation of type I interferon-mediated signaling pathway (GO:0060340)	0.397974	1	0	0	1.49706	1.37934	ZBP1;WNT5A
regulation of Wnt signaling pathway, planar cell polarity pathway (GO:2000095)	0.397974	1	0	0	1.49706	1.37934	NPHP3;MLLT3
negative regulation of dendrite development (GO:2000171)	0.397974	1	0	0	1.49706	1.37934	DCC;RAPGEF2
L-methionine salvage (GO:0071267)	0.397974	1	0	0	1.49706	1.37934	BHMT;APIP
hyperosmotic response (GO:0006972)	0.397974	1	0	0	1.49706	1.37934	ARHGEF2;AQP1
cAMP catabolic process (GO:0006198)	0.397974	1	0	0	1.49706	1.37934	PDE4D;PDE4B
leucine metabolic process (GO:0006551)	0.397974	1	0	0	1.49706	1.37934	BCAT1;HMGCLL1
skeletal muscle myosin thick filament assembly (GO:0030241)	0.397974	1	0	0	1.49706	1.37934	MYOM2;TTN
cardiac atrium development (GO:0003230)	0.397974	1	0	0	1.49706	1.37934	GJA5;NPHP3
regulation of hormone biosynthetic process (GO:0046885)	0.397974	1	0	0	1.49706	1.37934	STC2;TRERF1
tyrosine metabolic process (GO:0006570)	0.397974	1	0	0	1.49706	1.37934	HPDL;TH
negative regulation of leukocyte migration (GO:0002686)	0.397974	1	0	0	1.49706	1.37934	SLIT2;WASL
positive regulation of lipid transport (GO:0032370)	0.397974	1	0	0	1.49706	1.37934	LRP1;CYP19A1
regulation of chromatin assembly or disassembly (GO:0001672)	0.397974	1	0	0	1.49706	1.37934	TAL1;PADI2
positive regulation of sphingolipid biosynthetic process (GO:0090154)	0.397974	1	0	0	1.49706	1.37934	RACK1;NSMAF
positive regulation of glutamate receptor signaling pathway (GO:1900451)	0.397974	1	0	0	1.49706	1.37934	RELN;EPHB2
fatty acid elongation, unsaturated fatty acid (GO:0019368)	0.397974	1	0	0	1.49706	1.37934	ELOVL5;ELOVL6
regulation of mitochondrial fusion (GO:0010635)	0.397974	1	0	0	1.49706	1.37934	PRKN;PID1
regulation of endothelial cell chemotaxis to fibroblast growth factor (GO:2000544)	0.397974	1	0	0	1.49706	1.37934	FGF1;FGF2
melanocyte differentiation (GO:0030318)	0.397974	1	0	0	1.49706	1.37934	LRMDA;KIT
ribosomal protein import into nucleus (GO:0006610)	0.397974	1	0	0	1.49706	1.37934	TNPO1;IPO5
negative regulation of type 2 immune response (GO:0002829)	0.397974	1	0	0	1.49706	1.37934	ANXA1;IFNB1
negative regulation of striated muscle tissue development (GO:0045843)	0.397974	1	0	0	1.49706	1.37934	BMP4;FGF3
regulation of cardiac conduction (GO:1903779)	0.400432	1	0	0	1.09487	1.00203	RYR1;RYR2;PDE4D;ATP2A3;TNNI3K;ATP1B1;RYR3;SLC8A1;NPPC;FXYD4;GJA5;FXYD6;NKX2-5;CALM1
positive regulation of developmental process (GO:0051094)	0.402329	1	0	0	1.06649	0.971025	PRKN;JUN;PAXIP1;TFRC;SRC;ESRRB;RBM19;SOX11;PRL;ISL1;FAM129B;BMP4;FGF7;BMP2;SHH;BMP1;KDR;OTX2;SOX6;BMPR1B;PLCB1;RREB1;FOXA2
negative regulation of apoptotic process (GO:0043066)	0.406129	1	0	0	1.02634	0.924815	ALK;ITGB1;AVEN;ANKLE2;APIP;FHL2;FMN2;AATF;AQP1;IKBKB;SHH;CCND2;ZC3H12A;KDR;PDK4;PROK2;EPHB2;TMEM14A;EPHB3;EPHA5;IL10;EPHA4;USP47;EPHA7;ANXA1;TLE1;EPHA6;UNC5B;HGF;WNT5A;VSTM2L;PRKCA;MIF;NGF;ISL1;PRLR;DNAJC3;RNF144B;TOX3;HCK;PAX7;RASA1;KIT;ROR1;TMBIM6;CRYAA;CD44;PRKN;SRC;PSEN2;VTCN1;ASCL1;GATA1;EGFR;MTDH;FAM129B;MAPK8;DNAJB6;ERBB4;FGF20;FLNA;PTK2B;NKX2-5;BID;MAP2K5;BARD1;TFAP2A;HSPA9;NGFR;ANGPT4;NT…
polyol metabolic process (GO:0019751)	0.407656	1	0	0	1.11483	1.00037	NUDT11;INPP4A;INPP4B;PLCB4;IPMK;PLCE1;PLCH1;PLCG1;PLCB1;CALM1
negative regulation of cellular biosynthetic process (GO:0031327)	0.407656	1	0	0	1.11483	1.00037	PTGIS;FBXW7;ZC3H12A;SNAI1;RAPGEF2;TRIB3;PROX1;NFKB1;ACMSD;WNT4
positive regulation of organelle assembly (GO:1902117)	0.407656	1	0	0	1.11483	1.00037	SDCBP;CCDC88A;EDN1;PAN3;NUMA1;SPAG5;CNOT2;PROX1;SAXO1;RAB3GAP1
regulation of myoblast fusion (GO:1901739)	0.409084	1	0	0	1.30993	1.17086	RIPOR2;EHD2;MAPK14
vesicle budding from membrane (GO:0006900)	0.409084	1	0	0	1.30993	1.17086	GOLPH3;ANXA2;WASL
pyrimidine nucleoside salvage (GO:0043097)	0.409084	1	0	0	1.30993	1.17086	PUDP;UPP2;TK2
cellular response to arsenic-containing substance (GO:0071243)	0.409084	1	0	0	1.30993	1.17086	ZC3H12A;CPEB2;MAPK13
phospholipid efflux (GO:0033700)	0.409084	1	0	0	1.30993	1.17086	ABCA1;APOA1;ABCA12
positive regulation of T-helper 1 type immune response (GO:0002827)	0.409084	1	0	0	1.30993	1.17086	ANXA1;NLRP10;IL23R
nucleoside catabolic process (GO:0009164)	0.409084	1	0	0	1.30993	1.17086	NT5E;DPYD;UPP2
negative regulation of substrate adhesion-dependent cell spreading (GO:1900025)	0.409084	1	0	0	1.30993	1.17086	KANK1;AP1AR;EFNA5
regulation of cell communication by electrical coupling (GO:0010649)	0.409084	1	0	0	1.30993	1.17086	PDE4D;CALM1;SLC8A1
phasic smooth muscle contraction (GO:0014821)	0.409084	1	0	0	1.30993	1.17086	EDN1;TIFAB;PTGER3
regulation of interleukin-8 biosynthetic process (GO:0045414)	0.409084	1	0	0	1.30993	1.17086	KLF4;TLR4;MAP2K5
vasoconstriction (GO:0042310)	0.409084	1	0	0	1.30993	1.17086	EDN1;ADRA1B;SLC8A1
regulation of skeletal muscle tissue development (GO:0048641)	0.409084	1	0	0	1.30993	1.17086	UQCC2;NR1D2;KLHL41
purine nucleoside monophosphate biosynthetic process (GO:0009127)	0.409084	1	0	0	1.30993	1.17086	ATIC;ADSS;LHPP
cardiac muscle fiber development (GO:0048739)	0.409084	1	0	0	1.30993	1.17086	MYOM2;TTN;VEGFA
protein hydroxylation (GO:0018126)	0.409084	1	0	0	1.30993	1.17086	EGLN3;P3H2;PLOD1
regulation of hormone secretion (GO:0046883)	0.409084	1	0	0	1.30993	1.17086	EDN1;ANXA1;SOX11
pyrimidine-containing compound salvage (GO:0008655)	0.409084	1	0	0	1.30993	1.17086	PUDP;UPP2;TK2
negative regulation of fibroblast growth factor receptor signaling pathway (GO:0040037)	0.409084	1	0	0	1.30993	1.17086	SPRY2;GATA3;SHISA2
dermatan sulfate biosynthetic process (GO:0030208)	0.409084	1	0	0	1.30993	1.17086	BCAN;DSEL;UST
keratan sulfate catabolic process (GO:0042340)	0.409084	1	0	0	1.30993	1.17086	OGN;FMOD;GNS
positive regulation of vascular endothelial growth factor receptor signaling pathway (GO:0030949)	0.409084	1	0	0	1.30993	1.17086	PRKCB;GRB10;VEGFA
positive regulation of T cell cytokine production (GO:0002726)	0.409084	1	0	0	1.30993	1.17086	IL6;TANK;MAP3K7
positive regulation of granulocyte macrophage colony-stimulating factor production (GO:0032725)	0.409084	1	0	0	1.30993	1.17086	IL23R;ISL1;RASGRP1
protein localization to kinetochore (GO:0034501)	0.409084	1	0	0	1.30993	1.17086	BUB1B;KNL1;SPDL1
skeletal myofibril assembly (GO:0014866)	0.409084	1	0	0	1.30993	1.17086	PROX1;MYOM2;TTN
protein insertion into membrane (GO:0051205)	0.409084	1	0	0	1.30993	1.17086	COX18;EGFR;GET4
entry of bacterium into host cell (GO:0035635)	0.409084	1	0	0	1.30993	1.17086	SRC;CTNNB1;GRB2
endochondral bone morphogenesis (GO:0060350)	0.409084	1	0	0	1.30993	1.17086	BMP4;BMPR1B;FGFR3
cellular response to radiation (GO:0071478)	0.409338	1	0	0	1.1228	1.0029	TRPM1;ERCC4;HUS1;INTS7;GRB2;ECT2;MAPK14;TANK;CLOCK
regulation of ion transmembrane transporter activity (GO:0032412)	0.409338	1	0	0	1.1228	1.0029	FXYD4;KCNIP2;WNK2;CACNA1D;RIPK1;FXYD6;UTRN;FGF12;SCN2B
regulation of DNA repair (GO:0006282)	0.410891	1	0	0	1.13291	1.00764	EYA2;CEBPG;EYA4;UBE2V2;AXIN2;UBE2V1;EGFR;FGF10
protein K63-linked ubiquitination (GO:0070534)	0.410891	1	0	0	1.13291	1.00764	PRKN;UBE2E3;UBE2V2;UBE2E2;UBE2V1;PRPF19;TANK;RNF152
regulation of peptidyl-threonine phosphorylation (GO:0010799)	0.410891	1	0	0	1.13291	1.00764	RPTOR;SPRED2;SPRED1;PARD3;PLK1;AXIN1;SPRY2;CALM1
myelination (GO:0042552)	0.410891	1	0	0	1.13291	1.00764	CMTM8;ARHGEF10;MYRF;PARD3;ADGRG6;CXCR4;MAL;MBP
cellular response to amino acid stimulus (GO:0071230)	0.412229	1	0	0	1.14619	1.01572	RPTOR;GLRA1;SESN3;SH3BP4;UBR2;LAMTOR4;IPO5
protein trimerization (GO:0070206)	0.412229	1	0	0	1.14619	1.01572	PNPT1;SCARA5;ALOX5AP;ITLN1;WIZ;MIF;TANK
regulation of cell-cell adhesion (GO:0022407)	0.412229	1	0	0	1.14619	1.01572	EPHA7;JAG1;SRC;SIRPA;NF2;EFNA5;EPHB3
positive regulation of dendrite development (GO:1900006)	0.412229	1	0	0	1.14619	1.01572	PTPRD;NLGN1;CUX1;DLG5;COBL;VLDLR;SHANK2
positive regulation of cholesterol transport (GO:0032376)	0.41265	1	0	0	1.23287	1.09129	ABCA1;LRP1;PTCH1;ABCA12
regulation of tissue remodeling (GO:0034103)	0.41265	1	0	0	1.23287	1.09129	IL15;LEPR;SUCO;THBS4
RNA stabilization (GO:0043489)	0.41265	1	0	0	1.23287	1.09129	NOCT;DHX36;NAF1;AXIN2
negative regulation of lipid biosynthetic process (GO:0051055)	0.41265	1	0	0	1.23287	1.09129	BMP2;FBXW7;TRIB3;WNT4
spindle assembly checkpoint (GO:0071173)	0.41265	1	0	0	1.23287	1.09129	PLK1;BUB1B;TRIP13;BUB3
peptidyl-lysine trimethylation (GO:0018023)	0.41265	1	0	0	1.23287	1.09129	SUV39H2;SETD2;SETD3;EEF2KMT
regulation of collagen biosynthetic process (GO:0032965)	0.41265	1	0	0	1.23287	1.09129	BMP4;IL6;SUCO;WNT4
response to purine-containing compound (GO:0014074)	0.41265	1	0	0	1.23287	1.09129	RYR1;RYR2;JUN;TRPC3
positive regulation of signal transduction by p53 class mediator (GO:1901798)	0.41265	1	0	0	1.23287	1.09129	SPRED2;SPRED1;PLA2R1;HIC1
heterocycle biosynthetic process (GO:0018130)	0.41265	1	0	0	1.23287	1.09129	HDC;ALDH18A1;MOCS1;GPHN
regulation of cardiac muscle contraction by regulation of the release of sequestered calcium ion (GO:0010881)	0.41265	1	0	0	1.23287	1.09129	RYR2;DMD;CALM1;SLC8A1
purine-containing compound metabolic process (GO:0072521)	0.41265	1	0	0	1.23287	1.09129	SLC22A12;CARMIL1;MACROD2;FHIT
mesonephric tubule development (GO:0072164)	0.41265	1	0	0	1.23287	1.09129	ROBO2;BMP4;TCF21;SLIT2
positive regulation of cation transmembrane transport (GO:1904064)	0.41265	1	0	0	1.23287	1.09129	STAC;ACTN2;FLNA;AKAP6
platelet-derived growth factor receptor signaling pathway (GO:0048008)	0.41265	1	0	0	1.23287	1.09129	NRP1;FER;SRC;PDGFC
mitotic spindle assembly checkpoint (GO:0007094)	0.41265	1	0	0	1.23287	1.09129	PLK1;BUB1B;TRIP13;BUB3
mitotic spindle checkpoint (GO:0071174)	0.41265	1	0	0	1.23287	1.09129	PLK1;BUB1B;TRIP13;BUB3
positive regulation of focal adhesion assembly (GO:0051894)	0.41265	1	0	0	1.23287	1.09129	NRP1;KDR;THY1;VEGFA
positive regulation of interleukin-6 secretion (GO:2000778)	0.41265	1	0	0	1.23287	1.09129	PYCARD;NLRP10;MBP;LGALS9
positive regulation of lipid kinase activity (GO:0090218)	0.413206	1	0	0	1.16438	1.02909	IRS1;KIT;PTK2B;PRKD1;FGF2;FGFR3
negative regulation of cell-matrix adhesion (GO:0001953)	0.413206	1	0	0	1.16438	1.02909	JAG1;SRC;RASA1;SEMA3E;NF2;AJAP1
protein targeting to vacuole (GO:0006623)	0.413206	1	0	0	1.16438	1.02909	SCARB2;ZFYVE16;SNX16;VPS41;VTI1A;SORL1
regulation of vascular endothelial growth factor production (GO:0010574)	0.413206	1	0	0	1.16438	1.02909	CCBE1;IL6;SARS;GATA4;RORA;ISL1
muscle fiber development (GO:0048747)	0.413206	1	0	0	1.16438	1.02909	RYR1;DMD;MYOM2;KLHL41;TTN;VEGFA
cellular response to glucose stimulus (GO:0071333)	0.413206	1	0	0	1.16438	1.02909	UNC13B;PTPRN2;LIN28A;KCNB1;RACK1;RAB11FIP2
regulation of calcium ion transmembrane transporter activity (GO:1901019)	0.413206	1	0	0	1.16438	1.02909	CACNB4;PDE4D;DMD;CALM1;JPH1;ADRA2A
regulation of intracellular steroid hormone receptor signaling pathway (GO:0033143)	0.413206	1	0	0	1.16438	1.02909	UFL1;UFM1;GPAM;AXIN1;ESR1;RUNX1
cardiac muscle cell development (GO:0055013)	0.413206	1	0	0	1.16438	1.02909	HEY2;NKX2-5;MYOM2;SLC8A1;TTN;VEGFA
negative regulation of cell cycle G1/S phase transition (GO:1902807)	0.41354	1	0	0	1.19084	1.05152	RBL2;RBL1;KLF4;BRD7;MYO16
cytosolic calcium ion transport (GO:0060401)	0.41354	1	0	0	1.19084	1.05152	TRPM1;RYR2;CACNA2D1;JPH1;SLC8A1
regulation of cytokine production involved in inflammatory response (GO:1900015)	0.41354	1	0	0	1.19084	1.05152	CD6;ZC3H12A;PDCD4;MAPK14;TLR4
branched-chain amino acid metabolic process (GO:0009081)	0.41354	1	0	0	1.19084	1.05152	GHR;BCKDHB;BCAT1;ACADSB;ACAT1
regulation of ERBB signaling pathway (GO:1901184)	0.41354	1	0	0	1.19084	1.05152	FER;ERBB4;CDH13;NRG1;EGFR
inner ear morphogenesis (GO:0042472)	0.41354	1	0	0	1.19084	1.05152	TFAP2A;TIFAB;MYO3B;WHRN;EPHB2
negative regulation of lyase activity (GO:0051350)	0.41354	1	0	0	1.19084	1.05152	GRM3;GABBR2;MTRR;HRH4;OPRM1
positive regulation of proteolysis involved in cellular protein catabolic process (GO:1903052)	0.41354	1	0	0	1.19084	1.05152	PRKN;KCNE2;FBXW7;AXIN1;CTSC
lipid translocation (GO:0034204)	0.41354	1	0	0	1.19084	1.05152	ABCA1;ATP8B4;ATP8A2;ABCA4;ATP10B
protein localization to membrane (GO:0072657)	0.415138	1	0	0	1.04794	0.921293	DPP10;NLGN1;NRXN1;ZDHHC23;NRXN2;THY1;ZDHHC22;ABCA12;IKBKB;DPP6;P2RY1;FLNA;BID;ARL5A;WNT4;RAB8B;ITGA4;ACTN2;KCNB1;PTCH1;KCNB2;MAGI2;KCNIP4;EMP2;ATP1B1;ANK1;MRAP;EHD2;DLG2;RAPGEF2;TNIK;MRAP2
fibroblast growth factor receptor signaling pathway (GO:0008543)	0.418509	1	0	0	1.07481	0.936224	GALNT3;NOG;FGF1;FGF2;GTF2F2;FGF3;SPRED2;FGF7;SPRED1;FLRT2;KIF16B;FLRT3;FGF20;GRB2;FGFR3;FGF10
adenylate cyclase-activating G-protein coupled receptor signaling pathway (GO:0007189)	0.418509	1	0	0	1.07481	0.936224	PTGER4;ABCA1;PTGFR;GPR26;CALCRL;GPR65;PTGER3;ADCY2;ADRA1B;ADCY8;ADRA2A;MC3R;ADCYAP1;ADGRD1;MC2R;RAPGEF2
canonical Wnt signaling pathway (GO:0060070)	0.421101	1	0	0	1.07665	0.931179	PTPRU;TCF7L2;TCF7L1;DIXDC1;AXIN1;WNT8A;WNT7A;WNT9A;GATA3;NR4A2;CDH3;FRZB;CTNNB1;PLPP3;WNT4
chloride transport (GO:0006821)	0.421101	1	0	0	1.07665	0.931179	GABRB3;GABRB2;CLIC5;CLIC4;GABRB1;GABRA5;GABRA4;SLC4A10;ANO4;GABRG3;CLCN2;GABRG2;GLRA1;SLC26A7;SLC12A8
circulatory system development (GO:0072359)	0.422865	1	0	0	1.05756	0.910241	CRB2;POPDC3;TCF25;NXN;NTRK3;SHOX2;GATA4;GATA3;ISL1;GATA1;PCSK5;GLI2;BMP2;NIPBL;SHH;TH;FLRT3;ERBB4;PLCE1;RARB;TAB2;FGF12
regulation of small GTPase mediated signal transduction (GO:0051056)	0.424729	1	0	0	1.04794	0.897358	ARHGAP11A;TRIO;ARHGEF26;SRC;RASGRF2;ARHGAP15;KALRN;SYDE2;ARHGAP22;FGD4;ARHGAP20;RELN;TAGAP;PLCE1;SLIT2;A2M;ECT2;ARHGEF12;PLEKHG5;ARAP2;RHOH;ARHGAP28;ARHGAP24;VAV1;ARHGEF3;ARHGEF2;SOS2;NGEF
positive regulation of Wnt signaling pathway (GO:0030177)	0.424729	1	0	0	1.04794	0.897358	KANK1;PSMD14;DIXDC1;NRARP;ARNTL;SCEL;PSMD7;TBL1X;DISC1;RSPO4;WNT4;USP47;AXIN1;WNT7A;CSNK1D;AXIN2;DKK2;NFKB1;PSMB8;PPM1A;BMP2;GPRC5B;TBL1XR1;DAAM2;PSMC4;WNK2;PSMC2;TLR2
inorganic cation transmembrane transport (GO:0098662)	0.424729	1	0	0	1.04794	0.897358	SLC24A2;SLC46A1;SLC24A3;ATP2A3;CACNA1D;NALCN;SLC8A1;CACNA1H;RYR3;TRPM1;NNT;UCP2;ITGAV;TRPM6;SCN3A;CACNG3;TRPM3;ATP6V1C1;SCN1A;TRPC7;SLC13A1;SCARA5;TRPC3;SLC30A4;SCNN1B;TRPV5;SLC24A5;SCN2B
carbohydrate homeostasis (GO:0033500)	0.426567	1	0	0	1.08121	0.921177	TFAP2B;NGFR;TCF7L2;IRS1;KCNB1;WFS1;ADRA1B;ADRA2A;CYB5R4;MTNR1B;LEPR;PDK4;CRY1
negative regulation of neuron apoptotic process (GO:0043524)	0.426567	1	0	0	1.08121	0.921177	PRKN;NTRK2;UNC5B;BDNF;WFS1;VSTM2L;NGF;ISL1;POU4F1;TOX3;RASA1;FGF20;PTK2B
small GTPase mediated signal transduction (GO:0007264)	0.428252	1	0	0	1.05853	0.897679	BRAP;JUN;PLD1;MAPK14;FGF2;RERG;ADRA2A;RASGRP3;CNKSR2;RIT2;CHORDC1;MAPKAPK2;CNKSR3;G3BP2;PLCE1;RAPGEF2;GRB2;PRKD1;RAPGEF5;RREB1
protein localization to plasma membrane (GO:0072659)	0.429919	1	0	0	1.04794	0.88463	DPP10;ZDHHC23;ZDHHC22;ABCA12;IKBKB;DPP6;KIF13A;P2RY1;FLNA;GOLGA7;WNT4;RAB8B;ACTN2;KCNB1;PTCH1;KCNB2;KCNIP4;EMP2;ATP1B1;ANK1;MRAP;EHD2;GOLPH3;RAPGEF2;TNIK;MRAP2
positive regulation of protein import into nucleus (GO:0042307)	0.43248	1	0	0	1.08749	0.911554	SEMA5A;BMP4;KANK1;CSF3;IL6;ERBB4;ZC3H12A;FLNA;ECT2;EGFR;IPO5
negative regulation of multicellular organismal process (GO:0051241)	0.43263	1	0	0	1.04794	0.878043	FOXA1;WWC2;GATA3;REG3G;EGFR;PTPRG;ROBO1;RPS6KA6;SHH;TIFAB;DUSP10;ACVR1C;TIMP1;MYOCD;FBXW7;PTCH1;APOA1;HS3ST5;USF3;GRHL2;TBX18;BMP4;BMP2;PFN2;FOXA2
glycoprotein metabolic process (GO:0009100)	0.435641	1	0	0	1.09161	0.907058	GOLPH3;EDEM1;ST8SIA2;MGAT4A;ST8SIA3;PCSK6;LARGE1;USF3;ST6GALNAC3;ST6GALNAC6
regulation of epithelial cell migration (GO:0010632)	0.435641	1	0	0	1.09161	0.907058	DUSP10;BMPER;SRC;EMP2;PLCG1;RREB1;DOCK1;PTPRG;PFN2;FGF10
cardiac ventricle morphogenesis (GO:0003208)	0.438964	1	0	0	1.09668	0.902944	JAG1;NPY2R;HEY2;TBX20;GATA4;SOX11;GATA3;PROX1;ISL1
eye development (GO:0001654)	0.438964	1	0	0	1.09668	0.902944	SOX2;NIPBL;EFEMP1;COL5A1;ADAMTS18;COL5A2;PITX2;BMPR1B;RAB3GAP1
positive regulation of protein localization to plasma membrane (GO:1903078)	0.438964	1	0	0	1.09668	0.902944	DPP10;ITGB1;LRP1;STAC;KIF5B;RACK1;STAC3;EPHB2;EGFR
negative regulation of ERBB signaling pathway (GO:1901185)	0.438964	1	0	0	1.09668	0.902944	ERRFI1;SH3KBP1;ERBB4;ITGA1;SPRY2;NRG1;GRB2;EGFR;SH3GL2
extracellular matrix organization (GO:0030198)	0.439903	1	0	0	1.02964	0.84554	ITGB1;COL18A1;ITGAM;LAMA2;COL14A1;COL11A1;LAMA4;LOXL4;PLG;ITGAE;LAMC1;NID1;FGF2;COL19A1;HAPLN1;FLRT2;KDR;ITGAX;HAS2;TNR;ITGAV;TIMP1;ITGB6;A2M;POSTN;ITGA4;ITGA1;FGG;BCAN;BMP1;MMP16;LOX;COL5A1;PXDN;COL4A3;COL5A2;ITGA11;COL9A1;ITGA8;COL6A3;TLL2;TLL1;TGFBI;CD44;ITGA9
positive regulation of innate immune response (GO:0045089)	0.442474	1	0	0	1.1031	0.899437	ZBP1;IFNB1;POLR3C;WNT5A;DDX60;PUM1;TLR5;TLR2
regulation of cellular pH (GO:0030641)	0.442474	1	0	0	1.1031	0.899437	SLC4A7;SLC4A8;CHORDC1;SLC9A9;SLC4A10;SLC26A7;SLC4A3;SLC4A4
positive regulation of neuron death (GO:1901216)	0.442474	1	0	0	1.1031	0.899437	EFNB2;TFAP2A;TFAP2B;EPHA7;ITGAM;WNT5A;CTNNB1;TLR4
glucose homeostasis (GO:0042593)	0.443632	1	0	0	1.0621	0.863237	TFAP2B;NGFR;TCF7L2;IRS1;KCNB1;WFS1;NUCKS1;CARTPT;ADRA1B;ADRA2A;CYB5R4;MTNR1B;LEPR;PDK4;CRY1
regulation of G-protein coupled receptor protein signaling pathway (GO:0008277)	0.443632	1	0	0	1.0621	0.863237	EDN1;GUCY2D;RPGRIP1L;CAMKMT;GRK1;ADCYAP1;RGS2;CRY1;PLCE1;RGS12;RGS8;PLCB1;CALM1;RGS6;CNGB1
negative regulation of neurogenesis (GO:0050768)	0.446206	1	0	0	1.11146	0.896917	SOX2;TNN;WNT7A;CNTN4;ASCL1;NEPRO;SORL1
entry into host cell (GO:0030260)	0.446206	1	0	0	1.11146	0.896917	SRC;CXCR4;WWP1;CTNNB1;ITGAV;GRB2;NECTIN1
regulation of phosphatidylinositol 3-kinase activity (GO:0043551)	0.446206	1	0	0	1.11146	0.896917	RUBCN;IRS1;KIT;PTK2B;PRKD1;FGF2;FGFR3
positive regulation of organelle organization (GO:0010638)	0.446206	1	0	0	1.11146	0.896917	TMED9;ANXA1;ANXA2;SMCR8;MGARP;LNPK;RAB3GAP1
regulation of interleukin-12 production (GO:0032655)	0.446206	1	0	0	1.11146	0.896917	IL10;IL23R;MAST2;PLCB1;ISL1;TLR4;TLR2
stem cell differentiation (GO:0048863)	0.446206	1	0	0	1.11146	0.896917	GPM6A;SETD2;DNMT3L;SHH;KIT;WNT7A;PUM1
regulation of endocytosis (GO:0030100)	0.447147	1	0	0	1.06313	0.855681	RUBCN;MCTP1;HIP1;LRP1;SRC;STON2;HCK;ZFYVE16;RIT2;AAK1;CDH13;ITGAV;PRKD1;CD177
negative regulation of intracellular steroid hormone receptor signaling pathway (GO:0033144)	0.450199	1	0	0	1.1228	0.896064	CNOT2;CRY1;TCF21;ISL1;CLOCK;ARNTL
cellular response to ketone (GO:1901655)	0.450199	1	0	0	1.1228	0.896064	PTGER4;SRC;ADCY2;DCPS;GNAI1;AQP1
negative regulation of response to DNA damage stimulus (GO:2001021)	0.450199	1	0	0	1.1228	0.896064	THOC1;DYRK1A;SNAI1;MIF;TRIM32;CD44
positive regulation of sprouting angiogenesis (GO:1903672)	0.450199	1	0	0	1.1228	0.896064	ANXA1;KDR;FGF1;KLF4;FGF2;VEGFA
positive regulation of cytosolic calcium ion concentration involved in phospholipase C-activating G-protein coupled signaling pathway (GO:0051482)	0.450199	1	0	0	1.1228	0.896064	GPR17;GPR35;GPR65;LPAR1;HTR2C;GRM1
positive regulation of protein tyrosine kinase activity (GO:0061098)	0.450199	1	0	0	1.1228	0.896064	EPHA4;GRM5;GPRC5B;RELN;FBXW7;ADRA2A
positive regulation of extrinsic apoptotic signaling pathway (GO:2001238)	0.450199	1	0	0	1.1228	0.896064	PYCARD;WWOX;CYLD;RIPK1;BID;TANK
protein K11-linked ubiquitination (GO:0070979)	0.450199	1	0	0	1.1228	0.896064	PRKN;UBE2H;ANAPC7;UBE2E3;UBE2E2;ANAPC4
positive regulation of phospholipid metabolic process (GO:1903727)	0.450199	1	0	0	1.1228	0.896064	IRS1;KIT;PTK2B;PRKD1;FGF2;FGFR3
protein K63-linked deubiquitination (GO:0070536)	0.450199	1	0	0	1.1228	0.896064	CYLD;PSMD14;OTUD7A;TNFAIP3;ABRAXAS2;STAMBP
positive regulation of protein polymerization (GO:0032273)	0.450856	1	0	0	1.06432	0.847842	CARMIL1;CSF3;NUMA1;RHOH;SLAIN2;PYCARD;HCK;FER;NAV3;TOGARAM1;PTK2B;CDK5RAP2;PFN2
regulation of protein kinase activity (GO:0045859)	0.454233	1	0	0	1.03369	0.815727	CSF1;RPLP1;LRTM1;LRRC4;THY1;TTN;SPRED1;RELN;FLRT2;LRRTM3;FLRT3;LRRTM1;CHORDC1;PLCE1;PTK2B;LRRC4C;ECT2;SOCS6;WWTR1;RTN4RL2;ADCYAP1;CENPE;RAP2B;RAPGEF2;TRIB3;TAB2;LCP2;SMCR8;TRIB1
regulation of Ras protein signal transduction (GO:0046578)	0.454501	1	0	0	1.04794	0.826361	MAPKAP1;ARAP2;ASAP2;NGF;RASGRP1;ACAP1;RASA1;MADD;RASA2;PLCE1;SPRY2;ARHGEF2;STAMBP;EPHB2;SMAP2;FBP1;SMAP1;FGF10
regulation of protein oligomerization (GO:0032459)	0.454509	1	0	0	1.13907	0.898199	IDE;BID;SORL1;TRABD2B;JCHAIN
cellular amino acid catabolic process (GO:0009063)	0.454509	1	0	0	1.13907	0.898199	BCKDHB;ADO;BCAT1;ACADSB;ACAT1
phospholipid dephosphorylation (GO:0046839)	0.454509	1	0	0	1.13907	0.898199	PLPPR1;PLPP4;PLPPR4;PLPPR5;PLPP3
negative regulation of signal transduction in absence of ligand (GO:1901099)	0.454509	1	0	0	1.13907	0.898199	EYA2;UNC5B;EYA4;GATA1;MAP2K5
negative regulation of extrinsic apoptotic signaling pathway in absence of ligand (GO:2001240)	0.454509	1	0	0	1.13907	0.898199	EYA2;UNC5B;EYA4;GATA1;MAP2K5
cellular response to interleukin-6 (GO:0071354)	0.454509	1	0	0	1.13907	0.898199	IL6;FER;PID1;PTGIS;NFKB1
regulation of dendritic spine morphogenesis (GO:0061001)	0.454509	1	0	0	1.13907	0.898199	EPHA4;NLGN1;SIPA1L1;RELN;NGEF
protein localization to Golgi apparatus (GO:0034067)	0.454509	1	0	0	1.13907	0.898199	GOLPH3;PAQR3;CSNK1D;SORL1;ARL5A
positive regulation of ion transmembrane transporter activity (GO:0032414)	0.454509	1	0	0	1.13907	0.898199	STAC;ACTN2;WNK2;DMD;ATP1B1
positive regulation of cell junction assembly (GO:1901890)	0.454509	1	0	0	1.13907	0.898199	NRP1;KDR;NPHP4;THY1;VEGFA
negative regulation of axon extension (GO:0030517)	0.454509	1	0	0	1.13907	0.898199	SEMA5A;EPHA4;SEMA3D;SEMA3A;SEMA3E
positive regulation of cell differentiation (GO:0045597)	0.457932	1	0	0	1.02634	0.801604	CRB2;CSF3;CSF1;CREBL2;ARNTL;SDCBP;CDH2;FRZB;NOCT;ZC3H12A;KDR;GCNT2;SOX6;WNT4;SMAD2;SPAG9;WWTR1;JUN;HGF;SUCO;SOX11;AXIN2;MAPK14;ISL1;GDF5;ACVR2B;NFKB1;ACVR2A;BMP4;BMP2;IL6;CREB1;SNAI1;RAPGEF2;CTNNB1;PRKD1;CDH15;BMPR1B
membrane fusion (GO:0061025)	0.458993	1	0	0	1.06735	0.831167	DNM3;RIMS1;CHCHD3;MIGA1;CHCHD6;MX2;CHORDC1;USO1;MX1;VPS41;STX11
negative regulation of supramolecular fiber organization (GO:1902904)	0.458993	1	0	0	1.06735	0.831167	PRKN;KANK1;LIMA1;PLEKHH2;NAV3;CHADL;DYRK1A;ARHGEF2;SLIT2;PFN2;CAMSAP2
sensory perception (GO:0007600)	0.458993	1	0	0	1.06735	0.831167	MME;WHRN;CHRNA7;KCNA2;PENK;PCDH15;CDH23;PROK2;OPRK1;OPRM1;CLRN1
long-chain fatty-acyl-CoA biosynthetic process (GO:0035338)	0.459196	1	0	0	1.16438	0.906212	ELOVL5;TECR;ELOVL6;ACSF3
nuclear envelope reassembly (GO:0031468)	0.459196	1	0	0	1.16438	0.906212	ANKLE2;VRK1;PPP2R2A;CHMP7
regulation of chemokine production (GO:0032642)	0.459196	1	0	0	1.16438	0.906212	IL6;LGALS9;TLR4;TLR2
regulation of lipopolysaccharide-mediated signaling pathway (GO:0031664)	0.459196	1	0	0	1.16438	0.906212	SCARB2;CD180;PRKCA;TRIB1
prostaglandin biosynthetic process (GO:0001516)	0.459196	1	0	0	1.16438	0.906212	EDN1;PTGIS;MIF;PTGS1
regulation of cardiac muscle cell proliferation (GO:0060043)	0.459196	1	0	0	1.16438	0.906212	ERBB4;NOG;TBX20;FGF2
insulin secretion (GO:0030073)	0.459196	1	0	0	1.16438	0.906212	ADCYAP1;CYB5R4;PTPRN2;RAB11FIP2
positive regulation of actin cytoskeleton reorganization (GO:2000251)	0.459196	1	0	0	1.16438	0.906212	NRP1;HCK;CSF3;NTRK3
phosphatidylglycerol acyl-chain remodeling (GO:0036148)	0.459196	1	0	0	1.16438	0.906212	LPGAT1;LPCAT4;LPCAT1;PLA2G4A
DNA methylation (GO:0006306)	0.459196	1	0	0	1.16438	0.906212	ATF7IP;DNMT3L;MTRR;DNMT3B
regulation of microtubule polymerization or depolymerization (GO:0031110)	0.459196	1	0	0	1.16438	0.906212	MAP2;MAP1B;SKA1;CAMSAP2
establishment of epithelial cell polarity (GO:0090162)	0.459196	1	0	0	1.16438	0.906212	FERMT1;GOLPH3;PARD3;SYNE4
cell-substrate adherens junction assembly (GO:0007045)	0.459196	1	0	0	1.16438	0.906212	ACTN2;TRIP6;PTPRK;THY1
positive regulation of morphogenesis of an epithelium (GO:1905332)	0.459196	1	0	0	1.16438	0.906212	BMP4;NOG;RREB1;VEGFA
focal adhesion assembly (GO:0048041)	0.459196	1	0	0	1.16438	0.906212	ACTN2;TRIP6;PTPRK;THY1
membrane lipid metabolic process (GO:0006643)	0.459196	1	0	0	1.16438	0.906212	POGLUT1;AGMO;SMPDL3B;B4GALT4
iron-sulfur cluster assembly (GO:0016226)	0.459196	1	0	0	1.16438	0.906212	HSPA9;NFU1;GLRX3;NUBPL
negative regulation of osteoclast differentiation (GO:0045671)	0.459196	1	0	0	1.16438	0.906212	FBXW7;LRRC17;CARTPT;TLR4
[truncated: 3,136 more rows]

## Sheet: Young_Astrocyte
Term	P-value	Adjusted P-value	Old P-value	Old Adjusted P-value	Odds Ratio	Combined Score	Genes
[truncated: 3,032 more rows]

[truncated: 11 more sheets: Old_Astrocyte, Young_qNSC, Old_qNSC, Young_aNSC, Old_aNSC, Young_NPC, Old_NPC, InVitro_Young_qNSC_0.05, InVitro_Old_qNSC_0.05, InVitro_Young_aNSC_0.05, InVitro_Old_aNSC_0.05]
