# Supplementary material for: Chromatin accessibility dynamics of neurogenic niche cells reveal defects in neural stem cell adhesion and migration during aging
Source: Nat Aging. 2023 Jul 13;3(7):866–93. doi: 10.1038/s43587-023-00449-3 (PMC10353944; doi:10.1038/s43587-023-00449-3)
Supplement: Supplementary file 6 — GO Biological Processes associated with the top 1,000 genes driving PC1, PC2 and PC3 from PCA on freshly isolated young and old qNSCs and aNSCs. [file 43587_2023_449_MOESM6_ESM.xlsx]

## Sheet: Information
Supplementary Table 5
Description:
Gene Ontology (GO) Biological Processes associated with the top 1000 genes driving principal component (PC) 1, PC2, and PC3 respectively from PCA on freshly isolated young and old qNSCs and aNSCs.
Notes:
P-value determined by EnrichR which uses two-sided Fisher's exact test

## Sheet: PC1_neg
Term	P-value	Adjusted P-value	Old P-value	Old Adjusted P-value	Odds Ratio	Combined Score	Genes
neuron projection morphogenesis (GO:0048812)	0.000181195	0.924637	0	0	2.62303	22.5998	GPM6A;FARP1;BDNF;CTNND2;ALCAM;SLC9A6;STK25;SLITRK1;BTBD3;ADGRB1;NRCAM;TNIK;RAC1;SGK1;PAK3;SHANK2;EPHB3;MAP4K4
peripheral nervous system development (GO:0007422)	0.000228518	0.583063	0	0	6.47808	54.3116	NFASC;GDNF;BDNF;ADGRB1;PMP22;ASIC2
neuron projection development (GO:0031175)	0.000245506	0.417606	0	0	2.5602	21.2809	RB1;LGI1;GPM6A;GRXCR1;BDNF;CTNND2;RASGRF1;SLC9A6;GDNF;STK25;MICALL2;TNIK;RAC1;SGK1;PAK3;SHANK2;EPHB3;MAP4K4
synapse assembly (GO:0007416)	0.000279675	0.356796	0	0	3.77031	30.8482	KIRREL3;GPM6A;FARP1;PLXND1;CDH2;SLITRK1;BDNF;NRCAM;SHANK2;SDK2
nervous system development (GO:0007399)	0.000466288	0.475894	0	0	1.82715	14.0155	HDAC4;GPM6A;CAMK2D;PLXND1;PTN;FGF2;HAPLN1;CDH2;SLITRK1;BTBD3;PDGFC;NRCAM;JARID2;ASIC2;CAMK2G;ATOH1;KIRREL3;LGI1;FARP1;RBFOX1;BDNF;APLP1;PAX6;BTBD6;ARHGAP26;GFRA2;NFASC;GLRB;GDNF;ADGRB1;PMP22;TAGLN3;NEUROG1;SDK2;SHANK2
actin filament polymerization (GO:0030041)	0.000708125	0.602261	0	0	6.59805	47.8549	PREX1;COBLL1;MICALL2;RAC1;WASF3
cell morphogenesis (GO:0000902)	0.000754957	0.550364	0	0	3.62333	26.0476	TGFB2;TENM4;CDH2;CDH20;SHROOM3;RAC1;MSX1;CDH26;CLU
semaphorin-plexin signaling pathway (GO:0071526)	0.00113122	0.721579	0	0	4.91441	33.3416	FARP2;SEMA4A;PLXND1;SEMA4D;SEMA3F;RAC1
transmembrane receptor protein tyrosine phosphatase signaling pathway (GO:0007185)	0.0013515	0.766301	0	0	11.8765	78.4625	PTPRD;PTN;PTPRF
plasma membrane bounded cell projection morphogenesis (GO:0120039)	0.00138825	0.708423	0	0	3.6543	24.0443	GPM6A;SLC9A6;BDNF;STK25;RAC1;TNIK;SGK1;MAP4K4
positive regulation of interleukin-17 production (GO:0032740)	0.00164415	0.762734	0	0	7.30861	46.8521	IL21;IL15;IL23R;PRKCQ
dendrite morphogenesis (GO:0048813)	0.00193835	0.824283	0	0	4.45368	27.8173	FARP1;CTNND2;BTBD3;PAK3;SHANK2;EPHB3
regulation of axonogenesis (GO:0050770)	0.00201073	0.789288	0	0	3.45498	21.4528	NTRK2;PLXND1;CDH2;SLITRK1;NRCAM;PAK3;LRRC4C;EPHB3
cell-cell adhesion via plasma-membrane adhesion molecules (GO:0098742)	0.00270076	0.984427	0	0	2.34184	13.8502	KIRREL3;CRB2;TGFB2;TENM4;FGFRL1;PTPRD;CLDN10;ALCAM;CDH2;CDH20;IL1RAPL1;DSG2;CDH26;SDK2
regulation of cell morphogenesis involved in differentiation (GO:0010769)	0.00361233	1	0	0	3.95883	22.2621	CDH2;SEMA4D;TNIK;PAK3;LRRC4C;EPHB3
dendritic spine morphogenesis (GO:0060997)	0.00378385	1	0	0	5.93824	33.1177	CTNND2;PAK3;SHANK2;EPHB3
positive regulation of synapse assembly (GO:0051965)	0.00411288	1	0	0	4.56788	25.0942	PTPRD;BDNF;IL1RAPL1;SYNDIG1;EPHB3
regulation of signal transduction (GO:0009966)	0.0046784	1	0	0	1.93694	10.3913	PDGFRB;ALK;GALNT11;NTRK2;PTCH1;LIFR;CLU;ABRA;CDKN2AIP;DHRS3;IRAK2;RSPO3;GAS1;DACT3;PLCB1;FGFR3;MGLL;SASH1;EPHB3
negative regulation of growth (GO:0045926)	0.0047046	1	0	0	2.3753	12.7297	DCSTAMP;TGFB2;BTG1;DACT3;APBB2;OSGIN2;MSX1;CRLF3;SMARCA2;MT3;FGFR3;CDKN2AIP
regulation of cell growth (GO:0001558)	0.00504764	1	0	0	2.00896	10.625	LGI1;TGFB2;CAMK2D;BTG1;FAM107A;OSGIN2;SMARCA2;MT3;CDKN2AIP;DCSTAMP;DACT3;PRKCQ;APBB2;MSX1;SGK1;CRLF3;TRIM32
Notch signaling involved in heart development (GO:0061314)	0.0051615	1	0	0	7.91766	41.6986	GALNT11;HEY1;SNAI1
regulation of MAPK cascade (GO:0043408)	0.00556734	1	0	0	1.98916	10.3254	PDGFRB;ALK;NTRK2;TGFB2;SYK;PELI2;LIF;PDGFA;ADRA1B;BMP6;ADRA2A;SPRED1;RIT2;PAK3;TRIB2;FGFR3;EPHB3
positive regulation of MAPK cascade (GO:0043410)	0.00557756	1	0	0	1.80818	9.38268	PDGFRB;ALK;NTRK2;EDN1;TGFB2;PELI2;LIF;PDGFA;FGF1;ADRA1B;FGF2;MT3;ADRA2A;CTGF;RIT2;GPNMB;BMPER;STK25;PDGFC;P2RY1;FGFR3;EPHB3
positive regulation of nervous system development (GO:0051962)	0.00586828	1	0	0	3.19752	16.4294	PTPRD;TENM4;BDNF;IL1RAPL1;SYNDIG1;TRIM32;EPHB3
prostaglandin biosynthetic process (GO:0001516)	0.00595001	1	0	0	5.27844	27.0486	EDN1;PNPLA8;TBXAS1;PTGDS
ameboidal-type cell migration (GO:0001667)	0.00617531	1	0	0	3.56295	18.1254	SEMA4A;SEMA4D;GDNF;AMOTL2;SEMA3F;AMOT
mesoderm morphogenesis (GO:0048332)	0.00714457	1	0	0	7.12589	35.2119	CRB2;SMAD2;SNAI1
positive regulation of bone remodeling (GO:0046852)	0.00714457	1	0	0	7.12589	35.2119	DCSTAMP;SYK;SPP1
positive regulation of bone resorption (GO:0045780)	0.00714457	1	0	0	7.12589	35.2119	DCSTAMP;SYK;SPP1
negative regulation of sodium ion transmembrane transporter activity (GO:2000650)	0.00714457	1	0	0	7.12589	35.2119	CAMK2D;STK39;ATP1A2
osteoclast differentiation (GO:0030316)	0.00728923	1	0	0	5.00063	24.6099	FARP2;DCSTAMP;SNX10;FOXP1
regulation of anatomical structure morphogenesis (GO:0022603)	0.00748344	1	0	0	2.60703	12.7616	CRB2;FMNL2;PLXND1;HEY1;GPNMB;GDNF;FGF2;PDZD8;CLASP1
negative regulation of phosphatase activity (GO:0010923)	0.00757447	1	0	0	2.79447	13.6453	GRXCR1;FARP1;SPRED1;MARF1;TGFB2;SEMA4D;BOD1;CRY2
smoothened signaling pathway (GO:0007224)	0.00775754	1	0	0	3.95883	19.2363	DISP3;DYRK2;PTCH1;IFT27;GLI3
negative regulation of cell growth (GO:0030308)	0.00920268	1	0	0	2.27202	10.6518	DCSTAMP;TGFB2;BTG1;DACT3;APBB2;OSGIN2;MSX1;CRLF3;SMARCA2;MT3;CDKN2AIP
regulation of lipid kinase activity (GO:0043550)	0.00951937	1	0	0	6.47808	30.1518	RB1;PPP2R5A;PIK3R1
relaxation of cardiac muscle (GO:0055119)	0.00951937	1	0	0	6.47808	30.1518	CAMK2D;ATP1A2;SLC8A1
relaxation of muscle (GO:0090075)	0.00951937	1	0	0	6.47808	30.1518	CAMK2D;ATP1A2;SLC8A1
regulation of interleukin-17 production (GO:0032660)	0.0105302	1	0	0	4.52438	20.6018	IL21;IL15;IL23R;PRKCQ
positive regulation of cell morphogenesis involved in differentiation (GO:0010770)	0.0106243	1	0	0	2.86674	13.0282	PTPRD;NTRK2;PLXND1;SLITRK1;IL1RAPL1;RAC1;OLFM4
histone H3-K9 demethylation (GO:0033169)	0.0123001	1	0	0	5.93824	26.1173	KDM4C;JMJD1C;KDM7A
vesicle budding from membrane (GO:0006900)	0.0123001	1	0	0	5.93824	26.1173	GOLPH3;ATP8A1;FNBP1L
phasic smooth muscle contraction (GO:0014821)	0.0123001	1	0	0	5.93824	26.1173	EDN1;GDNF;NEUROG1
vasoconstriction (GO:0042310)	0.0123001	1	0	0	5.93824	26.1173	EDN1;ADRA1B;SLC8A1
glucose homeostasis (GO:0042593)	0.0124078	1	0	0	2.56789	11.2716	CRY2;PDK4;PAX6;CARTPT;PIK3R1;ADRA1B;ADRA2A;HK1
enzyme linked receptor protein signaling pathway (GO:0007167)	0.0124473	1	0	0	2.17736	9.55043	PTPRD;SYK;BDNF;LIF;LIFR;PTN;GFRA2;PAG1;PTPRF;ACVR2A;PTPRG
regulation of bone resorption (GO:0045124)	0.0124497	1	0	0	4.31872	18.9422	DCSTAMP;SYK;SPP1;CARTPT
actin cytoskeleton reorganization (GO:0031532)	0.0138415	1	0	0	2.72575	11.6664	FARP2;MKLN1;GAB1;MICALL2;PHACTR1;RAC1;TNIK
negative regulation of kinase activity (GO:0033673)	0.014364	1	0	0	2.34919	9.9677	RB1;PREX2;PREX1;SPRED1;CAMK2N1;LRRTM1;PPP2R5A;LRRC4C;TRIB2
negative regulation of axon extension (GO:0030517)	0.014579	1	0	0	4.13095	17.4664	SEMA4A;SEMA4D;SEMA3F;MT3
regulation of protein phosphorylation (GO:0001932)	0.0148151	1	0	0	1.72914	7.28334	NTRK2;TGFB2;SEMA4D;KIDINS220;PELI2;PDGFA;MT3;BMP6;ACVR2A;PDCL3;SPRED1;GPNMB;BMPER;P2RY1;RAC1;FAM20A;TNIK;PLPP3;PAK3
regulation of synapse assembly (GO:0051963)	0.0148765	1	0	0	3.39328	14.2788	PTPRD;BDNF;IL1RAPL1;SYNDIG1;EPHB3
regulation of cell migration (GO:0030334)	0.0148994	1	0	0	1.65369	6.95613	PDGFRB;SEMA4A;EDN1;SERPINE2;PLXND1;SEMA4D;LMO4;PDGFA;ARAP3;SEMA3F;FGF1;ADRA2A;AMOT;DACH1;GPNMB;DLC1;PDGFC;SNAI1;AMOTL2;RAC1;SGK1;TRIM32
positive regulation of phosphorylation (GO:0042327)	0.0150597	1	0	0	1.82715	7.66623	PDGFRB;ALK;NTRK2;SEMA4D;LMO4;PELI2;BCL10;MT3;ACVR2A;GPNMB;P2RY1;RAC1;FAM20A;TNIK;FGFR3;EPHB3
regulation of small GTPase mediated signal transduction (GO:0051056)	0.0152816	1	0	0	2.03597	8.51261	ARHGAP22;PREX1;ABR;ARHGEF26;DLC1;ITSN1;RASGRF1;ARAP3;ARHGEF4;RAC1;ARHGAP26;NGEF
signal transduction involved in DNA damage checkpoint (GO:0072422)	0.0154969	1	0	0	5.48145	22.8419	CDC5L;PRPF19;DTL
glycerolipid catabolic process (GO:0046503)	0.0154969	1	0	0	5.48145	22.8419	ENPP6;PRDX6;MGLL
prostanoid biosynthetic process (GO:0046457)	0.0154969	1	0	0	5.48145	22.8419	EDN1;PNPLA8;PTGDS
axon guidance (GO:0007411)	0.0162667	1	0	0	1.95436	8.04928	VASP;LGI1;PLXND1;BDNF;GAB1;NRXN3;PIK3R1;SEMA3F;GFRA2;ALCAM;GDNF;PRKCQ;EPHB3
actin polymerization or depolymerization (GO:0008154)	0.0166933	1	0	0	3.29902	13.5021	PREX1;COBLL1;MICALL2;RAC1;WASF3
regulation of filopodium assembly (GO:0051489)	0.0166933	1	0	0	3.29902	13.5021	GPM6A;DOCK11;MYO10;PALM;FNBP1L
dendritic spine organization (GO:0097061)	0.0169251	1	0	0	3.95883	16.1479	CTNND2;PAK3;SHANK2;EPHB3
regulation of ERK1 and ERK2 cascade (GO:0070372)	0.017203	1	0	0	1.73099	7.03243	PDGFRB;ALK;NTRK2;SYK;PDGFA;DUSP26;FGF2;MT3;CTGF;GPNMB;BMPER;CAMK2N1;WNK2;PDGFC;P2RY1;TIMP3;FGFR3;EPHB3
positive regulation of MAP kinase activity (GO:0043406)	0.0177435	1	0	0	1.87877	7.57468	PDGFRB;ALK;EDN1;KIDINS220;STK39;PDGFA;CARTPT;FGF1;FGF2;ADRA2A;IRAK2;PDGFC;MAP3K7;SASH1
regulation of angiogenesis (GO:0045765)	0.0177435	1	0	0	1.87877	7.57468	TGFB2;BTG1;PLXND1;GAB1;FGF1;FGF2;PGF;AQP1;AMOT;PDCL3;SPRED1;GPNMB;ADGRB1;SASH1
regulation of heart contraction (GO:0008016)	0.0185932	1	0	0	2.25028	8.96728	CAMK2D;TGFB2;AHCYL1;TMEM65;FXYD3;ATP1A2;ATP2B2;SLC8A1;APLN
positive regulation of axonogenesis (GO:0050772)	0.0186515	1	0	0	3.20986	12.7811	NTRK2;PLXND1;SEMA4D;SLITRK1;BDNF
regulation of platelet aggregation (GO:0090330)	0.0191163	1	0	0	5.08992	20.1419	SYK;SERPINE2;PRKCQ
cell surface receptor signaling pathway involved in heart development (GO:0061311)	0.0191163	1	0	0	5.08992	20.1419	GALNT11;HEY1;SNAI1
regulation of gastrulation (GO:0010470)	0.0191163	1	0	0	5.08992	20.1419	CRB2;TENM4;CLASP1
positive regulation of transporter activity (GO:0032411)	0.0191163	1	0	0	5.08992	20.1419	WNK2;STK39;SGK1
negative regulation of cation transmembrane transport (GO:1904063)	0.0191163	1	0	0	5.08992	20.1419	CAMK2D;STK39;ATP1A2
negative regulation of wound healing (GO:0061045)	0.0194938	1	0	0	3.80048	14.965	EDN1;SERPINE2;FGF2;CLASP1
positive regulation of filopodium assembly (GO:0051491)	0.0194938	1	0	0	3.80048	14.965	GPM6A;DOCK11;PALM;FNBP1L
positive regulation of embryonic development (GO:0040019)	0.0194938	1	0	0	3.80048	14.965	TENM4;GDNF;PLCB1;CLASP1
arachidonic acid metabolic process (GO:0019369)	0.0196563	1	0	0	2.79447	10.9805	PNPLA8;EPHX2;TBXAS1;PLA2G4A;PTGDS;MGLL
positive regulation of protein modification process (GO:0031401)	0.0205189	1	0	0	1.89441	7.36245	NTRK2;SEMA4D;PELI2;PPP2R5A;MT3;ACVR2A;GPNMB;DLC1;NOS1AP;P2RY1;TNIK;RAC1;FAM20A
regulation of cardiac conduction (GO:1903779)	0.022263	1	0	0	2.48165	9.44226	CAMK2D;AHCYL1;TMEM65;FXYD3;ATP1A2;ATP2B2;SLC8A1
negative chemotaxis (GO:0050919)	0.0222903	1	0	0	3.6543	13.8995	SEMA4A;SEMA4D;PDGFA;SEMA3F
positive regulation of alpha-beta T cell activation (GO:0046635)	0.0231617	1	0	0	4.75059	17.8872	SYK;IL23R;GLI3
negative regulation of platelet-derived growth factor receptor signaling pathway (GO:0010642)	0.0231617	1	0	0	4.75059	17.8872	PDGFRB;PDGFA;APOD
sodium ion import (GO:0097369)	0.0231617	1	0	0	4.75059	17.8872	SLC9A6;SLC9A9;SLC8A1
glycerophospholipid catabolic process (GO:0046475)	0.0231617	1	0	0	4.75059	17.8872	PNPLA8;ENPP6;PRDX6
mesenchyme morphogenesis (GO:0072132)	0.0231617	1	0	0	4.75059	17.8872	SMAD2;TGFB2;HEY1
sodium ion import across plasma membrane (GO:0098719)	0.0231617	1	0	0	4.75059	17.8872	SLC9A6;SLC9A9;SLC8A1
negative regulation of axon extension involved in axon guidance (GO:0048843)	0.0231617	1	0	0	4.75059	17.8872	SEMA4A;SEMA4D;SEMA3F
positive regulation of phosphatidylinositol 3-kinase signaling (GO:0014068)	0.0233611	1	0	0	2.68902	10.1018	PDGFRB;NTRK2;TGFB2;SEMA4D;PDGFC;PDGFA
purine ribonucleoside bisphosphate biosynthetic process (GO:0034036)	0.0237185	1	0	0	7.91766	29.6239	SLC35B3;PAPSS2
positive regulation of T-helper 17 type immune response (GO:2000318)	0.0237185	1	0	0	7.91766	29.6239	IL23R;PRKCQ
positive regulation of activin receptor signaling pathway (GO:0032927)	0.0237185	1	0	0	7.91766	29.6239	SMAD2;ACVR2A
regulation of saliva secretion (GO:0046877)	0.0237185	1	0	0	7.91766	29.6239	NEUROG1;AQP1
3'-phosphoadenosine 5'-phosphosulfate biosynthetic process (GO:0050428)	0.0237185	1	0	0	7.91766	29.6239	SLC35B3;PAPSS2
glandular epithelial cell development (GO:0002068)	0.0237185	1	0	0	7.91766	29.6239	PAX6;BMP6
blood vessel endothelial cell proliferation involved in sprouting angiogenesis (GO:0002043)	0.0237185	1	0	0	7.91766	29.6239	BMPER;NRARP
positive regulation of catecholamine secretion (GO:0033605)	0.0237185	1	0	0	7.91766	29.6239	GDNF;CARTPT
synaptic transmission, glycinergic (GO:0060012)	0.0237185	1	0	0	7.91766	29.6239	GLRB;GLRA4
regulation of neuron differentiation (GO:0045664)	0.0249738	1	0	0	2.26219	8.34731	DISP3;BDNF;IL1RAPL1;NRCAM;NREP;TRIM32;NEUROG1;ATOH1
phosphatidic acid biosynthetic process (GO:0006654)	0.025412	1	0	0	2.96912	10.9042	AGPAT5;GPAM;PLA2G4A;DDHD1;PLD2
axonogenesis (GO:0007409)	0.0269407	1	0	0	1.70425	6.15935	VASP;LGI1;BDNF;GAB1;NRXN3;PIK3R1;SEMA3F;GFRA2;SLC9A6;GDNF;SLITRK1;ADGRB1;PRKCQ;NRCAM;PAK3;EPHB3
Notch signaling pathway (GO:0007219)	0.0275072	1	0	0	2.59123	9.3111	GALNT11;PLXND1;HEY1;SNAI1;NRARP;MAML3
regulation of Notch signaling pathway (GO:0008593)	0.0275785	1	0	0	2.3753	8.52902	GALNT11;TGFB2;HEY1;BMP2K;TSPAN5;NRARP;MAML3
linoleic acid metabolic process (GO:0043651)	0.0276335	1	0	0	4.45368	15.983	FADS2;PNPLA8;ELOVL2
regulation of intrinsic apoptotic signaling pathway in response to DNA damage (GO:1902229)	0.0276335	1	0	0	4.45368	15.983	SNAI1;CLU;TRIM32
phosphatidic acid metabolic process (GO:0046473)	0.0279717	1	0	0	2.8967	10.3602	AGPAT5;GPAM;PLA2G4A;DDHD1;PLD2
regulation of vasculature development (GO:1901342)	0.0285833	1	0	0	3.39328	12.0629	PLXND1;HEY1;GPNMB;FGF2
negative regulation of homeostatic process (GO:0032845)	0.0285833	1	0	0	3.39328	12.0629	TSC22D3;BCL10;CARTPT;ADRA2A
regulation of transmembrane receptor protein serine/threonine kinase signaling pathway (GO:0090092)	0.0285833	1	0	0	3.39328	12.0629	SMAD2;BMPER;NREP;PCSK6
positive regulation of cell communication (GO:0010647)	0.0285833	1	0	0	3.39328	12.0629	LGI1;EDN1;CARTPT;CDKN2AIP
neural crest cell migration (GO:0001755)	0.0285833	1	0	0	3.39328	12.0629	SEMA4A;SEMA4D;GDNF;SEMA3F
primary neural tube formation (GO:0014020)	0.0285833	1	0	0	3.39328	12.0629	TGFB2;LMO4;DLC1;BCL10
regulation of MAP kinase activity (GO:0043405)	0.0300396	1	0	0	2.18418	7.65608	PDGFRB;EDN1;PDGFC;PDGFA;FGF1;FGF2;TRIB2;ADRA2A
tube closure (GO:0060606)	0.0320859	1	0	0	3.27627	11.2682	TGFB2;LMO4;DLC1;BCL10
regulation of Rho protein signal transduction (GO:0035023)	0.0321122	1	0	0	2.50031	8.59738	EPS8;RIT2;DLC1;ARAP3;RAC1;ABRA
axon regeneration (GO:0031103)	0.0322894	1	0	0	6.78656	23.2984	APOD;NREP
regulation of endothelial cell chemotaxis to fibroblast growth factor (GO:2000544)	0.0322894	1	0	0	6.78656	23.2984	FGF1;FGF2
regulation of T-helper 17 type immune response (GO:2000316)	0.0322894	1	0	0	6.78656	23.2984	IL23R;PRKCQ
negative regulation of platelet-derived growth factor receptor-beta signaling pathway (GO:2000587)	0.0322894	1	0	0	6.78656	23.2984	PDGFRB;PDGFA
regulation of collateral sprouting (GO:0048670)	0.0322894	1	0	0	6.78656	23.2984	SEMA4D;BDNF
negative regulation of B cell apoptotic process (GO:0002903)	0.0322894	1	0	0	6.78656	23.2984	BCL10;FOXP1
vascular smooth muscle contraction (GO:0014829)	0.0322894	1	0	0	6.78656	23.2984	EDN1;SLC8A1
pentose metabolic process (GO:0019321)	0.0322894	1	0	0	6.78656	23.2984	FGGY;PHACTR1
amino acid import across plasma membrane (GO:0089718)	0.0322894	1	0	0	6.78656	23.2984	SLC1A2;SLC1A3
regulation of relaxation of muscle (GO:1901077)	0.0322894	1	0	0	6.78656	23.2984	CAMK2D;NEUROG1
positive regulation of neurological system process (GO:0031646)	0.0322894	1	0	0	6.78656	23.2984	TENM4;CARTPT
regulation of tissue remodeling (GO:0034103)	0.0325296	1	0	0	4.1917	14.3591	IL21;GPNMB;IL15
negative regulation of axon guidance (GO:1902668)	0.0325296	1	0	0	4.1917	14.3591	SEMA4A;SEMA4D;SEMA3F
embryo development ending in birth or egg hatching (GO:0009792)	0.0325296	1	0	0	4.1917	14.3591	TGFB2;NR5A2;CELF4
macrophage activation (GO:0042116)	0.0325296	1	0	0	4.1917	14.3591	SYK;CLU;FOXP1
regulation of cardiac muscle contraction by regulation of the release of sequestered calcium ion (GO:0010881)	0.0325296	1	0	0	4.1917	14.3591	CAMK2D;ATP1A2;SLC8A1
platelet-derived growth factor receptor signaling pathway (GO:0048008)	0.0325296	1	0	0	4.1917	14.3591	PDGFRB;PDGFC;PDGFA
cellular monovalent inorganic cation homeostasis (GO:0030004)	0.0325296	1	0	0	4.1917	14.3591	KCNMA1;ATP1A2;SLC8A1
regulation of neuron apoptotic process (GO:0043523)	0.033784	1	0	0	2.1351	7.23322	NTRK2;TGFB2;EGLN3;GDNF;BDNF;FOXO3;MT3;RETREG1
positive regulation of cellular component organization (GO:0051130)	0.0347701	1	0	0	2.01676	6.77429	PTPRD;LMAN1;TGFB2;BDNF;IL1RAPL1;SYNDIG1;PLEKHM2;ASAP1;EPHB3
regulation of developmental growth (GO:0048638)	0.0358287	1	0	0	3.16706	10.5432	LATS2;NRCAM;PLCB1;FGFR3
positive regulation of reactive oxygen species biosynthetic process (GO:1903428)	0.0358287	1	0	0	3.16706	10.5432	EDN1;NOS1AP;ADGRB1;CLU
unsaturated fatty acid metabolic process (GO:0033559)	0.0366065	1	0	0	2.6992	8.92769	FADS2;PNPLA8;ELOVL2;PLA2G4A;MGLL
activation of protein kinase activity (GO:0032147)	0.038058	1	0	0	1.63111	5.3315	ALK;TGFB2;KIDINS220;STK39;ADCY2;CARTPT;FGF1;FGF2;MT3;ADRA2A;IRAK2;STK25;TNIK;PAK3;MAP3K7;MAP4K4
positive regulation of sequence-specific DNA binding transcription factor activity (GO:0051091)	0.038813	1	0	0	1.65718	5.38419	ALK;HDAC4;EDN1;RIPK4;CEBPG;BCL10;CLU;ABRA;TRIM8;IRAK2;PRKCQ;PLPP3;NEUROG1;MAP3K7;TRIM32
protein polymerization (GO:0051258)	0.0398099	1	0	0	2.63922	8.50789	PREX1;COBLL1;MICALL2;RAC1;WASF3
positive regulation of protein dephosphorylation (GO:0035307)	0.0398129	1	0	0	3.0649	9.8799	PDGFRB;DLC1;PPP2R5A;DUSP26
negative regulation of protein kinase activity (GO:0006469)	0.040478	1	0	0	1.96125	6.28974	RB1;PREX2;PREX1;SPRED1;CAMK2N1;LRRTM1;LRRC4C;DUSP26;TRIB2
neuron development (GO:0048666)	0.0410634	1	0	0	1.81446	5.79292	RB1;ALK;LGI1;GPM6A;GRXCR1;NTRK2;TGFB2;GDNF;TENM4;RASGRF1;MICALL2
neuron projection extension involved in neuron projection guidance (GO:1902284)	0.0418687	1	0	0	5.93824	18.8433	ALCAM;SEMA3F
cellular response to nitric oxide (GO:0071732)	0.0418687	1	0	0	5.93824	18.8433	MT3;AQP1
positive regulation of tissue remodeling (GO:0034105)	0.0418687	1	0	0	5.93824	18.8433	IL21;IL15
regulation of calcium ion transmembrane transport via high voltage-gated calcium channel (GO:1902514)	0.0418687	1	0	0	5.93824	18.8433	CAMK2D;NOS1AP
4-hydroxyproline metabolic process (GO:0019471)	0.0418687	1	0	0	5.93824	18.8433	EGLN3;PRODH
cellular response to reactive nitrogen species (GO:1902170)	0.0418687	1	0	0	5.93824	18.8433	MT3;AQP1
axon extension involved in axon guidance (GO:0048846)	0.0418687	1	0	0	5.93824	18.8433	ALCAM;SEMA3F
central nervous system myelination (GO:0022010)	0.0418687	1	0	0	5.93824	18.8433	TENM4;CLU
negative regulation of calcium ion transmembrane transport (GO:1903170)	0.0418687	1	0	0	5.93824	18.8433	ATP1A2;ADRA2A
tyrosine phosphorylation of STAT protein (GO:0007260)	0.0418687	1	0	0	5.93824	18.8433	IL21;IL15
glycerol-3-phosphate metabolic process (GO:0006072)	0.0418687	1	0	0	5.93824	18.8433	GPAM;GPD2
histone H3-K36 demethylation (GO:0070544)	0.0418687	1	0	0	5.93824	18.8433	KDM4C;KDM7A
regulation of receptor binding (GO:1900120)	0.0418687	1	0	0	5.93824	18.8433	BDNF;PTPRF
positive regulation of heart contraction (GO:0045823)	0.0435749	1	0	0	3.75047	11.7512	EDN1;TGFB2;APLN
Rac protein signal transduction (GO:0016601)	0.0435749	1	0	0	3.75047	11.7512	FARP2;EPS8;RAC1
negative regulation of lipid metabolic process (GO:0045833)	0.0435749	1	0	0	3.75047	11.7512	PPP2R5A;APOD;ADRA2A
regulation of platelet activation (GO:0010543)	0.0435749	1	0	0	3.75047	11.7512	SYK;PDGFA;PRKCQ
positive regulation of phospholipase activity (GO:0010518)	0.0435749	1	0	0	3.75047	11.7512	PDGFRB;FGF2;FGFR3
regulation of potassium ion transmembrane transport (GO:1901379)	0.0440389	1	0	0	2.96912	9.27162	KCNE2;NOS1AP;STK39;KCNN2
regulation of mitotic cell cycle (GO:0007346)	0.046481	1	0	0	1.72749	5.30117	RB1;BTG3;BTG1;STK25;STK39;GAS1;TNIK;PAK3;MEIS2;MAP9;THAP1;MAP4K4
heterophilic cell-cell adhesion via plasma membrane cell adhesion molecules (GO:0007157)	0.0467128	1	0	0	2.52691	7.74179	CRB2;PTPRD;ALCAM;TENM4;IL1RAPL1
MAPK cascade (GO:0000165)	0.0473095	1	0	0	1.53796	4.69239	PDGFRB;CAMK2D;RASGRF1;PDGFA;FGF1;GFRA2;FGF2;MT3;SPRED1;PSMD7;GDNF;RASA2;TNIK;MAP3K7;SCG2;FGFR3;CAMK2G;MAP4K4
positive regulation of cell migration (GO:0030335)	0.0474086	1	0	0	1.61219	4.9155	PDGFRB;SEMA4A;EDN1;TGFB2;SEMA4D;GAB1;PDGFA;SEMA3F;FGF1;ADRA2A;GPNMB;PDGFC;SNAI1;TRIM32;CLASP1
transmembrane receptor protein tyrosine kinase signaling pathway (GO:0007169)	0.0478597	1	0	0	1.43957	4.37556	PDGFRB;NTRK2;SYK;BDNF;ITSN1;GAB1;PDGFA;PIK3R1;FGF1;FGF2;GFRA2;FGFRL1;PGF;PTPRG;SPRED1;PDGFC;PDK4;RAC1;PLCB1;PAK3;FGFR3;NGEF;PAG1;EPHB3
activation of MAPKK activity (GO:0000186)	0.0485063	1	0	0	2.87915	8.71248	KIDINS220;CARTPT;TNIK;MAP3K7
neural tube closure (GO:0001843)	0.0485063	1	0	0	2.87915	8.71248	TGFB2;LMO4;DLC1;BCL10
regulation of phosphatidylinositol 3-kinase activity (GO:0043551)	0.0485063	1	0	0	2.87915	8.71248	PDGFRB;PIK3R1;FGF2;FGFR3
positive regulation of Notch signaling pathway (GO:0045747)	0.0485063	1	0	0	2.87915	8.71248	TGFB2;BMP2K;TSPAN5;MAML3
regulation of proteolysis (GO:0030162)	0.0488175	1	0	0	2.26219	6.83105	SERPINE2;CAMK2N1;BTBD3;BTBD6;TRIM32;TBC1D10A
mesoderm formation (GO:0001707)	0.0497094	1	0	0	3.56295	10.6944	CRB2;SMAD2;SNAI1
negative regulation of cyclase activity (GO:0031280)	0.0497094	1	0	0	3.56295	10.6944	GRM3;GABBR2;PALM
regulation of calcium ion transmembrane transport (GO:1903169)	0.0497094	1	0	0	3.56295	10.6944	CAMK2D;NOS1AP;ATP1A2
axon extension (GO:0048675)	0.0497094	1	0	0	3.56295	10.6944	ALCAM;SLC9A6;SEMA3F
branching involved in ureteric bud morphogenesis (GO:0001658)	0.0497094	1	0	0	3.56295	10.6944	GDNF;FGF1;FGF2
negative regulation of adenylate cyclase activity (GO:0007194)	0.0497094	1	0	0	3.56295	10.6944	GRM3;GABBR2;PALM
regulation of transport (GO:0051049)	0.0497094	1	0	0	3.56295	10.6944	DISP3;CLDN10;MYO6
homophilic cell adhesion via plasma membrane adhesion molecules (GO:0007156)	0.0520364	1	0	0	2.22684	6.58212	KIRREL3;CDH2;CDH20;DSG2;CDH26;SDK2
negative regulation of circadian rhythm (GO:0042754)	0.0523565	1	0	0	5.27844	15.5697	CIPC;CRY2
alanine transport (GO:0032328)	0.0523565	1	0	0	5.27844	15.5697	SLC7A10;SLC38A3
acidic amino acid transport (GO:0015800)	0.0523565	1	0	0	5.27844	15.5697	SLC1A2;SLC1A3
regulation of interleukin-1 secretion (GO:0050704)	0.0523565	1	0	0	5.27844	15.5697	ORM2;FOXP1
negative regulation of T cell apoptotic process (GO:0070233)	0.0523565	1	0	0	5.27844	15.5697	TSC22D3;PRKCQ
negative regulation of catenin import into nucleus (GO:0035414)	0.0523565	1	0	0	5.27844	15.5697	SFRP5;DACT3
regulation of morphogenesis of an epithelium (GO:1905330)	0.0523565	1	0	0	5.27844	15.5697	FGF1;FOXP1
regulation of platelet-derived growth factor receptor-beta signaling pathway (GO:2000586)	0.0523565	1	0	0	5.27844	15.5697	PDGFRB;PDGFA
positive regulation of ion transmembrane transport (GO:0034767)	0.0523565	1	0	0	5.27844	15.5697	WNK2;STK39
Golgi vesicle budding (GO:0048194)	0.0523565	1	0	0	5.27844	15.5697	GOLPH3;ATP8A1
engulfment of apoptotic cell (GO:0043652)	0.0523565	1	0	0	5.27844	15.5697	ADGRB1;RAC1
negative regulation of lymphocyte apoptotic process (GO:0070229)	0.0523565	1	0	0	5.27844	15.5697	PRKCQ;FOXP1
regulation of homotypic cell-cell adhesion (GO:0034110)	0.0523565	1	0	0	5.27844	15.5697	SYK;PRKCQ
positive regulation of vascular endothelial cell proliferation (GO:1905564)	0.0523565	1	0	0	5.27844	15.5697	FGF2;APLN
response to vitamin (GO:0033273)	0.0523565	1	0	0	5.27844	15.5697	KYNU;SPP1
regulation of cardiac muscle contraction by calcium ion signaling (GO:0010882)	0.0562392	1	0	0	3.39328	9.76634	CAMK2D;ATP1A2;SLC8A1
histone lysine demethylation (GO:0070076)	0.0562392	1	0	0	3.39328	9.76634	KDM4C;JMJD1C;KDM7A
negative regulation of ion transmembrane transporter activity (GO:0032413)	0.0562392	1	0	0	3.39328	9.76634	CAMK2D;STK39;ADRA2A
limb morphogenesis (GO:0035108)	0.0562392	1	0	0	3.39328	9.76634	TGFB2;PTCH1;GLI3
negative regulation of cAMP biosynthetic process (GO:0030818)	0.0562392	1	0	0	3.39328	9.76634	GRM3;GABBR2;PALM
small GTPase mediated signal transduction (GO:0007264)	0.0572298	1	0	0	1.91943	5.49088	RB1;ABR;RIT2;RGL1;FGF2;RALGDS;ADRA2A;PLD2
neural crest cell development (GO:0014032)	0.058161	1	0	0	2.71463	7.72186	SEMA4A;SEMA4D;GDNF;SEMA3F
positive regulation of protein serine/threonine kinase activity (GO:0071902)	0.0612887	1	0	0	1.81167	5.05846	PDGFRB;EDN1;PDGFC;PDGFA;MAPRE3;FGF1;FGF2;MAP3K7;ADRA2A
positive regulation of endothelial cell proliferation (GO:0001938)	0.0624528	1	0	0	2.12713	5.89927	PDCL3;NRARP;FGF2;SCG2;PGF;APLN
regulation of kinase activity (GO:0043549)	0.0629078	1	0	0	1.88142	5.20418	RB1;PDGFRB;ALK;NTRK2;LMO4;KIDINS220;FGFR3;EPHB3
positive regulation of protein autophosphorylation (GO:0031954)	0.0631534	1	0	0	3.23904	8.94684	GPNMB;PDGFC;PDGFA
cellular response to nerve growth factor stimulus (GO:1990090)	0.0631534	1	0	0	3.23904	8.94684	NTRK2;BDNF;KIDINS220
negative regulation of protein import into nucleus (GO:0042308)	0.0631534	1	0	0	3.23904	8.94684	SFRP5;DACT3;APOD
positive regulation of RNA splicing (GO:0033120)	0.0631534	1	0	0	3.23904	8.94684	CELF4;PIK3R1;PRDX6
negative regulation of lyase activity (GO:0051350)	0.0631534	1	0	0	3.23904	8.94684	GRM3;GABBR2;PALM
regulation of receptor-mediated endocytosis (GO:0048259)	0.0633445	1	0	0	2.63922	7.28204	BMP2K;ARAP3;RAC1;CLU
positive regulation of signaling (GO:0023056)	0.0633445	1	0	0	2.63922	7.28204	LGI1;EDN1;CARTPT;CDKN2AIP
induction of positive chemotaxis (GO:0050930)	0.0636594	1	0	0	4.75059	13.0841	SCG2;PGF
regulation of phospholipase C activity (GO:1900274)	0.0636594	1	0	0	4.75059	13.0841	PDGFRB;FGF2
negative regulation of sodium ion transmembrane transport (GO:1902306)	0.0636594	1	0	0	4.75059	13.0841	CAMK2D;STK39
presynaptic membrane assembly (GO:0097105)	0.0636594	1	0	0	4.75059	13.0841	PTPRD;IL1RAPL1
nerve growth factor signaling pathway (GO:0038180)	0.0636594	1	0	0	4.75059	13.0841	BDNF;KIDINS220
L-glutamate transport (GO:0015813)	0.0636594	1	0	0	4.75059	13.0841	SLC1A2;SLC1A3
positive regulation of glial cell differentiation (GO:0045687)	0.0636594	1	0	0	4.75059	13.0841	TENM4;SERPINE2
insulin-like growth factor receptor signaling pathway (GO:0048009)	0.0636594	1	0	0	4.75059	13.0841	PIK3R1;PLCB1
negative regulation of protein maturation (GO:1903318)	0.0636594	1	0	0	4.75059	13.0841	SERPINE2;GAS1
positive regulation of smooth muscle cell migration (GO:0014911)	0.0636594	1	0	0	4.75059	13.0841	PDGFRB;DOCK4
maintenance of apical/basal cell polarity (GO:0035090)	0.0636594	1	0	0	4.75059	13.0841	CRB2;ANK1
neuron projection fasciculation (GO:0106030)	0.0636594	1	0	0	4.75059	13.0841	NRCAM;EPHB3
positive regulation of adaptive immune response based on somatic recombination of immune receptors built from immunoglobulin superfamily domains (GO:0002824)	0.0636594	1	0	0	4.75059	13.0841	IL23R;PRKCQ
positive regulation of mRNA splicing, via spliceosome (GO:0048026)	0.0636594	1	0	0	4.75059	13.0841	CELF4;PRDX6
maintenance of epithelial cell apical/basal polarity (GO:0045199)	0.0636594	1	0	0	4.75059	13.0841	CRB2;ANK1
pulmonary valve development (GO:0003177)	0.0636594	1	0	0	4.75059	13.0841	TGFB2;HEY1
protein phosphorylation (GO:0006468)	0.0642433	1	0	0	1.36453	3.74575	ALK;NIM1K;CAMK2D;DYRK2;STK39;PHKG1;IRAK2;MAP3K7;CAMK2G;MAPK4;EPHB3;MAP4K4;PDGFRB;SMAD2;NTRK2;TGFB2;SYK;LATS2;STK25;WNK2;BMP2K;SIK3;PRKCQ;TNIK;FAM20A;SGK1;FGFR3
positive regulation of T cell activation (GO:0050870)	0.066179	1	0	0	2.09585	5.69105	IL21;IL23R;DOCK8;CD28;SIRPA;PRKCQ
positive regulation of secretion by cell (GO:1903532)	0.0668889	1	0	0	2.28394	6.17742	EDN1;TGFB2;GOLPH3;CLASP1;BMP6
positive regulation of smooth muscle cell proliferation (GO:0048661)	0.0687619	1	0	0	2.56789	6.87451	PDGFRB;EDN1;FGF2;FOXP1
regulation of sodium ion transmembrane transporter activity (GO:2000649)	0.0687619	1	0	0	2.56789	6.87451	CAMK2D;FXYD3;WNK2;STK39
negative regulation of Ras protein signal transduction (GO:0046580)	0.0687619	1	0	0	2.56789	6.87451	TGFB2;DLC1;RASA2;ARAP3
response to steroid hormone (GO:0048545)	0.0687619	1	0	0	2.56789	6.87451	PAQR8;TGFB2;PAQR6;ATP1A2
positive regulation of angiogenesis (GO:0045766)	0.068925	1	0	0	1.84489	4.9346	PDCL3;BTG1;GAB1;FGF1;FGF2;PGF;SASH1;AQP1
regulation of endothelial cell migration (GO:0010594)	0.0700323	1	0	0	2.06548	5.49168	EDN1;BMPER;ADGRB1;FGF1;SASH1;FOXP1
positive regulation of plasma membrane bounded cell projection assembly (GO:0120034)	0.0700323	1	0	0	2.06548	5.49168	EPS8;DOCK11;GPM6A;PALM;RAC1;FNBP1L
regulation of axon extension involved in axon guidance (GO:0048841)	0.0704396	1	0	0	3.09821	8.21956	SEMA4A;SEMA4D;SEMA3F
cell-cell adhesion mediated by cadherin (GO:0044331)	0.0704396	1	0	0	3.09821	8.21956	CDH2;CDH20;CDH26
lamellipodium assembly (GO:0030032)	0.0704396	1	0	0	3.09821	8.21956	GOLPH3;ARHGEF4;RAC1
positive regulation of blood circulation (GO:1903524)	0.0704396	1	0	0	3.09821	8.21956	TGFB2;ADRA1B;APLN
divalent inorganic cation homeostasis (GO:0072507)	0.0704396	1	0	0	3.09821	8.21956	FAM20A;MT3;SLC8A1
regulation of release of sequestered calcium ion into cytosol by sarcoplasmic reticulum (GO:0010880)	0.0704396	1	0	0	3.09821	8.21956	CAMK2D;ATP1A2;SLC8A1
regulation of ion homeostasis (GO:2000021)	0.0704396	1	0	0	3.09821	8.21956	CAMK2D;WNK2;SLC30A4
positive regulation of vasculature development (GO:1904018)	0.0720614	1	0	0	1.82715	4.80584	PDCL3;BTG1;GAB1;FGF1;FGF2;PGF;SASH1;AQP1
positive regulation of endothelial cell migration (GO:0010595)	0.0740123	1	0	0	2.03597	5.30069	EDN1;FGF1;PLPP3;FGF2;SASH1;FOXP1
stress-activated protein kinase signaling cascade (GO:0031098)	0.0740123	1	0	0	2.03597	5.30069	STK25;STK39;TNIK;PAK3;MAP3K7;MAP4K4
regulation of cellular pH (GO:0030641)	0.0744097	1	0	0	2.50031	6.49623	SLC9A6;SLC9A9;SLC4A3;SLC4A4
positive regulation of cellular process (GO:0048522)	0.0747174	1	0	0	1.32724	3.44291	HDAC4;IL21;TENM4;PDGFA;PTN;FGF1;FGF2;CDKN2AIP;CTGF;PDGFC;PRODH;PDGFRB;LGI1;NTRK2;EDN1;TGFB2;KDM4C;EGR4;IL15;LIF;LIFR;MT3;PGF;ADRA2A;GDNF;DLC1;NOS1AP;TRIM32;FGFR3
negative regulation of leukocyte cell-cell adhesion (GO:1903038)	0.0756906	1	0	0	4.31872	11.1471	GPNMB;PAG1
intrinsic apoptotic signaling pathway in response to oxidative stress (GO:0008631)	0.0756906	1	0	0	4.31872	11.1471	STK25;PRODH
myosin filament assembly (GO:0031034)	0.0756906	1	0	0	4.31872	11.1471	MYBPH;MYOM2
regulation of non-canonical Wnt signaling pathway (GO:2000050)	0.0756906	1	0	0	4.31872	11.1471	DAAM2;RSPO3
organic cyclic compound catabolic process (GO:1901361)	0.0756906	1	0	0	4.31872	11.1471	EPHX2;PRODH
response to axon injury (GO:0048678)	0.0756906	1	0	0	4.31872	11.1471	APOD;NREP
negative regulation of myotube differentiation (GO:0010832)	0.0756906	1	0	0	4.31872	11.1471	HDAC4;BDNF
cochlea morphogenesis (GO:0090103)	0.0756906	1	0	0	4.31872	11.1471	NEUROG1;POU3F4
response to nitric oxide (GO:0071731)	0.0756906	1	0	0	4.31872	11.1471	MT3;AQP1
carbohydrate phosphorylation (GO:0046835)	0.0756906	1	0	0	4.31872	11.1471	FGGY;HK1
cyclooxygenase pathway (GO:0019371)	0.0756906	1	0	0	4.31872	11.1471	TBXAS1;PTGDS
presynaptic membrane organization (GO:0097090)	0.0756906	1	0	0	4.31872	11.1471	PTPRD;IL1RAPL1
positive regulation of interferon-gamma biosynthetic process (GO:0045078)	0.0756906	1	0	0	4.31872	11.1471	IL21;CEBPG
regulation of apoptotic process (GO:0042981)	0.075788	1	0	0	1.25322	3.23309	ALK;TNFAIP8;ARHGEF26;ITSN1;STK39;FHL2;PIK3R1;BCL10;FOXO3;CLU;AQP1;PREX1;ABR;AIFM1;HS1BP3;RAC1;PAK3;RELT;TXNDC5;EPHB3;MAP4K4;PDGFRB;NTRK2;EGLN3;TGFB2;SEMA4D;API5;PAWR;MT3;BMP6;GOLPH3;LATS2;GDNF;STK25;KCNMA1;NOS1AP;CD28;ARHGEF4;GAS1;TNIK;SGK1;FGFR3;NGEF
positive regulation of cell motility (GO:2000147)	0.0760204	1	0	0	1.59238	4.10316	PDGFRB;SEMA4A;EDN1;GPNMB;SEMA4D;PDGFC;SNAI1;PDGFA;SEMA3F;FGF1;TRIM32;ADRA2A
positive regulation of intracellular signal transduction (GO:1902533)	0.0767222	1	0	0	1.33889	3.4377	ALK;PELI2;PDGFA;BCL10;PIK3R1;FGF1;ADRA1B;FGF2;TRIM8;PDGFC;MAP3K7;SASH1;EPHB3;PDGFRB;NTRK2;TGFB2;SEMA4D;LIF;GAB1;ADRA2A;EDAR;GOLPH3;RIT2;NOS1AP;CD28;TRIM32;FGFR3
negative regulation of developmental growth (GO:0048640)	0.0780845	1	0	0	2.96912	7.57115	PTCH1;MT3;FGFR3
regulation of cardiac muscle cell action potential (GO:0098901)	0.0780845	1	0	0	2.96912	7.57115	CAMK2D;NOS1AP;DSG2
negative regulation of intrinsic apoptotic signaling pathway in response to DNA damage (GO:1902230)	0.0780845	1	0	0	2.96912	7.57115	SNAI1;CLU;TRIM32
long-chain fatty acid metabolic process (GO:0001676)	0.080983	1	0	0	2.15936	5.42759	FADS2;PNPLA8;ELOVL2;PLA2G4A;MGLL
cell-cell junction organization (GO:0045216)	0.0823509	1	0	0	1.97941	4.94213	TGFB2;CDH2;CDH20;DSG2;CDH26;SDK2
positive regulation of ERK1 and ERK2 cascade (GO:0070374)	0.0830708	1	0	0	1.53626	3.82231	PDGFRB;ALK;NTRK2;PDGFA;FGF2;MT3;CTGF;GPNMB;BMPER;PDGFC;P2RY1;FGFR3;EPHB3
cytoskeleton organization (GO:0007010)	0.0846601	1	0	0	1.69664	4.18919	FMNL2;ARAP3;PFDN1;TNIK;ANK1;PDZD8;WASF3;PLD2;SYNE1
regulation of Ras protein signal transduction (GO:0046578)	0.0849662	1	0	0	1.84745	4.5549	EPS8;TGFB2;RASGRF1;RASA2;ARAP3;ASAP1;ARFGAP2
regulation of cytokine production (GO:0001817)	0.0854608	1	0	0	1.75948	4.32779	IL21;GPNMB;TRIL;IGF2BP3;DTX4;TRIM32;ADRA2A;FOXP1
glycolytic process through glucose-6-phosphate (GO:0061620)	0.0860741	1	0	0	2.85036	6.99063	BPGM;PFKP;HK1
canonical glycolysis (GO:0061621)	0.0860741	1	0	0	2.85036	6.99063	BPGM;PFKP;HK1
glucose catabolic process to pyruvate (GO:0061718)	0.0860741	1	0	0	2.85036	6.99063	BPGM;PFKP;HK1
positive regulation of phosphatidylinositol 3-kinase activity (GO:0043552)	0.0860741	1	0	0	2.85036	6.99063	PDGFRB;FGF2;FGFR3
lamellipodium organization (GO:0097581)	0.0860741	1	0	0	2.85036	6.99063	GOLPH3;ARHGEF4;RAC1
inorganic cation import across plasma membrane (GO:0098659)	0.0860741	1	0	0	2.85036	6.99063	SLC9A6;SLC9A9;SLC8A1
prostaglandin metabolic process (GO:0006693)	0.0860741	1	0	0	2.85036	6.99063	EDN1;PNPLA8;PTGDS
positive regulation of nuclear division (GO:0051785)	0.0860741	1	0	0	2.85036	6.99063	PDGFRB;EDN1;CD28
regulation of DNA damage response, signal transduction by p53 class mediator (GO:0043516)	0.0860741	1	0	0	2.85036	6.99063	SPRED1;SNAI1;MSX1
L-amino acid transport (GO:0015807)	0.0860741	1	0	0	2.85036	6.99063	SLC1A2;SLC1A3;SLC38A3
positive regulation of nitric oxide biosynthetic process (GO:0045429)	0.0860741	1	0	0	2.85036	6.99063	EDN1;NOS1AP;CLU
signal transduction in response to DNA damage (GO:0042770)	0.0860741	1	0	0	2.85036	6.99063	MYO6;CDC5L;PRPF19
positive regulation of nitric oxide metabolic process (GO:1904407)	0.0860741	1	0	0	2.85036	6.99063	EDN1;NOS1AP;CLU
intraciliary transport involved in cilium assembly (GO:0035735)	0.0863812	1	0	0	2.3753	5.81707	DYNC2H1;WDR60;TRIP11;IFT27
positive regulation of epithelial to mesenchymal transition (GO:0010718)	0.0863812	1	0	0	2.3753	5.81707	CRB2;SMAD2;TGFB2;SNAI1
negative regulation of ERK1 and ERK2 cascade (GO:0070373)	0.0863812	1	0	0	2.3753	5.81707	CAMK2N1;WNK2;TIMP3;DUSP26
neuron migration (GO:0001764)	0.0863812	1	0	0	2.3753	5.81707	GPM6A;NTRK2;NHSL1;NRCAM
positive regulation of cytokine biosynthetic process (GO:0042108)	0.0863812	1	0	0	2.3753	5.81707	IL21;CEBPG;CD28;BCL10
protein N-linked glycosylation (GO:0006487)	0.0867081	1	0	0	1.9523	4.77378	LMAN1;FUT8;ST6GAL2;DAD1;B3GALT2;MGAT5
positive regulation of cell proliferation (GO:0008284)	0.0877656	1	0	0	1.34451	3.2713	HDAC4;IL21;PDGFRB;NTRK2;EDN1;TGFB2;KDM4C;EGR4;IL15;LIF;PDGFA;LIFR;PTN;FGF1;FGF2;PGF;ADRA2A;BMP6;FOXP1;AQP1;DISP3;GDNF;PDGFC;FGFR3
pulmonary valve morphogenesis (GO:0003184)	0.0883687	1	0	0	3.95883	9.60506	TGFB2;HEY1
axonal fasciculation (GO:0007413)	0.0883687	1	0	0	3.95883	9.60506	NRCAM;EPHB3
regulation of oligodendrocyte differentiation (GO:0048713)	0.0883687	1	0	0	3.95883	9.60506	TENM4;DAAM2
negative regulation of metabolic process (GO:0009892)	0.0883687	1	0	0	3.95883	9.60506	DLC1;MT3
negative regulation of oxidoreductase activity (GO:0051354)	0.0883687	1	0	0	3.95883	9.60506	DLC1;MT3
exit from mitosis (GO:0010458)	0.0883687	1	0	0	3.95883	9.60506	EPS8;CLASP1
regulation of cell communication by electrical coupling (GO:0010649)	0.0883687	1	0	0	3.95883	9.60506	CAMK2D;SLC8A1
regulation of vascular endothelial cell proliferation (GO:1905562)	0.0883687	1	0	0	3.95883	9.60506	FGF2;APLN
regulation of hormone secretion (GO:0046883)	0.0883687	1	0	0	3.95883	9.60506	EDN1;LIF
positive regulation of granulocyte macrophage colony-stimulating factor production (GO:0032725)	0.0883687	1	0	0	3.95883	9.60506	IL23R;IL17D
regulation of cell motility (GO:2000145)	0.0890238	1	0	0	1.74334	4.21687	PLXND1;SERPINE2;LMO4;AMOTL2;RAC1;SGK1;TRIM32;AMOT
positive regulation of epithelial cell migration (GO:0010634)	0.0911895	1	0	0	1.92592	4.61221	EDN1;TGFB2;FGF1;CLASP1;SASH1;FOXP1
positive regulation of NF-kappaB transcription factor activity (GO:0051092)	0.0912342	1	0	0	1.67013	3.99884	ALK;TRIM8;IRAK2;RIPK4;PRKCQ;BCL10;CLU;MAP3K7;TRIM32
regulation of protein kinase activity (GO:0045859)	0.0921824	1	0	0	1.61585	3.85216	RB1;PREX2;PREX1;SPRED1;CAMK2N1;KIDINS220;LRRTM1;MAPRE3;LRRC4C;TRIB2
bicarbonate transport (GO:0015701)	0.0926958	1	0	0	2.31736	5.51169	CYB5R2;SLC4A3;SLC4A4;AQP1
negative regulation of proteolysis (GO:0045861)	0.0926958	1	0	0	2.31736	5.51169	SERPINE2;CAMK2N1;TIMP3;GAS1
apoptotic cell clearance (GO:0043277)	0.0943938	1	0	0	2.74073	6.46888	ADGRB1;RAC1;TXNDC5
lipid modification (GO:0030258)	0.0943938	1	0	0	2.74073	6.46888	EPHX2;PLPP3;DGKI
phosphatidylethanolamine acyl-chain remodeling (GO:0036152)	0.0943938	1	0	0	2.74073	6.46888	PNPLA8;LPCAT3;PLA2G4A
positive regulation of signal transduction (GO:0009967)	0.0959679	1	0	0	1.49897	3.51321	TGFB2;BDNF;PIK3R1;FGF1;MT3;CDKN2AIP;BMP6;BMP2K;TSPAN5;RSPO3;MAML3;SHANK2;SASH1
regulation of ion transmembrane transporter activity (GO:0032412)	0.0992228	1	0	0	2.26219	5.22653	AHCYL1;FXYD3;WNK2;STK39
regulation of GTPase activity (GO:0043087)	0.100207	1	0	0	1.51615	3.48793	DOCK11;ABR;NTRK2;TBC1D2;PLXND1;SEMA4D;RGS1;DOCK8;RASGRF1;TBC1D7;NGEF;EPHB3
positive regulation of JNK cascade (GO:0046330)	0.10052	1	0	0	1.87523	4.30815	EDAR;EDN1;PLCB1;MAP3K7;SASH1;CTGF
negative regulation of hemostasis (GO:1900047)	0.101618	1	0	0	3.6543	8.35569	EDN1;SERPINE2
nucleotide-sugar metabolic process (GO:0009225)	0.101618	1	0	0	3.6543	8.35569	FUT8;SLC35A3
embryonic appendage morphogenesis (GO:0035113)	0.101618	1	0	0	3.6543	8.35569	TGFB2;PTCH1
water transport (GO:0006833)	0.101618	1	0	0	3.6543	8.35569	AQP4;AQP1
synaptic vesicle cycle (GO:0099504)	0.101618	1	0	0	3.6543	8.35569	SYNDIG1;PLD2
striated muscle myosin thick filament assembly (GO:0071688)	0.101618	1	0	0	3.6543	8.35569	MYBPH;MYOM2
regulation of granulocyte macrophage colony-stimulating factor production (GO:0032645)	0.101618	1	0	0	3.6543	8.35569	IL23R;IL17D
alpha-linolenic acid metabolic process (GO:0036109)	0.101618	1	0	0	3.6543	8.35569	FADS2;ELOVL2
cellular potassium ion homeostasis (GO:0030007)	0.101618	1	0	0	3.6543	8.35569	KCNMA1;ATP1A2
cellular response to interleukin-15 (GO:0071350)	0.101618	1	0	0	3.6543	8.35569	IL15;PLCB1
negative regulation of viral release from host cell (GO:1902187)	0.101618	1	0	0	3.6543	8.35569	TRIM8;TRIM32
membrane repolarization (GO:0086009)	0.101618	1	0	0	3.6543	8.35569	KCNE2;ATP1A2
regulation of endothelial cell chemotaxis (GO:2001026)	0.101618	1	0	0	3.6543	8.35569	FGF1;FGF2
negative regulation of hormone secretion (GO:0046888)	0.101618	1	0	0	3.6543	8.35569	LIF;ADRA2A
regulation of oxidoreductase activity (GO:0051341)	0.101618	1	0	0	3.6543	8.35569	DLC1;MT3
semaphorin-plexin signaling pathway involved in neuron projection guidance (GO:1902285)	0.101618	1	0	0	3.6543	8.35569	PLXND1;SEMA3F
interleukin-15-mediated signaling pathway (GO:0035723)	0.101618	1	0	0	3.6543	8.35569	IL15;PLCB1
response to fatty acid (GO:0070542)	0.101618	1	0	0	3.6543	8.35569	GLDC;PDK4
negative regulation of interleukin-10 production (GO:0032693)	0.101618	1	0	0	3.6543	8.35569	IL23R;TRIB2
regulation of cellular carbohydrate metabolic process (GO:0010675)	0.101618	1	0	0	3.6543	8.35569	PDK4;SIK3
regulation of calcium ion transmembrane transporter activity (GO:1901019)	0.103028	1	0	0	2.63922	5.99829	CAMK2D;CACNB4;ADRA2A
phosphatidylcholine acyl-chain remodeling (GO:0036151)	0.103028	1	0	0	2.63922	5.99829	PNPLA8;LPCAT3;PLA2G4A
positive regulation of lipid kinase activity (GO:0090218)	0.103028	1	0	0	2.63922	5.99829	PDGFRB;FGF2;FGFR3
cardiac muscle cell development (GO:0055013)	0.103028	1	0	0	2.63922	5.99829	PDGFRB;MYOM2;SLC8A1
negative regulation of osteoblast differentiation (GO:0045668)	0.103028	1	0	0	2.63922	5.99829	SEMA4D;PTCH1;TMEM64
positive regulation of protein phosphorylation (GO:0001934)	0.103892	1	0	0	1.32602	3.00263	ALK;PDGFRB;NTRK2;TGFB2;SEMA4D;PELI2;LIF;PDGFA;ADRA1B;MT3;ADRA2A;BMP6;ACVR2A;RIT2;GPNMB;PDGFC;P2RY1;MAPRE3;TNIK;RAC1;FAM20A;FGFR3;EPHB3
ion transport (GO:0006811)	0.104277	1	0	0	1.39723	3.15873	GABRB1;ATP8A1;TSC22D3;SLC1A2;SLC1A3;AQP4;ATP1A2;ATP2B2;GLRA4;SLC8A1;SLC9A6;GLRB;FXYD3;SLC9A9;SGK1;ASIC2;TRPM3
extracellular matrix organization (GO:0030198)	0.104829	1	0	0	1.45215	3.27521	TGFB2;LAMA3;HTRA1;PDGFA;DMP1;FGF2;NID2;HAPLN1;FAM234B;MMP16;SPP1;CAPN2;COL10A1;MATN4
regulation of multicellular organismal development (GO:2000026)	0.105957	1	0	0	2.20958	4.95989	FGF1;NEUROG1;CLASP1;FOXP1
negative regulation of cell communication (GO:0010648)	0.110333	1	0	0	1.82715	4.0275	ALK;PDGFRB;NTRK2;LIF;FGFR3;EPHB3
visual perception (GO:0007601)	0.110333	1	0	0	1.82715	4.0275	ATXN7;SFRP5;PAX6;KIFC3;RPE65;DHRS3
neuron projection extension (GO:1990138)	0.111962	1	0	0	2.54496	5.57245	ALCAM;SLC9A6;SEMA3F
cellular response to ketone (GO:1901655)	0.111962	1	0	0	2.54496	5.57245	SPP1;ADCY2;AQP1
negative regulation of response to DNA damage stimulus (GO:2001021)	0.111962	1	0	0	2.54496	5.57245	SNAI1;CLU;TRIM32
positive regulation of phospholipid metabolic process (GO:1903727)	0.111962	1	0	0	2.54496	5.57245	PDGFRB;FGF2;FGFR3
regulation of adenylate cyclase activity (GO:0045761)	0.111962	1	0	0	2.54496	5.57245	GRM3;GABBR2;PALM
positive regulation of fibroblast proliferation (GO:0048146)	0.111962	1	0	0	2.54496	5.57245	PDGFC;PDGFA;AQP1
regulation of focal adhesion assembly (GO:0051893)	0.112892	1	0	0	2.15936	4.71027	DLC1;APOD;RAC1;CLASP1
sprouting angiogenesis (GO:0002040)	0.112892	1	0	0	2.15936	4.71027	BMPER;RSPO3;NRARP;FGF2
negative regulation of immune system process (GO:0002683)	0.112892	1	0	0	2.15936	4.71027	TGFB2;TSC22D3;BCL10;IL17D
regulation of dendrite morphogenesis (GO:0048814)	0.112892	1	0	0	2.15936	4.71027	PTPRD;SEMA4D;IL1RAPL1;TNIK
regulation of T cell activation (GO:0050863)	0.112892	1	0	0	2.15936	4.71027	GPNMB;SIRPA;PRKCQ;PAG1
regulation of smooth muscle cell proliferation (GO:0048660)	0.112892	1	0	0	2.15936	4.71027	PDGFRB;EDN1;APOD;FOXP1
protein N-linked glycosylation via asparagine (GO:0018279)	0.112892	1	0	0	2.15936	4.71027	LMAN1;FUT8;ST6GAL2;DAD1
regulation of intracellular pH (GO:0051453)	0.112892	1	0	0	2.15936	4.71027	SLC9A6;SLC9A9;SLC4A3;SLC4A4
striated muscle contraction (GO:0006941)	0.113463	1	0	0	1.94696	4.23714	DTNA;MYBPH;ATP1A2;MYOM2;SLC8A1
cell morphogenesis involved in neuron differentiation (GO:0048667)	0.114555	1	0	0	1.71413	3.71401	RB1;FARP1;SLITRK1;BTBD3;ADGRB1;NRCAM;PAK3
fluid transport (GO:0042044)	0.115368	1	0	0	3.39328	7.32821	AQP4;AQP1
positive regulation of cell adhesion mediated by integrin (GO:0033630)	0.115368	1	0	0	3.39328	7.32821	TGFB2;SYK
positive regulation of myoblast differentiation (GO:0045663)	0.115368	1	0	0	3.39328	7.32821	BTG1;PLCB1
gliogenesis (GO:0042063)	0.115368	1	0	0	3.39328	7.32821	TGFB2;CDH2
regulation of secretion (GO:0051046)	0.115368	1	0	0	3.39328	7.32821	MYO6;SGK1
negative regulation of Rho protein signal transduction (GO:0035024)	0.115368	1	0	0	3.39328	7.32821	DLC1;ARAP3
regulation of monocyte differentiation (GO:0045655)	0.115368	1	0	0	3.39328	7.32821	DCSTAMP;FOXP1
negative regulation of hemopoiesis (GO:1903707)	0.115368	1	0	0	3.39328	7.32821	IL17D;MEIS2
cell communication by electrical coupling involved in cardiac conduction (GO:0086064)	0.115368	1	0	0	3.39328	7.32821	ATP1A2;SLC8A1
negative regulation of focal adhesion assembly (GO:0051895)	0.115368	1	0	0	3.39328	7.32821	DLC1;APOD
regulation of ventricular cardiac muscle cell membrane repolarization (GO:0060307)	0.115368	1	0	0	3.39328	7.32821	KCNE2;NOS1AP
cellular response to osmotic stress (GO:0071470)	0.115368	1	0	0	3.39328	7.32821	STK39;AQP1
neutrophil activation (GO:0042119)	0.115368	1	0	0	3.39328	7.32821	PREX1;SYK
positive regulation of DNA damage response, signal transduction by p53 class mediator (GO:0043517)	0.115368	1	0	0	3.39328	7.32821	SPRED1;MSX1
positive regulation of muscle hypertrophy (GO:0014742)	0.115368	1	0	0	3.39328	7.32821	CAMK2D;EDN1
regulation of interferon-gamma biosynthetic process (GO:0045072)	0.115368	1	0	0	3.39328	7.32821	IL21;CEBPG
purine-containing compound catabolic process (GO:0072523)	0.115368	1	0	0	3.39328	7.32821	DPYD;NT5C2
positive regulation of neuron differentiation (GO:0045666)	0.119174	1	0	0	1.69664	3.60905	NTRK2;RIT2;KIDINS220;NRCAM;TRIM32;NEUROG1;ATOH1
positive regulation of cell growth (GO:0030307)	0.119174	1	0	0	1.69664	3.60905	LGI1;TGFB2;EDN1;SEMA4D;BDNF;TRIM32;CDKN2AIP
diterpenoid metabolic process (GO:0016101)	0.119405	1	0	0	1.91556	4.07102	SDC4;ALDH1A1;ABCA4;RPE65;DHRS3
negative regulation of peptidase activity (GO:0010466)	0.119405	1	0	0	1.91556	4.07102	CRB2;SERPINA12;SERPINE2;SERPINI2;TIMP3
regulation of T cell proliferation (GO:0042129)	0.119405	1	0	0	1.91556	4.07102	IL21;SDC4;GPNMB;IL23R;CD28
peptidyl-asparagine modification (GO:0018196)	0.120022	1	0	0	2.11138	4.47629	LMAN1;FUT8;ST6GAL2;DAD1
regulation of synaptic transmission, glutamatergic (GO:0051966)	0.120022	1	0	0	2.11138	4.47629	GRM3;CDH2;ATP1A2;SHANK2
regulation of phosphatidylinositol 3-kinase signaling (GO:0014066)	0.120616	1	0	0	1.78147	3.76807	PDGFRB;NTRK2;TGFB2;SEMA4D;PDGFC;PDGFA
positive regulation of stress-activated MAPK cascade (GO:0032874)	0.120616	1	0	0	1.78147	3.76807	EDAR;TGFB2;STK25;PLCB1;SASH1;CTGF
regulation of hydrolase activity (GO:0051336)	0.120616	1	0	0	1.78147	3.76807	NTRK2;CAMK2D;PLXND1;PPP1R42;NGEF;EPHB3
protein autophosphorylation (GO:0046777)	0.121017	1	0	0	1.49304	3.15304	PDGFRB;ALK;NTRK2;CAMK2D;SYK;STK25;WNK2;STK39;TNIK;FGFR3;EPHB3
cardiac muscle cell action potential (GO:0086001)	0.121178	1	0	0	2.4572	5.18592	KCNE2;ATP1A2;SLC8A1
regulation of embryonic development (GO:0045995)	0.121178	1	0	0	2.4572	5.18592	CRB2;PLCB1;CLASP1
amino acid transmembrane transport (GO:0003333)	0.121178	1	0	0	2.4572	5.18592	SLC7A11;SLC7A10;SLC38A3
regulation of cellular biosynthetic process (GO:0031326)	0.121178	1	0	0	2.4572	5.18592	NOS1AP;PDK4;IGF2BP3
positive regulation of transferase activity (GO:0051347)	0.124395	1	0	0	1.56041	3.25235	PDGFRB;ALK;NTRK2;LMO4;ARRDC3;DCUN1D4;PRKCQ;FGFR3;EPHB3
carbohydrate homeostasis (GO:0033500)	0.12549	1	0	0	1.88516	3.9127	CRY2;PDK4;PAX6;ADRA1B;ADRA2A
negative regulation of neuron apoptotic process (GO:0043524)	0.12549	1	0	0	1.88516	3.9127	NTRK2;GDNF;BDNF;MT3;RETREG1
sensory perception of light stimulus (GO:0050953)	0.125929	1	0	0	1.75948	3.6457	ATXN7;SFRP5;PAX6;KIFC3;RPE65;DHRS3
intraciliary transport (GO:0042073)	0.12734	1	0	0	2.06548	4.25672	DYNC2H1;WDR60;TRIP11;IFT27
regulation of fibroblast proliferation (GO:0048145)	0.12734	1	0	0	2.06548	4.25672	PDGFC;PDGFA;TRIM32;AQP1
icosanoid metabolic process (GO:0006690)	0.12734	1	0	0	2.06548	4.25672	PNPLA8;TBXAS1;PLA2G4A;MGLL
response to cytokine (GO:0034097)	0.128434	1	0	0	1.54911	3.1793	HDAC4;IRAK2;IL23R;YTHDC2;KYNU;IL1RAPL1;TIMP3;LIFR;TRIM32
regulation of neuron projection development (GO:0010975)	0.129247	1	0	0	1.59684	3.26718	NTRK2;RIT2;CDH2;KIDINS220;IL1RAPL1;LRRC4C;PAK3;EPHB3
atrioventricular valve morphogenesis (GO:0003181)	0.129554	1	0	0	3.16706	6.47239	TGFB2;HEY1
membrane repolarization during cardiac muscle cell action potential (GO:0086013)	0.129554	1	0	0	3.16706	6.47239	KCNE2;KCNN2
negative regulation of adherens junction organization (GO:1903392)	0.129554	1	0	0	3.16706	6.47239	DLC1;APOD
embryonic axis specification (GO:0000578)	0.129554	1	0	0	3.16706	6.47239	SMAD2;PTCH1
endocardial cushion morphogenesis (GO:0003203)	0.129554	1	0	0	3.16706	6.47239	TGFB2;HEY1
mitotic sister chromatid cohesion (GO:0007064)	0.129554	1	0	0	3.16706	6.47239	RB1;BOD1
L-alpha-amino acid transmembrane transport (GO:1902475)	0.129554	1	0	0	3.16706	6.47239	SLC1A2;SLC1A3
positive regulation of stress-activated protein kinase signaling cascade (GO:0070304)	0.129554	1	0	0	3.16706	6.47239	TGFB2;STK25
protein localization to chromosome, centromeric region (GO:0071459)	0.129554	1	0	0	3.16706	6.47239	RB1;BOD1
regulation of interleukin-4 production (GO:0032673)	0.129554	1	0	0	3.16706	6.47239	CD28;PRKCQ
negative regulation of coagulation (GO:0050819)	0.129554	1	0	0	3.16706	6.47239	EDN1;SERPINE2
presynapse assembly (GO:0099054)	0.129554	1	0	0	3.16706	6.47239	PTPRD;IL1RAPL1
regulation of clathrin-dependent endocytosis (GO:2000369)	0.129554	1	0	0	3.16706	6.47239	BMP2K;ARAP3
response to cholesterol (GO:0070723)	0.129554	1	0	0	3.16706	6.47239	SMAD2;PTCH1
regulation of delayed rectifier potassium channel activity (GO:1902259)	0.129554	1	0	0	3.16706	6.47239	KCNE2;NOS1AP
amide transport (GO:0042886)	0.129554	1	0	0	3.16706	6.47239	SLC14A1;SLC38A3
negative regulation of platelet activation (GO:0010544)	0.129554	1	0	0	3.16706	6.47239	SERPINE2;PDGFA
positive regulation of interleukin-4 production (GO:0032753)	0.129554	1	0	0	3.16706	6.47239	CD28;PRKCQ
positive regulation of syncytium formation by plasma membrane fusion (GO:0060143)	0.129554	1	0	0	3.16706	6.47239	DCSTAMP;ADGRB1
negative regulation of protein processing (GO:0010955)	0.129554	1	0	0	3.16706	6.47239	SERPINE2;GAS1
positive regulation of potassium ion transport (GO:0043268)	0.129554	1	0	0	3.16706	6.47239	NOS1AP;ADRA2A
cellular sodium ion homeostasis (GO:0006883)	0.129554	1	0	0	3.16706	6.47239	ATP1A2;SLC8A1
hippo signaling (GO:0035329)	0.130661	1	0	0	2.3753	4.83408	LATS2;AMOTL2;AMOT
activation of protein kinase B activity (GO:0032148)	0.130661	1	0	0	2.3753	4.83408	FGF1;MT3;ADRA2A
regulation of ARF protein signal transduction (GO:0032012)	0.130661	1	0	0	2.3753	4.83408	ARAP3;ASAP1;ARFGAP2
regulation of blood coagulation (GO:0030193)	0.130661	1	0	0	2.3753	4.83408	EDN1;SERPINE2;SYK
modulation of chemical synaptic transmission (GO:0050804)	0.131354	1	0	0	1.73802	3.52794	GRM3;LGI1;CDH2;BDNF;ATP1A2;SYN3
positive regulation of DNA metabolic process (GO:0051054)	0.131354	1	0	0	1.73802	3.52794	PDGFRB;EYA1;CEBPG;DHX36;PDGFC;PDGFA
positive regulation of transmembrane receptor protein serine/threonine kinase signaling pathway (GO:0090100)	0.131354	1	0	0	1.73802	3.52794	CRB2;SMAD2;TGFB2;CDKN2B;ACVR2A;BMP6
positive regulation of JAK-STAT cascade (GO:0046427)	0.131715	1	0	0	1.8557	3.76172	IL21;IL23R;LIF;CRLF3;FGFR3
glycerophospholipid metabolic process (GO:0006650)	0.131715	1	0	0	1.8557	3.76172	PDGFRB;ENPP6;PLCB1;PLA2G7;PRDX6
positive regulation of cell adhesion (GO:0045785)	0.131715	1	0	0	1.8557	3.76172	TGFB2;SYK;SIRPA;RAC1;DUSP26
neuron differentiation (GO:0030182)	0.132541	1	0	0	1.53796	3.10801	RB1;PTPRD;ALK;NTRK2;TGFB2;TENM4;IL1RAPL1;PAX6;ATP2B2
actin filament organization (GO:0007015)	0.133715	1	0	0	1.58353	3.18613	EPS8;MYO1B;COBLL1;MYBPH;SHROOM3;RAC1;MYOM2;SHROOM4
regulation of cellular component organization (GO:0051128)	0.136716	1	0	0	1.52698	3.03846	CAMK2D;FMNL2;RIT2;SEMA4D;FAM107A;BMP2K;PRKCQ;SGK1;PDZD8
negative regulation of signaling (GO:0023057)	0.136889	1	0	0	1.71708	3.41457	ALK;PDGFRB;NTRK2;LIF;FGFR3;EPHB3
positive regulation of protein ubiquitination (GO:0031398)	0.136889	1	0	0	1.71708	3.41457	ARRDC3;TBC1D7;DCUN1D4;FBXO4;BCL10;CLU
negative regulation of neuron death (GO:1901215)	0.136889	1	0	0	1.71708	3.41457	NTRK2;GPNMB;GDNF;BDNF;MT3;RETREG1
negative regulation of endopeptidase activity (GO:0010951)	0.136889	1	0	0	1.71708	3.41457	CRB2;SERPINA12;SERPINE2;SERPINI2;TIMP3;MT3
positive regulation of homeostatic process (GO:0032846)	0.136889	1	0	0	1.71708	3.41457	DCSTAMP;SYK;DHX36;SPP1;FOXO3;ACVR2A
anterograde trans-synaptic signaling (GO:0098916)	0.137195	1	0	0	1.38559	2.75227	GABBR2;GABRB1;DTNA;SLC1A2;SLC1A3;GLRA4;GRM3;RIT2;CACNB4;GLRB;PMP22;PRLHR;DLGAP1;ASIC2
phosphorylation (GO:0016310)	0.139278	1	0	0	1.29226	2.54741	ALK;NIM1K;TGFB2;CAMK2D;DYRK2;SYK;STK39;HK1;FGGY;LATS2;STK25;IRAK2;WNK2;BMP2K;SIK3;TNIK;FAM20A;SGK1;DGKI;MAPK4;MAP4K4
renal water homeostasis (GO:0003091)	0.140395	1	0	0	2.29867	4.51298	ADCY2;AQP4;AQP1
positive regulation of viral genome replication (GO:0045070)	0.140395	1	0	0	2.29867	4.51298	NR5A2;YTHDC2;CD28
regulation of protein autophosphorylation (GO:0031952)	0.140395	1	0	0	2.29867	4.51298	GPNMB;PDGFC;PDGFA
positive regulation of bone mineralization (GO:0030501)	0.140395	1	0	0	2.29867	4.51298	SLC8A1;ACVR2A;BMP6
regulation of epithelial cell migration (GO:0010632)	0.142515	1	0	0	1.97941	3.8565	TGFB2;BMPER;CLASP1;PTPRG
glycoprotein metabolic process (GO:0009100)	0.142515	1	0	0	1.97941	3.8565	EDEM3;FUT8;GOLPH3;PCSK6
activation of GTPase activity (GO:0090630)	0.142531	1	0	0	1.69664	3.30539	TBC1D1;TBC1D2;RASGRF1;TBC1D7;MTSS1L;TBC1D10A
positive regulation of secretion (GO:0051047)	0.144114	1	0	0	2.96912	5.75163	SPP1;AQP1
positive regulation of cardiac muscle tissue growth (GO:0055023)	0.144114	1	0	0	2.96912	5.75163	EDN1;FGF2
positive regulation of dendrite morphogenesis (GO:0050775)	0.144114	1	0	0	2.96912	5.75163	PTPRD;IL1RAPL1
embryonic digit morphogenesis (GO:0042733)	0.144114	1	0	0	2.96912	5.75163	MSX1;GLI3
regulation of reactive oxygen species biosynthetic process (GO:1903426)	0.144114	1	0	0	2.96912	5.75163	NOS1AP;ADGRB1
cardiac ventricle development (GO:0003231)	0.144114	1	0	0	2.96912	5.75163	TMEM65;HEY1
sympathetic nervous system development (GO:0048485)	0.144114	1	0	0	2.96912	5.75163	GDNF;SEMA3F
negative regulation of striated muscle cell differentiation (GO:0051154)	0.144114	1	0	0	2.96912	5.75163	HDAC4;BDNF
positive regulation of mRNA processing (GO:0050685)	0.144114	1	0	0	2.96912	5.75163	CELF4;PRDX6
positive regulation of cardiac muscle hypertrophy (GO:0010613)	0.144114	1	0	0	2.96912	5.75163	CAMK2D;EDN1
cardiac epithelial to mesenchymal transition (GO:0060317)	0.144114	1	0	0	2.96912	5.75163	TGFB2;HEY1
aorta morphogenesis (GO:0035909)	0.144114	1	0	0	2.96912	5.75163	PDGFRB;HEY1
detection of visible light (GO:0009584)	0.144114	1	0	0	2.96912	5.75163	ABCA4;RPE65
myoblast differentiation (GO:0045445)	0.144114	1	0	0	2.96912	5.75163	RB1;EPAS1
positive regulation of positive chemotaxis (GO:0050927)	0.144114	1	0	0	2.96912	5.75163	SCG2;PGF
monovalent inorganic cation transport (GO:0015672)	0.148828	1	0	0	1.59876	3.04557	KCNMA1;KCNN2;ATP1A2;ASIC2;SGK1;SLC4A4;AQP1
positive regulation of response to DNA damage stimulus (GO:2001022)	0.150358	1	0	0	1.93902	3.67392	SPRED1;EYA1;CEBPG;MSX1
positive regulation of dendrite development (GO:1900006)	0.150363	1	0	0	2.22684	4.2192	PTPRD;IL1RAPL1;SHANK2
microtubule bundle formation (GO:0001578)	0.150363	1	0	0	2.22684	4.2192	SPAG16;MTCL1;CLASP1
substrate adhesion-dependent cell spreading (GO:0034446)	0.150363	1	0	0	2.22684	4.2192	MICALL2;RAC1;EPHB3
regulation of nitric oxide biosynthetic process (GO:0045428)	0.150363	1	0	0	2.22684	4.2192	EDN1;NOS1AP;CLU
positive regulation of myeloid leukocyte differentiation (GO:0002763)	0.150363	1	0	0	2.22684	4.2192	DCSTAMP;IL23R;LIF
positive regulation of apoptotic process (GO:0043065)	0.152732	1	0	0	1.31531	2.47156	TGFB2;TNFAIP8;BTG1;ARHGEF26;ITSN1;PAWR;BCL10;FOXO3;PREX1;ABR;LATS2;AIFM1;DLC1;KCNMA1;ARHGEF4;RAC1;NGEF
regulation of epithelial to mesenchymal transition (GO:0010717)	0.157939	1	0	0	1.74654	3.22332	CRB2;SMAD2;TGFB2;SNAI1;CLASP1
regulation of endopeptidase activity (GO:0052548)	0.157939	1	0	0	1.74654	3.22332	CRB2;SERPINA12;SERPINE2;SERPINI2;TIMP3
regulation of bone mineralization (GO:0030500)	0.158362	1	0	0	1.90024	3.50189	BMP2K;SLC8A1;ACVR2A;BMP6
myeloid leukocyte differentiation (GO:0002573)	0.158362	1	0	0	1.90024	3.50189	FARP2;DCSTAMP;SNX10;FOXP1
positive regulation of JUN kinase activity (GO:0043507)	0.158362	1	0	0	1.90024	3.50189	EDN1;TNIK;MAP3K7;SASH1
heart morphogenesis (GO:0003007)	0.158362	1	0	0	1.90024	3.50189	TGFB2;HEY1;DLC1;MYOM2
cardiac myofibril assembly (GO:0055003)	0.158992	1	0	0	2.79447	5.13875	PDGFRB;MYOM2
cardiac muscle cell contraction (GO:0086003)	0.158992	1	0	0	2.79447	5.13875	CAMK2D;KCNE2
RNA stabilization (GO:0043489)	0.158992	1	0	0	2.79447	5.13875	GDNF;DHX36
positive regulation of response to biotic stimulus (GO:0002833)	0.158992	1	0	0	2.79447	5.13875	BMP6;SASH1
positive regulation of hormone secretion (GO:0046887)	0.158992	1	0	0	2.79447	5.13875	EDN1;CARTPT
N-glycan processing (GO:0006491)	0.158992	1	0	0	2.79447	5.13875	EDEM3;FUT8
negative regulation of stress fiber assembly (GO:0051497)	0.158992	1	0	0	2.79447	5.13875	DLC1;CLASP1
negative regulation of phosphoprotein phosphatase activity (GO:0032515)	0.158992	1	0	0	2.79447	5.13875	BOD1;CRY2
pharyngeal system development (GO:0060037)	0.158992	1	0	0	2.79447	5.13875	TGFB2;PTCH1
phospholipid catabolic process (GO:0009395)	0.158992	1	0	0	2.79447	5.13875	ENPP6;PRDX6
positive regulation of signal transduction by p53 class mediator (GO:1901798)	0.158992	1	0	0	2.79447	5.13875	SPRED1;MSX1
long-term memory (GO:0007616)	0.158992	1	0	0	2.79447	5.13875	RASGRF1;SGK1
neurotrophin signaling pathway (GO:0038179)	0.158992	1	0	0	2.79447	5.13875	BDNF;KIDINS220
chaperone-mediated protein complex assembly (GO:0051131)	0.158992	1	0	0	2.79447	5.13875	CLU;HOPX
regulation of T cell migration (GO:2000404)	0.158992	1	0	0	2.79447	5.13875	DOCK8;APOD
positive chemotaxis (GO:0050918)	0.158992	1	0	0	2.79447	5.13875	GPNMB;SCG2
cellular response to inorganic substance (GO:0071241)	0.158992	1	0	0	2.79447	5.13875	MT3;AQP1
positive regulation of transcription of Notch receptor target (GO:0007221)	0.158992	1	0	0	2.79447	5.13875	PLXND1;MAML3
membrane depolarization during cardiac muscle cell action potential (GO:0086012)	0.158992	1	0	0	2.79447	5.13875	ATP1A2;SLC8A1
positive regulation of cellular component biogenesis (GO:0044089)	0.16008	1	0	0	1.63814	3.0012	PTPRD;SDC4;BDNF;IL1RAPL1;SYNDIG1;EPHB3
oligosaccharide biosynthetic process (GO:0009312)	0.160548	1	0	0	2.15936	3.94982	GALNT11;FUT8;B3GALT2
stem cell differentiation (GO:0048863)	0.160548	1	0	0	2.15936	3.94982	GPM6A;TGFB2;JARID2
establishment or maintenance of epithelial cell apical/basal polarity (GO:0045197)	0.160548	1	0	0	2.15936	3.94982	CRB2;MTCL1;ANK1
positive regulation of biomineral tissue development (GO:0070169)	0.160548	1	0	0	2.15936	3.94982	SLC8A1;ACVR2A;BMP6
cellular glucose homeostasis (GO:0001678)	0.160548	1	0	0	2.15936	3.94982	PIK3R1;CARTPT;HK1
regulation of interleukin-12 production (GO:0032655)	0.160548	1	0	0	2.15936	3.94982	IL23R;PLCB1;FOXP1
regulation of osteoblast differentiation (GO:0045667)	0.164807	1	0	0	1.72123	3.10334	SEMA4D;PTCH1;TMEM64;ACVR2A;BMP6
response to organic cyclic compound (GO:0014070)	0.164807	1	0	0	1.72123	3.10334	PAQR8;PAQR6;GLDC;KYNU;SPP1
response to organonitrogen compound (GO:0010243)	0.166519	1	0	0	1.86298	3.33966	GLRB;KYNU;SEL1L;GLRA4
positive regulation of protein kinase B signaling (GO:0051897)	0.167107	1	0	0	1.49625	2.67697	PDGFRB;CD28;GAB1;PDGFA;PIK3R1;FGF1;FGF2;FGFR3
negative regulation of response to stimulus (GO:0048585)	0.167107	1	0	0	1.49625	2.67697	PDGFRB;ALK;NTRK2;TGFB2;CLU;FGFR3;ADRA2A;EPHB3
embryonic limb morphogenesis (GO:0030326)	0.170936	1	0	0	2.09585	3.70225	TGFB2;PTCH1;GLI3
response to amino acid (GO:0043200)	0.170936	1	0	0	2.09585	3.70225	GLRB;CAPN2;GLRA4
positive regulation of muscle cell differentiation (GO:0051149)	0.170936	1	0	0	2.09585	3.70225	BTG1;CDH2;PLCB1
regulation of JUN kinase activity (GO:0043506)	0.170936	1	0	0	2.09585	3.70225	EDN1;MAP3K7;SASH1
negative regulation of T cell activation (GO:0050868)	0.170936	1	0	0	2.09585	3.70225	SDC4;GPNMB;PAG1
neuropeptide signaling pathway (GO:0007218)	0.171791	1	0	0	1.69664	2.98859	GLRB;CPE;CARTPT;GLRA4;SORCS2
regulation of cellular response to transforming growth factor beta stimulus (GO:1903844)	0.174135	1	0	0	2.63922	4.61315	SMAD2;NREP
regulation of lipopolysaccharide-mediated signaling pathway (GO:0031664)	0.174135	1	0	0	2.63922	4.61315	BMP6;SASH1
establishment or maintenance of apical/basal cell polarity (GO:0035088)	0.174135	1	0	0	2.63922	4.61315	CRB2;MTCL1
negative regulation of protein dephosphorylation (GO:0035308)	0.174135	1	0	0	2.63922	4.61315	BOD1;CRY2
regulation of cardiac muscle cell membrane repolarization (GO:0099623)	0.174135	1	0	0	2.63922	4.61315	KCNE2;NOS1AP
heart trabecula morphogenesis (GO:0061384)	0.174135	1	0	0	2.63922	4.61315	TGFB2;HEY1
establishment of epithelial cell polarity (GO:0090162)	0.174135	1	0	0	2.63922	4.61315	GOLPH3;CLASP1
glyceraldehyde-3-phosphate metabolic process (GO:0019682)	0.174135	1	0	0	2.63922	4.61315	ALDH1A1;PHACTR1
regulation of smooth muscle cell migration (GO:0014910)	0.174135	1	0	0	2.63922	4.61315	PDGFRB;PDGFA
positive regulation of morphogenesis of an epithelium (GO:1905332)	0.174135	1	0	0	2.63922	4.61315	GDNF;LIF
positive regulation of proteolysis (GO:0045862)	0.174821	1	0	0	1.82715	3.18654	TNP1;TRIM32;TBC1D10A;ADRA2A
positive regulation of ossification (GO:0045778)	0.174821	1	0	0	1.82715	3.18654	TGFB2;SLC8A1;ACVR2A;BMP6
positive regulation of mitotic cell cycle (GO:0045931)	0.174821	1	0	0	1.82715	3.18654	PDGFRB;EDN1;CD28;MEIS2
positive regulation of response to external stimulus (GO:0032103)	0.178509	1	0	0	1.58353	2.72861	IL21;PDGFRB;IL15;PLA2G7;SASH1;BMP6
regulation of cell communication (GO:0010646)	0.178887	1	0	0	1.67274	2.87879	CAMK2D;BDNF;SLC8A1;MGLL;SASH1
positive regulation of growth (GO:0045927)	0.178887	1	0	0	1.67274	2.87879	LGI1;TGFB2;PLCB1;TRIM32;CDKN2AIP
regulation of cation channel activity (GO:2001257)	0.178887	1	0	0	1.67274	2.87879	CAMK2D;CACNB4;KCNE2;CNIH3;SHANK2
lipid phosphorylation (GO:0046834)	0.181508	1	0	0	2.03597	3.47429	PIK3R1;EFR3B;DGKI
regulation of heart rate by cardiac conduction (GO:0086091)	0.181508	1	0	0	2.03597	3.47429	CAMK2D;KCNE2;DSG2
positive regulation of peptide secretion (GO:0002793)	0.181508	1	0	0	2.03597	3.47429	TGFB2;GOLPH3;BMP6
positive regulation of DNA replication (GO:0045740)	0.181508	1	0	0	2.03597	3.47429	PDGFC;PDGFA;BMP6
regulation of phosphoprotein phosphatase activity (GO:0043666)	0.181508	1	0	0	2.03597	3.47429	PDGFRB;BOD1;CRY2
carboxylic acid transmembrane transport (GO:1905039)	0.181508	1	0	0	2.03597	3.47429	SLC7A11;SLC7A10;SLC38A3
actin filament bundle organization (GO:0061572)	0.181508	1	0	0	2.03597	3.47429	EPS8;MYO1B;PAWR
generation of neurons (GO:0048699)	0.182484	1	0	0	1.46172	2.48652	RB1;PTPRD;GPM6A;NTRK2;TGFB2;IL1RAPL1;NRCAM;ATP2B2
embryonic organ development (GO:0048568)	0.183262	1	0	0	1.79268	3.04188	TGFB2;HEY1;PDGFA;GLI3
positive regulation of tyrosine phosphorylation of STAT protein (GO:0042531)	0.183262	1	0	0	1.79268	3.04188	IL21;IL23R;LIF;FGFR3
regulation of phosphatase activity (GO:0010921)	0.186092	1	0	0	1.64951	2.77368	GRXCR1;FARP1;SPRED1;MARF1;PPP1R42
negative regulation of cell cycle (GO:0045786)	0.186092	1	0	0	1.64951	2.77368	BTG3;BTG1;LATS2;CAMK2N1;GAS1
positive regulation of GTPase activity (GO:0043547)	0.187269	1	0	0	1.36085	2.27971	DOCK11;ABR;TBC1D1;TBC1D2;SEMA4D;RGS1;DOCK8;RASGRF1;TBC1D7;MTSS1L;TBC1D10A
negative regulation of cellular process (GO:0048523)	0.187854	1	0	0	1.20099	2.00817	BTG3;BTG1;PLXND1;STK39;CLU;FGF2;CDKN2AIP;CTGF;GPNMB;CAMK2N1;DACT3;APBB2;MSX1;CDKN2B;TGFB2;SEMA4D;LDOC1;OSGIN2;SMARCA2;MT3;HOPX;DCSTAMP;SFRP5;WNK2;DLC1;ADGRB1;CRLF3
negative regulation of smoothened signaling pathway (GO:0045879)	0.189496	1	0	0	2.50031	4.15899	PTCH1;GLI3
negative regulation of lymphocyte activation (GO:0051250)	0.189496	1	0	0	2.50031	4.15899	GPNMB;PAG1
regulation of sprouting angiogenesis (GO:1903670)	0.189496	1	0	0	2.50031	4.15899	FGF1;FGF2
negative regulation of cell junction assembly (GO:1901889)	0.189496	1	0	0	2.50031	4.15899	DLC1;APOD
protein targeting to lysosome (GO:0006622)	0.189496	1	0	0	2.50031	4.15899	AP3M1;CLU
acylglycerol biosynthetic process (GO:0046463)	0.189496	1	0	0	2.50031	4.15899	GPAM;MOGAT1
regulation of myotube differentiation (GO:0010830)	0.189496	1	0	0	2.50031	4.15899	HDAC4;BDNF
positive regulation of oxidoreductase activity (GO:0051353)	0.189496	1	0	0	2.50031	4.15899	EDN1;GDNF
endocardial cushion development (GO:0003197)	0.189496	1	0	0	2.50031	4.15899	TGFB2;HEY1
gamma-aminobutyric acid signaling pathway (GO:0007214)	0.189496	1	0	0	2.50031	4.15899	GABBR2;GABRB1
positive regulation of pri-miRNA transcription from RNA polymerase II promoter (GO:1902895)	0.189496	1	0	0	2.50031	4.15899	TGFB2;APLN
negative regulation of calcium ion transport (GO:0051926)	0.189496	1	0	0	2.50031	4.15899	ATP1A2;ADRA2A
mitochondrial calcium ion homeostasis (GO:0051560)	0.189496	1	0	0	2.50031	4.15899	MCUR1;PDZD8
triglyceride biosynthetic process (GO:0019432)	0.189496	1	0	0	2.50031	4.15899	GPAM;MOGAT1
regulation of catenin import into nucleus (GO:0035412)	0.189496	1	0	0	2.50031	4.15899	SFRP5;DACT3
activin receptor signaling pathway (GO:0032924)	0.189496	1	0	0	2.50031	4.15899	SMAD2;ACVR2A
positive regulation of neuron apoptotic process (GO:0043525)	0.189496	1	0	0	2.50031	4.15899	TGFB2;FOXO3
positive regulation of protein kinase activity (GO:0045860)	0.189794	1	0	0	1.38099	2.29494	TGFB2;STK25;IL23R;STK39;MAPRE3;TNIK;PAK3;CLU;ADRA2A;MAP4K4
cell morphogenesis involved in differentiation (GO:0000904)	0.191833	1	0	0	1.75948	2.90513	RB1;MICALL2;RAC1;EPHB3
regulation of potassium ion transport (GO:0043266)	0.19225	1	0	0	1.97941	3.26397	KCNE2;KCNN2;ADRA2A
carbohydrate biosynthetic process (GO:0016051)	0.19225	1	0	0	1.97941	3.26397	GALNT11;FUT8;B3GALT2
regulation of smoothened signaling pathway (GO:0008589)	0.19225	1	0	0	1.97941	3.26397	PTCH1;GAS1;GLI3
organophosphate biosynthetic process (GO:0090407)	0.19225	1	0	0	1.97941	3.26397	AGPAT5;GPAM;FGF2
cardiac muscle contraction (GO:0060048)	0.19225	1	0	0	1.97941	3.26397	CAMK2D;ATP1A2;SLC8A1
negative regulation of blood coagulation (GO:0030195)	0.19225	1	0	0	1.97941	3.26397	EDN1;SERPINE2;PDGFA
chloride transport (GO:0006821)	0.193399	1	0	0	1.62692	2.67302	GABRB1;GLRB;FXYD3;SLC1A3;GLRA4
positive regulation of programmed cell death (GO:0043068)	0.196755	1	0	0	1.29394	2.10367	TNFAIP8;ARHGEF26;ITSN1;PAWR;BCL10;FOXO3;PREX1;ABR;LATS2;AIFM1;KCNMA1;ARHGEF4;RAC1;NGEF
regulation of organelle organization (GO:0033043)	0.198996	1	0	0	1.47142	2.37557	TBC1D1;LMAN1;TBC1D2;GOLPH3;CAPN2;PDE4DIP;TBC1D10A
positive regulation of kinase activity (GO:0033674)	0.198996	1	0	0	1.47142	2.37557	PDGFRB;ALK;NTRK2;LMO4;MAPRE3;FGFR3;EPHB3
nitrogen compound transport (GO:0071705)	0.200806	1	0	0	1.60493	2.57658	EDN1;SLC7A11;SLC7A10;SLC38A3;AQP1
epithelial to mesenchymal transition (GO:0001837)	0.203146	1	0	0	1.92592	3.06958	TGFB2;HEY1;SNAI1
regulation of DNA repair (GO:0006282)	0.203146	1	0	0	1.92592	3.06958	EYA1;CEBPG;UBE2V2
actin filament bundle assembly (GO:0051017)	0.203146	1	0	0	1.92592	3.06958	EPS8;MYO1B;PAWR
axon development (GO:0061564)	0.20432	1	0	0	1.51615	2.40774	SLITRK1;ADGRB1;NRCAM;NREP;PAK3;EPHB3
positive regulation of interleukin-2 production (GO:0032743)	0.205027	1	0	0	2.3753	3.76392	CD28;MAP3K7
cell projection assembly (GO:0030031)	0.205027	1	0	0	2.3753	3.76392	PDGFA;RAC1
hydrogen peroxide metabolic process (GO:0042743)	0.205027	1	0	0	2.3753	3.76392	MAOB;PRDX6
ureteric bud morphogenesis (GO:0060675)	0.205027	1	0	0	2.3753	3.76392	GDNF;FGF2
negative regulation of actin filament bundle assembly (GO:0032232)	0.205027	1	0	0	2.3753	3.76392	DLC1;CLASP1
embryonic digestive tract development (GO:0048566)	0.205027	1	0	0	2.3753	3.76392	TGFB2;GLI3
phosphatidylethanolamine metabolic process (GO:0046337)	0.205027	1	0	0	2.3753	3.76392	PNPLA8;ETNPPL
dopamine metabolic process (GO:0042417)	0.205027	1	0	0	2.3753	3.76392	TGFB2;MAOB
adenylate cyclase-activating adrenergic receptor signaling pathway (GO:0071880)	0.205027	1	0	0	2.3753	3.76392	ADRA1B;ADRA2A
regulation of response to cytokine stimulus (GO:0060759)	0.205027	1	0	0	2.3753	3.76392	IRAK2;LIFR
aromatic amino acid family catabolic process (GO:0009074)	0.205027	1	0	0	2.3753	3.76392	KYNU;ASRGL1
adrenergic receptor signaling pathway (GO:0071875)	0.205027	1	0	0	2.3753	3.76392	ADRA1B;ADRA2A
central nervous system development (GO:0007417)	0.205249	1	0	0	1.31353	2.08002	CDH2;PTCH1;PDGFC;APOD;PAX6;NRCAM;TAGLN3;JARID2;ASIC2;HAPLN1;SHROOM4;ATOH1
retinoid metabolic process (GO:0001523)	0.208307	1	0	0	1.58353	2.48416	SDC4;ALDH1A1;ABCA4;DHRS3;RPE65
purine ribonucleotide biosynthetic process (GO:0009152)	0.208307	1	0	0	1.58353	2.48416	SLC35B3;ADCY2;ATP5G3;PAPSS2;AQP1
regulation of BMP signaling pathway (GO:0030510)	0.209337	1	0	0	1.69664	2.65323	CRB2;SMAD2;BMPER;PCSK6
ion transmembrane transport (GO:0034220)	0.213863	1	0	0	1.30153	2.00751	GABRB1;KCNE2;ATP8A1;GLRB;FXYD3;TSC22D3;AQP4;ATP1A2;ATP2B2;SGK1;GLRA4;ASIC2
positive regulation of neuron death (GO:1901216)	0.214181	1	0	0	1.87523	2.88961	TGFB2;FOXO3;CLU
plasma membrane bounded cell projection assembly (GO:0120031)	0.217419	1	0	0	1.28128	1.95514	DYNC2H1;SPAG16;GALNT11;SNX10;ASAP1;FNBP1L;GOLPH3;WDR60;PMP22;ARHGEF4;RAC1;TNIK;FAM92A
regulation of cell death (GO:0010941)	0.217705	1	0	0	1.48456	2.26339	DLC1;PRODH;CLU;FGF2;MT3;CTGF
cellular metal ion homeostasis (GO:0006875)	0.217705	1	0	0	1.48456	2.26339	EPHX2;KCNMA1;ATP1A2;ATP2B2;MT3;SLC8A1
positive regulation of cell death (GO:0010942)	0.218253	1	0	0	1.66688	2.53715	DLC1;PRODH;CLU;MT3
chloride transmembrane transport (GO:1902476)	0.218253	1	0	0	1.66688	2.53715	GABRB1;GLRB;SLC1A3;GLRA4
epidermal growth factor receptor signaling pathway (GO:0007173)	0.218253	1	0	0	1.66688	2.53715	EPS8;GAB1;PIK3R1;PAG1
regulation of neurogenesis (GO:0050767)	0.218253	1	0	0	1.66688	2.53715	BDNF;PAX6;NREP;TRIM32
negative regulation of protein phosphorylation (GO:0001933)	0.218327	1	0	0	1.33444	2.03069	RB1;PREX2;PREX1;SPRED1;SEMA4D;CAMK2N1;LRRTM1;PLPP3;LRRC4C;TRIB2
positive regulation of transcription from RNA polymerase II promoter involved in cellular response to chemical stimulus (GO:1901522)	0.220689	1	0	0	2.26219	3.41816	SMAD9;MT3
positive regulation of leukocyte cell-cell adhesion (GO:1903039)	0.220689	1	0	0	2.26219	3.41816	SIRPA;PRKCQ
energy reserve metabolic process (GO:0006112)	0.220689	1	0	0	2.26219	3.41816	PHKG1;MT3
histone ubiquitination (GO:0016574)	0.220689	1	0	0	2.26219	3.41816	UBE2U;UBE2E1
positive regulation of T cell mediated immunity (GO:0002711)	0.220689	1	0	0	2.26219	3.41816	IL23R;MAP3K7
regulation of cardiac muscle hypertrophy (GO:0010611)	0.220689	1	0	0	2.26219	3.41816	CAMK2D;EDN1
phospholipid translocation (GO:0045332)	0.220689	1	0	0	2.26219	3.41816	ATP8A1;ABCA4
zinc II ion transport (GO:0006829)	0.220689	1	0	0	2.26219	3.41816	SLC30A4;MT3
negative regulation of G-protein coupled receptor protein signaling pathway (GO:0045744)	0.220689	1	0	0	2.26219	3.41816	PALM;ADRA2A
positive regulation of BMP signaling pathway (GO:0030513)	0.220689	1	0	0	2.26219	3.41816	CRB2;SMAD2
ventricular septum morphogenesis (GO:0060412)	0.220689	1	0	0	2.26219	3.41816	TGFB2;HEY1
negative regulation of cyclin-dependent protein kinase activity (GO:1904030)	0.220689	1	0	0	2.26219	3.41816	LATS2;CAMK2N1
cellular response to copper ion (GO:0071280)	0.220689	1	0	0	2.26219	3.41816	MT3;AQP1
phosphatidylserine acyl-chain remodeling (GO:0036150)	0.220689	1	0	0	2.26219	3.41816	LPCAT3;PLA2G4A
response to light stimulus (GO:0009416)	0.22727	1	0	0	1.63814	2.42709	CRY2;DTL;OPN5;TRIM32
sodium ion transport (GO:0006814)	0.22727	1	0	0	1.63814	2.42709	ATP1A2;SGK1;SLC4A4;SLC8A1
vitamin A metabolic process (GO:0006776)	0.227485	1	0	0	3.95883	5.86172	RPE65
polyamine biosynthetic process (GO:0006596)	0.227485	1	0	0	3.95883	5.86172	SMOX
response to chemokine (GO:1990868)	0.227485	1	0	0	3.95883	5.86172	DOCK8
cellular response to chemokine (GO:1990869)	0.227485	1	0	0	3.95883	5.86172	DOCK8
regulation of hydrogen peroxide metabolic process (GO:0010310)	0.227485	1	0	0	3.95883	5.86172	RAC1
galactosylceramide metabolic process (GO:0006681)	0.227485	1	0	0	3.95883	5.86172	B3GALT2
COPI coating of Golgi vesicle (GO:0048205)	0.227485	1	0	0	3.95883	5.86172	ARFGAP2
regulation of extent of cell growth (GO:0061387)	0.227485	1	0	0	3.95883	5.86172	NRCAM
dopamine catabolic process (GO:0042420)	0.227485	1	0	0	3.95883	5.86172	MAOB
regulation of intrinsic apoptotic signaling pathway by p53 class mediator (GO:1902253)	0.227485	1	0	0	3.95883	5.86172	MSX1
cellular response to iron ion (GO:0071281)	0.227485	1	0	0	3.95883	5.86172	BMP6
positive regulation of myelination (GO:0031643)	0.227485	1	0	0	3.95883	5.86172	TENM4
regulation of skeletal muscle satellite cell proliferation (GO:0014842)	0.227485	1	0	0	3.95883	5.86172	FGF2
cellular hyperosmotic response (GO:0071474)	0.227485	1	0	0	3.95883	5.86172	AQP1
regulation of superoxide metabolic process (GO:0090322)	0.227485	1	0	0	3.95883	5.86172	SYK
negative regulation of catecholamine secretion (GO:0033604)	0.227485	1	0	0	3.95883	5.86172	ADRA2A
negative regulation of glycolytic process (GO:0045820)	0.227485	1	0	0	3.95883	5.86172	HDAC4
negative regulation of oligodendrocyte differentiation (GO:0048715)	0.227485	1	0	0	3.95883	5.86172	DAAM2
astral microtubule organization (GO:0030953)	0.227485	1	0	0	3.95883	5.86172	CLASP1
regulation of digestive system process (GO:0044058)	0.227485	1	0	0	3.95883	5.86172	SGK1
positive regulation of receptor binding (GO:1900122)	0.227485	1	0	0	3.95883	5.86172	BDNF
negative regulation of lymphocyte migration (GO:2000402)	0.227485	1	0	0	3.95883	5.86172	APOD
negative regulation of bone resorption (GO:0045779)	0.227485	1	0	0	3.95883	5.86172	CARTPT
positive regulation of podosome assembly (GO:0071803)	0.227485	1	0	0	3.95883	5.86172	ASAP1
bundle of His cell-Purkinje myocyte adhesion involved in cell communication (GO:0086073)	0.227485	1	0	0	3.95883	5.86172	DSG2
positive regulation of extrinsic apoptotic signaling pathway via death domain receptors (GO:1902043)	0.227485	1	0	0	3.95883	5.86172	TIMP3
regulation of cardiac muscle cell apoptotic process (GO:0010665)	0.227485	1	0	0	3.95883	5.86172	CAMK2D
negative regulation of glucocorticoid receptor signaling pathway (GO:2000323)	0.227485	1	0	0	3.95883	5.86172	CRY2
cardiolipin acyl-chain remodeling (GO:0035965)	0.227485	1	0	0	3.95883	5.86172	PLA2G4A
inner ear receptor cell development (GO:0060119)	0.227485	1	0	0	3.95883	5.86172	GRXCR1
Golgi transport vesicle coating (GO:0048200)	0.227485	1	0	0	3.95883	5.86172	ARFGAP2
retinal ganglion cell axon guidance (GO:0031290)	0.227485	1	0	0	3.95883	5.86172	ALCAM
negative regulation of digestive system process (GO:0060457)	0.227485	1	0	0	3.95883	5.86172	NEUROG1
dendrite extension (GO:0097484)	0.227485	1	0	0	3.95883	5.86172	SLC9A6
negative regulation of coenzyme metabolic process (GO:0051198)	0.227485	1	0	0	3.95883	5.86172	HDAC4
regulation of wound healing, spreading of epidermal cells (GO:1903689)	0.227485	1	0	0	3.95883	5.86172	CLASP1
azole transport (GO:0045117)	0.227485	1	0	0	3.95883	5.86172	SLC38A3
regulation of epithelial to mesenchymal transition involved in endocardial cushion formation (GO:1905005)	0.227485	1	0	0	3.95883	5.86172	TGFB2
queuosine metabolic process (GO:0046116)	0.227485	1	0	0	3.95883	5.86172	PDCL3
regulation of histone deacetylase activity (GO:1901725)	0.227485	1	0	0	3.95883	5.86172	CAMK2D
COPI-coated vesicle budding (GO:0035964)	0.227485	1	0	0	3.95883	5.86172	ARFGAP2
negative regulation of dendritic spine development (GO:0061000)	0.227485	1	0	0	3.95883	5.86172	NGEF
gap junction assembly (GO:0016264)	0.227485	1	0	0	3.95883	5.86172	GJB2
regulation of relaxation of cardiac muscle (GO:1901897)	0.227485	1	0	0	3.95883	5.86172	CAMK2D
positive regulation of memory T cell differentiation (GO:0043382)	0.227485	1	0	0	3.95883	5.86172	IL23R
centromeric sister chromatid cohesion (GO:0070601)	0.227485	1	0	0	3.95883	5.86172	BOD1
regulation of phosphatidylinositol biosynthetic process (GO:0010511)	0.227485	1	0	0	3.95883	5.86172	PDGFA
aromatic compound catabolic process (GO:0019439)	0.227485	1	0	0	3.95883	5.86172	EPHX2
regulation of NK T cell activation (GO:0051133)	0.227485	1	0	0	3.95883	5.86172	IL23R
regulation of protein K63-linked ubiquitination (GO:1900044)	0.227485	1	0	0	3.95883	5.86172	SASH1
positive regulation of blood pressure (GO:0045777)	0.227485	1	0	0	3.95883	5.86172	CARTPT
negative regulation of cellular extravasation (GO:0002692)	0.227485	1	0	0	3.95883	5.86172	PLCB1
carbohydrate transport (GO:0008643)	0.227485	1	0	0	3.95883	5.86172	AQP1
regulation of chemokine-mediated signaling pathway (GO:0070099)	0.227485	1	0	0	3.95883	5.86172	EDN1
positive regulation of myeloid leukocyte cytokine production involved in immune response (GO:0061081)	0.227485	1	0	0	3.95883	5.86172	BCL10
regulation of interleukin-12 secretion (GO:2001182)	0.227485	1	0	0	3.95883	5.86172	FOXP1
regulation of interferon-alpha secretion (GO:1902739)	0.227485	1	0	0	3.95883	5.86172	DHX36
trigeminal nerve development (GO:0021559)	0.227485	1	0	0	3.95883	5.86172	NEUROG1
gastrulation with mouth forming second (GO:0001702)	0.227485	1	0	0	3.95883	5.86172	CRB2
negative regulation of amino acid transport (GO:0051956)	0.227485	1	0	0	3.95883	5.86172	STK39
type B pancreatic cell development (GO:0003323)	0.227485	1	0	0	3.95883	5.86172	BMP6
positive regulation of microtubule motor activity (GO:2000576)	0.227485	1	0	0	3.95883	5.86172	MTCL1
regulation of cellular carbohydrate catabolic process (GO:0043471)	0.227485	1	0	0	3.95883	5.86172	BPGM
gland morphogenesis (GO:0022612)	0.227485	1	0	0	3.95883	5.86172	TGFB2
regulation of transforming growth factor beta2 production (GO:0032909)	0.227485	1	0	0	3.95883	5.86172	TGFB2
ribonucleoside biosynthetic process (GO:0042455)	0.227485	1	0	0	3.95883	5.86172	PDCL3
negative regulation of calcium ion-dependent exocytosis (GO:0045955)	0.227485	1	0	0	3.95883	5.86172	ADRA2A
regulation of aldosterone biosynthetic process (GO:0032347)	0.227485	1	0	0	3.95883	5.86172	BMP6
positive regulation of activation of Janus kinase activity (GO:0010536)	0.227485	1	0	0	3.95883	5.86172	IL23R
regulation of T-helper 17 cell lineage commitment (GO:2000328)	0.227485	1	0	0	3.95883	5.86172	IL23R
coronary vasculature development (GO:0060976)	0.227485	1	0	0	3.95883	5.86172	APLN
positive regulation of sodium ion transmembrane transport (GO:1902307)	0.227485	1	0	0	3.95883	5.86172	WNK2
positive regulation of interferon-alpha secretion (GO:1902741)	0.227485	1	0	0	3.95883	5.86172	DHX36
heart trabecula formation (GO:0060347)	0.227485	1	0	0	3.95883	5.86172	HEY1
negative regulation of delayed rectifier potassium channel activity (GO:1902260)	0.227485	1	0	0	3.95883	5.86172	KCNE2
enteric nervous system development (GO:0048484)	0.227485	1	0	0	3.95883	5.86172	GDNF
queuosine biosynthetic process (GO:0008616)	0.227485	1	0	0	3.95883	5.86172	PDCL3
regulation of natural killer cell proliferation (GO:0032817)	0.227485	1	0	0	3.95883	5.86172	IL23R
regulation of extracellular exosome assembly (GO:1903551)	0.227485	1	0	0	3.95883	5.86172	SDC4
astrocyte differentiation (GO:0048708)	0.227485	1	0	0	3.95883	5.86172	MT3
negative regulation of mononuclear cell migration (GO:0071676)	0.227485	1	0	0	3.95883	5.86172	PLCB1
regulation of cytokine production involved in immune response (GO:0002718)	0.227485	1	0	0	3.95883	5.86172	TRIL
heterocycle catabolic process (GO:0046700)	0.227485	1	0	0	3.95883	5.86172	PRODH
long term synaptic depression (GO:0060292)	0.227485	1	0	0	3.95883	5.86172	SHANK2
regulation of NFAT protein import into nucleus (GO:0051532)	0.227485	1	0	0	3.95883	5.86172	DYRK2
regulation of sarcomere organization (GO:0060297)	0.227485	1	0	0	3.95883	5.86172	EDN1
peptidyl-proline hydroxylation (GO:0019511)	0.227485	1	0	0	3.95883	5.86172	EGLN3
L-amino acid import (GO:0043092)	0.227485	1	0	0	3.95883	5.86172	SLC1A3
single strand break repair (GO:0000012)	0.227485	1	0	0	3.95883	5.86172	TNP1
inner ear receptor cell differentiation (GO:0060113)	0.227485	1	0	0	3.95883	5.86172	GRXCR1
positive regulation of fibroblast apoptotic process (GO:2000271)	0.227485	1	0	0	3.95883	5.86172	BTG1
neuron remodeling (GO:0016322)	0.227485	1	0	0	3.95883	5.86172	FARP2
plasma membrane bounded cell projection organization (GO:0120036)	0.229373	1	0	0	1.40907	2.07473	RB1;LGI1;GPM6A;GDNF;RASGRF1;MICALL2;RAC1
extracellular matrix disassembly (GO:0022617)	0.231329	1	0	0	1.52263	2.22899	MMP16;LAMA3;CAPN2;HTRA1;SPP1
fibroblast growth factor receptor signaling pathway (GO:0008543)	0.231329	1	0	0	1.52263	2.22899	SPRED1;FGF1;FGF2;FGFR3;FGFRL1
histone modification (GO:0016570)	0.231375	1	0	0	1.45426	2.12863	HDAC4;EYA1;TBL1XR1;ATXN7;UBE2U;MT3
cell junction assembly (GO:0034329)	0.236379	1	0	0	1.61037	2.32267	VASP;CDH2;CDH20;CDH26
regulation of pathway-restricted SMAD protein phosphorylation (GO:0060393)	0.236379	1	0	0	1.61037	2.32267	TGFB2;BMPER;ACVR2A;BMP6
positive regulation of proteolysis involved in cellular protein catabolic process (GO:1903052)	0.236443	1	0	0	2.15936	3.1139	KCNE2;CLU
lipid translocation (GO:0034204)	0.236443	1	0	0	2.15936	3.1139	ATP8A1;ABCA4
regulation of DNA biosynthetic process (GO:2000278)	0.236443	1	0	0	2.15936	3.1139	PDGFRB;DACH1
negative regulation of cell cycle G1/S phase transition (GO:1902807)	0.236443	1	0	0	2.15936	3.1139	RB1;GPNMB
cytosolic calcium ion transport (GO:0060401)	0.236443	1	0	0	2.15936	3.1139	MCUR1;SLC8A1
positive regulation of erythrocyte differentiation (GO:0045648)	0.236443	1	0	0	2.15936	3.1139	FOXO3;ACVR2A
phosphatidylglycerol metabolic process (GO:0046471)	0.236443	1	0	0	2.15936	3.1139	PLA2G4A;CDS2
regulation of cytokine production involved in inflammatory response (GO:1900015)	0.236443	1	0	0	2.15936	3.1139	APOD;IL17D
regulation of membrane protein ectodomain proteolysis (GO:0051043)	0.236443	1	0	0	2.15936	3.1139	TIMP3;ADRA2A
urogenital system development (GO:0001655)	0.236443	1	0	0	2.15936	3.1139	PTCH1;EPHB3
inner ear morphogenesis (GO:0042472)	0.236443	1	0	0	2.15936	3.1139	NEUROG1;POU3F4
negative regulation of TOR signaling (GO:0032007)	0.236606	1	0	0	1.78147	2.56774	PREX2;PREX1;TBC1D7
positive regulation of mitotic nuclear division (GO:0045840)	0.236606	1	0	0	1.78147	2.56774	PDGFRB;EDN1;CD28
positive regulation of Ras protein signal transduction (GO:0046579)	0.236606	1	0	0	1.78147	2.56774	RASGRF1;RAC1;ABRA
positive regulation of mitotic cell cycle phase transition (GO:1901992)	0.236606	1	0	0	1.78147	2.56774	RB1;PLCB1;DTL
androgen receptor signaling pathway (GO:0030521)	0.236606	1	0	0	1.78147	2.56774	RB1;FHL2;MED4
negative regulation of catabolic process (GO:0009895)	0.236606	1	0	0	1.78147	2.56774	HDAC4;ADGRB1;ADRA2A
peptidyl-tyrosine phosphorylation (GO:0018108)	0.239161	1	0	0	1.50335	2.15072	IL21;PDGFRB;SYK;IL15;FGFR3
regulation of endothelial cell proliferation (GO:0001936)	0.239161	1	0	0	1.50335	2.15072	PDCL3;NRARP;FGF2;SCG2;PGF
cell-cell junction assembly (GO:0007043)	0.239161	1	0	0	1.50335	2.15072	GJB2;CDH2;CDH20;MICALL2;CDH26
regulation of programmed cell death (GO:0043067)	0.240737	1	0	0	1.24083	1.767	ALK;TGFB2;STK39;CLU;BMP6;STK25;NOS1AP;GAS1;HS1BP3;TNIK;SGK1;PAK3;RELT;MAP4K4
transmembrane transport (GO:0055085)	0.245109	1	0	0	1.19393	1.67873	SLC14A1;GABRB1;ATP8A1;TSC22D3;ABCB5;ABCA4;SEL1L;AQP4;ATP1A2;ATP2B2;GLRA4;ABCC12;AQP1;PSMD7;GLRB;FXYD3;UCP3;SGK1;ASIC2
regulation of intracellular signal transduction (GO:1902531)	0.24518	1	0	0	1.18202	1.66164	TGFB2;DYRK2;ARHGEF26;ITSN1;AKAP7;ARAP3;FGF1;ARHGAP26;PRKAG3;ABRA;BMP6;ARHGAP22;PREX1;ABR;SPRED1;RIT2;DLC1;ARHGEF4;RAC1;PAK3;NGEF
regulation of lipid metabolic process (GO:0019216)	0.245307	1	0	0	1.42518	2.00273	RB1;DISP3;TBL1XR1;FHL2;RGL1;CTGF
cell chemotaxis (GO:0060326)	0.245573	1	0	0	1.58353	2.22353	PDGFRB;DOCK4;PRKCQ;CXCL14
regulation of stress fiber assembly (GO:0051492)	0.245573	1	0	0	1.58353	2.22353	DLC1;RAC1;CLASP1;CTGF
response to reactive oxygen species (GO:0000302)	0.245573	1	0	0	1.58353	2.22353	ERCC6L2;STK25;DLC1;APOD
negative regulation of MAPK cascade (GO:0043409)	0.247064	1	0	0	1.48456	2.07558	SPRED1;CAMK2N1;WNK2;TIMP3;DUSP26
odontogenesis (GO:0042476)	0.247967	1	0	0	1.73802	2.4236	TGFB2;MSX1;AQP1
regulation of stress-activated MAPK cascade (GO:0032872)	0.247967	1	0	0	1.73802	2.4236	TGFB2;STK25;MAP4K4
calcium-dependent cell-cell adhesion via plasma membrane cell adhesion molecules (GO:0016339)	0.247967	1	0	0	1.73802	2.4236	CDH2;CDH20;CDH26
Golgi organization (GO:0007030)	0.24831	1	0	0	1.37414	1.91428	DYNC2H1;LMAN1;GOLPH3;STK25;PLEKHM2;CLASP1;SYNE1
positive regulation of transcription from RNA polymerase II promoter (GO:0045944)	0.249013	1	0	0	1.12042	1.55767	HDAC4;THRB;PLXND1;EPAS1;CEBPG;PIK3R1;HIF3A;FOXO3;FGF1;FGF2;GLI3;ABRA;NPAS3;HEY1;MYO6;DHX36;SMAD2;FOXD3;CDKN2B;EDN1;TGFB2;EGR4;LIF;CDC5L;SMAD9;PAX6;SMARCA2;MEIS2;BMP6;ACVR2A;APLN;NR5A2;MYCN;GDNF;TBL1XR1;IRF2;PGR;MAML3;CRLF3;NEUROG1
regulation of protein kinase B signaling (GO:0051896)	0.249338	1	0	0	1.31151	1.82162	PDGFRB;SFRP5;CD28;GAB1;PDGFA;PIK3R1;FGF1;FGF2;FGFR3
glycolytic process (GO:0006096)	0.252253	1	0	0	2.06548	2.84483	BPGM;HK1
zinc II ion transmembrane transport (GO:0071577)	0.252253	1	0	0	2.06548	2.84483	SLC30A4;SLC39A10
membrane assembly (GO:0071709)	0.252253	1	0	0	2.06548	2.84483	PTPRD;IL1RAPL1
phospholipid dephosphorylation (GO:0046839)	0.252253	1	0	0	2.06548	2.84483	EPHX2;PLPP3
negative regulation of signal transduction in absence of ligand (GO:1901099)	0.252253	1	0	0	2.06548	2.84483	EYA1;GDNF
negative regulation of extrinsic apoptotic signaling pathway in absence of ligand (GO:2001240)	0.252253	1	0	0	2.06548	2.84483	EYA1;GDNF
regulation of monooxygenase activity (GO:0032768)	0.252253	1	0	0	2.06548	2.84483	GDNF;NOS1AP
positive regulation of ion transmembrane transporter activity (GO:0032414)	0.252253	1	0	0	2.06548	2.84483	WNK2;STK39
positive regulation of monooxygenase activity (GO:0032770)	0.252253	1	0	0	2.06548	2.84483	GDNF;NOS1AP
regulation of cell size (GO:0008361)	0.252253	1	0	0	2.06548	2.84483	EDN1;RAC1
NAD metabolic process (GO:0019674)	0.252253	1	0	0	2.06548	2.84483	NADK2;KYNU
metal ion transport (GO:0030001)	0.252362	1	0	0	1.41107	1.94288	KCNMA1;KCNN2;ATP1A2;SGK1;SLC4A4;AQP1
glycerophospholipid biosynthetic process (GO:0046474)	0.254839	1	0	0	1.30352	1.78207	AGPAT5;GPAM;PLA2G4A;PIK3R1;DDHD1;FGF2;PLD2;CDS2;ETNPPL
potassium ion transport (GO:0006813)	0.254844	1	0	0	1.55757	2.12936	KCNMA1;ATP1A2;KCNN2;AQP1
regulation of tyrosine phosphorylation of STAT protein (GO:0042509)	0.254844	1	0	0	1.55757	2.12936	IL21;IL23R;LIF;FGFR3
positive regulation of T cell proliferation (GO:0042102)	0.254844	1	0	0	1.55757	2.12936	IL21;SYK;IL23R;CD28
BMP signaling pathway (GO:0030509)	0.255033	1	0	0	1.46623	2.0034	ZCCHC12;TGFB2;SMAD9;ACVR2A;BMP6
negative regulation of cell death (GO:0060548)	0.255033	1	0	0	1.46623	2.0034	GPNMB;CLU;FGF2;MT3;CTGF
angiotensin-activated signaling pathway (GO:0038166)	0.260018	1	0	0	3.39328	4.57077	AHCYL1
skeletal muscle myosin thick filament assembly (GO:0030241)	0.260018	1	0	0	3.39328	4.57077	MYOM2
cellular response to caffeine (GO:0071313)	0.260018	1	0	0	3.39328	4.57077	SLC8A1
ATP hydrolysis coupled proton transport (GO:0015991)	0.260018	1	0	0	3.39328	4.57077	ATP1A2
inner ear receptor stereocilium organization (GO:0060122)	0.260018	1	0	0	3.39328	4.57077	GRXCR1
cardiac muscle cell-cardiac muscle cell adhesion (GO:0086042)	0.260018	1	0	0	3.39328	4.57077	DSG2
modulation by symbiont of host cellular process (GO:0044068)	0.260018	1	0	0	3.39328	4.57077	KPNA1
smooth muscle cell migration (GO:0014909)	0.260018	1	0	0	3.39328	4.57077	PDGFRB
bleb assembly (GO:0032060)	0.260018	1	0	0	3.39328	4.57077	PMP22
tyrosine metabolic process (GO:0006570)	0.260018	1	0	0	3.39328	4.57077	IYD
ATP hydrolysis coupled cation transmembrane transport (GO:0099132)	0.260018	1	0	0	3.39328	4.57077	ATP1A2
positive regulation of lipid transport (GO:0032370)	0.260018	1	0	0	3.39328	4.57077	SPP1
response to misfolded protein (GO:0051788)	0.260018	1	0	0	3.39328	4.57077	CLU
regulation of monocyte chemotactic protein-1 production (GO:0071637)	0.260018	1	0	0	3.39328	4.57077	APOD
positive regulation of metaphase/anaphase transition of cell cycle (GO:1902101)	0.260018	1	0	0	3.39328	4.57077	RB1
postsynaptic density assembly (GO:0097107)	0.260018	1	0	0	3.39328	4.57077	SHANK2
fatty acid elongation, unsaturated fatty acid (GO:0019368)	0.260018	1	0	0	3.39328	4.57077	ELOVL2
positive regulation of histone H3-K9 methylation (GO:0051574)	0.260018	1	0	0	3.39328	4.57077	JARID2
regulation of ER to Golgi vesicle-mediated transport (GO:0060628)	0.260018	1	0	0	3.39328	4.57077	GAS1
dorsal aorta development (GO:0035907)	0.260018	1	0	0	3.39328	4.57077	HEY1
bone cell development (GO:0098751)	0.260018	1	0	0	3.39328	4.57077	FOXP1
positive regulation of mast cell degranulation (GO:0043306)	0.260018	1	0	0	3.39328	4.57077	SYK
positive regulation of epithelial cell differentiation involved in kidney development (GO:2000698)	0.260018	1	0	0	3.39328	4.57077	LIF
positive regulation of extracellular matrix disassembly (GO:0090091)	0.260018	1	0	0	3.39328	4.57077	CLASP1
vesicle transport along actin filament (GO:0030050)	0.260018	1	0	0	3.39328	4.57077	FNBP1L
leukocyte aggregation (GO:0070486)	0.260018	1	0	0	3.39328	4.57077	SEMA4D
nucleic acid transport (GO:0050657)	0.260018	1	0	0	3.39328	4.57077	RBFOX1
cellular response to leptin stimulus (GO:0044320)	0.260018	1	0	0	3.39328	4.57077	MT3
L-alanine transport (GO:0015808)	0.260018	1	0	0	3.39328	4.57077	SLC38A3
negative regulation of dendrite morphogenesis (GO:0050774)	0.260018	1	0	0	3.39328	4.57077	NGEF
fatty acid elongation, saturated fatty acid (GO:0019367)	0.260018	1	0	0	3.39328	4.57077	ELOVL2
positive regulation of B cell differentiation (GO:0045579)	0.260018	1	0	0	3.39328	4.57077	SYK
regulation of response to biotic stimulus (GO:0002831)	0.260018	1	0	0	3.39328	4.57077	FOXP1
fatty acid elongation, polyunsaturated fatty acid (GO:0034626)	0.260018	1	0	0	3.39328	4.57077	ELOVL2
phosphorylated carbohydrate dephosphorylation (GO:0046838)	0.260018	1	0	0	3.39328	4.57077	INPP1
L-cysteine metabolic process (GO:0046439)	0.260018	1	0	0	3.39328	4.57077	AHCYL1
regulation of memory T cell differentiation (GO:0043380)	0.260018	1	0	0	3.39328	4.57077	IL23R
negative regulation of protein kinase activity by regulation of protein phosphorylation (GO:0044387)	0.260018	1	0	0	3.39328	4.57077	DUSP26
vascular endothelial growth factor signaling pathway (GO:0038084)	0.260018	1	0	0	3.39328	4.57077	GAB1
attachment of GPI anchor to protein (GO:0016255)	0.260018	1	0	0	3.39328	4.57077	PIGT
positive regulation of NK T cell activation (GO:0051135)	0.260018	1	0	0	3.39328	4.57077	IL23R
regulation of interleukin-23 production (GO:0032667)	0.260018	1	0	0	3.39328	4.57077	RAC1
inositol phosphate dephosphorylation (GO:0046855)	0.260018	1	0	0	3.39328	4.57077	INPP1
regulation of high voltage-gated calcium channel activity (GO:1901841)	0.260018	1	0	0	3.39328	4.57077	NOS1AP
regulation of vitamin D biosynthetic process (GO:0060556)	0.260018	1	0	0	3.39328	4.57077	SNAI1
positive regulation of mitotic sister chromatid separation (GO:1901970)	0.260018	1	0	0	3.39328	4.57077	RB1
negative regulation of membrane protein ectodomain proteolysis (GO:0051045)	0.260018	1	0	0	3.39328	4.57077	TIMP3
zinc II ion transmembrane import (GO:0071578)	0.260018	1	0	0	3.39328	4.57077	SLC39A10
peptidyl-lysine deacetylation (GO:0034983)	0.260018	1	0	0	3.39328	4.57077	HDAC4
regulation of alpha-beta T cell differentiation (GO:0046637)	0.260018	1	0	0	3.39328	4.57077	GLI3
negative regulation of alpha-beta T cell activation (GO:0046636)	0.260018	1	0	0	3.39328	4.57077	GLI3
regulation of glucocorticoid receptor signaling pathway (GO:2000322)	0.260018	1	0	0	3.39328	4.57077	CRY2
positive regulation of cell migration by vascular endothelial growth factor signaling pathway (GO:0038089)	0.260018	1	0	0	3.39328	4.57077	GAB1
regulation of norepinephrine secretion (GO:0014061)	0.260018	1	0	0	3.39328	4.57077	ADRA2A
cellular response to histamine (GO:0071420)	0.260018	1	0	0	3.39328	4.57077	GABRB1
pharyngeal arch artery morphogenesis (GO:0061626)	0.260018	1	0	0	3.39328	4.57077	TGFB2
dorsal aorta morphogenesis (GO:0035912)	0.260018	1	0	0	3.39328	4.57077	HEY1
regulation of NADP metabolic process (GO:1902031)	0.260018	1	0	0	3.39328	4.57077	BPGM
fatty acid elongation, monounsaturated fatty acid (GO:0034625)	0.260018	1	0	0	3.39328	4.57077	ELOVL2
proline metabolic process (GO:0006560)	0.260018	1	0	0	3.39328	4.57077	PRODH
regulation of activation of Janus kinase activity (GO:0010533)	0.260018	1	0	0	3.39328	4.57077	IL23R
response to caffeine (GO:0031000)	0.260018	1	0	0	3.39328	4.57077	SLC8A1
tooth mineralization (GO:0034505)	0.260018	1	0	0	3.39328	4.57077	FAM20A
cellular response to platelet-derived growth factor stimulus (GO:0036120)	0.260018	1	0	0	3.39328	4.57077	MTSS1L
regulation of cell projection organization (GO:0031344)	0.260018	1	0	0	3.39328	4.57077	SEMA4D
kidney epithelium development (GO:0072073)	0.260018	1	0	0	3.39328	4.57077	FGF1
sensory organ morphogenesis (GO:0090596)	0.260018	1	0	0	3.39328	4.57077	GLI3
regulation of Wnt signaling pathway, planar cell polarity pathway (GO:2000095)	0.260018	1	0	0	3.39328	4.57077	RSPO3
negative regulation of necrotic cell death (GO:0060547)	0.260018	1	0	0	3.39328	4.57077	MT3
cellular response to cholesterol (GO:0071397)	0.260018	1	0	0	3.39328	4.57077	PTCH1
marginal zone B cell differentiation (GO:0002315)	0.260018	1	0	0	3.39328	4.57077	DOCK11
positive regulation of CD4-positive, alpha-beta T cell activation (GO:2000516)	0.260018	1	0	0	3.39328	4.57077	PRKCQ
membrane invagination (GO:0010324)	0.260018	1	0	0	3.39328	4.57077	FNBP1L
hyperosmotic response (GO:0006972)	0.260018	1	0	0	3.39328	4.57077	AQP1
microglial cell activation (GO:0001774)	0.260018	1	0	0	3.39328	4.57077	CLU
negative regulation of cyclin-dependent protein serine/threonine kinase activity involved in G1/S transition of mitotic cell cycle (GO:0031658)	0.260018	1	0	0	3.39328	4.57077	CDKN2B
positive regulation of gastrulation (GO:2000543)	0.260018	1	0	0	3.39328	4.57077	TENM4
regulation of Cdc42 protein signal transduction (GO:0032489)	0.260018	1	0	0	3.39328	4.57077	RIT2
regulation of cell proliferation (GO:0042127)	0.261	1	0	0	1.12345	1.50906	HDAC4;IL21;BTG3;BTG1;PDGFA;PTN;FGF1;FGF2;GPNMB;CAMK2N1;PDGFC;RELT;PDGFRB;NTRK2;EGLN3;CDKN2B;EDN1;TGFB2;KDM4C;EGR4;SYK;IL15;LIF;LDOC1;LIFR;SMARCA2;PGF;ADRA2A;GDNF;SFRP5;WNK2;DLC1;ADGRB1;SGK1;FGFR3
ephrin receptor signaling pathway (GO:0048013)	0.263064	1	0	0	1.44835	1.93407	ITSN1;RAC1;PAK3;NGEF;EPHB3
regulation of actin filament-based process (GO:0032970)	0.264185	1	0	0	1.53245	2.03986	PDGFRB;DLC1;PDGFA;ABRA
platelet degranulation (GO:0002576)	0.267705	1	0	0	1.34089	1.76712	TGFB2;ITIH3;PDGFA;TIMP3;SCG3;CLU;ORM2
positive regulation of microtubule polymerization (GO:0031116)	0.268086	1	0	0	1.97941	2.60579	RAC1;CLASP1
negative regulation of G1/S transition of mitotic cell cycle (GO:2000134)	0.268086	1	0	0	1.97941	2.60579	RB1;GPNMB
ATP generation from ADP (GO:0006757)	0.268086	1	0	0	1.97941	2.60579	BPGM;HK1
negative regulation of cyclin-dependent protein serine/threonine kinase activity (GO:0045736)	0.268086	1	0	0	1.97941	2.60579	CDKN2B;LATS2
regulation of epidermal growth factor-activated receptor activity (GO:0007176)	0.268086	1	0	0	1.97941	2.60579	ZFYVE28;ADRA2A
positive regulation of microtubule polymerization or depolymerization (GO:0031112)	0.268086	1	0	0	1.97941	2.60579	RAC1;CLASP1
axoneme assembly (GO:0035082)	0.268086	1	0	0	1.97941	2.60579	SPAG16;PIH1D3
regulation of AMPA receptor activity (GO:2000311)	0.268086	1	0	0	1.97941	2.60579	CNIH3;SHANK2
positive regulation of dephosphorylation (GO:0035306)	0.268086	1	0	0	1.97941	2.60579	DLC1;PPP2R5A
limb development (GO:0060173)	0.268086	1	0	0	1.97941	2.60579	PTCH1;GLI3
protein alpha-1,2-demannosylation (GO:0036508)	0.268086	1	0	0	1.97941	2.60579	EDEM3;SEL1L
negative regulation of T cell proliferation (GO:0042130)	0.268086	1	0	0	1.97941	2.60579	SDC4;GPNMB
cGMP biosynthetic process (GO:0006182)	0.268086	1	0	0	1.97941	2.60579	ADCY2;AQP1
cytoplasmic pattern recognition receptor signaling pathway (GO:0002753)	0.268086	1	0	0	1.97941	2.60579	IRAK2;MAP3K7
positive regulation of interferon-gamma production (GO:0032729)	0.270918	1	0	0	1.65718	2.16418	IL21;IL23R;CEBPG
cardiac ventricle morphogenesis (GO:0003208)	0.270918	1	0	0	1.65718	2.16418	TGFB2;HEY1;CPE
negative regulation of protein metabolic process (GO:0051248)	0.270918	1	0	0	1.65718	2.16418	EDN1;ADGRB1;CLU
response to hydrogen peroxide (GO:0042542)	0.270918	1	0	0	1.65718	2.16418	STK25;DLC1;AQP1
branching morphogenesis of an epithelial tube (GO:0048754)	0.270918	1	0	0	1.65718	2.16418	GDNF;NRARP;FGF2
digestive tract development (GO:0048565)	0.270918	1	0	0	1.65718	2.16418	TGFB2;GLI3;EPHB3
protein maturation (GO:0051604)	0.271153	1	0	0	1.4309	1.86743	MMP16;PTCH1;TSPAN5;CPE;PCSK6
oligosaccharide metabolic process (GO:0009311)	0.273588	1	0	0	1.50813	1.95473	GALNT11;FUT8;ST6GAL2;B3GALT2
negative regulation of dephosphorylation (GO:0035305)	0.273588	1	0	0	1.50813	1.95473	GRXCR1;FARP1;SPRED1;MARF1
positive regulation of supramolecular fiber organization (GO:1902905)	0.279293	1	0	0	1.41387	1.80338	VASP;EDN1;RAC1;CLU;CLASP1
ribosomal small subunit biogenesis (GO:0042274)	0.282481	1	0	0	1.61952	2.04731	EMG1;LSM6;RPS27
adherens junction organization (GO:0034332)	0.282481	1	0	0	1.61952	2.04731	CDH2;CDH20;CDH26
inorganic anion transmembrane transport (GO:0098661)	0.283046	1	0	0	1.48456	1.87373	GABRB1;GLRB;SLC1A3;GLRA4
regulation of voltage-gated calcium channel activity (GO:1901385)	0.283913	1	0	0	1.90024	2.39256	CACNB4;NOS1AP
response to copper ion (GO:0046688)	0.283913	1	0	0	1.90024	2.39256	MT3;AQP1
protein import into nucleus, translocation (GO:0000060)	0.283913	1	0	0	1.90024	2.39256	MT3;ABRA
nucleotide-binding domain, leucine rich repeat containing receptor signaling pathway (GO:0035872)	0.283913	1	0	0	1.90024	2.39256	IRAK2;MAP3K7
regulation of protein ubiquitination involved in ubiquitin-dependent protein catabolic process (GO:2000058)	0.283913	1	0	0	1.90024	2.39256	PDCL3;CLU
cyclic nucleotide metabolic process (GO:0009187)	0.283913	1	0	0	1.90024	2.39256	ADCY2;PDE8B
potassium ion homeostasis (GO:0055075)	0.283913	1	0	0	1.90024	2.39256	KCNMA1;ATP1A2
neutral amino acid transport (GO:0015804)	0.283913	1	0	0	1.90024	2.39256	SLC7A10;SLC38A3
positive regulation of interleukin-12 production (GO:0032735)	0.283913	1	0	0	1.90024	2.39256	IL23R;PLCB1
in utero embryonic development (GO:0001701)	0.283913	1	0	0	1.90024	2.39256	FOXD3;FUT8
regulation of interleukin-10 production (GO:0032653)	0.283913	1	0	0	1.90024	2.39256	IL23R;CD28
positive regulation of leukocyte mediated cytotoxicity (GO:0001912)	0.283913	1	0	0	1.90024	2.39256	IL21;IL23R
regulation of glucose metabolic process (GO:0010906)	0.283913	1	0	0	1.90024	2.39256	PDK4;SIK3
cellular response to vascular endothelial growth factor stimulus (GO:0035924)	0.283913	1	0	0	1.90024	2.39256	GAB1;GAS1
regulation of viral release from host cell (GO:1902186)	0.283913	1	0	0	1.90024	2.39256	TRIM8;TRIM32
regulation of potassium ion transmembrane transporter activity (GO:1901016)	0.283913	1	0	0	1.90024	2.39256	KCNE2;STK39
peptide hormone secretion (GO:0030072)	0.283913	1	0	0	1.90024	2.39256	EDN1;CAMK2G
positive regulation of Rho protein signal transduction (GO:0035025)	0.283913	1	0	0	1.90024	2.39256	RAC1;ABRA
3'-phosphoadenosine 5'-phosphosulfate metabolic process (GO:0050427)	0.283913	1	0	0	1.90024	2.39256	SLC35B3;PAPSS2
negative regulation of locomotion (GO:0040013)	0.283913	1	0	0	1.90024	2.39256	TRIM8;TRIM32
regulation of vascular smooth muscle cell proliferation (GO:1904705)	0.283913	1	0	0	1.90024	2.39256	FGF2;APLN
regulation of canonical Wnt signaling pathway (GO:0060828)	0.286776	1	0	0	1.22668	1.53219	PSMD7;LATS2;DAAM2;TBL1XR1;SFRP5;WNK2;CTNND2;NRARP;TMEM64;DKK2;GLI3
regulation of peptidyl-tyrosine phosphorylation (GO:0050730)	0.287482	1	0	0	1.39723	1.74179	PDCL3;SEMA4D;IL23R;LIF;PDGFA
positive regulation of nucleic acid-templated transcription (GO:1903508)	0.289164	1	0	0	1.1356	1.40901	RB1;HDAC4;SMAD2;FHL2;PAX6;BCL10;MED4;FOXO3;FGF2;SMARCA2;MT3;GLI3;ABRA;NPAS3;NR5A2;MYCN;LHX2;TBL1XR1;SNAI1;SPP1;FAM170A;MAPRE3;PLCB1;CRLF3
regulation of vascular associated smooth muscle cell migration (GO:1904752)	0.291182	1	0	0	2.96912	3.66333	DOCK4
biomineral tissue development (GO:0031214)	0.291182	1	0	0	2.96912	3.66333	FAM20A
positive regulation of macrophage differentiation (GO:0045651)	0.291182	1	0	0	2.96912	3.66333	LIF
positive regulation of extracellular matrix assembly (GO:1901203)	0.291182	1	0	0	2.96912	3.66333	CLASP1
barbed-end actin filament capping (GO:0051016)	0.291182	1	0	0	2.96912	3.66333	EPS8
cell migration involved in heart development (GO:0060973)	0.291182	1	0	0	2.96912	3.66333	PDGFRB
regulation of synaptic transmission, dopaminergic (GO:0032225)	0.291182	1	0	0	2.96912	3.66333	GDNF
negative regulation of appetite (GO:0032099)	0.291182	1	0	0	2.96912	3.66333	CARTPT
regulation of fibroblast apoptotic process (GO:2000269)	0.291182	1	0	0	2.96912	3.66333	BTG1
positive regulation of mitochondrial calcium ion concentration (GO:0051561)	0.291182	1	0	0	2.96912	3.66333	MCUR1
negative regulation of glial cell differentiation (GO:0045686)	0.291182	1	0	0	2.96912	3.66333	DAAM2
regulation of dopamine uptake involved in synaptic transmission (GO:0051584)	0.291182	1	0	0	2.96912	3.66333	GDNF
myelin maintenance (GO:0043217)	0.291182	1	0	0	2.96912	3.66333	CLU
cellular response to forskolin (GO:1904322)	0.291182	1	0	0	2.96912	3.66333	ADCY2
cellular response to angiotensin (GO:1904385)	0.291182	1	0	0	2.96912	3.66333	AHCYL1
negative regulation of protein homooligomerization (GO:0032463)	0.291182	1	0	0	2.96912	3.66333	CLU
cellular response to interleukin-21 (GO:0098757)	0.291182	1	0	0	2.96912	3.66333	IL21
ventricular cardiac muscle cell membrane repolarization (GO:0099625)	0.291182	1	0	0	2.96912	3.66333	KCNE2
aorta development (GO:0035904)	0.291182	1	0	0	2.96912	3.66333	PDGFRB
negative regulation of anion transmembrane transport (GO:1903960)	0.291182	1	0	0	2.96912	3.66333	STK39
negative regulation of platelet aggregation (GO:0090331)	0.291182	1	0	0	2.96912	3.66333	SERPINE2
positive regulation of interleukin-8 biosynthetic process (GO:0045416)	0.291182	1	0	0	2.96912	3.66333	BCL10
microvillus organization (GO:0032528)	0.291182	1	0	0	2.96912	3.66333	TNIK
positive regulation of steroid biosynthetic process (GO:0010893)	0.291182	1	0	0	2.96912	3.66333	FGF1
cytoskeletal anchoring at nuclear membrane (GO:0090286)	0.291182	1	0	0	2.96912	3.66333	SYNE1
positive regulation of alpha-beta T cell differentiation (GO:0046638)	0.291182	1	0	0	2.96912	3.66333	GLI3
positive regulation of mitotic metaphase/anaphase transition (GO:0045842)	0.291182	1	0	0	2.96912	3.66333	RB1
negative regulation of potassium ion transmembrane transporter activity (GO:1901017)	0.291182	1	0	0	2.96912	3.66333	STK39
SMAD protein complex assembly (GO:0007183)	0.291182	1	0	0	2.96912	3.66333	SMAD2
interleukin-21-mediated signaling pathway (GO:0038114)	0.291182	1	0	0	2.96912	3.66333	IL21
coronary vasculature morphogenesis (GO:0060977)	0.291182	1	0	0	2.96912	3.66333	SPRED1
regulation of protein deacetylation (GO:0090311)	0.291182	1	0	0	2.96912	3.66333	SPRED1
cellular cation homeostasis (GO:0030003)	0.291182	1	0	0	2.96912	3.66333	MT3
desmosome organization (GO:0002934)	0.291182	1	0	0	2.96912	3.66333	DSG2
regulation of muscle organ development (GO:0048634)	0.291182	1	0	0	2.96912	3.66333	NEUROG1
microvillus assembly (GO:0030033)	0.291182	1	0	0	2.96912	3.66333	TNIK
establishment of Golgi localization (GO:0051683)	0.291182	1	0	0	2.96912	3.66333	STK25
arachidonic acid secretion (GO:0050482)	0.291182	1	0	0	2.96912	3.66333	PNPLA8
benzene-containing compound metabolic process (GO:0042537)	0.291182	1	0	0	2.96912	3.66333	KYNU
response to forskolin (GO:1904321)	0.291182	1	0	0	2.96912	3.66333	ADCY2
excitatory synapse assembly (GO:1904861)	0.291182	1	0	0	2.96912	3.66333	SHANK2
bundle of His cell to Purkinje myocyte communication (GO:0086069)	0.291182	1	0	0	2.96912	3.66333	DSG2
regulation of transcription from RNA polymerase II promoter in response to oxidative stress (GO:0043619)	0.291182	1	0	0	2.96912	3.66333	MT3
insulin metabolic process (GO:1901142)	0.291182	1	0	0	2.96912	3.66333	CPE
nodal signaling pathway (GO:0038092)	0.291182	1	0	0	2.96912	3.66333	SMAD2
negative regulation of voltage-gated potassium channel activity (GO:1903817)	0.291182	1	0	0	2.96912	3.66333	KCNE2
deadenylation-dependent decapping of nuclear-transcribed mRNA (GO:0000290)	0.291182	1	0	0	2.96912	3.66333	DCP2
positive regulation of metanephros development (GO:0072216)	0.291182	1	0	0	2.96912	3.66333	LIF
kynurenine metabolic process (GO:0070189)	0.291182	1	0	0	2.96912	3.66333	KYNU
kinetochore assembly (GO:0051382)	0.291182	1	0	0	2.96912	3.66333	CENPW
histone H4 deacetylation (GO:0070933)	0.291182	1	0	0	2.96912	3.66333	HDAC4
arachidonate transport (GO:1903963)	0.291182	1	0	0	2.96912	3.66333	PNPLA8
inositol phosphate catabolic process (GO:0071545)	0.291182	1	0	0	2.96912	3.66333	INPP1
positive regulation of monocyte differentiation (GO:0045657)	0.291182	1	0	0	2.96912	3.66333	DCSTAMP
regulation of nitrogen compound metabolic process (GO:0051171)	0.291182	1	0	0	2.96912	3.66333	NOS1AP
catecholamine catabolic process (GO:0042424)	0.291182	1	0	0	2.96912	3.66333	MAOB
cardiac muscle hypertrophy (GO:0003300)	0.291182	1	0	0	2.96912	3.66333	HDAC4
polyol transport (GO:0015791)	0.291182	1	0	0	2.96912	3.66333	AQP1
regulation of lipid transport (GO:0032368)	0.291182	1	0	0	2.96912	3.66333	DISP3
cellular response to purine-containing compound (GO:0071415)	0.291182	1	0	0	2.96912	3.66333	SLC8A1
cellular biogenic amine catabolic process (GO:0042402)	0.291182	1	0	0	2.96912	3.66333	SMOX
basement membrane organization (GO:0071711)	0.291182	1	0	0	2.96912	3.66333	NID2
ventricular trabecula myocardium morphogenesis (GO:0003222)	0.291182	1	0	0	2.96912	3.66333	TGFB2
leptin-mediated signaling pathway (GO:0033210)	0.291182	1	0	0	2.96912	3.66333	MT3
negative regulation of exocytosis (GO:0045920)	0.291182	1	0	0	2.96912	3.66333	IL1RAPL1
positive regulation of interleukin-2 biosynthetic process (GO:0045086)	0.291182	1	0	0	2.96912	3.66333	CD28
pyrimidine nucleobase metabolic process (GO:0006206)	0.291182	1	0	0	2.96912	3.66333	DPYD
regulation of sensory perception (GO:0051931)	0.291182	1	0	0	2.96912	3.66333	MGLL
monocyte activation (GO:0042117)	0.291182	1	0	0	2.96912	3.66333	FOXP1
actin filament network formation (GO:0051639)	0.291182	1	0	0	2.96912	3.66333	COBLL1
asymmetric protein localization (GO:0008105)	0.291182	1	0	0	2.96912	3.66333	SHROOM3
negative regulation of bone remodeling (GO:0046851)	0.291182	1	0	0	2.96912	3.66333	CARTPT
negative regulation of cilium assembly (GO:1902018)	0.291182	1	0	0	2.96912	3.66333	TBC1D7
positive regulation of production of miRNAs involved in gene silencing by miRNA (GO:1903800)	0.291182	1	0	0	2.96912	3.66333	MYCN
regulation of amyloid fibril formation (GO:1905906)	0.291182	1	0	0	2.96912	3.66333	CLU
acylglycerol acyl-chain remodeling (GO:0036155)	0.291182	1	0	0	2.96912	3.66333	MGLL
peptidyl-lysine acetylation (GO:0018394)	0.291182	1	0	0	2.96912	3.66333	ESCO1
regulation of dopamine receptor signaling pathway (GO:0060159)	0.291182	1	0	0	2.96912	3.66333	PALM
nose development (GO:0043584)	0.291182	1	0	0	2.96912	3.66333	GLI3
response to ammonium ion (GO:0060359)	0.291182	1	0	0	2.96912	3.66333	GLDC
positive regulation of non-canonical Wnt signaling pathway (GO:2000052)	0.291182	1	0	0	2.96912	3.66333	RSPO3
endochondral ossification (GO:0001958)	0.291182	1	0	0	2.96912	3.66333	FGFR3
response to vitamin D (GO:0033280)	0.291182	1	0	0	2.96912	3.66333	SPP1
polyol biosynthetic process (GO:0046173)	0.291182	1	0	0	2.96912	3.66333	FGF2
regulation of cardiac muscle cell action potential involved in regulation of contraction (GO:0098909)	0.291182	1	0	0	2.96912	3.66333	CAMK2D
positive regulation of protein modification by small protein conjugation or removal (GO:1903322)	0.292552	1	0	0	1.46172	1.79662	HDAC4;TBC1D7;FBXO4;BCL10
regulation of JAK-STAT cascade (GO:0046425)	0.292552	1	0	0	1.46172	1.79662	IL23R;LRRTM1;LRRC4C;CRLF3
negative regulation of blood vessel morphogenesis (GO:2000181)	0.292552	1	0	0	1.46172	1.79662	SPRED1;TGFB2;ADGRB1;AMOT
nicotinamide nucleotide metabolic process (GO:0046496)	0.294085	1	0	0	1.58353	1.93806	NADK2;BPGM;HK1
metal ion homeostasis (GO:0055065)	0.294085	1	0	0	1.58353	1.93806	FAM20A;MT3;SLC8A1
negative regulation of ossification (GO:0030279)	0.294085	1	0	0	1.58353	1.93806	SEMA4D;PTCH1;TMEM64
positive regulation of epithelial cell proliferation (GO:0050679)	0.295751	1	0	0	1.33194	1.62262	PDCL3;NRARP;FGF2;SCG2;PGF;BMP6
regulation of cell cycle (GO:0051726)	0.297005	1	0	0	1.21527	1.47534	RB1;TGFB2;CAMK2N1;STK25;STK39;TNIK;PAK3;DTL;TRIM32;THAP1;MAP4K4
sodium ion homeostasis (GO:0055078)	0.299707	1	0	0	1.82715	2.20163	ATP1A2;SLC8A1
cytoskeleton-dependent intracellular transport (GO:0030705)	0.299707	1	0	0	1.82715	2.20163	MYO10;KIF1A
regulation of transcription regulatory region DNA binding (GO:2000677)	0.299707	1	0	0	1.82715	2.20163	RB1;HEY1
regulation of pri-miRNA transcription from RNA polymerase II promoter (GO:1902893)	0.299707	1	0	0	1.82715	2.20163	TGFB2;APLN
positive regulation of wound healing (GO:0090303)	0.299707	1	0	0	1.82715	2.20163	PLPP3;ADRA2A
negative regulation of catalytic activity (GO:0043086)	0.299707	1	0	0	1.82715	2.20163	DLC1;MT3
regulation of cardiac muscle cell contraction (GO:0086004)	0.299707	1	0	0	1.82715	2.20163	CAMK2D;DSG2
regulation of muscle contraction (GO:0006937)	0.299707	1	0	0	1.82715	2.20163	MYBPH;ATP1A2
positive regulation of hydrolase activity (GO:0051345)	0.30014	1	0	0	1.24289	1.49582	DOCK11;ABR;TBC1D2;SEMA4D;RGS1;MTCL1;DOCK8;RASGRF1;TBC1D7
positive regulation of cell differentiation (GO:0045597)	0.30149	1	0	0	1.22438	1.46805	CRB2;SMAD2;TGFB2;CDH2;GDNF;SNAI1;TMEM64;BMP6;ACVR2A;CTGF
cellular response to BMP stimulus (GO:0071773)	0.303983	1	0	0	1.36511	1.62555	ZCCHC12;TGFB2;SMAD9;ACVR2A;BMP6
regulation of G1/S transition of mitotic cell cycle (GO:2000045)	0.305719	1	0	0	1.54911	1.83583	RB1;GPNMB;PLCB1
positive regulation of ion transport (GO:0043270)	0.305719	1	0	0	1.54911	1.83583	AHCYL1;GDNF;ADRA2A
regulation of DNA metabolic process (GO:0051052)	0.305719	1	0	0	1.54911	1.83583	ESCO1;UBE2V2;KPNA1
negative regulation of signal transduction (GO:0009968)	0.306099	1	0	0	1.17506	1.39109	PDGFRB;ALK;NTRK2;PTCH1;NRARP;GLI3;APLN;HEY1;SFRP5;DACT3;PRKCQ;APOD;FGFR3;EPHB3
protein localization to plasma membrane (GO:0072659)	0.307607	1	0	0	1.27901	1.50786	GOLPH3;PTCH1;P2RY1;TSPAN5;TNIK;ANK1;EFR3B
regulation of TOR signaling (GO:0032006)	0.311681	1	0	0	1.41809	1.65317	PREX2;PREX1;GOLPH3;TBC1D7
phosphatidylinositol phosphorylation (GO:0046854)	0.315441	1	0	0	1.75948	2.03006	PIK3R1;EFR3B
negative regulation of smooth muscle cell proliferation (GO:0048662)	0.315441	1	0	0	1.75948	2.03006	APOD;APLN
leukocyte cell-cell adhesion (GO:0007159)	0.315441	1	0	0	1.75948	2.03006	SYK;SEMA4D
negative regulation of small GTPase mediated signal transduction (GO:0051058)	0.315441	1	0	0	1.75948	2.03006	TGFB2;RASA2
regulation of extrinsic apoptotic signaling pathway in absence of ligand (GO:2001239)	0.315441	1	0	0	1.75948	2.03006	EYA1;GDNF
transition metal ion transport (GO:0000041)	0.315441	1	0	0	1.75948	2.03006	TRPC7;MT3
negative regulation of cell-matrix adhesion (GO:0001953)	0.315441	1	0	0	1.75948	2.03006	DLC1;APOD
phosphatidylserine metabolic process (GO:0006658)	0.315441	1	0	0	1.75948	2.03006	LPCAT3;PLA2G4A
positive regulation of substrate adhesion-dependent cell spreading (GO:1900026)	0.315441	1	0	0	1.75948	2.03006	RAC1;OLFM4
protein localization to chromosome (GO:0034502)	0.315441	1	0	0	1.75948	2.03006	RB1;BOD1
myofibril assembly (GO:0030239)	0.317369	1	0	0	1.51615	1.74006	PDGFRB;MYBPH;MYOM2
positive regulation of organelle assembly (GO:1902117)	0.317369	1	0	0	1.51615	1.74006	EDN1;SDC4;ASAP1
inositol phosphate metabolic process (GO:0043647)	0.317369	1	0	0	1.51615	1.74006	INPP1;PLCB1;FGF2
positive regulation of pathway-restricted SMAD protein phosphorylation (GO:0010862)	0.317369	1	0	0	1.51615	1.74006	TGFB2;ACVR2A;BMP6
peptidyl-threonine modification (GO:0018210)	0.320622	1	0	0	1.33444	1.51791	GALNT11;CAMK2D;PHKG1;STK39;CAMK2G
type B pancreatic cell differentiation (GO:0003309)	0.321035	1	0	0	2.63922	2.9987	BMP6
removal of superoxide radicals (GO:0019430)	0.321035	1	0	0	2.63922	2.9987	MT3
negative regulation of cytokine production involved in inflammatory response (GO:1900016)	0.321035	1	0	0	2.63922	2.9987	APOD
L-fucose metabolic process (GO:0042354)	0.321035	1	0	0	2.63922	2.9987	FUT8
manganese ion transport (GO:0006828)	0.321035	1	0	0	2.63922	2.9987	TRPC7
megakaryocyte differentiation (GO:0030219)	0.321035	1	0	0	2.63922	2.9987	CDKN2B
regulation of macrophage cytokine production (GO:0010935)	0.321035	1	0	0	2.63922	2.9987	TGFB2
positive regulation of protein sumoylation (GO:0033235)	0.321035	1	0	0	2.63922	2.9987	HDAC4
positive regulation of protein maturation (GO:1903319)	0.321035	1	0	0	2.63922	2.9987	TNP1
positive regulation of voltage-gated potassium channel activity (GO:1903818)	0.321035	1	0	0	2.63922	2.9987	NOS1AP
regulation of organ growth (GO:0046620)	0.321035	1	0	0	2.63922	2.9987	LATS2
lactation (GO:0007595)	0.321035	1	0	0	2.63922	2.9987	APLN
neuronal ion channel clustering (GO:0045161)	0.321035	1	0	0	2.63922	2.9987	NRCAM
actin crosslink formation (GO:0051764)	0.321035	1	0	0	2.63922	2.9987	EPS8
neuron maturation (GO:0042551)	0.321035	1	0	0	2.63922	2.9987	FARP2
cellular response to interleukin-4 (GO:0071353)	0.321035	1	0	0	2.63922	2.9987	DCSTAMP
anoikis (GO:0043276)	0.321035	1	0	0	2.63922	2.9987	MAP3K7
regulation of T-helper 1 type immune response (GO:0002825)	0.321035	1	0	0	2.63922	2.9987	IL23R
sterol catabolic process (GO:0016127)	0.321035	1	0	0	2.63922	2.9987	MT3
potassium ion export (GO:0071435)	0.321035	1	0	0	2.63922	2.9987	KCNE2
regulation of endothelial cell differentiation (GO:0045601)	0.321035	1	0	0	2.63922	2.9987	BTG1
mature B cell differentiation involved in immune response (GO:0002313)	0.321035	1	0	0	2.63922	2.9987	DOCK11
L-fucose catabolic process (GO:0042355)	0.321035	1	0	0	2.63922	2.9987	FUT8
indolalkylamine catabolic process (GO:0046218)	0.321035	1	0	0	2.63922	2.9987	KYNU
regulation of integrin activation (GO:0033623)	0.321035	1	0	0	2.63922	2.9987	FARP2
central nervous system neuron development (GO:0021954)	0.321035	1	0	0	2.63922	2.9987	NTRK2
regulation of endoplasmic reticulum unfolded protein response (GO:1900101)	0.321035	1	0	0	2.63922	2.9987	PIK3R1
response to muscle stretch (GO:0035994)	0.321035	1	0	0	2.63922	2.9987	SLC8A1
semaphorin-plexin signaling pathway involved in axon guidance (GO:1902287)	0.321035	1	0	0	2.63922	2.9987	PLXND1
regulation of sensory perception of pain (GO:0051930)	0.321035	1	0	0	2.63922	2.9987	MGLL
myelin assembly (GO:0032288)	0.321035	1	0	0	2.63922	2.9987	TENM4
nicotinamide nucleotide biosynthetic process (GO:0019359)	0.321035	1	0	0	2.63922	2.9987	KYNU
protein polyglutamylation (GO:0018095)	0.321035	1	0	0	2.63922	2.9987	TTLL7
heterochromatin organization (GO:0070828)	0.321035	1	0	0	2.63922	2.9987	SNAI1
mitochondrial calcium uptake (GO:0036444)	0.321035	1	0	0	2.63922	2.9987	MCUR1
positive regulation of astrocyte differentiation (GO:0048711)	0.321035	1	0	0	2.63922	2.9987	SERPINE2
sympathetic ganglion development (GO:0061549)	0.321035	1	0	0	2.63922	2.9987	SEMA3F
negative regulation of histone methylation (GO:0031061)	0.321035	1	0	0	2.63922	2.9987	JARID2
podosome assembly (GO:0071800)	0.321035	1	0	0	2.63922	2.9987	FARP2
regulation of Rac protein signal transduction (GO:0035020)	0.321035	1	0	0	2.63922	2.9987	RASGRF1
oogenesis (GO:0048477)	0.321035	1	0	0	2.63922	2.9987	MARF1
interleukin-23-mediated signaling pathway (GO:0038155)	0.321035	1	0	0	2.63922	2.9987	IL23R
atrioventricular valve development (GO:0003171)	0.321035	1	0	0	2.63922	2.9987	TGFB2
cellular response to superoxide (GO:0071451)	0.321035	1	0	0	2.63922	2.9987	MT3
positive regulation of myeloid leukocyte mediated immunity (GO:0002888)	0.321035	1	0	0	2.63922	2.9987	SYK
postsynaptic density organization (GO:0097106)	0.321035	1	0	0	2.63922	2.9987	SHANK2
response to interleukin-4 (GO:0070670)	0.321035	1	0	0	2.63922	2.9987	DCSTAMP
fucose catabolic process (GO:0019317)	0.321035	1	0	0	2.63922	2.9987	FUT8
regulation of leukocyte degranulation (GO:0043300)	0.321035	1	0	0	2.63922	2.9987	SYK
cholesterol catabolic process (GO:0006707)	0.321035	1	0	0	2.63922	2.9987	MT3
granulocyte activation (GO:0036230)	0.321035	1	0	0	2.63922	2.9987	PREX1
potassium ion import across plasma membrane (GO:1990573)	0.321035	1	0	0	2.63922	2.9987	ATP1A2
positive regulation of cytokine production involved in inflammatory response (GO:1900017)	0.321035	1	0	0	2.63922	2.9987	IL17D
B cell homeostasis (GO:0001782)	0.321035	1	0	0	2.63922	2.9987	DOCK11
regulation of cell communication by electrical coupling involved in cardiac conduction (GO:1901844)	0.321035	1	0	0	2.63922	2.9987	CAMK2D
negative regulation of amyloid-beta formation (GO:1902430)	0.321035	1	0	0	2.63922	2.9987	CLU
positive regulation of protein homooligomerization (GO:0032464)	0.321035	1	0	0	2.63922	2.9987	CLU
negative regulation of transcription by competitive promoter binding (GO:0010944)	0.321035	1	0	0	2.63922	2.9987	DACH1
negative regulation of potassium ion transmembrane transport (GO:1901380)	0.321035	1	0	0	2.63922	2.9987	STK39
serine family amino acid catabolic process (GO:0009071)	0.321035	1	0	0	2.63922	2.9987	GLDC
regulation of nephron tubule epithelial cell differentiation (GO:0072182)	0.321035	1	0	0	2.63922	2.9987	LIF
DNA topological change (GO:0006265)	0.321035	1	0	0	2.63922	2.9987	TOP2B
Golgi inheritance (GO:0048313)	0.321035	1	0	0	2.63922	2.9987	STK25
regulation of glycoprotein biosynthetic process (GO:0010559)	0.321035	1	0	0	2.63922	2.9987	MT3
regulation of actin filament polymerization (GO:0030833)	0.321289	1	0	0	1.39723	1.58644	EPS8;VASP;RAC1;PAK3
peptidyl-threonine phosphorylation (GO:0018107)	0.321289	1	0	0	1.39723	1.58644	CAMK2D;PHKG1;STK39;CAMK2G
negative regulation of mitotic cell cycle (GO:0045930)	0.329026	1	0	0	1.48456	1.65026	BTG3;BTG1;GAS1
amino acid transport (GO:0006865)	0.329026	1	0	0	1.48456	1.65026	SLC7A11;SLC7A10;SLC38A3
cellular response to mechanical stimulus (GO:0071260)	0.329026	1	0	0	1.48456	1.65026	BCL10;TMEM150C;AQP1
positive regulation of neurogenesis (GO:0050769)	0.330919	1	0	0	1.37698	1.52278	NRCAM;NEUROG1;TRIM32;ATOH1
negative regulation of angiogenesis (GO:0016525)	0.330919	1	0	0	1.37698	1.52278	SPRED1;TGFB2;ADGRB1;AMOT
negative regulation of intracellular steroid hormone receptor signaling pathway (GO:0033144)	0.331093	1	0	0	1.69664	1.87539	CRY2;FOXP1
positive regulation of sprouting angiogenesis (GO:1903672)	0.331093	1	0	0	1.69664	1.87539	FGF1;FGF2
cGMP metabolic process (GO:0046068)	0.331093	1	0	0	1.69664	1.87539	ADCY2;AQP1
regulation of defense response to virus by virus (GO:0050690)	0.331093	1	0	0	1.69664	1.87539	CD28;RAC1
ventricular septum development (GO:0003281)	0.331093	1	0	0	1.69664	1.87539	TGFB2;HEY1
nucleotide-binding oligomerization domain containing signaling pathway (GO:0070423)	0.331093	1	0	0	1.69664	1.87539	IRAK2;MAP3K7
calcium ion import (GO:0070509)	0.331093	1	0	0	1.69664	1.87539	MCUR1;SLC8A1
regulation of cell morphogenesis (GO:0022604)	0.331093	1	0	0	1.69664	1.87539	FMNL2;PDZD8
regulation of actin polymerization or depolymerization (GO:0008064)	0.331093	1	0	0	1.69664	1.87539	EPS8;PAK3
phosphatidylinositol metabolic process (GO:0046488)	0.332935	1	0	0	1.27248	1.39949	PDGFRB;PLA2G4A;PIK3R1;PLCB1;FGF2;EFR3B
chemical synaptic transmission (GO:0007268)	0.333547	1	0	0	1.15066	1.2634	GABBR2;GABRB1;DTNA;SLC1A2;SLC1A3;GLRA4;GRM3;RIT2;CACNB4;GLRB;PMP22;PRLHR;DLGAP1;ASIC2
Ras protein signal transduction (GO:0007265)	0.338806	1	0	0	1.17167	1.26813	RB1;EPS8;FARP2;RIT2;IFT27;RAC1;RAB28;PAK3;RALGDS;FGF2;ADRA2A
positive regulation of canonical Wnt signaling pathway (GO:0090263)	0.340445	1	0	0	1.26122	1.35897	PSMD7;TBL1XR1;DAAM2;WNK2;NRARP;DKK2
phospholipid metabolic process (GO:0006644)	0.340563	1	0	0	1.35731	1.46204	AGPAT5;GPAM;PLA2G4A;PLPP3
interferon-gamma-mediated signaling pathway (GO:0060333)	0.340563	1	0	0	1.35731	1.46204	TRIM8;CAMK2D;IRF2;CAMK2G
negative regulation of developmental process (GO:0051093)	0.340563	1	0	0	1.35731	1.46204	SFRP5;IL17D;FGFR3;HOPX
regulation of reactive oxygen species metabolic process (GO:2000377)	0.340679	1	0	0	1.45426	1.56597	PDGFRB;RAC1;MT3
regulation of striated muscle contraction (GO:0006942)	0.346642	1	0	0	1.63814	1.73554	MYBPH;ATP1A2
dicarboxylic acid transport (GO:0006835)	0.346642	1	0	0	1.63814	1.73554	SLC1A2;SLC1A3
superoxide metabolic process (GO:0006801)	0.346642	1	0	0	1.63814	1.73554	PREX1;MT3
positive regulation of myeloid cell differentiation (GO:0045639)	0.346642	1	0	0	1.63814	1.73554	FOXO3;ACVR2A
negative regulation of Notch signaling pathway (GO:0045746)	0.346642	1	0	0	1.63814	1.73554	HEY1;NRARP
negative regulation of lymphocyte proliferation (GO:0050672)	0.346642	1	0	0	1.63814	1.73554	SDC4;GPNMB
synaptic vesicle recycling (GO:0036465)	0.346642	1	0	0	1.63814	1.73554	ITSN1;PLD2
MyD88-dependent toll-like receptor signaling pathway (GO:0002755)	0.346642	1	0	0	1.63814	1.73554	IRAK2;MAP3K7
regulation of myoblast differentiation (GO:0045661)	0.346642	1	0	0	1.63814	1.73554	BTG1;PLCB1
positive regulation of epidermal growth factor-activated receptor activity (GO:0045741)	0.349632	1	0	0	2.3753	2.49614	ADRA2A
regulation of B cell apoptotic process (GO:0002902)	0.349632	1	0	0	2.3753	2.49614	FOXP1
ganglion development (GO:0061548)	0.349632	1	0	0	2.3753	2.49614	SEMA3F
thyroid gland development (GO:0030878)	0.349632	1	0	0	2.3753	2.49614	THRB
dorsal/ventral axis specification (GO:0009950)	0.349632	1	0	0	2.3753	2.49614	SMAD2
positive regulation of calcium ion import (GO:0090280)	0.349632	1	0	0	2.3753	2.49614	PDGFRB
cellular response to growth hormone stimulus (GO:0071378)	0.349632	1	0	0	2.3753	2.49614	PIK3R1
amino sugar metabolic process (GO:0006040)	0.349632	1	0	0	2.3753	2.49614	SLC35A3
regulation of myeloid leukocyte differentiation (GO:0002761)	0.349632	1	0	0	2.3753	2.49614	FOXP1
regulation of sequestering of zinc ion (GO:0061088)	0.349632	1	0	0	2.3753	2.49614	SLC30A4
neuron projection regeneration (GO:0031102)	0.349632	1	0	0	2.3753	2.49614	NREP
negative regulation of cytosolic calcium ion concentration (GO:0051481)	0.349632	1	0	0	2.3753	2.49614	SLC8A1
gas transport (GO:0015669)	0.349632	1	0	0	2.3753	2.49614	AQP1
regulation of actin filament length (GO:0030832)	0.349632	1	0	0	2.3753	2.49614	EPS8
energy coupled proton transmembrane transport, against electrochemical gradient (GO:0015988)	0.349632	1	0	0	2.3753	2.49614	ATP1A2
phosphatidylglycerol biosynthetic process (GO:0006655)	0.349632	1	0	0	2.3753	2.49614	CDS2
establishment of spindle localization (GO:0051293)	0.349632	1	0	0	2.3753	2.49614	CLASP1
positive regulation of alcohol biosynthetic process (GO:1902932)	0.349632	1	0	0	2.3753	2.49614	FGF1
positive regulation of amyloid-beta formation (GO:1902004)	0.349632	1	0	0	2.3753	2.49614	CLU
regulation of platelet-derived growth factor receptor signaling pathway (GO:0010640)	0.349632	1	0	0	2.3753	2.49614	APOD
skeletal muscle thin filament assembly (GO:0030240)	0.349632	1	0	0	2.3753	2.49614	MYOM2
contractile actin filament bundle assembly (GO:0030038)	0.349632	1	0	0	2.3753	2.49614	PHACTR1
glycine metabolic process (GO:0006544)	0.349632	1	0	0	2.3753	2.49614	GLDC
galactose metabolic process (GO:0006012)	0.349632	1	0	0	2.3753	2.49614	CHST1
I-kappaB phosphorylation (GO:0007252)	0.349632	1	0	0	2.3753	2.49614	MAP3K7
detection of light stimulus involved in sensory perception (GO:0050962)	0.349632	1	0	0	2.3753	2.49614	RPE65
regulation of respiratory burst (GO:0060263)	0.349632	1	0	0	2.3753	2.49614	RAC1
positive regulation of glucose import in response to insulin stimulus (GO:2001275)	0.349632	1	0	0	2.3753	2.49614	PIK3R1
regulation of amyloid-beta clearance (GO:1900221)	0.349632	1	0	0	2.3753	2.49614	CLU
cell-cell junction maintenance (GO:0045217)	0.349632	1	0	0	2.3753	2.49614	KIFC3
positive regulation of acrosome reaction (GO:2000344)	0.349632	1	0	0	2.3753	2.49614	PLCB1
regulation of transforming growth factor beta production (GO:0071634)	0.349632	1	0	0	2.3753	2.49614	TGFB2
astrocyte development (GO:0014002)	0.349632	1	0	0	2.3753	2.49614	MT3
positive regulation of cardiac muscle cell differentiation (GO:2000727)	0.349632	1	0	0	2.3753	2.49614	EDN1
tryptophan metabolic process (GO:0006568)	0.349632	1	0	0	2.3753	2.49614	KYNU
positive regulation of lipase activity (GO:0060193)	0.349632	1	0	0	2.3753	2.49614	FGFR3
positive regulation of fertilization (GO:1905516)	0.349632	1	0	0	2.3753	2.49614	PLCB1
regulation of pH (GO:0006885)	0.349632	1	0	0	2.3753	2.49614	PDK4
positive regulation of natural killer cell activation (GO:0032816)	0.349632	1	0	0	2.3753	2.49614	IL23R
primary miRNA processing (GO:0031053)	0.349632	1	0	0	2.3753	2.49614	SMAD2
negative regulation of cell activation (GO:0050866)	0.349632	1	0	0	2.3753	2.49614	PDGFA
myeloid dendritic cell differentiation (GO:0043011)	0.349632	1	0	0	2.3753	2.49614	DCSTAMP
actin filament capping (GO:0051693)	0.349632	1	0	0	2.3753	2.49614	EPS8
cardiovascular system development (GO:0072358)	0.349632	1	0	0	2.3753	2.49614	CRB2
intraciliary retrograde transport (GO:0035721)	0.349632	1	0	0	2.3753	2.49614	DYNC2H1
protein localization to mitochondrion (GO:0070585)	0.349632	1	0	0	2.3753	2.49614	HK1
regulation of podosome assembly (GO:0071801)	0.349632	1	0	0	2.3753	2.49614	ASAP1
actin filament-based transport (GO:0099515)	0.349632	1	0	0	2.3753	2.49614	FNBP1L
regulation of phospholipase activity (GO:0010517)	0.349632	1	0	0	2.3753	2.49614	FGFR3
detection of light stimulus involved in visual perception (GO:0050908)	0.349632	1	0	0	2.3753	2.49614	RPE65
stress fiber assembly (GO:0043149)	0.349632	1	0	0	2.3753	2.49614	PHACTR1
UV protection (GO:0009650)	0.349632	1	0	0	2.3753	2.49614	SCARA3
regulation of astrocyte differentiation (GO:0048710)	0.349632	1	0	0	2.3753	2.49614	SERPINE2
regulation of mRNA 3'-end processing (GO:0031440)	0.349632	1	0	0	2.3753	2.49614	AHCYL1
chaperone-mediated protein transport (GO:0072321)	0.349632	1	0	0	2.3753	2.49614	CLU
positive regulation of execution phase of apoptosis (GO:1900119)	0.349632	1	0	0	2.3753	2.49614	DLC1
dicarboxylic acid biosynthetic process (GO:0043650)	0.349632	1	0	0	2.3753	2.49614	KYNU
negative regulation of homotypic cell-cell adhesion (GO:0034111)	0.349632	1	0	0	2.3753	2.49614	SERPINE2
response to histamine (GO:0034776)	0.349632	1	0	0	2.3753	2.49614	GABRB1
tryptophan catabolic process (GO:0006569)	0.349632	1	0	0	2.3753	2.49614	KYNU
regulation of phospholipid metabolic process (GO:1903725)	0.349632	1	0	0	2.3753	2.49614	PIK3R1
regulation of plasminogen activation (GO:0010755)	0.349632	1	0	0	2.3753	2.49614	SERPINE2
histone H2B ubiquitination (GO:0033523)	0.349632	1	0	0	2.3753	2.49614	UBE2E1
regulation of T cell apoptotic process (GO:0070232)	0.349632	1	0	0	2.3753	2.49614	PRKCQ
smooth muscle cell differentiation (GO:0051145)	0.349632	1	0	0	2.3753	2.49614	HEY1
thyroid hormone generation (GO:0006590)	0.349632	1	0	0	2.3753	2.49614	IYD
wound healing (GO:0042060)	0.352316	1	0	0	1.42518	1.48678	TGFB2;PDGFA;FGF2
neurogenesis (GO:0022008)	0.352316	1	0	0	1.42518	1.48678	TGFB2;BTBD3;BTBD6
positive regulation of cellular biosynthetic process (GO:0031328)	0.354559	1	0	0	1.19512	1.23919	PDGFRB;EDN1;DYRK2;PDGFC;NOS1AP;CD28;PDGFA;CLU
response to metal ion (GO:0010038)	0.35987	1	0	0	1.31961	1.34866	AHCYL1;SLC30A4;KCNMA1;MT3
Rho protein signal transduction (GO:0007266)	0.35987	1	0	0	1.31961	1.34866	EPS8;RAC1;PAK3;ADRA2A
cellular response to drug (GO:0035690)	0.36207	1	0	0	1.58353	1.60874	KCNE2;MT3
negative regulation of secretion by cell (GO:1903531)	0.36207	1	0	0	1.58353	1.60874	IL1RAPL1;LIF
cyclic purine nucleotide metabolic process (GO:0052652)	0.36207	1	0	0	1.58353	1.60874	ADCY2;AQP1
negative regulation of DNA biosynthetic process (GO:2000279)	0.36207	1	0	0	1.58353	1.60874	DACH1;DCP2
regulation of cell adhesion mediated by integrin (GO:0033628)	0.36207	1	0	0	1.58353	1.60874	TGFB2;SYK
regulation of cation transmembrane transport (GO:1904062)	0.36207	1	0	0	1.58353	1.60874	KCNE2;KCNN2
positive regulation of phospholipase C activity (GO:0010863)	0.36207	1	0	0	1.58353	1.60874	PDGFRB;FGF2
aminoglycan metabolic process (GO:0006022)	0.36207	1	0	0	1.58353	1.60874	SDC4;XYLT1
phosphatidylinositol 3-kinase signaling (GO:0014065)	0.36207	1	0	0	1.58353	1.60874	EDN1;PIK3R1
artery morphogenesis (GO:0048844)	0.36207	1	0	0	1.58353	1.60874	PDGFRB;TGFB2
regulation of protein polymerization (GO:0032271)	0.36207	1	0	0	1.58353	1.60874	EPS8;PAK3
CENP-A containing nucleosome assembly (GO:0034080)	0.36207	1	0	0	1.58353	1.60874	CENPW;MIS18A
CENP-A containing chromatin organization (GO:0061641)	0.36207	1	0	0	1.58353	1.60874	CENPW;MIS18A
regulation of sodium ion transmembrane transport (GO:1902305)	0.36207	1	0	0	1.58353	1.60874	CAMK2D;FXYD3
cellular response to fibroblast growth factor stimulus (GO:0044344)	0.362588	1	0	0	1.26346	1.28176	SPRED1;FGF1;FGF2;FGFR3;FGFRL1
carboxylic acid transport (GO:0046942)	0.363928	1	0	0	1.39723	1.41232	SLC7A11;SLC7A10;SLC38A3
regulation of telomere maintenance via telomerase (GO:0032210)	0.363928	1	0	0	1.39723	1.41232	FBXO4;PRKCQ;DCP2
positive regulation of developmental growth (GO:0048639)	0.363928	1	0	0	1.39723	1.41232	SEMA4D;BDNF;PLCB1
cellular response to growth factor stimulus (GO:0071363)	0.369271	1	0	0	1.19619	1.19168	NTRK2;KIDINS220;SMAD9;GAS1;MTSS1L;BMP6;ACVR2A
positive regulation of inflammatory response (GO:0050729)	0.36952	1	0	0	1.30153	1.29574	IL21;IL15;IL17D;PLA2G7
protein localization to cell periphery (GO:1990778)	0.370631	1	0	0	1.2181	1.20902	PTCH1;P2RY1;TSPAN5;TNIK;ANK1;EFR3B
activation of MAPK activity (GO:0000187)	0.370631	1	0	0	1.2181	1.20902	ALK;IRAK2;STK39;FGF1;FGF2;MAP3K7
interleukin-1-mediated signaling pathway (GO:0070498)	0.371011	1	0	0	1.25016	1.23956	PSMD7;IRAK2;PELI2;PLCB1;MAP3K7
regulation of cytoskeleton organization (GO:0051493)	0.371011	1	0	0	1.25016	1.23956	PDGFRB;DLC1;CAPN2;PDGFA;CLASP1
triglyceride metabolic process (GO:0006641)	0.375506	1	0	0	1.37036	1.34224	GPAM;MOGAT1;SEL1L
positive regulation of Wnt signaling pathway (GO:0030177)	0.376194	1	0	0	1.18765	1.1611	PSMD7;TBL1XR1;DAAM2;WNK2;RSPO3;NRARP;DKK2
L-phenylalanine metabolic process (GO:0006558)	0.377026	1	0	0	2.15936	2.10633	ASRGL1
negative regulation of morphogenesis of an epithelium (GO:1905331)	0.377026	1	0	0	2.15936	2.10633	CLASP1
atrial septum morphogenesis (GO:0060413)	0.377026	1	0	0	2.15936	2.10633	TGFB2
L-phenylalanine catabolic process (GO:0006559)	0.377026	1	0	0	2.15936	2.10633	ASRGL1
regulation of histone H3-K9 methylation (GO:0051570)	0.377026	1	0	0	2.15936	2.10633	JARID2
regulation of myeloid leukocyte mediated immunity (GO:0002886)	0.377026	1	0	0	2.15936	2.10633	SYK
negative regulation of blood vessel diameter (GO:0097756)	0.377026	1	0	0	2.15936	2.10633	EDN1
regulation of histone deacetylation (GO:0031063)	0.377026	1	0	0	2.15936	2.10633	CAMK2D
negative regulation of protein localization to nucleus (GO:1900181)	0.377026	1	0	0	2.15936	2.10633	APOD
positive regulation by host of viral process (GO:0044794)	0.377026	1	0	0	2.15936	2.10633	YTHDC2
import across plasma membrane (GO:0098739)	0.377026	1	0	0	2.15936	2.10633	ATP1A2
regulation of leukocyte cell-cell adhesion (GO:1903037)	0.377026	1	0	0	2.15936	2.10633	PAG1
positive regulation of extracellular matrix organization (GO:1903055)	0.377026	1	0	0	2.15936	2.10633	CLASP1
interleukin-2-mediated signaling pathway (GO:0038110)	0.377026	1	0	0	2.15936	2.10633	SYK
negative regulation of protein ubiquitination involved in ubiquitin-dependent protein catabolic process (GO:2000059)	0.377026	1	0	0	2.15936	2.10633	PDCL3
positive regulation of leukocyte degranulation (GO:0043302)	0.377026	1	0	0	2.15936	2.10633	SYK
mesonephros development (GO:0001823)	0.377026	1	0	0	2.15936	2.10633	FGF1
T-helper cell differentiation (GO:0042093)	0.377026	1	0	0	2.15936	2.10633	FOXP1
pyrimidine nucleoside catabolic process (GO:0046135)	0.377026	1	0	0	2.15936	2.10633	DPYD
Golgi ribbon formation (GO:0090161)	0.377026	1	0	0	2.15936	2.10633	GOLPH3
T cell differentiation in thymus (GO:0033077)	0.377026	1	0	0	2.15936	2.10633	GLI3
positive regulation of receptor biosynthetic process (GO:0010870)	0.377026	1	0	0	2.15936	2.10633	EDN1
cellular response to sterol (GO:0036315)	0.377026	1	0	0	2.15936	2.10633	PTCH1
cell-substrate junction assembly (GO:0007044)	0.377026	1	0	0	2.15936	2.10633	LAMA3
low-density lipoprotein particle remodeling (GO:0034374)	0.377026	1	0	0	2.15936	2.10633	PLA2G7
positive regulation of tumor necrosis factor secretion (GO:1904469)	0.377026	1	0	0	2.15936	2.10633	ORM2
brain morphogenesis (GO:0048854)	0.377026	1	0	0	2.15936	2.10633	SHANK2
regulation of mitotic centrosome separation (GO:0046602)	0.377026	1	0	0	2.15936	2.10633	MAP9
regulation of ventricular cardiac muscle cell action potential (GO:0098911)	0.377026	1	0	0	2.15936	2.10633	DSG2
myeloid cell activation involved in immune response (GO:0002275)	0.377026	1	0	0	2.15936	2.10633	SYK
somite development (GO:0061053)	0.377026	1	0	0	2.15936	2.10633	PTCH1
attachment of mitotic spindle microtubules to kinetochore (GO:0051315)	0.377026	1	0	0	2.15936	2.10633	BOD1
purine nucleobase metabolic process (GO:0006144)	0.377026	1	0	0	2.15936	2.10633	DPYD
positive regulation of myoblast fusion (GO:1901741)	0.377026	1	0	0	2.15936	2.10633	ADGRB1
regulation of hemopoiesis (GO:1903706)	0.377026	1	0	0	2.15936	2.10633	IL17D
rRNA base methylation (GO:0070475)	0.377026	1	0	0	2.15936	2.10633	EMG1
negative regulation of amyloid precursor protein catabolic process (GO:1902992)	0.377026	1	0	0	2.15936	2.10633	CLU
T cell proliferation (GO:0042098)	0.377026	1	0	0	2.15936	2.10633	DOCK8
positive regulation of mesenchymal cell proliferation (GO:0002053)	0.377026	1	0	0	2.15936	2.10633	PDGFA
positive regulation of glycoprotein biosynthetic process (GO:0010560)	0.377026	1	0	0	2.15936	2.10633	PLCB1
cellular response to interleukin-2 (GO:0071352)	0.377026	1	0	0	2.15936	2.10633	SYK
response to sterol (GO:0036314)	0.377026	1	0	0	2.15936	2.10633	SMAD2
negative regulation of nucleocytoplasmic transport (GO:0046823)	0.377026	1	0	0	2.15936	2.10633	APOD
histone mRNA catabolic process (GO:0071044)	0.377026	1	0	0	2.15936	2.10633	DCP2
negative regulation of receptor binding (GO:1900121)	0.377026	1	0	0	2.15936	2.10633	PTPRF
methionine metabolic process (GO:0006555)	0.377026	1	0	0	2.15936	2.10633	AHCYL1
negative regulation of potassium ion transport (GO:0043267)	0.377026	1	0	0	2.15936	2.10633	STK39
negative regulation of T cell differentiation (GO:0045581)	0.377026	1	0	0	2.15936	2.10633	GLI3
modulation by host of viral genome replication (GO:0044827)	0.377026	1	0	0	2.15936	2.10633	YTHDC2
positive regulation of sodium ion transmembrane transporter activity (GO:2000651)	0.377026	1	0	0	2.15936	2.10633	WNK2
regulation of synaptic transmission, GABAergic (GO:0032228)	0.377026	1	0	0	2.15936	2.10633	SYN3
epithelial cell-cell adhesion (GO:0090136)	0.377026	1	0	0	2.15936	2.10633	KIFC3
icosanoid secretion (GO:0032309)	0.377026	1	0	0	2.15936	2.10633	PNPLA8
hemidesmosome assembly (GO:0031581)	0.377026	1	0	0	2.15936	2.10633	LAMA3
erythrose 4-phosphate/phosphoenolpyruvate family amino acid catabolic process (GO:1902222)	0.377026	1	0	0	2.15936	2.10633	ASRGL1
regulation of receptor biosynthetic process (GO:0010869)	0.377026	1	0	0	2.15936	2.10633	EDN1
urate metabolic process (GO:0046415)	0.377026	1	0	0	2.15936	2.10633	SLC2A9
alcohol catabolic process (GO:0046164)	0.377026	1	0	0	2.15936	2.10633	MT3
membrane repolarization during action potential (GO:0086011)	0.377026	1	0	0	2.15936	2.10633	KCNE2
hepatocyte growth factor receptor signaling pathway (GO:0048012)	0.377026	1	0	0	2.15936	2.10633	RAC1
positive regulation of ubiquitin-protein transferase activity (GO:0051443)	0.377358	1	0	0	1.53245	1.49347	DCUN1D4;ARRDC3
regulation of ubiquitin-protein transferase activity (GO:0051438)	0.377358	1	0	0	1.53245	1.49347	DCUN1D4;ARRDC3
skeletal system morphogenesis (GO:0048705)	0.377358	1	0	0	1.53245	1.49347	WDR60;FGFR3
zinc ion homeostasis (GO:0055069)	0.377358	1	0	0	1.53245	1.49347	SLC39A10;MT3
cellular zinc ion homeostasis (GO:0006882)	0.377358	1	0	0	1.53245	1.49347	SLC39A10;MT3
sarcomere organization (GO:0045214)	0.377358	1	0	0	1.53245	1.49347	MYBPH;MYOM2
positive regulation of neuron projection development (GO:0010976)	0.387855	1	0	0	1.22438	1.15964	NTRK2;RIT2;PLXND1;SLITRK1;KIDINS220
C-terminal protein lipidation (GO:0006501)	0.388787	1	0	0	1.26683	1.1968	NTM;LYPD6B;GP2;OPCML
regulation of actin cytoskeleton organization (GO:0032956)	0.388787	1	0	0	1.26683	1.1968	EPS8;PDGFRB;DLC1;PDGFA
positive regulation of macromolecule biosynthetic process (GO:0010557)	0.390055	1	0	0	1.17092	1.10238	PDGFRB;TGFB2;EDN1;DYRK2;PDGFC;CD28;PDGFA
negative regulation of calcium ion transmembrane transporter activity (GO:1901020)	0.392491	1	0	0	1.48456	1.38842	ATP1A2;ADRA2A
protein deacetylation (GO:0006476)	0.392491	1	0	0	1.48456	1.38842	HDAC4;TBL1XR1
response to zinc ion (GO:0010043)	0.392491	1	0	0	1.48456	1.38842	SLC30A4;MT3
regulation of glutamate receptor signaling pathway (GO:1900449)	0.392491	1	0	0	1.48456	1.38842	CNIH3;SHANK2
cellular response to glucagon stimulus (GO:0071377)	0.392491	1	0	0	1.48456	1.38842	ADCY2;GNG12
sister chromatid segregation (GO:0000819)	0.392491	1	0	0	1.48456	1.38842	RB1;TOP2B
chromatin remodeling at centromere (GO:0031055)	0.392491	1	0	0	1.48456	1.38842	CENPW;MIS18A
mitochondrial transmembrane transport (GO:1990542)	0.392491	1	0	0	1.48456	1.38842	MCUR1;UCP3
regulation of cell-cell adhesion (GO:0022407)	0.392491	1	0	0	1.48456	1.38842	SIRPA;EPHB3
positive regulation of telomere maintenance via telomerase (GO:0032212)	0.392491	1	0	0	1.48456	1.38842	FBXO4;PRKCQ
positive regulation of T cell differentiation (GO:0045582)	0.392491	1	0	0	1.48456	1.38842	IL23R;GLI3
regulation of erythrocyte differentiation (GO:0045646)	0.392491	1	0	0	1.48456	1.38842	FOXO3;ACVR2A
positive regulation of telomere maintenance (GO:0032206)	0.392491	1	0	0	1.48456	1.38842	DHX36;PRKCQ
vasculogenesis (GO:0001570)	0.392491	1	0	0	1.48456	1.38842	PDGFRB;SPRED1
cellular response to nutrient levels (GO:0031669)	0.398524	1	0	0	1.31961	1.21403	CDKN2B;PDK4;CARTPT
positive regulation of response to stimulus (GO:0048584)	0.398524	1	0	0	1.31961	1.21403	TGFB2;MYCN;CDKN2AIP
negative regulation of cell migration (GO:0030336)	0.400905	1	0	0	1.17783	1.07658	DACH1;DLC1;ARAP3;FGF2;CLASP1;PTPRG
regulation of double-strand break repair via nonhomologous end joining (GO:2001032)	0.403268	1	0	0	1.97941	1.79761	NUDT16L1
regulation of mesenchymal cell proliferation (GO:0010464)	0.403268	1	0	0	1.97941	1.79761	PDGFA
cardiac right ventricle morphogenesis (GO:0003215)	0.403268	1	0	0	1.97941	1.79761	TGFB2
regulation of vasculogenesis (GO:2001212)	0.403268	1	0	0	1.97941	1.79761	HEY1
regulation of myoblast fusion (GO:1901739)	0.403268	1	0	0	1.97941	1.79761	ADGRB1
regulation of nitric-oxide synthase biosynthetic process (GO:0051769)	0.403268	1	0	0	1.97941	1.79761	EDN1
signal transduction involved in G2 DNA damage checkpoint (GO:0072425)	0.403268	1	0	0	1.97941	1.79761	DTL
positive regulation of interleukin-1 production (GO:0032732)	0.403268	1	0	0	1.97941	1.79761	ORM2
negative regulation of protein oligomerization (GO:0032460)	0.403268	1	0	0	1.97941	1.79761	CLU
regulation of DNA-dependent DNA replication (GO:0090329)	0.403268	1	0	0	1.97941	1.79761	BMP6
ribose phosphate metabolic process (GO:0019693)	0.403268	1	0	0	1.97941	1.79761	PHACTR1
regulation of protein glycosylation (GO:0060049)	0.403268	1	0	0	1.97941	1.79761	MT3
fatty acid elongation (GO:0030497)	0.403268	1	0	0	1.97941	1.79761	ELOVL2
skeletal myofibril assembly (GO:0014866)	0.403268	1	0	0	1.97941	1.79761	MYOM2
retinol metabolic process (GO:0042572)	0.403268	1	0	0	1.97941	1.79761	DHRS3
pentose-phosphate shunt (GO:0006098)	0.403268	1	0	0	1.97941	1.79761	PHACTR1
cellular modified amino acid catabolic process (GO:0042219)	0.403268	1	0	0	1.97941	1.79761	PRODH
regulation of cytokine biosynthetic process (GO:0042035)	0.403268	1	0	0	1.97941	1.79761	IGF2BP3
UDP-N-acetylglucosamine metabolic process (GO:0006047)	0.403268	1	0	0	1.97941	1.79761	SLC35A3
protein insertion into membrane (GO:0051205)	0.403268	1	0	0	1.97941	1.79761	RTP1
Golgi localization (GO:0051645)	0.403268	1	0	0	1.97941	1.79761	STK25
endochondral bone morphogenesis (GO:0060350)	0.403268	1	0	0	1.97941	1.79761	FGFR3
regulation of actomyosin structure organization (GO:0110020)	0.403268	1	0	0	1.97941	1.79761	RAC1
positive regulation of T-helper 1 type immune response (GO:0002827)	0.403268	1	0	0	1.97941	1.79761	IL23R
regulation of histone methylation (GO:0031060)	0.403268	1	0	0	1.97941	1.79761	JARID2
nucleoside catabolic process (GO:0009164)	0.403268	1	0	0	1.97941	1.79761	DPYD
cell wall macromolecule catabolic process (GO:0016998)	0.403268	1	0	0	1.97941	1.79761	LYZL1
regulation of interleukin-2 biosynthetic process (GO:0045076)	0.403268	1	0	0	1.97941	1.79761	CD28
positive regulation of amyloid precursor protein catabolic process (GO:1902993)	0.403268	1	0	0	1.97941	1.79761	CLU
alternative mRNA splicing, via spliceosome (GO:0000380)	0.403268	1	0	0	1.97941	1.79761	CELF4
polyamine metabolic process (GO:0006595)	0.403268	1	0	0	1.97941	1.79761	SMOX
positive regulation of cardiocyte differentiation (GO:1905209)	0.403268	1	0	0	1.97941	1.79761	TGFB2
positive regulation of branching involved in ureteric bud morphogenesis (GO:0090190)	0.403268	1	0	0	1.97941	1.79761	GDNF
cellular glucan metabolic process (GO:0006073)	0.403268	1	0	0	1.97941	1.79761	PHKG1
positive regulation of ruffle assembly (GO:1900029)	0.403268	1	0	0	1.97941	1.79761	EPS8
regulation of interleukin-8 biosynthetic process (GO:0045414)	0.403268	1	0	0	1.97941	1.79761	BCL10
histone H3 deacetylation (GO:0070932)	0.403268	1	0	0	1.97941	1.79761	HDAC4
spliceosomal tri-snRNP complex assembly (GO:0000244)	0.403268	1	0	0	1.97941	1.79761	PRPF19
activation of cysteine-type endopeptidase activity (GO:0097202)	0.403268	1	0	0	1.97941	1.79761	TBC1D10A
kinetochore organization (GO:0051383)	0.403268	1	0	0	1.97941	1.79761	CENPW
negative regulation of histone modification (GO:0031057)	0.403268	1	0	0	1.97941	1.79761	JARID2
negative regulation of vascular smooth muscle cell proliferation (GO:1904706)	0.403268	1	0	0	1.97941	1.79761	APLN
positive regulation of DNA-dependent DNA replication (GO:2000105)	0.403268	1	0	0	1.97941	1.79761	BMP6
cardiac muscle fiber development (GO:0048739)	0.403268	1	0	0	1.97941	1.79761	MYOM2
positive regulation of endoplasmic reticulum unfolded protein response (GO:1900103)	0.403268	1	0	0	1.97941	1.79761	PIK3R1
negative regulation of ATP metabolic process (GO:1903579)	0.403268	1	0	0	1.97941	1.79761	HDAC4
protein hydroxylation (GO:0018126)	0.403268	1	0	0	1.97941	1.79761	EGLN3
negative regulation of DNA damage response, signal transduction by p53 class mediator (GO:0043518)	0.403268	1	0	0	1.97941	1.79761	SNAI1
cellular response to fatty acid (GO:0071398)	0.403268	1	0	0	1.97941	1.79761	PDK4
transcription from mitochondrial promoter (GO:0006390)	0.403268	1	0	0	1.97941	1.79761	FOXO3
plasma membrane tubulation (GO:0097320)	0.403268	1	0	0	1.97941	1.79761	FNBP1L
positive regulation of stem cell differentiation (GO:2000738)	0.403268	1	0	0	1.97941	1.79761	TGFB2
negative regulation of fibroblast growth factor receptor signaling pathway (GO:0040037)	0.403268	1	0	0	1.97941	1.79761	APLN
negative regulation of androgen receptor signaling pathway (GO:0060766)	0.403268	1	0	0	1.97941	1.79761	FOXP1
regulation of sister chromatid cohesion (GO:0007063)	0.403268	1	0	0	1.97941	1.79761	RB1
positive regulation of vascular endothelial growth factor receptor signaling pathway (GO:0030949)	0.403268	1	0	0	1.97941	1.79761	MT3
positive regulation of T cell cytokine production (GO:0002726)	0.403268	1	0	0	1.97941	1.79761	MAP3K7
microtubule anchoring (GO:0034453)	0.403268	1	0	0	1.97941	1.79761	CLASP1
positive regulation of SMAD protein import into nucleus (GO:0060391)	0.403268	1	0	0	1.97941	1.79761	BMP6
eye photoreceptor cell differentiation (GO:0001754)	0.403268	1	0	0	1.97941	1.79761	SDK2
transmembrane receptor protein serine/threonine kinase signaling pathway (GO:0007178)	0.403922	1	0	0	1.15466	1.04674	SMAD2;ZCCHC12;TGFB2;SMAD9;MAP3K7;BMP6;ACVR2A
axonemal dynein complex assembly (GO:0070286)	0.407455	1	0	0	1.43957	1.29249	CCDC114;PIH1D3
positive regulation of cell-cell adhesion (GO:0022409)	0.407455	1	0	0	1.43957	1.29249	SIRPA;PLPP3
negative regulation of neurogenesis (GO:0050768)	0.407455	1	0	0	1.43957	1.29249	DISP3;PAX6
exonucleolytic nuclear-transcribed mRNA catabolic process involved in deadenylation-dependent decay (GO:0043928)	0.407455	1	0	0	1.43957	1.29249	LSM6;DCP2
carboxylic acid metabolic process (GO:0019752)	0.407455	1	0	0	1.43957	1.29249	TBXAS1;PLA2G4A
positive regulation of locomotion (GO:0040017)	0.407455	1	0	0	1.43957	1.29249	PDGFRB;TRIM32
regulation of neurotransmitter receptor activity (GO:0099601)	0.407455	1	0	0	1.43957	1.29249	CNIH3;SHANK2
positive regulation of DNA biosynthetic process (GO:2000573)	0.409946	1	0	0	1.29562	1.15534	PDGFRB;FBXO4;PRKCQ
peptidyl-serine phosphorylation (GO:0018105)	0.410853	1	0	0	1.1467	1.02001	CAMK2D;LATS2;PHKG1;STK39;PRKCQ;SGK1;CAMK2G
regulation of transcription from RNA polymerase II promoter in response to hypoxia (GO:0061418)	0.417519	1	0	0	1.2181	1.06392	EGLN3;PSMD7;EPAS1;HIF3A
cilium organization (GO:0044782)	0.419321	1	0	0	1.11342	0.967693	DYNC2H1;SPAG16;GALNT11;WDR60;IFT27;SNX10;ASAP1;FNBP1L;FAM92A
granulocyte chemotaxis (GO:0071621)	0.421302	1	0	0	1.27248	1.09994	TGFB2;SYK;SCG2
chordate embryonic development (GO:0043009)	0.421302	1	0	0	1.27248	1.09994	FOXD3;FUT8;PTCH1
positive regulation of protein transport (GO:0051222)	0.421302	1	0	0	1.27248	1.09994	TGFB2;GOLPH3;BMP6
phosphatidylinositol-mediated signaling (GO:0048015)	0.421302	1	0	0	1.27248	1.09994	PDGFRB;EDN1;PIK3R1
negative regulation of cellular catabolic process (GO:0031330)	0.421302	1	0	0	1.27248	1.09994	DLC1;TIMP3;MT3
regulation of protein ubiquitination (GO:0031396)	0.421427	1	0	0	1.17589	1.0161	ADGRB1;TBC1D7;FBXO4;BCL10;SASH1
negative regulation of cellular metabolic process (GO:0031324)	0.422237	1	0	0	1.39723	1.20468	EDN1;MT3
positive regulation of exocytosis (GO:0045921)	0.422237	1	0	0	1.39723	1.20468	SDC4;CLASP1
regulation of wound healing (GO:0061041)	0.422237	1	0	0	1.39723	1.20468	FGF2;ADRA2A
positive regulation of telomere maintenance via telomere lengthening (GO:1904358)	0.422237	1	0	0	1.39723	1.20468	FBXO4;PRKCQ
positive regulation of DNA binding (GO:0043388)	0.422237	1	0	0	1.39723	1.20468	RB1;CEBPG
regulation of axon extension (GO:0030516)	0.422237	1	0	0	1.39723	1.20468	NRCAM;MT3
negative regulation of endothelial cell migration (GO:0010596)	0.422237	1	0	0	1.39723	1.20468	ADGRB1;FGF2
positive regulation of cell development (GO:0010720)	0.422237	1	0	0	1.39723	1.20468	EDN1;TRIM32
regulation of interleukin-1 beta secretion (GO:0050706)	0.422237	1	0	0	1.39723	1.20468	ORM2;FOXP1
response to glucagon (GO:0033762)	0.422237	1	0	0	1.39723	1.20468	ADCY2;GNG12
anterior/posterior pattern specification (GO:0009952)	0.422237	1	0	0	1.39723	1.20468	SMAD2;NEUROG1
dephosphorylation (GO:0016311)	0.423559	1	0	0	1.14934	0.987352	PTPRD;EPHX2;DAPP1;PPP2R5A;PLPP3;DUSP26
negative regulation of macromolecule metabolic process (GO:0010605)	0.423559	1	0	0	1.14934	0.987352	RB1;TGFB2;MYCN;CD28;PGR;APLN
peptidyl-serine modification (GO:0018209)	0.425224	1	0	0	1.11779	0.955864	GALNT11;CAMK2D;LATS2;PHKG1;STK39;PRKCQ;SGK1;CAMK2G
cation transport (GO:0006812)	0.427031	1	0	0	1.20268	1.02336	ASIC2;SLC38A3;TRPM3;AQP1
modulation by virus of host process (GO:0019054)	0.428405	1	0	0	1.82715	1.54885	KPNA1
response to iron ion (GO:0010039)	0.428405	1	0	0	1.82715	1.54885	BMP6
regulation of interleukin-1 beta production (GO:0032651)	0.428405	1	0	0	1.82715	1.54885	FOXP1
regulation of acyl-CoA biosynthetic process (GO:0050812)	0.428405	1	0	0	1.82715	1.54885	PDK4
sodium ion export from cell (GO:0036376)	0.428405	1	0	0	1.82715	1.54885	ATP1A2
regulation of plasma membrane bounded cell projection organization (GO:0120035)	0.428405	1	0	0	1.82715	1.54885	IL1RAPL1
positive regulation of sodium ion transport (GO:0010765)	0.428405	1	0	0	1.82715	1.54885	AHCYL1
regulation of lymphocyte activation (GO:0051249)	0.428405	1	0	0	1.82715	1.54885	PAG1
positive regulation of cardiac muscle cell proliferation (GO:0060045)	0.428405	1	0	0	1.82715	1.54885	FGF2
atrial cardiac muscle cell action potential (GO:0086014)	0.428405	1	0	0	1.82715	1.54885	KCNN2
intestinal absorption (GO:0050892)	0.428405	1	0	0	1.82715	1.54885	ADRA2A
regulation of superoxide anion generation (GO:0032928)	0.428405	1	0	0	1.82715	1.54885	SYK
glucosamine-containing compound metabolic process (GO:1901071)	0.428405	1	0	0	1.82715	1.54885	CHST7
renal absorption (GO:0070293)	0.428405	1	0	0	1.82715	1.54885	SGK1
steroid catabolic process (GO:0006706)	0.428405	1	0	0	1.82715	1.54885	SPP1
very long-chain fatty acid biosynthetic process (GO:0042761)	0.428405	1	0	0	1.82715	1.54885	ELOVL2
regulation of glucose import in response to insulin stimulus (GO:2001273)	0.428405	1	0	0	1.82715	1.54885	PIK3R1
negative regulation of epidermal growth factor-activated receptor activity (GO:0007175)	0.428405	1	0	0	1.82715	1.54885	ZFYVE28
regulation of biomineral tissue development (GO:0070167)	0.428405	1	0	0	1.82715	1.54885	BMP2K
positive regulation of glycogen biosynthetic process (GO:0045725)	0.428405	1	0	0	1.82715	1.54885	DYRK2
regulation of macromolecule biosynthetic process (GO:0010556)	0.428405	1	0	0	1.82715	1.54885	IGF2BP3
positive regulation of T cell mediated cytotoxicity (GO:0001916)	0.428405	1	0	0	1.82715	1.54885	IL23R
regulation of acetyl-CoA biosynthetic process from pyruvate (GO:0010510)	0.428405	1	0	0	1.82715	1.54885	PDK4
sodium ion export (GO:0071436)	0.428405	1	0	0	1.82715	1.54885	ATP1A2
atrial septum development (GO:0003283)	0.428405	1	0	0	1.82715	1.54885	TGFB2
regulation of production of miRNAs involved in gene silencing by miRNA (GO:1903798)	0.428405	1	0	0	1.82715	1.54885	MYCN
positive regulation of cholesterol efflux (GO:0010875)	0.428405	1	0	0	1.82715	1.54885	PTCH1
positive regulation of endothelial cell chemotaxis (GO:2001028)	0.428405	1	0	0	1.82715	1.54885	FGF2
regulation of macrophage differentiation (GO:0045649)	0.428405	1	0	0	1.82715	1.54885	LIF
pathway-restricted SMAD protein phosphorylation (GO:0060389)	0.428405	1	0	0	1.82715	1.54885	TGFB2
catecholamine biosynthetic process (GO:0042423)	0.428405	1	0	0	1.82715	1.54885	TGFB2
cardiocyte differentiation (GO:0035051)	0.428405	1	0	0	1.82715	1.54885	TGFB2
cardiolipin metabolic process (GO:0032048)	0.428405	1	0	0	1.82715	1.54885	PLA2G4A
synaptic vesicle localization (GO:0097479)	0.428405	1	0	0	1.82715	1.54885	SYNDIG1
toll-like receptor 9 signaling pathway (GO:0034162)	0.428405	1	0	0	1.82715	1.54885	IRAK2
regulation of execution phase of apoptosis (GO:1900117)	0.428405	1	0	0	1.82715	1.54885	DLC1
neuron fate commitment (GO:0048663)	0.428405	1	0	0	1.82715	1.54885	PAX6
sensory perception of taste (GO:0050909)	0.428405	1	0	0	1.82715	1.54885	ASIC2
positive regulation of muscle contraction (GO:0045933)	0.428405	1	0	0	1.82715	1.54885	ADRA1B
protein neddylation (GO:0045116)	0.428405	1	0	0	1.82715	1.54885	DCUN1D4
cellular response to low-density lipoprotein particle stimulus (GO:0071404)	0.428405	1	0	0	1.82715	1.54885	SYK
regulation of necrotic cell death (GO:0010939)	0.428405	1	0	0	1.82715	1.54885	MT3
motile cilium assembly (GO:0044458)	0.428405	1	0	0	1.82715	1.54885	SPATA6
cranial nerve development (GO:0021545)	0.428405	1	0	0	1.82715	1.54885	NEUROG1
positive regulation of lamellipodium assembly (GO:0010592)	0.428405	1	0	0	1.82715	1.54885	RAC1
nucleotide metabolic process (GO:0009117)	0.428405	1	0	0	1.82715	1.54885	PDE8B
regulation of T cell cytokine production (GO:0002724)	0.428405	1	0	0	1.82715	1.54885	MAP3K7
negative regulation of blood pressure (GO:0045776)	0.428405	1	0	0	1.82715	1.54885	APLN
positive regulation of alpha-beta T cell proliferation (GO:0046641)	0.428405	1	0	0	1.82715	1.54885	SYK
regulation of retinoic acid receptor signaling pathway (GO:0048385)	0.428405	1	0	0	1.82715	1.54885	DHRS3
regulation of fatty acid oxidation (GO:0046320)	0.428405	1	0	0	1.82715	1.54885	PDK4
energy coupled proton transport, down electrochemical gradient (GO:0015985)	0.428405	1	0	0	1.82715	1.54885	ATP5G3
negative regulation of chemokine production (GO:0032682)	0.428405	1	0	0	1.82715	1.54885	APOD
mitotic DNA integrity checkpoint (GO:0044774)	0.428405	1	0	0	1.82715	1.54885	TOP2B
protein dephosphorylation (GO:0006470)	0.431087	1	0	0	1.14014	0.959368	PTPRD;EYA1;DAPP1;PPP2R5A;DUSP26;PTPRF
negative regulation of multicellular organismal process (GO:0051241)	0.431087	1	0	0	1.14014	0.959368	GPNMB;SFRP5;PTCH1;IL17D;NEUROG1;PTPRG
regulated exocytosis (GO:0045055)	0.431607	1	0	0	1.12345	0.94397	TGFB2;ITIH3;PDGFA;TIMP3;SCG3;CLU;ORM2
ERBB signaling pathway (GO:0038127)	0.436503	1	0	0	1.18765	0.984512	EPS8;GAB1;PIK3R1;PAG1
positive regulation of RNA metabolic process (GO:0051254)	0.436827	1	0	0	1.35731	1.12415	MYCN;PIK3R1
regulation of cyclin-dependent protein kinase activity (GO:1904029)	0.436827	1	0	0	1.35731	1.12415	CDKN2B;CAMK2N1
positive regulation of NIK/NF-kappaB signaling (GO:1901224)	0.436827	1	0	0	1.35731	1.12415	MAP3K7;SASH1
nuclear-transcribed mRNA catabolic process, exonucleolytic (GO:0000291)	0.436827	1	0	0	1.35731	1.12415	LSM6;DCP2
regulation of microtubule polymerization (GO:0031113)	0.436827	1	0	0	1.35731	1.12415	RAC1;CLASP1
endothelial cell migration (GO:0043542)	0.436827	1	0	0	1.35731	1.12415	PLXND1;SCG2
negative regulation of epithelial cell migration (GO:0010633)	0.436827	1	0	0	1.35731	1.12415	ADGRB1;PTPRG
regulation of sodium ion transport (GO:0002028)	0.436827	1	0	0	1.35731	1.12415	NKAIN2;AHCYL1
regulation of ion transmembrane transport (GO:0034765)	0.436827	1	0	0	1.35731	1.12415	AHCYL1;KCNE2
carbohydrate catabolic process (GO:0016052)	0.436827	1	0	0	1.35731	1.12415	BPGM;HK1
flagellated sperm motility (GO:0030317)	0.436827	1	0	0	1.35731	1.12415	PIH1D3;TNP1
positive regulation of osteoblast differentiation (GO:0045669)	0.436827	1	0	0	1.35731	1.12415	ACVR2A;BMP6
protein kinase B signaling (GO:0043491)	0.436827	1	0	0	1.35731	1.12415	FOXO3;MT3
cilium assembly (GO:0060271)	0.438664	1	0	0	1.07218	0.883501	DYNC2H1;SPAG16;GALNT11;SNX10;ASAP1;FNBP1L;TMEM80;SPATA6;WDR60;TRIP11;IFT27;FAM92A;CLASP1
positive regulation of cytokine production (GO:0001819)	0.447957	1	0	0	1.07968	0.867046	IL21;IL15;IL23R;DHX36;CD28;PRKCQ;PLCB1;IL17D;MAP3K7;ADRA2A
histone exchange (GO:0043486)	0.451213	1	0	0	1.31961	1.05016	CENPW;MIS18A
muscle cell differentiation (GO:0042692)	0.451213	1	0	0	1.31961	1.05016	RB1;SYNE1
histone deacetylation (GO:0016575)	0.451213	1	0	0	1.31961	1.05016	HDAC4;TBL1XR1
centromere complex assembly (GO:0034508)	0.451213	1	0	0	1.31961	1.05016	CENPW;MIS18A
epithelial cell migration (GO:0010631)	0.451213	1	0	0	1.31961	1.05016	PLXND1;SCG2
Wnt signaling pathway, calcium modulating pathway (GO:0007223)	0.451213	1	0	0	1.31961	1.05016	PLCB1;MAP3K7
acylglycerol metabolic process (GO:0006639)	0.451213	1	0	0	1.31961	1.05016	SEL1L;MGLL
glutamate receptor signaling pathway (GO:0007215)	0.451213	1	0	0	1.31961	1.05016	GRM3;PLCB1
neuron cell-cell adhesion (GO:0007158)	0.452485	1	0	0	1.69664	1.34544	NRXN3
regulation of fibroblast migration (GO:0010762)	0.452485	1	0	0	1.69664	1.34544	FGF2
branching involved in blood vessel morphogenesis (GO:0001569)	0.452485	1	0	0	1.69664	1.34544	NRARP
positive regulation of neural precursor cell proliferation (GO:2000179)	0.452485	1	0	0	1.69664	1.34544	DISP3
regulation of Golgi organization (GO:1903358)	0.452485	1	0	0	1.69664	1.34544	PDE4DIP
negative regulation of receptor-mediated endocytosis (GO:0048261)	0.452485	1	0	0	1.69664	1.34544	RAC1
myeloid dendritic cell activation (GO:0001773)	0.452485	1	0	0	1.69664	1.34544	DCSTAMP
positive regulation of osteoclast differentiation (GO:0045672)	0.452485	1	0	0	1.69664	1.34544	IL23R
regulation of lipase activity (GO:0060191)	0.452485	1	0	0	1.69664	1.34544	PCSK6
regulation of activin receptor signaling pathway (GO:0032925)	0.452485	1	0	0	1.69664	1.34544	ACVR2A
establishment or maintenance of actin cytoskeleton polarity (GO:0030950)	0.452485	1	0	0	1.69664	1.34544	AQP1
regulation of extracellular matrix disassembly (GO:0010715)	0.452485	1	0	0	1.69664	1.34544	CLASP1
pyrimidine-containing compound catabolic process (GO:0072529)	0.452485	1	0	0	1.69664	1.34544	DPYD
thymus development (GO:0048538)	0.452485	1	0	0	1.69664	1.34544	EPHB3
N-acetylglucosamine metabolic process (GO:0006044)	0.452485	1	0	0	1.69664	1.34544	CHST7
negative regulation of secretion (GO:0051048)	0.452485	1	0	0	1.69664	1.34544	NEUROG1
cardiac left ventricle morphogenesis (GO:0003214)	0.452485	1	0	0	1.69664	1.34544	CPE
positive regulation of mitochondrial fission (GO:0090141)	0.452485	1	0	0	1.69664	1.34544	DDHD1
hydrogen peroxide catabolic process (GO:0042744)	0.452485	1	0	0	1.69664	1.34544	PRDX6
regulation of neural precursor cell proliferation (GO:2000177)	0.452485	1	0	0	1.69664	1.34544	DISP3
positive regulation of glycogen metabolic process (GO:0070875)	0.452485	1	0	0	1.69664	1.34544	DYRK2
cell migration involved in sprouting angiogenesis (GO:0002042)	0.452485	1	0	0	1.69664	1.34544	FGF2
neuromuscular process controlling balance (GO:0050885)	0.452485	1	0	0	1.69664	1.34544	NEUROG1
smooth muscle contraction (GO:0006939)	0.452485	1	0	0	1.69664	1.34544	SLC8A1
regulation of cyclin-dependent protein serine/threonine kinase activity involved in G1/S transition of mitotic cell cycle (GO:0031657)	0.452485	1	0	0	1.69664	1.34544	CDKN2B
monosaccharide transport (GO:0015749)	0.452485	1	0	0	1.69664	1.34544	SLC2A9
regulation of fatty acid metabolic process (GO:0019217)	0.452485	1	0	0	1.69664	1.34544	PDK4
cAMP biosynthetic process (GO:0006171)	0.452485	1	0	0	1.69664	1.34544	ADCY2
positive regulation of vascular smooth muscle cell proliferation (GO:1904707)	0.452485	1	0	0	1.69664	1.34544	FGF2
fatty acid transport (GO:0015908)	0.452485	1	0	0	1.69664	1.34544	SLCO3A1
purine nucleotide catabolic process (GO:0006195)	0.452485	1	0	0	1.69664	1.34544	NT5C2
positive regulation of heart rate (GO:0010460)	0.452485	1	0	0	1.69664	1.34544	EDN1
positive regulation of smooth muscle contraction (GO:0045987)	0.452485	1	0	0	1.69664	1.34544	ADRA1B
positive regulation of blood vessel diameter (GO:0097755)	0.452485	1	0	0	1.69664	1.34544	EPHX2
regulation of protein metabolic process (GO:0051246)	0.454892	1	0	0	1.20778	0.951362	BTBD3;IGF2BP3;BTBD6
positive regulation of cell cycle (GO:0045787)	0.455308	1	0	0	1.15868	0.911628	TGFB2;MAPRE3;MEIS2;TRIM32
C-terminal protein amino acid modification (GO:0018410)	0.455308	1	0	0	1.15868	0.911628	NTM;LYPD6B;GP2;OPCML
response to endoplasmic reticulum stress (GO:0034976)	0.462888	1	0	0	1.12042	0.863028	AIFM1;SEL1L;RASGRF1;PIK3R1;TXNDC5
protein monoubiquitination (GO:0006513)	0.465389	1	0	0	1.28394	0.982066	UBE2E1;DTL
spliceosomal snRNP assembly (GO:0000387)	0.465389	1	0	0	1.28394	0.982066	SNRPD1;PRPF19
regulation of dendrite development (GO:0050773)	0.465389	1	0	0	1.28394	0.982066	SEMA4D;TNIK
phospholipid biosynthetic process (GO:0008654)	0.465389	1	0	0	1.28394	0.982066	AGPAT5;GPAM
protein K63-linked ubiquitination (GO:0070534)	0.465389	1	0	0	1.28394	0.982066	UBE2V2;PRPF19
regulation of osteoclast differentiation (GO:0045670)	0.465389	1	0	0	1.28394	0.982066	IL23R;CARTPT
positive regulation of stress fiber assembly (GO:0051496)	0.465389	1	0	0	1.28394	0.982066	RAC1;CTGF
regulation of metal ion transport (GO:0010959)	0.465389	1	0	0	1.28394	0.982066	NKAIN2;CAMK2G
positive regulation of multi-organism process (GO:0043902)	0.465389	1	0	0	1.28394	0.982066	SASH1;BMP6
regulation of mRNA splicing, via spliceosome (GO:0048024)	0.465909	1	0	0	1.18765	0.907085	RBFOX1;CELF4;PRDX6
regulation of protein secretion (GO:0050708)	0.471081	1	0	0	1.10995	0.835489	TGFB2;MARCKS;GOLPH3;BMP6;ADRA2A
regulation of mitotic nuclear division (GO:0007088)	0.4739	1	0	0	1.13109	0.844656	PDGFRB;EDN1;CD28;MAP9
myeloid cell development (GO:0061515)	0.475551	1	0	0	1.58353	1.17701	FOXP1
regulation of mast cell degranulation (GO:0043304)	0.475551	1	0	0	1.58353	1.17701	SYK
regulation of branching involved in ureteric bud morphogenesis (GO:0090189)	0.475551	1	0	0	1.58353	1.17701	GDNF
apoptotic DNA fragmentation (GO:0006309)	0.475551	1	0	0	1.58353	1.17701	KPNA1
negative regulation of peptidyl-threonine phosphorylation (GO:0010801)	0.475551	1	0	0	1.58353	1.17701	SPRED1
selective autophagy (GO:0061912)	0.475551	1	0	0	1.58353	1.17701	RETREG1
maintenance of protein location in nucleus (GO:0051457)	0.475551	1	0	0	1.58353	1.17701	SYNE1
digestive tract morphogenesis (GO:0048546)	0.475551	1	0	0	1.58353	1.17701	EPHB3
phosphatidylethanolamine biosynthetic process (GO:0006646)	0.475551	1	0	0	1.58353	1.17701	ETNPPL
positive regulation of response to wounding (GO:1903036)	0.475551	1	0	0	1.58353	1.17701	ADRA2A
regulation of protein homooligomerization (GO:0032462)	0.475551	1	0	0	1.58353	1.17701	CLU
regulation of B cell differentiation (GO:0045577)	0.475551	1	0	0	1.58353	1.17701	SYK
autonomic nervous system development (GO:0048483)	0.475551	1	0	0	1.58353	1.17701	GDNF
positive regulation of vasoconstriction (GO:0045907)	0.475551	1	0	0	1.58353	1.17701	ADRA1B
positive regulation of mesonephros development (GO:0061213)	0.475551	1	0	0	1.58353	1.17701	GDNF
positive regulation of small GTPase mediated signal transduction (GO:0051057)	0.475551	1	0	0	1.58353	1.17701	RASGRF1
phototransduction, visible light (GO:0007603)	0.475551	1	0	0	1.58353	1.17701	ABCA4
G-protein coupled glutamate receptor signaling pathway (GO:0007216)	0.475551	1	0	0	1.58353	1.17701	GRM3
regulation of mitotic metaphase/anaphase transition (GO:0030071)	0.475551	1	0	0	1.58353	1.17701	RB1
positive regulation of potassium ion transmembrane transport (GO:1901381)	0.475551	1	0	0	1.58353	1.17701	NOS1AP
negative regulation of insulin secretion (GO:0046676)	0.475551	1	0	0	1.58353	1.17701	ADRA2A
positive regulation of cytokine production involved in immune response (GO:0002720)	0.475551	1	0	0	1.58353	1.17701	MAP3K7
ventricular cardiac muscle cell action potential (GO:0086005)	0.475551	1	0	0	1.58353	1.17701	KCNE2
anterograde synaptic vesicle transport (GO:0048490)	0.475551	1	0	0	1.58353	1.17701	AP3M1
regulation of tumor necrosis factor secretion (GO:1904467)	0.475551	1	0	0	1.58353	1.17701	ORM2
cardiac muscle cell differentiation (GO:0055007)	0.475551	1	0	0	1.58353	1.17701	SLC8A1
pyrimidine nucleoside metabolic process (GO:0006213)	0.475551	1	0	0	1.58353	1.17701	DPYD
regulation of cell-substrate junction assembly (GO:0090109)	0.475551	1	0	0	1.58353	1.17701	CLASP1
negative regulation of lipid catabolic process (GO:0050995)	0.475551	1	0	0	1.58353	1.17701	ADRA2A
negative regulation of release of cytochrome c from mitochondria (GO:0090201)	0.475551	1	0	0	1.58353	1.17701	CLU
positive regulation of phosphoprotein phosphatase activity (GO:0032516)	0.475551	1	0	0	1.58353	1.17701	PDGFRB
cellular biogenic amine biosynthetic process (GO:0042401)	0.475551	1	0	0	1.58353	1.17701	SMOX
vasculature development (GO:0001944)	0.475551	1	0	0	1.58353	1.17701	PDGFRB
positive regulation of membrane protein ectodomain proteolysis (GO:0051044)	0.475551	1	0	0	1.58353	1.17701	ADRA2A
regulation of macrophage chemotaxis (GO:0010758)	0.475551	1	0	0	1.58353	1.17701	MTUS1
negative regulation of signal transduction by p53 class mediator (GO:1901797)	0.475551	1	0	0	1.58353	1.17701	SNAI1
positive regulation of cellular response to insulin stimulus (GO:1900078)	0.475551	1	0	0	1.58353	1.17701	PIK3R1
body fluid secretion (GO:0007589)	0.475551	1	0	0	1.58353	1.17701	APLN
negative regulation of cytokine production involved in immune response (GO:0002719)	0.475551	1	0	0	1.58353	1.17701	TGFB2
filopodium assembly (GO:0046847)	0.475551	1	0	0	1.58353	1.17701	ARHGEF4
positive regulation of exosomal secretion (GO:1903543)	0.475551	1	0	0	1.58353	1.17701	SDC4
toll-like receptor 4 signaling pathway (GO:0034142)	0.475551	1	0	0	1.58353	1.17701	TRIL
regulation of T cell mediated cytotoxicity (GO:0001914)	0.475551	1	0	0	1.58353	1.17701	IL23R
regulation of fertilization (GO:0080154)	0.475551	1	0	0	1.58353	1.17701	PLCB1
synaptic vesicle transport along microtubule (GO:0099517)	0.475551	1	0	0	1.58353	1.17701	AP3M1
negative regulation of anoikis (GO:2000811)	0.475551	1	0	0	1.58353	1.17701	PDK4
regulation of cell junction assembly (GO:1901888)	0.475551	1	0	0	1.58353	1.17701	SNAI1
nucleobase-containing small molecule catabolic process (GO:0034656)	0.475551	1	0	0	1.58353	1.17701	ENTPD6
regulation of vesicle fusion (GO:0031338)	0.476826	1	0	0	1.16818	0.865158	TBC1D1;TBC1D2;TBC1D10A
regulation of DNA replication (GO:0006275)	0.476826	1	0	0	1.16818	0.865158	ESCO1;PDGFC;PDGFA
negative regulation of apoptotic process (GO:0043066)	0.479237	1	0	0	1.02848	0.756509	ALK;PDGFRB;NTRK2;TNFAIP8;SEMA4D;API5;BDNF;FHL2;PIK3R1;MT3;AQP1;POU3F4;GOLPH3;GDNF;PDK4;CD28;RETREG1;FGFR3;TXNDC5;EPHB3;MAP4K4
positive regulation of multicellular organismal process (GO:0051240)	0.479286	1	0	0	1.0583	0.778335	IL21;CRB2;SMAD2;TGFB2;IL15;SNAI1;PLCB1;ADRA2A;CLASP1
potassium ion import (GO:0010107)	0.479345	1	0	0	1.25016	0.919284	KCNE2;ATP1A2
T cell differentiation (GO:0030217)	0.479345	1	0	0	1.25016	0.919284	CD28;GLI3
regulation of cellular amide metabolic process (GO:0034248)	0.479345	1	0	0	1.25016	0.919284	BPGM;FOXO3
membrane depolarization during action potential (GO:0086010)	0.479345	1	0	0	1.25016	0.919284	ATP1A2;SLC8A1
DNA damage checkpoint (GO:0000077)	0.479345	1	0	0	1.25016	0.919284	CDC5L;PRPF19
regulation of ossification (GO:0030278)	0.479345	1	0	0	1.25016	0.919284	TGFB2;BMP2K
positive regulation of DNA repair (GO:0045739)	0.479345	1	0	0	1.25016	0.919284	EYA1;CEBPG
cellular response to hypoxia (GO:0071456)	0.483194	1	0	0	1.07968	0.785291	EGLN3;PSMD7;EPAS1;HIF3A;MT3;AQP1
regulation of Wnt signaling pathway (GO:0030111)	0.487345	1	0	0	1.08959	0.783177	DAAM2;CTNND2;SFRP5;DACT3;RSPO3
negative regulation of intrinsic apoptotic signaling pathway (GO:2001243)	0.487638	1	0	0	1.14934	0.825433	SNAI1;CLU;TRIM32
calcium ion transmembrane transport (GO:0070588)	0.492246	1	0	0	1.10479	0.783048	TRPC7;MCUR1;SLC8A1;TRPM3
toll-like receptor signaling pathway (GO:0002224)	0.492246	1	0	0	1.10479	0.783048	IRAK2;TRIL;BCL10;MAP3K7
signal transduction by p53 class mediator (GO:0072331)	0.493075	1	0	0	1.2181	0.861313	ZMAT4;MYO6
negative regulation of protein catabolic process (GO:0042177)	0.493075	1	0	0	1.2181	0.861313	ADGRB1;TIMP3
regulation of alternative mRNA splicing, via spliceosome (GO:0000381)	0.493075	1	0	0	1.2181	0.861313	RBFOX1;CELF4
clathrin-dependent endocytosis (GO:0072583)	0.493075	1	0	0	1.2181	0.861313	ITSN1;FNBP1L
ERBB2 signaling pathway (GO:0038128)	0.493075	1	0	0	1.2181	0.861313	GAB1;PIK3R1
purine ribonucleoside monophosphate metabolic process (GO:0009167)	0.493075	1	0	0	1.2181	0.861313	ATP1A2;NT5C2
positive regulation of reactive oxygen species metabolic process (GO:2000379)	0.493075	1	0	0	1.2181	0.861313	PDGFRB;ADGRB1
inositol lipid-mediated signaling (GO:0048017)	0.493075	1	0	0	1.2181	0.861313	PDGFRB;PIK3R1
regulation of plasma membrane bounded cell projection assembly (GO:0120032)	0.493075	1	0	0	1.2181	0.861313	MYO10;RAC1
DNA replication-independent nucleosome assembly (GO:0006336)	0.493075	1	0	0	1.2181	0.861313	CENPW;MIS18A
alpha-amino acid catabolic process (GO:1901606)	0.493075	1	0	0	1.2181	0.861313	KYNU;PRODH
protein localization to microtubule organizing center (GO:1905508)	0.497647	1	0	0	1.48456	1.03602	SNX10
neural tube development (GO:0021915)	0.497647	1	0	0	1.48456	1.03602	PTCH1
regulation of systemic arterial blood pressure by hormone (GO:0001990)	0.497647	1	0	0	1.48456	1.03602	EDN1
Notch receptor processing (GO:0007220)	0.497647	1	0	0	1.48456	1.03602	GALNT11
glucose transmembrane transport (GO:1904659)	0.497647	1	0	0	1.48456	1.03602	SLC2A9
protein transport along microtubule (GO:0098840)	0.497647	1	0	0	1.48456	1.03602	IFT27
regulation of membrane depolarization (GO:0003254)	0.497647	1	0	0	1.48456	1.03602	CAMK2D
sialylation (GO:0097503)	0.497647	1	0	0	1.48456	1.03602	ST6GAL2
regulation of dopamine secretion (GO:0014059)	0.497647	1	0	0	1.48456	1.03602	GDNF
glucose 6-phosphate metabolic process (GO:0051156)	0.497647	1	0	0	1.48456	1.03602	PHACTR1
leukocyte tethering or rolling (GO:0050901)	0.497647	1	0	0	1.48456	1.03602	GOLPH3
negative regulation of response to wounding (GO:1903035)	0.497647	1	0	0	1.48456	1.03602	FGF2
phosphatidylinositol acyl-chain remodeling (GO:0036149)	0.497647	1	0	0	1.48456	1.03602	PLA2G4A
hyaluronan catabolic process (GO:0030214)	0.497647	1	0	0	1.48456	1.03602	FGF2
activation of NF-kappaB-inducing kinase activity (GO:0007250)	0.497647	1	0	0	1.48456	1.03602	MAP3K7
regulation of exosomal secretion (GO:1903541)	0.497647	1	0	0	1.48456	1.03602	SDC4
neuromuscular process (GO:0050905)	0.497647	1	0	0	1.48456	1.03602	NEUROG1
protein deacylation (GO:0035601)	0.497647	1	0	0	1.48456	1.03602	HDAC4
negative regulation of steroid biosynthetic process (GO:0010894)	0.497647	1	0	0	1.48456	1.03602	SNAI1
leukocyte adhesion to vascular endothelial cell (GO:0061756)	0.497647	1	0	0	1.48456	1.03602	GOLPH3
positive regulation of lymphocyte differentiation (GO:0045621)	0.497647	1	0	0	1.48456	1.03602	SYK
regulation of bicellular tight junction assembly (GO:2000810)	0.497647	1	0	0	1.48456	1.03602	SNAI1
positive regulation of antigen receptor-mediated signaling pathway (GO:0050857)	0.497647	1	0	0	1.48456	1.03602	SLC39A10
extracellular matrix assembly (GO:0085029)	0.497647	1	0	0	1.48456	1.03602	FAM234B
negative regulation of transcription regulatory region DNA binding (GO:2000678)	0.497647	1	0	0	1.48456	1.03602	HEY1
positive regulation of immune system process (GO:0002684)	0.497647	1	0	0	1.48456	1.03602	TGFB2
glutamine family amino acid catabolic process (GO:0009065)	0.497647	1	0	0	1.48456	1.03602	PRODH
hexose transport (GO:0008645)	0.497647	1	0	0	1.48456	1.03602	SLC2A9
positive regulation of myotube differentiation (GO:0010831)	0.497647	1	0	0	1.48456	1.03602	ADGRB1
regulation of steroid metabolic process (GO:0019218)	0.497647	1	0	0	1.48456	1.03602	EPHX2
bone morphogenesis (GO:0060349)	0.497647	1	0	0	1.48456	1.03602	FGFR3
regulation of SMAD protein import into nucleus (GO:0060390)	0.497647	1	0	0	1.48456	1.03602	BMP6
genitalia development (GO:0048806)	0.497647	1	0	0	1.48456	1.03602	NEUROG1
positive regulation of nitric-oxide synthase activity (GO:0051000)	0.497647	1	0	0	1.48456	1.03602	NOS1AP
negative regulation of peptide hormone secretion (GO:0090278)	0.497647	1	0	0	1.48456	1.03602	ADRA2A
positive regulation of G2/M transition of mitotic cell cycle (GO:0010971)	0.497647	1	0	0	1.48456	1.03602	DTL
positive regulation of cell migration involved in sprouting angiogenesis (GO:0090050)	0.497647	1	0	0	1.48456	1.03602	FGF2
odontogenesis of dentin-containing tooth (GO:0042475)	0.497647	1	0	0	1.48456	1.03602	MSX1
G-protein coupled acetylcholine receptor signaling pathway (GO:0007213)	0.497647	1	0	0	1.48456	1.03602	PLCB1
positive regulation of G1/S transition of mitotic cell cycle (GO:1900087)	0.497647	1	0	0	1.48456	1.03602	PLCB1
regulation of acrosome reaction (GO:0060046)	0.497647	1	0	0	1.48456	1.03602	PLCB1
activation of protein kinase A activity (GO:0034199)	0.497647	1	0	0	1.48456	1.03602	ADCY2
regulation of membrane repolarization (GO:0060306)	0.497647	1	0	0	1.48456	1.03602	KCNE2
endoplasmic reticulum to cytosol transport (GO:1903513)	0.497647	1	0	0	1.48456	1.03602	SEL1L
ruffle organization (GO:0031529)	0.497647	1	0	0	1.48456	1.03602	RAC1
neurotransmitter transport (GO:0006836)	0.497647	1	0	0	1.48456	1.03602	SLC1A3
positive regulation of response to endoplasmic reticulum stress (GO:1905898)	0.497647	1	0	0	1.48456	1.03602	PIK3R1
adenylate cyclase-inhibiting G-protein coupled receptor signaling pathway (GO:0007193)	0.49834	1	0	0	1.13109	0.787775	RGS1;ADCY2;ADRA2A
positive regulation of cell projection organization (GO:0031346)	0.49834	1	0	0	1.13109	0.787775	NTRK2;RIT2;KIDINS220
calcium ion homeostasis (GO:0055074)	0.501319	1	0	0	1.09209	0.754102	EPHX2;ATP2B2;FAM20A;SLC8A1
regulation of protein dephosphorylation (GO:0035304)	0.506573	1	0	0	1.18765	0.807704	DLC1;PPP2R5A
cognition (GO:0050890)	0.506573	1	0	0	1.18765	0.807704	JAKMIP1;SHROOM4
sensory organ development (GO:0007423)	0.506573	1	0	0	1.18765	0.807704	TGFB2;PAX6
regulation of cholesterol biosynthetic process (GO:0045540)	0.506573	1	0	0	1.18765	0.807704	GPAM;FGF1
JAK-STAT cascade (GO:0007259)	0.506573	1	0	0	1.18765	0.807704	IL21;IL15
phosphate-containing compound metabolic process (GO:0006796)	0.507691	1	0	0	1.03838	0.7039	PTPRD;ALK;INPP1;EPHX2;PLA2G4A;FAM20A;PLPP3;PLCB1
positive regulation of protein polymerization (GO:0032273)	0.508929	1	0	0	1.11342	0.752057	VASP;RAC1;CLASP1
cellular response to decreased oxygen levels (GO:0036294)	0.508929	1	0	0	1.11342	0.752057	EPAS1;MT3;AQP1
protein localization to membrane (GO:0072657)	0.513138	1	0	0	1.03919	0.693361	PTCH1;P2RY1;TSPAN5;CPE;TNIK;ANK1;EFR3B
transcription initiation from RNA polymerase II promoter (GO:0006367)	0.513138	1	0	0	1.03919	0.693361	THRB;NR5A2;PGR;MAML3;MED4;MED15;CTGF
regulation of protein sumoylation (GO:0033233)	0.518813	1	0	0	1.39723	0.91688	HDAC4
positive regulation of protein processing (GO:0010954)	0.518813	1	0	0	1.39723	0.91688	TNP1
regulation of multicellular organism growth (GO:0040014)	0.518813	1	0	0	1.39723	0.91688	PTCH1
positive regulation of cholesterol transport (GO:0032376)	0.518813	1	0	0	1.39723	0.91688	PTCH1
positive regulation of cell cycle G2/M phase transition (GO:1902751)	0.518813	1	0	0	1.39723	0.91688	DTL
reverse cholesterol transport (GO:0043691)	0.518813	1	0	0	1.39723	0.91688	CLU
positive regulation of focal adhesion assembly (GO:0051894)	0.518813	1	0	0	1.39723	0.91688	RAC1
positive regulation of lymphocyte migration (GO:2000403)	0.518813	1	0	0	1.39723	0.91688	DOCK8
microtubule nucleation (GO:0007020)	0.518813	1	0	0	1.39723	0.91688	CLASP1
regulation of lipid catabolic process (GO:0050994)	0.518813	1	0	0	1.39723	0.91688	ADRA2A
positive regulation of monocyte chemotaxis (GO:0090026)	0.518813	1	0	0	1.39723	0.91688	PLA2G7
DNA packaging (GO:0006323)	0.518813	1	0	0	1.39723	0.91688	AIFM1
positive regulation of striated muscle cell differentiation (GO:0051155)	0.518813	1	0	0	1.39723	0.91688	EDN1
gastrulation (GO:0007369)	0.518813	1	0	0	1.39723	0.91688	SMAD2
negative regulation of cell development (GO:0010721)	0.518813	1	0	0	1.39723	0.91688	PAX6
cardiac atrium morphogenesis (GO:0003209)	0.518813	1	0	0	1.39723	0.91688	TGFB2
regulation of myelination (GO:0031641)	0.518813	1	0	0	1.39723	0.91688	TENM4
negative regulation of reactive oxygen species metabolic process (GO:2000378)	0.518813	1	0	0	1.39723	0.91688	MT3
maturation of 5.8S rRNA (GO:0000460)	0.518813	1	0	0	1.39723	0.91688	RPF1
negative regulation of cellular carbohydrate metabolic process (GO:0010677)	0.518813	1	0	0	1.39723	0.91688	HDAC4
positive regulation of natural killer cell mediated cytotoxicity (GO:0045954)	0.518813	1	0	0	1.39723	0.91688	IL21
nucleotide catabolic process (GO:0009166)	0.518813	1	0	0	1.39723	0.91688	NT5C2
regulation of lamellipodium organization (GO:1902743)	0.518813	1	0	0	1.39723	0.91688	RAC1
synaptic vesicle transport (GO:0048489)	0.518813	1	0	0	1.39723	0.91688	PLD2
regulation of B cell receptor signaling pathway (GO:0050855)	0.518813	1	0	0	1.39723	0.91688	SLC39A10
purine-containing compound metabolic process (GO:0072521)	0.518813	1	0	0	1.39723	0.91688	SLC2A9
positive regulation of telomere capping (GO:1904355)	0.518813	1	0	0	1.39723	0.91688	PRKCQ
positive regulation of cation transmembrane transport (GO:1904064)	0.518813	1	0	0	1.39723	0.91688	NOS1AP
cellular response to glucocorticoid stimulus (GO:0071385)	0.518813	1	0	0	1.39723	0.91688	AQP1
positive regulation of natural killer cell mediated immunity (GO:0002717)	0.518813	1	0	0	1.39723	0.91688	IL21
negative regulation of cellular protein metabolic process (GO:0032269)	0.519248	1	0	0	1.06755	0.699644	EDN1;SERPINE2;CAMK2N1;IGF2BP3
cellular response to reactive oxygen species (GO:0034614)	0.519399	1	0	0	1.09629	0.718162	ERCC6L2;MT3;AQP1
regulation of cytosolic calcium ion concentration (GO:0051480)	0.519497	1	0	0	1.04028	0.681272	TRPC7;EDN1;P2RY1;ATP2B2;ADRA1B;SLC8A1
regulation of phagocytosis (GO:0050764)	0.519835	1	0	0	1.15868	0.75806	SYK;SIRPA
mesenchymal cell differentiation (GO:0048762)	0.519835	1	0	0	1.15868	0.75806	TGFB2;SNAI1
regulation of cholesterol metabolic process (GO:0090181)	0.519835	1	0	0	1.15868	0.75806	GPAM;EPHX2
regulation of calcium-mediated signaling (GO:0050848)	0.519835	1	0	0	1.15868	0.75806	CAMK2D;RIT2
regulation of substrate adhesion-dependent cell spreading (GO:1900024)	0.519835	1	0	0	1.15868	0.75806	RAC1;OLFM4
spliceosomal complex assembly (GO:0000245)	0.519835	1	0	0	1.15868	0.75806	SNRPD1;PRPF19
negative regulation of STAT cascade (GO:1904893)	0.519835	1	0	0	1.15868	0.75806	LRRTM1;LRRC4C
regulation of vesicle-mediated transport (GO:0060627)	0.526639	1	0	0	1.03274	0.662232	TBC1D1;TBC1D2;RIT2;BMP2K;GAS1;TBC1D10A
regulation of JNK cascade (GO:0046328)	0.528097	1	0	0	1.05569	0.67403	EDAR;PLCB1;CTGF;MAP4K4
intracellular steroid hormone receptor signaling pathway (GO:0030518)	0.529746	1	0	0	1.07968	0.685983	RB1;FHL2;MED4
negative regulation of epithelial cell proliferation (GO:0050680)	0.529746	1	0	0	1.07968	0.685983	TGFB2;CDKN2B;SCG2
JNK cascade (GO:0007254)	0.529746	1	0	0	1.07968	0.685983	IRAK2;TNIK;MAP3K7
positive regulation of transcription, DNA-templated (GO:0045893)	0.531555	1	0	0	0.996776	0.629912	RB1;HDAC4;THRB;EPAS1;CEBPG;FHL2;PIK3R1;BCL10;HIF3A;FOXO3;FGF1;FGF2;GLI3;ABRA;NPAS3;HEY1;MYO6;DHX36;SPP1;FAM170A;SMAD2;FOXD3;CDKN2B;EDN1;EGR4;LIF;CDC5L;PAX6;MED4;SMARCA2;MT3;MEIS2;BMP6;ACVR2A;NR5A2;MYCN;GDNF;LHX2;TBL1XR1;IRF2;SNAI1;PGR;MAPRE3;MAML3;CRLF3;PLCB1;NEUROG1
cellular protein modification process (GO:0006464)	0.53252	1	0	0	0.996628	0.628011	NIM1K;CAMK2D;PIGT;DYRK2;EPAS1;STK39;DAPP1;DMP1;HIF3A;PSMD7;EVA1A;CDH2;IRAK2;B3GALT2;SPP1;FBXO4;MAPK4;MAP4K4;EGLN3;TGFB2;SYK;UBE2E1;PPP2R5A;BTBD6;DUSP26;MT3;PTPRD;LATS2;KLHL5;STK25;DAD1;WNK2;BMP2K;SIK3;SPARCL1;CPE;SCG3;TNIK;FAM20A;SGK1;DTL;SCG2
regulation of protein modification process (GO:0031399)	0.532856	1	0	0	1.13109	0.712028	SPRED1;MT3
T cell receptor signaling pathway (GO:0050852)	0.532916	1	0	0	1.02007	0.642021	PSMD7;PRKCQ;PIK3R1;BCL10;PAK3;MAP3K7;PAG1
glucan catabolic process (GO:0009251)	0.539088	1	0	0	1.31961	0.815355	PHKG1
regulation of adherens junction organization (GO:1903391)	0.539088	1	0	0	1.31961	0.815355	CLASP1
long-chain fatty-acyl-CoA biosynthetic process (GO:0035338)	0.539088	1	0	0	1.31961	0.815355	ELOVL2
regulation of telomerase RNA localization to Cajal body (GO:1904872)	0.539088	1	0	0	1.31961	0.815355	DCP2
positive regulation of synaptic transmission, glutamatergic (GO:0051968)	0.539088	1	0	0	1.31961	0.815355	SHANK2
membrane protein ectodomain proteolysis (GO:0006509)	0.539088	1	0	0	1.31961	0.815355	PRKCQ
regulation of amyloid-beta formation (GO:1902003)	0.539088	1	0	0	1.31961	0.815355	CLU
protein localization to centrosome (GO:0071539)	0.539088	1	0	0	1.31961	0.815355	SNX10
regulation of spindle organization (GO:0090224)	0.539088	1	0	0	1.31961	0.815355	MAP9
anion transmembrane transport (GO:0098656)	0.539088	1	0	0	1.31961	0.815355	SLC35A3
negative regulation of osteoclast differentiation (GO:0045671)	0.539088	1	0	0	1.31961	0.815355	CARTPT
regulation of peptidyl-serine phosphorylation of STAT protein (GO:0033139)	0.539088	1	0	0	1.31961	0.815355	LIF
release of cytochrome c from mitochondria (GO:0001836)	0.539088	1	0	0	1.31961	0.815355	CLU
endoplasmic reticulum calcium ion homeostasis (GO:0032469)	0.539088	1	0	0	1.31961	0.815355	CAMK2D
maintenance of protein localization in organelle (GO:0072595)	0.539088	1	0	0	1.31961	0.815355	HK1
negative regulation of fibroblast proliferation (GO:0048147)	0.539088	1	0	0	1.31961	0.815355	TRIM32
establishment of mitotic spindle localization (GO:0040001)	0.539088	1	0	0	1.31961	0.815355	CLASP1
regulation of dephosphorylation (GO:0035303)	0.539088	1	0	0	1.31961	0.815355	PPP1R42
positive regulation of metabolic process (GO:0009893)	0.539088	1	0	0	1.31961	0.815355	DISP3
modulation by virus of host morphology or physiology (GO:0019048)	0.539088	1	0	0	1.31961	0.815355	KPNA1
outer dynein arm assembly (GO:0036158)	0.539088	1	0	0	1.31961	0.815355	CCDC114
negative regulation of microtubule depolymerization (GO:0007026)	0.539088	1	0	0	1.31961	0.815355	CLASP1
regulation of cardiac muscle cell proliferation (GO:0060043)	0.539088	1	0	0	1.31961	0.815355	FGF2
insulin secretion (GO:0030073)	0.539088	1	0	0	1.31961	0.815355	CAMK2G
retrograde protein transport, ER to cytosol (GO:0030970)	0.539088	1	0	0	1.31961	0.815355	SEL1L
regulation of cholesterol efflux (GO:0010874)	0.539088	1	0	0	1.31961	0.815355	PTCH1
tRNA metabolic process (GO:0006399)	0.539088	1	0	0	1.31961	0.815355	FARS2
positive regulation of p38MAPK cascade (GO:1900745)	0.539088	1	0	0	1.31961	0.815355	SASH1
glycogen catabolic process (GO:0005980)	0.539088	1	0	0	1.31961	0.815355	PHKG1
phosphatidylglycerol acyl-chain remodeling (GO:0036148)	0.539088	1	0	0	1.31961	0.815355	PLA2G4A
DNA conformation change (GO:0071103)	0.539088	1	0	0	1.31961	0.815355	TOP2B
blood vessel endothelial cell migration (GO:0043534)	0.539088	1	0	0	1.31961	0.815355	FGF2
positive regulation of peptidyl-serine phosphorylation of STAT protein (GO:0033141)	0.539088	1	0	0	1.31961	0.815355	LIF
regulation of cellular response to growth factor stimulus (GO:0090287)	0.539088	1	0	0	1.31961	0.815355	PCSK6
regulation of microtubule polymerization or depolymerization (GO:0031110)	0.539088	1	0	0	1.31961	0.815355	CLASP1
cell-substrate adherens junction assembly (GO:0007045)	0.539088	1	0	0	1.31961	0.815355	DLC1
piRNA metabolic process (GO:0034587)	0.539088	1	0	0	1.31961	0.815355	MAEL
focal adhesion assembly (GO:0048041)	0.539088	1	0	0	1.31961	0.815355	DLC1
regulation of cyclin-dependent protein serine/threonine kinase activity (GO:0000079)	0.539968	1	0	0	1.06357	0.655418	CDKN2B;LATS2;MAPRE3
insulin receptor signaling pathway (GO:0008286)	0.539968	1	0	0	1.06357	0.655418	PDK4;GAB1;PIK3R1
post-translational protein modification (GO:0043687)	0.540585	1	0	0	0.998024	0.613887	ESCO1;EPAS1;DMP1;HIF3A;BTBD6;PSMD7;EVA1A;KLHL5;CDH2;FBXO4;SPP1;SPARCL1;SCG3;SCG2;DTL
response to lipid (GO:0033993)	0.540793	1	0	0	1.01798	0.625774	PAQR8;PAQR6;IL23R;SPP1;RELT;FOXP1
negative regulation of sequence-specific DNA binding transcription factor activity (GO:0043433)	0.540793	1	0	0	1.01798	0.625774	RB1;HDAC4;IRAK2;SFRP5;PTCH1;CEBPG
positive regulation of peptidyl-tyrosine phosphorylation (GO:0050731)	0.542713	1	0	0	1.02383	0.625742	IL21;SEMA4D;IL23R;LIF;FGFR3
cellular response to interferon-gamma (GO:0071346)	0.542713	1	0	0	1.02383	0.625742	TRIM8;CAMK2D;IRF2;AQP4;CAMK2G
chromatin remodeling (GO:0006338)	0.542713	1	0	0	1.02383	0.625742	RB1;INO80C;HDAC4;TNP1;SMARCA2
eye development (GO:0001654)	0.545634	1	0	0	1.10479	0.66929	TGFB2;PAX6
intrinsic apoptotic signaling pathway by p53 class mediator (GO:0072332)	0.545634	1	0	0	1.10479	0.66929	DYRK2;ZMAT4
response to interferon-gamma (GO:0034341)	0.550061	1	0	0	1.04793	0.626373	IL23R;KYNU;AQP4
negative regulation of programmed cell death (GO:0043069)	0.552748	1	0	0	0.989707	0.58675	ALK;PDGFRB;NTRK2;TNFAIP8;SEMA4D;API5;FHL2;PIK3R1;MT3;AQP1;GOLPH3;GDNF;CD28;FGFR3;TXNDC5;EPHB3;MAP4K4
regulation of transcription from RNA polymerase II promoter in response to stress (GO:0043618)	0.554155	1	0	0	1.02163	0.603081	EGLN3;PSMD7;EPAS1;HIF3A
calcium ion transport (GO:0006816)	0.558015	1	0	0	1.00648	0.587151	TRPC7;MCUR1;ATP2B2;SLC8A1;TRPM3
positive regulation of viral life cycle (GO:1903902)	0.558165	1	0	0	1.07968	0.629563	NR5A2;CD28
positive regulation of interleukin-8 production (GO:0032757)	0.558165	1	0	0	1.07968	0.629563	BCL10;IL17D
heart contraction (GO:0060047)	0.558165	1	0	0	1.07968	0.629563	ATP1A2;SLC8A1
positive regulation of actin filament bundle assembly (GO:0032233)	0.558165	1	0	0	1.07968	0.629563	RAC1;CTGF
positive regulation of transforming growth factor beta receptor signaling pathway (GO:0030511)	0.55851	1	0	0	1.25016	0.728194	CDKN2B
positive regulation of chromosome organization (GO:2001252)	0.55851	1	0	0	1.25016	0.728194	DHX36
regulation of protein kinase A signaling (GO:0010738)	0.55851	1	0	0	1.25016	0.728194	AKAP7
primary alcohol metabolic process (GO:0034308)	0.55851	1	0	0	1.25016	0.728194	DHRS3
negative regulation of phosphate metabolic process (GO:0045936)	0.55851	1	0	0	1.25016	0.728194	CDKN2B
negative regulation of protein localization to plasma membrane (GO:1903077)	0.55851	1	0	0	1.25016	0.728194	PPP2R5A
cellular polysaccharide catabolic process (GO:0044247)	0.55851	1	0	0	1.25016	0.728194	PHKG1
endoplasmic reticulum mannose trimming (GO:1904380)	0.55851	1	0	0	1.25016	0.728194	SEL1L
NADP metabolic process (GO:0006739)	0.55851	1	0	0	1.25016	0.728194	PHACTR1
acetylcholine receptor signaling pathway (GO:0095500)	0.55851	1	0	0	1.25016	0.728194	PLCB1
positive regulation of STAT cascade (GO:1904894)	0.55851	1	0	0	1.25016	0.728194	CRLF3
negative regulation of double-strand break repair (GO:2000780)	0.55851	1	0	0	1.25016	0.728194	NUDT16L1
protein exit from endoplasmic reticulum (GO:0032527)	0.55851	1	0	0	1.25016	0.728194	SEL1L
positive regulation of activated T cell proliferation (GO:0042104)	0.55851	1	0	0	1.25016	0.728194	IL23R
negative regulation of proteolysis involved in cellular protein catabolic process (GO:1903051)	0.55851	1	0	0	1.25016	0.728194	PDCL3
muscle tissue morphogenesis (GO:0060415)	0.55851	1	0	0	1.25016	0.728194	MYOM2
morphogenesis of an epithelium (GO:0002009)	0.55851	1	0	0	1.25016	0.728194	RIPK4
positive regulation of mononuclear cell migration (GO:0071677)	0.55851	1	0	0	1.25016	0.728194	PLA2G7
cyclic nucleotide biosynthetic process (GO:0009190)	0.55851	1	0	0	1.25016	0.728194	ADCY2
cellular response to zinc ion (GO:0071294)	0.55851	1	0	0	1.25016	0.728194	MT3
ribosomal small subunit assembly (GO:0000028)	0.55851	1	0	0	1.25016	0.728194	RPS27
regulation of mitochondrial fission (GO:0090140)	0.55851	1	0	0	1.25016	0.728194	DDHD1
nucleosome disassembly (GO:0006337)	0.55851	1	0	0	1.25016	0.728194	TNP1
regulation of transcription factor import into nucleus (GO:0042990)	0.55851	1	0	0	1.25016	0.728194	PIK3R1
chromatin disassembly (GO:0031498)	0.55851	1	0	0	1.25016	0.728194	TNP1
positive regulation of interferon-alpha production (GO:0032727)	0.55851	1	0	0	1.25016	0.728194	DHX36
folic acid metabolic process (GO:0046655)	0.55851	1	0	0	1.25016	0.728194	ALDH1L1
histone deubiquitination (GO:0016578)	0.55851	1	0	0	1.25016	0.728194	ATXN7
positive regulation of excitatory postsynaptic potential (GO:2000463)	0.55851	1	0	0	1.25016	0.728194	SHANK2
negative regulation of protein localization to cell periphery (GO:1904376)	0.55851	1	0	0	1.25016	0.728194	PPP2R5A
calcium ion transport into cytosol (GO:0060402)	0.55851	1	0	0	1.25016	0.728194	SLC8A1
DNA double-strand break processing (GO:0000729)	0.55851	1	0	0	1.25016	0.728194	UBE2V2
positive regulation of adherens junction organization (GO:1903393)	0.55851	1	0	0	1.25016	0.728194	RAC1
hexose transmembrane transport (GO:0035428)	0.55851	1	0	0	1.25016	0.728194	SLC2A9
positive regulation of epithelial cell differentiation (GO:0030858)	0.55851	1	0	0	1.25016	0.728194	BTG1
positive regulation of transcription regulatory region DNA binding (GO:2000679)	0.55851	1	0	0	1.25016	0.728194	RB1
positive regulation of cellular response to transforming growth factor beta stimulus (GO:1903846)	0.55851	1	0	0	1.25016	0.728194	CDKN2B
regulation of endocytosis (GO:0030100)	0.560022	1	0	0	1.03274	0.59876	RIT2;SYK;BMP2K
brain development (GO:0007420)	0.565569	1	0	0	0.998024	0.568796	CDH2;PTCH1;APOD;SHROOM4;SHANK2
vascular endothelial growth factor receptor signaling pathway (GO:0048010)	0.569848	1	0	0	1.01798	0.572499	RAC1;PIK3R1;PGF
hexose metabolic process (GO:0019318)	0.570447	1	0	0	1.05569	0.592594	CHST1;APOD
nucleus organization (GO:0006997)	0.570447	1	0	0	1.05569	0.592594	ATXN7;SYNE1
negative regulation of intracellular protein transport (GO:0090317)	0.577115	1	0	0	1.18765	0.652868	APOD
positive regulation of dendritic spine development (GO:0060999)	0.577115	1	0	0	1.18765	0.652868	SHANK2
negative regulation of macromolecule biosynthetic process (GO:0010558)	0.577115	1	0	0	1.18765	0.652868	EDN1
negative regulation of ion transport (GO:0043271)	0.577115	1	0	0	1.18765	0.652868	ADRA2A
regulation of lipoprotein lipase activity (GO:0051004)	0.577115	1	0	0	1.18765	0.652868	PCSK6
response to progesterone (GO:0032570)	0.577115	1	0	0	1.18765	0.652868	TGFB2
neuromuscular junction development (GO:0007528)	0.577115	1	0	0	1.18765	0.652868	CACNB4
calcium-independent cell-cell adhesion via plasma membrane cell-adhesion molecules (GO:0016338)	0.577115	1	0	0	1.18765	0.652868	CLDN10
purine nucleotide metabolic process (GO:0006163)	0.577115	1	0	0	1.18765	0.652868	NT5C2
intrinsic apoptotic signaling pathway in response to DNA damage by p53 class mediator (GO:0042771)	0.577115	1	0	0	1.18765	0.652868	DYRK2
androgen metabolic process (GO:0008209)	0.577115	1	0	0	1.18765	0.652868	SPP1
regulation of anoikis (GO:2000209)	0.577115	1	0	0	1.18765	0.652868	PDK4
negative regulation of protein depolymerization (GO:1901880)	0.577115	1	0	0	1.18765	0.652868	CLASP1
positive regulation of gene silencing by miRNA (GO:2000637)	0.577115	1	0	0	1.18765	0.652868	MYCN
glial cell development (GO:0021782)	0.577115	1	0	0	1.18765	0.652868	MT3
striated muscle cell development (GO:0055002)	0.577115	1	0	0	1.18765	0.652868	SLC8A1
negative regulation of telomere maintenance via telomerase (GO:0032211)	0.577115	1	0	0	1.18765	0.652868	DCP2
growth hormone receptor signaling pathway (GO:0060396)	0.577115	1	0	0	1.18765	0.652868	PIK3R1
regulation of glycogen biosynthetic process (GO:0005979)	0.577115	1	0	0	1.18765	0.652868	DYRK2
organelle disassembly (GO:1903008)	0.577115	1	0	0	1.18765	0.652868	RETREG1
covalent chromatin modification (GO:0016569)	0.577115	1	0	0	1.18765	0.652868	MT3
steroid hormone mediated signaling pathway (GO:0043401)	0.577115	1	0	0	1.18765	0.652868	MED4
positive regulation of T cell migration (GO:2000406)	0.577115	1	0	0	1.18765	0.652868	DOCK8
inactivation of MAPK activity (GO:0000188)	0.577115	1	0	0	1.18765	0.652868	SPRED1
dorsal/ventral pattern formation (GO:0009953)	0.577115	1	0	0	1.18765	0.652868	PTCH1
inositol phosphate-mediated signaling (GO:0048016)	0.577115	1	0	0	1.18765	0.652868	EDN1
vesicle cytoskeletal trafficking (GO:0099518)	0.577115	1	0	0	1.18765	0.652868	FNBP1L
regulation of fibroblast growth factor receptor signaling pathway (GO:0040036)	0.577115	1	0	0	1.18765	0.652868	APLN
negative regulation of plasma membrane bounded cell projection assembly (GO:0120033)	0.577115	1	0	0	1.18765	0.652868	TBC1D7
chondroitin sulfate biosynthetic process (GO:0030206)	0.577115	1	0	0	1.18765	0.652868	CHST7
cellular response to steroid hormone stimulus (GO:0071383)	0.577115	1	0	0	1.18765	0.652868	ATP1A2
immune response-activating cell surface receptor signaling pathway (GO:0002429)	0.577115	1	0	0	1.18765	0.652868	RFTN2
entrainment of circadian clock by photoperiod (GO:0043153)	0.577115	1	0	0	1.18765	0.652868	CRY2
mitochondrial RNA metabolic process (GO:0000959)	0.577115	1	0	0	1.18765	0.652868	FOXO3
actomyosin structure organization (GO:0031032)	0.579538	1	0	0	1.00365	0.547513	MYBPH;PHACTR1;MYOM2
phosphatidylcholine metabolic process (GO:0046470)	0.579538	1	0	0	1.00365	0.547513	PNPLA8;LPCAT3;PLA2G4A
positive regulation of lymphocyte proliferation (GO:0050671)	0.579538	1	0	0	1.00365	0.547513	IL21;IL23R;CD28
defense response to Gram-negative bacterium (GO:0050829)	0.579538	1	0	0	1.00365	0.547513	IL23R;ADGRB1;LYZL1
stimulatory C-type lectin receptor signaling pathway (GO:0002223)	0.580478	1	0	0	0.981528	0.533856	PSMD7;SYK;BCL10;PAK3;MAP3K7
regulation of cell differentiation (GO:0045595)	0.580478	1	0	0	0.981528	0.533856	GDNF;HEY1;HOPX;CLASP1;CTGF
skeletal system development (GO:0001501)	0.582086	1	0	0	0.976149	0.52823	TGFB2;COL10A1;FGFR3;BMP6;HAPLN1;PAPSS2
cartilage development (GO:0051216)	0.582481	1	0	0	1.03274	0.558153	FGF2;FGFR3
pyruvate metabolic process (GO:0006090)	0.582481	1	0	0	1.03274	0.558153	BPGM;HK1
RNA secondary structure unwinding (GO:0010501)	0.582481	1	0	0	1.03274	0.558153	DDX18;DHX36
maturation of SSU-rRNA (GO:0030490)	0.582481	1	0	0	1.03274	0.558153	EMG1;LSM6
mitotic spindle assembly (GO:0090307)	0.582481	1	0	0	1.03274	0.558153	CLASP1;MAP9
aminoglycan biosynthetic process (GO:0006023)	0.582481	1	0	0	1.03274	0.558153	SDC4;XYLT1
lipid biosynthetic process (GO:0008610)	0.589089	1	0	0	0.989707	0.523732	AGPAT5;GPAM;TFCP2L1
glycoprotein biosynthetic process (GO:0009101)	0.589089	1	0	0	0.989707	0.523732	GOLPH3;DAD1;B3GALT2
regulation of neuron death (GO:1901214)	0.589089	1	0	0	0.989707	0.523732	EGLN3;GPNMB;CLU
regulation of epithelial cell proliferation (GO:0050678)	0.589089	1	0	0	0.989707	0.523732	TGFB2;CDKN2B;BMP6
polyol metabolic process (GO:0019751)	0.594263	1	0	0	1.01076	0.526035	INPP1;PLCB1
positive regulation of tumor necrosis factor production (GO:0032760)	0.594263	1	0	0	1.01076	0.526035	ORM2;CLU
postreplication repair (GO:0006301)	0.594263	1	0	0	1.01076	0.526035	UBE2V2;DTL
negative regulation of JAK-STAT cascade (GO:0046426)	0.594263	1	0	0	1.01076	0.526035	LRRTM1;LRRC4C
hyaluronan metabolic process (GO:0030212)	0.594936	1	0	0	1.13109	0.587379	FGF2
positive regulation of cellular component movement (GO:0051272)	0.594936	1	0	0	1.13109	0.587379	TRIM32
epoxygenase P450 pathway (GO:0019373)	0.594936	1	0	0	1.13109	0.587379	EPHX2
dendritic cell differentiation (GO:0097028)	0.594936	1	0	0	1.13109	0.587379	DCSTAMP
regulation of ruffle assembly (GO:1900027)	0.594936	1	0	0	1.13109	0.587379	EPS8
cortical actin cytoskeleton organization (GO:0030866)	0.594936	1	0	0	1.13109	0.587379	FMNL2
mitochondrial electron transport, cytochrome c to oxygen (GO:0006123)	0.594936	1	0	0	1.13109	0.587379	COX4I2
establishment of spindle orientation (GO:0051294)	0.594936	1	0	0	1.13109	0.587379	CLASP1
ventricular cardiac muscle tissue development (GO:0003229)	0.594936	1	0	0	1.13109	0.587379	DSG2
positive regulation of histone acetylation (GO:0035066)	0.594936	1	0	0	1.13109	0.587379	LIF
positive regulation of lamellipodium organization (GO:1902745)	0.594936	1	0	0	1.13109	0.587379	RAC1
protein O-linked glycosylation via threonine (GO:0018243)	0.594936	1	0	0	1.13109	0.587379	GALNT11
negative regulation of cytokine biosynthetic process (GO:0042036)	0.594936	1	0	0	1.13109	0.587379	TRIB2
embryonic skeletal system morphogenesis (GO:0048704)	0.594936	1	0	0	1.13109	0.587379	WDR60
negative regulation of protein tyrosine kinase activity (GO:0061099)	0.594936	1	0	0	1.13109	0.587379	ZFYVE28
mitochondrial ATP synthesis coupled proton transport (GO:0042776)	0.594936	1	0	0	1.13109	0.587379	ATP5G3
non-motile cilium assembly (GO:1905515)	0.594936	1	0	0	1.13109	0.587379	TMEM80
regulation of interleukin-2 production (GO:0032663)	0.594936	1	0	0	1.13109	0.587379	MAP3K7
negative regulation of viral process (GO:0048525)	0.594936	1	0	0	1.13109	0.587379	TRIM32
positive regulation of defense response to virus by host (GO:0002230)	0.594936	1	0	0	1.13109	0.587379	IL23R
protein-DNA complex disassembly (GO:0032986)	0.594936	1	0	0	1.13109	0.587379	TNP1
cellular response to alkaloid (GO:0071312)	0.594936	1	0	0	1.13109	0.587379	SLC8A1
long-term synaptic potentiation (GO:0060291)	0.594936	1	0	0	1.13109	0.587379	SHANK2
positive regulation of lipid metabolic process (GO:0045834)	0.594936	1	0	0	1.13109	0.587379	DISP3
mitochondrial calcium ion transmembrane transport (GO:0006851)	0.594936	1	0	0	1.13109	0.587379	MCUR1
lipid catabolic process (GO:0016042)	0.594936	1	0	0	1.13109	0.587379	MT3
positive regulation of receptor internalization (GO:0002092)	0.594936	1	0	0	1.13109	0.587379	APLN
embryonic skeletal system development (GO:0048706)	0.594936	1	0	0	1.13109	0.587379	WDR60
photoperiodism (GO:0009648)	0.594936	1	0	0	1.13109	0.587379	CRY2
ERK1 and ERK2 cascade (GO:0070371)	0.594936	1	0	0	1.13109	0.587379	MT3
hepaticobiliary system development (GO:0061008)	0.594936	1	0	0	1.13109	0.587379	CEBPG
glutamate metabolic process (GO:0006536)	0.594936	1	0	0	1.13109	0.587379	PRODH
cellular calcium ion homeostasis (GO:0006874)	0.595109	1	0	0	0.965568	0.50114	TRPC7;CAMK2D;EPHX2;ATP2B2;PDZD8
negative regulation of canonical Wnt signaling pathway (GO:0090090)	0.595425	1	0	0	0.962958	0.499274	PSMD7;LATS2;SFRP5;TMEM64;DKK2;GLI3
response to UV (GO:0009411)	0.595811	1	0	0	0.969509	0.502043	SCARA3;DTL;TRIM32;AQP1
response to molecule of bacterial origin (GO:0002237)	0.595811	1	0	0	0.969509	0.502043	IL23R;BCL10;RELT;FOXP1
canonical Wnt signaling pathway (GO:0060070)	0.598499	1	0	0	0.976149	0.501087	SFRP5;TMEM64;PLPP3
positive regulation of proteasomal protein catabolic process (GO:1901800)	0.598499	1	0	0	0.976149	0.501087	KCNE2;CLU;TRIB2
innate immune response activating cell surface receptor signaling pathway (GO:0002220)	0.602317	1	0	0	0.957781	0.485568	PSMD7;SYK;BCL10;PAK3;MAP3K7
organic anion transport (GO:0015711)	0.602317	1	0	0	0.957781	0.485568	CYB5R2;SLCO3A1;SLC4A3;SLC4A4;AQP1
negative regulation of Wnt signaling pathway (GO:0030178)	0.602415	1	0	0	0.955579	0.484296	PSMD7;LATS2;SFRP5;DACT3;TMEM64;DKK2;GLI3
glycosaminoglycan biosynthetic process (GO:0006024)	0.603859	1	0	0	0.959716	0.484095	CHST7;SDC4;XYLT1;CHST1
interstrand cross-link repair (GO:0036297)	0.605795	1	0	0	0.989707	0.496054	ERCC6L2;FAN1
pattern recognition receptor signaling pathway (GO:0002221)	0.605795	1	0	0	0.989707	0.496054	IRAK2;BCL10
positive regulation of defense response (GO:0031349)	0.607767	1	0	0	0.962958	0.479519	IL21;IL15;PLA2G7
regulation of G-protein coupled receptor protein signaling pathway (GO:0008277)	0.607767	1	0	0	0.962958	0.479519	EDN1;PLCB1;MGLL
mitotic nuclear division (GO:0140014)	0.607767	1	0	0	0.962958	0.479519	EPS8;CLASP1;MAP9
negative regulation of cell differentiation (GO:0045596)	0.608535	1	0	0	0.950119	0.471925	SEMA4D;PTCH1;TMEM64;TRIB2;MEIS2;HOPX
cellular response to metal ion (GO:0071248)	0.611809	1	0	0	0.950119	0.466827	CAMK2D;MT3;BMP6;AQP1
regulation of natural killer cell mediated cytotoxicity (GO:0042269)	0.612007	1	0	0	1.07968	0.530136	IL21
regulation of vascular endothelial growth factor receptor signaling pathway (GO:0030947)	0.612007	1	0	0	1.07968	0.530136	MT3
regulation of calcium ion import (GO:0090279)	0.612007	1	0	0	1.07968	0.530136	PDGFRB
protein localization to cilium (GO:0061512)	0.612007	1	0	0	1.07968	0.530136	SNX10
NAD biosynthetic process (GO:0009435)	0.612007	1	0	0	1.07968	0.530136	KYNU
protein homotrimerization (GO:0070207)	0.612007	1	0	0	1.07968	0.530136	SLC1A2
positive regulation of protein targeting to membrane (GO:0090314)	0.612007	1	0	0	1.07968	0.530136	MTCL1
outflow tract septum morphogenesis (GO:0003148)	0.612007	1	0	0	1.07968	0.530136	TGFB2
negative regulation of response to endoplasmic reticulum stress (GO:1903573)	0.612007	1	0	0	1.07968	0.530136	CLU
DNA catabolic process, endonucleolytic (GO:0000737)	0.612007	1	0	0	1.07968	0.530136	KPNA1
negative regulation of myeloid cell differentiation (GO:0045638)	0.612007	1	0	0	1.07968	0.530136	MEIS2
positive regulation of interleukin-10 production (GO:0032733)	0.612007	1	0	0	1.07968	0.530136	CD28
regulation of microtubule depolymerization (GO:0031114)	0.612007	1	0	0	1.07968	0.530136	CLASP1
protein O-linked glycosylation via serine (GO:0018242)	0.612007	1	0	0	1.07968	0.530136	GALNT11
positive regulation of biosynthetic process (GO:0009891)	0.612007	1	0	0	1.07968	0.530136	ADGRB1
protein complex localization (GO:0031503)	0.612007	1	0	0	1.07968	0.530136	IFT27
negative regulation of nervous system development (GO:0051961)	0.612007	1	0	0	1.07968	0.530136	PAX6
maturation of LSU-rRNA (GO:0000470)	0.612007	1	0	0	1.07968	0.530136	RPF1
regulation of monocyte chemotaxis (GO:0090025)	0.612007	1	0	0	1.07968	0.530136	PLA2G7
positive regulation of phosphatase activity (GO:0010922)	0.612007	1	0	0	1.07968	0.530136	PDGFRB
NLS-bearing protein import into nucleus (GO:0006607)	0.612007	1	0	0	1.07968	0.530136	KPNA1
regulation of insulin secretion involved in cellular response to glucose stimulus (GO:0061178)	0.612007	1	0	0	1.07968	0.530136	ADRA2A
glucose transport (GO:0015758)	0.612007	1	0	0	1.07968	0.530136	SLC2A9
negative regulation of phosphorylation (GO:0042326)	0.616891	1	0	0	0.950119	0.458968	HDAC4;CDKN2B;PLPP3
gland development (GO:0048732)	0.616891	1	0	0	0.950119	0.458968	THRB;CEBPG;EPHB3
non-recombinational repair (GO:0000726)	0.617077	1	0	0	0.969509	0.468042	UBE2V2;PRPF19
cilium movement (GO:0003341)	0.617077	1	0	0	0.969509	0.468042	CCDC114;PIH1D3
protein processing (GO:0016485)	0.61966	1	0	0	0.940712	0.45021	MMP16;PTCH1;CPE;PCSK6
cellular divalent inorganic cation homeostasis (GO:0072503)	0.61966	1	0	0	0.940712	0.45021	EPHX2;SLC39A10;ATP2B2;MT3
protein stabilization (GO:0050821)	0.621408	1	0	0	0.937617	0.446088	SEL1L;PIK3R1;MSX1;PLPP3;CLU;MT3
non-canonical Wnt signaling pathway (GO:0035567)	0.623496	1	0	0	0.935156	0.44178	PSMD7;SFRP5;RAC1;PLCB1;MAP3K7
transforming growth factor beta receptor signaling pathway (GO:0007179)	0.62587	1	0	0	0.937617	0.439379	SMAD2;TGFB2;MAP3K7
response to interleukin-1 (GO:0070555)	0.62587	1	0	0	0.937617	0.439379	HDAC4;IRAK2;YTHDC2
negative regulation of extrinsic apoptotic signaling pathway (GO:2001237)	0.62587	1	0	0	0.937617	0.439379	EYA1;GDNF;SCG2
regulation of ion transport (GO:0043269)	0.628109	1	0	0	0.950119	0.441845	CLDN10;GDNF
regulation of cellular protein metabolic process (GO:0032268)	0.628109	1	0	0	0.950119	0.441845	EDN1;FOXO3
negative regulation of protein ubiquitination (GO:0031397)	0.628109	1	0	0	0.950119	0.441845	PDCL3;ADGRB1
double-strand break repair via nonhomologous end joining (GO:0006303)	0.628109	1	0	0	0.950119	0.441845	UBE2V2;PRPF19
cellular response to catecholamine stimulus (GO:0071870)	0.628359	1	0	0	1.03274	0.479855	APLP1
chromosome condensation (GO:0030261)	0.628359	1	0	0	1.03274	0.479855	AIFM1
negative regulation of viral transcription (GO:0032897)	0.628359	1	0	0	1.03274	0.479855	TRIM32
positive regulation of cell cycle G1/S phase transition (GO:1902808)	0.628359	1	0	0	1.03274	0.479855	PLCB1
ammonium transport (GO:0015696)	0.628359	1	0	0	1.03274	0.479855	AQP1
regulation of telomere capping (GO:1904353)	0.628359	1	0	0	1.03274	0.479855	PRKCQ
positive regulation of protein oligomerization (GO:0032461)	0.628359	1	0	0	1.03274	0.479855	CLU
glutamine family amino acid metabolic process (GO:0009064)	0.628359	1	0	0	1.03274	0.479855	PRODH
metanephros development (GO:0001656)	0.628359	1	0	0	1.03274	0.479855	GDNF
cellular response to ammonium ion (GO:0071242)	0.628359	1	0	0	1.03274	0.479855	GABRB1
regulation of smooth muscle contraction (GO:0006940)	0.628359	1	0	0	1.03274	0.479855	ADRA1B
apoptotic nuclear changes (GO:0030262)	0.628359	1	0	0	1.03274	0.479855	KPNA1
folic acid-containing compound metabolic process (GO:0006760)	0.628359	1	0	0	1.03274	0.479855	ALDH1L1
regulation of dendritic spine morphogenesis (GO:0061001)	0.628359	1	0	0	1.03274	0.479855	NGEF
rRNA methylation (GO:0031167)	0.628359	1	0	0	1.03274	0.479855	EMG1
protein localization to Golgi apparatus (GO:0034067)	0.628359	1	0	0	1.03274	0.479855	GOLPH3
negative regulation of axonogenesis (GO:0050771)	0.628359	1	0	0	1.03274	0.479855	MT3
negative regulation of transcription factor import into nucleus (GO:0042992)	0.628359	1	0	0	1.03274	0.479855	DYRK2
regulation of microtubule cytoskeleton organization (GO:0070507)	0.628359	1	0	0	1.03274	0.479855	CLASP1
regulation of androgen receptor signaling pathway (GO:0060765)	0.628359	1	0	0	1.03274	0.479855	FOXP1
positive regulation of cell junction assembly (GO:1901890)	0.628359	1	0	0	1.03274	0.479855	RAC1
positive regulation of gene expression (GO:0010628)	0.631383	1	0	0	0.955048	0.439172	RB1;HDAC4;FHL2;PIK3R1;BCL10;FOXO3;CLU;FGF2;GLI3;ABRA;NPAS3;CAMK2N1;SPP1;FAM170A;SMAD2;NTRK2;EPHX2;PAX6;MED4;SMARCA2;MT3;NR5A2;MYCN;LHX2;TBL1XR1;NOS1AP;CD28;SNAI1;MAPRE3;CRLF3;PLCB1
positive regulation of cytoskeleton organization (GO:0051495)	0.634704	1	0	0	0.92544	0.420702	VASP;EDN1;RAC1
protein import into nucleus (GO:0006606)	0.635059	1	0	0	0.922445	0.418825	SYK;MT3;ABRA;KPNA1
peptidyl-tyrosine modification (GO:0018212)	0.638891	1	0	0	0.931489	0.417326	PDGFRB;FGFR3
regulation of exocytosis (GO:0017157)	0.638891	1	0	0	0.931489	0.417326	IL1RAPL1;CLASP1
positive regulation of actin filament polymerization (GO:0030838)	0.638891	1	0	0	0.931489	0.417326	VASP;RAC1
adenylate cyclase-activating G-protein coupled receptor signaling pathway (GO:0007189)	0.643391	1	0	0	0.913576	0.402889	ADCY2;ADRA1B;ADRA2A
sensory perception of mechanical stimulus (GO:0050954)	0.643391	1	0	0	0.913576	0.402889	GRXCR1;EYA1;ATP2B2
protein glycosylation (GO:0006486)	0.643986	1	0	0	0.913576	0.402044	FUT8;DAD1;B3GALT2;MGAT5;GCNT4
positive regulation of histone methylation (GO:0031062)	0.644023	1	0	0	0.989707	0.435491	JARID2
positive regulation of neutrophil chemotaxis (GO:0090023)	0.644023	1	0	0	0.989707	0.435491	RAC1
positive regulation of immune effector process (GO:0002699)	0.644023	1	0	0	0.989707	0.435491	IL23R
cellular lipid catabolic process (GO:0044242)	0.644023	1	0	0	0.989707	0.435491	MT3
negative regulation of protein localization to membrane (GO:1905476)	0.644023	1	0	0	0.989707	0.435491	PPP2R5A
[truncated: 689 more rows]

## Sheet: PC1_pos
Term	P-value	Adjusted P-value	Old P-value	Old Adjusted P-value	Odds Ratio	Combined Score	Genes
generation of neurons (GO:0048699)	3.37669e-05	0.172312	0	0	3.0988	31.9053	FZD1;NTRK2;WNT7B;DCLK2;FZD8;SOX11;ATP2B2;ASCL1;DLL1;CIT;NR4A2;TUBB2B;CDK6;TUBB3;DCX;DISC1;IER2
negative regulation of neuron differentiation (GO:0045665)	6.79484e-05	0.17337	0	0	4.07287	39.0863	DISP3;DLX1;NGFR;DLX2;PTPRS;DPYSL3;PAQR3;CRMP1;CBFA2T2;ASCL1;DLL1
negative regulation of transcription, DNA-templated (GO:0045892)	0.000123805	0.210593	0	0	1.66139	14.9472	CITED2;FHL2;CCAR2;SALL1;CCND1;BCL7A;BASP1;LRRFIP1;JUNB;HIST1H1B;ZHX2;TGIF2;TLE1;SARS;PEX2;SOX11;CBFA2T2;FOXP1;ETV6;NCOR2;TBL1XR1;RARA;RARB;TRIB3;EZR;DLX1;NFIX;CTBP2;TSHZ3;UHRF1;CXXC5;ASCL1;PPM1F;SCRT2;BTAF1;E2F1;DMAP1;HSPA8;TFAP2C;JUND;POU2F1;CDKN2A;BCL11A;PCGF2;FOXN3;TBX6;SMARCA2;MEIS2;TBX2;POU6F1;SMAD7;KLF8;NR4A2;H2AFY2;NFIA;INSM1;BCOR
axon guidance (GO:0007411)	0.000125525	0.160139	0	0	2.69962	24.2507	NGFR;DRAXIN;SEMA6A;NRXN1;NRXN3;CXCR4;PIK3R1;NELL2;EFNB1;TUBB3;GPC1;PLXNA2;SLIT1;SLIT2;EPHB2;EZR;SPTBN1;RNF165
negative regulation of transcription from RNA polymerase II promoter (GO:0000122)	0.000146863	0.149888	0	0	1.80346	15.9174	DLX1;NFIX;UHRF1;CITED2;FHL2;ASCL1;CXXC5;SCRT2;SALL1;CCND1;E2F1;DMAP1;LRRFIP1;JUNB;HIST1H1B;ZHX2;TFAP2C;JUND;TGIF2;BCL11A;PCGF2;SARS;SOX11;PEX2;TBX6;SMARCA2;MEIS2;POU6F1;TBX2;SMAD7;ETV6;NCOR2;KLF8;NR4A2;H2AFY2;NFIA;TBL1XR1;RARA;RARB;TRIB3;INSM1;BCOR;EZR
carboxylic acid transport (GO:0046942)	0.000251117	0.213575	0	0	4.18177	34.6651	SLC6A6;SLC38A1;SLC43A1;SLC16A6;SLC16A10;SLC1A5;SLC38A2;SLC16A14;SLC16A13
filopodium assembly (GO:0046847)	0.000278807	0.20325	0	0	7.89889	64.6524	FGD4;SPATA13;RAB17;SRGAP2;EZR
dendrite morphogenesis (GO:0048813)	0.000310192	0.197864	0	0	5.18365	41.8752	MAP2;DLG4;BTBD3;MAP6;EPHB2;PAK3;SHANK2
homophilic cell adhesion via plasma membrane adhesion molecules (GO:0007156)	0.000325222	0.184401	0	0	3.70261	29.7356	ITGB1;CDH4;CADM3;DSCAM;CADM1;CDH20;PECAM1;DSCAML1;SDK2;CDH19
regulation of neuronal synaptic plasticity (GO:0048168)	0.000388478	0.19824	0	0	5.92417	46.5241	SYNGR1;MCTP1;NETO1;DLG4;GRIK2;EPHB2
adherens junction organization (GO:0034332)	0.00044666	0.20721	0	0	4.30849	33.2344	AFDN;CDH4;CADM3;CADM1;CDH20;CTNNA1;SMAD7;CDH19
axonogenesis (GO:0007409)	0.000518089	0.220317	0	0	2.23153	16.8823	NGFR;NTNG2;DRAXIN;SEMA6A;NRXN1;NRXN3;CXCR4;PIK3R1;NELL2;EFNB1;TUBB3;PARD3;MAP1B;GPC1;SLIT1;SLIT2;EPHB2;EZR;PAK3;DSCAML1;SPTBN1
motor neuron axon guidance (GO:0008045)	0.000539189	0.211652	0	0	9.47867	71.3312	PLXNA2;SLIT1;SLIT2;RNF165
neuron projection morphogenesis (GO:0048812)	0.00054444	0.198449	0	0	2.47143	18.5747	NTNG2;CNTNAP2;MAP2;DLG4;PARD3;MAP1B;BTBD3;EPB41L3;SLIT1;MAP6;SLIT2;EPHB2;SRGAP2;PAK3;NBL1;DSCAML1;SHANK2
regulation of cell migration (GO:0030334)	0.000951636	0.323747	0	0	1.94973	13.5649	PTPRU;MCTP1;CITED2;EGFR;RHOBTB1;IGF1R;CORO1C;DUSP10;DPYSL3;RACK1;PLXNA2;HAS2;SLIT2;SRGAP2;RFFL;SPAG9;JAG1;ANXA1;SEMA4C;ELP6;SRCIN1;SMAD7;FER;SPATA13;AMOTL2;SINHCAF
neurogenesis (GO:0022008)	0.00108279	0.345344	0	0	3.79147	25.8889	SALL1;CDK6;SALL3;BCL11A;BTBD3;BTBD11;ASCL1;CIT
maintenance of protein location in extracellular region (GO:0071694)	0.00136085	0.408495	0	0	11.8483	78.1948	NBL1;DAND5;FBN1
positive regulation of cyclin-dependent protein serine/threonine kinase activity (GO:0045737)	0.001381	0.391514	0	0	4.73934	31.2083	CCNK;CCND3;CCND1;CCNH;CCNQ;EGFR
GTP metabolic process (GO:0046039)	0.00153029	0.411005	0	0	5.64207	36.5735	MOCS3;OPA1;IMPDH1;RHOQ;RAN
regulation of neuron projection development (GO:0010975)	0.00154873	0.395158	0	0	2.58871	16.7498	FZD1;NGFR;NTRK2;PTPRS;PAQR3;CRMP1;SSH2;CBFA2T2;LRRC7;DPYSL3;NCS1;RAB17;PAK3
embryonic organ development (GO:0048568)	0.0015996	0.388702	0	0	3.57686	23.0278	SALL1;WNT7B;RARA;RARB;TEAD1;NES;TEAD2;TBX2
neuron projection development (GO:0031175)	0.00192171	0.445749	0	0	2.27034	14.1999	CNTNAP2;BTG2;STMN4;CDH4;MAP2;DLG4;STMN1;EPB41L3;MICALL1;EPHB2;NPTX2;SRGAP2;PAK3;NBL1;GPM6B;SHANK2
regulation of fibroblast migration (GO:0010762)	0.00224507	0.498112	0	0	6.77048	41.2933	HYAL2;ARHGEF7;RFFL;CORO1C
ribonucleoside monophosphate biosynthetic process (GO:0009156)	0.00224507	0.477357	0	0	6.77048	41.2933	IMPDH1;RFK;ADK;PFAS
positive regulation of neural precursor cell proliferation (GO:2000179)	0.00224507	0.458263	0	0	6.77048	41.2933	DISP3;INSM1;DISC1;NES
sequestering of extracellular ligand from receptor (GO:0035581)	0.00230686	0.452766	0	0	10.1557	61.6642	NBL1;DAND5;FBN1
regulation of high voltage-gated calcium channel activity (GO:1901841)	0.00230686	0.435997	0	0	10.1557	61.6642	CACNA2D1;NPPA;PDE4B
noradrenergic neuron differentiation (GO:0003357)	0.00230686	0.420426	0	0	10.1557	61.6642	SOX11;INSM1;ASCL1
marginal zone B cell differentiation (GO:0002315)	0.00230686	0.405928	0	0	10.1557	61.6642	LFNG;MFNG;DLL1
positive regulation of neuron differentiation (GO:0045666)	0.00279936	0.476171	0	0	2.65983	15.6355	FZD1;DLX1;NTRK2;DLX2;LRRC7;DPYSL3;TCF12;SOX11;CBFA2T2;ASCL1;NBL1
dendritic spine organization (GO:0097061)	0.0028783	0.473806	0	0	4.93681	28.8831	DLG4;EPHB2;PAK3;SHANK2;IGF1R
positive regulation of developmental process (GO:0051094)	0.00293244	0.467633	0	0	2.51646	14.6758	DLX1;DLX2;JUND;TFRC;SOX11;INSM1;SOX6;SRSF6;ARHGEF7;JUNB;SOX5;CORO1C
negative regulation of gene expression (GO:0010629)	0.00295368	0.456746	0	0	1.57211	9.15708	OPRD1;BTG2;DDX3X;CTBP2;TSHZ3;CITED2;ASCL1;PPM1F;CCAR2;BTAF1;SALL1;BCL7A;BASP1;ENC1;RACK1;E2F1;IGF2BP3;DMAP1;LRRFIP1;NANOS1;HSPA8;ZHX2;TLE1;POU2F1;CDKN2A;SOX11;FOXN3;MEX3D;CBFA2T2;SMARCA2;FOXP1;TBX2;NCOR2;SHQ1;MYCN;H2AFY2;SLFN14;RARA;TRIB3;BCOR;RBMS3
actin filament bundle organization (GO:0061572)	0.00315634	0.47373	0	0	4.06229	23.392	LIMA1;MYO1B;DPYSL3;FSCN1;EZR;RHOBTB1
cell-cell junction organization (GO:0045216)	0.00319864	0.466361	0	0	2.96209	17.0173	AFDN;CDH4;CADM3;CADM1;CDH20;FSCN1;CTNNA1;SDK2;CDH19
neuron projection extension involved in neuron projection guidance (GO:1902284)	0.00357557	0.506837	0	0	8.88626	50.0619	NELL2;SLIT1;SLIT2
regulation of calcium ion transmembrane transport via high voltage-gated calcium channel (GO:1902514)	0.00357557	0.493139	0	0	8.88626	50.0619	NANOS1;CACNA2D1;NPPA
axon extension involved in axon guidance (GO:0048846)	0.00357557	0.480161	0	0	8.88626	50.0619	NELL2;SLIT1;SLIT2
alpha-amino acid biosynthetic process (GO:1901607)	0.00357557	0.46785	0	0	8.88626	50.0619	CPS1;ALDH18A1;BCAT1
mitochondrial tRNA modification (GO:0070900)	0.00357557	0.456153	0	0	8.88626	50.0619	TRMU;TRMT5;TRIT1
sympathetic nervous system development (GO:0048485)	0.00381627	0.474986	0	0	5.92417	32.9886	NELL2;SOX11;INSM1;ASCL1
dendritic spine morphogenesis (GO:0060997)	0.00381627	0.463677	0	0	5.92417	32.9886	DLG4;EPHB2;PAK3;SHANK2
positive regulation of cyclin-dependent protein kinase activity (GO:1904031)	0.0041547	0.493057	0	0	4.55705	24.9887	CCNK;CCND3;CCND1;CCNH;CCNQ
actin filament bundle assembly (GO:0051017)	0.00420927	0.488179	0	0	3.84271	21.0214	LIMA1;MYO1B;DPYSL3;FSCN1;EZR;RHOBTB1
negative regulation of cell migration (GO:0030336)	0.00512232	0.580871	0	0	2.35008	12.3947	PTPRU;JAG1;MCTP1;DUSP10;CITED2;HYAL2;DPYSL3;SINHCAF;SLIT2;SRGAP2;CORO1C;SMAD7
type B pancreatic cell differentiation (GO:0003309)	0.00519602	0.57642	0	0	7.89889	41.5471	CDK6;INSM1;DLL1
mature B cell differentiation involved in immune response (GO:0002313)	0.00519602	0.564155	0	0	7.89889	41.5471	LFNG;MFNG;DLL1
sympathetic ganglion development (GO:0061549)	0.00519602	0.552402	0	0	7.89889	41.5471	NELL2;INSM1;ASCL1
positive regulation of phosphorylation of RNA polymerase II C-terminal domain (GO:1901409)	0.00519602	0.541129	0	0	7.89889	41.5471	CCNK;CCNH;CCNQ
cytoskeletal anchoring at plasma membrane (GO:0007016)	0.00519602	0.530306	0	0	7.89889	41.5471	EPB41L3;FLNB;EZR
positive regulation of protein tyrosine kinase activity (GO:0061098)	0.00579059	0.5794	0	0	4.23155	21.7989	NCF1;FBXW7;DLG4;DOK7;SRCIN1
ventricular septum development (GO:0003281)	0.00579059	0.568257	0	0	4.23155	21.7989	SALL1;CITED2;SOX11;DAND5;SMAD7
regulation of adenylate cyclase activity (GO:0045761)	0.00579059	0.557535	0	0	4.23155	21.7989	CAP1;LTB4R2;HRH4;GNAI2;CAP2
establishment or maintenance of apical/basal cell polarity (GO:0035088)	0.00600003	0.567003	0	0	5.26593	26.9404	MTCL1;DLG4;PARD3;FSCN1
regulation of cardiac muscle cell membrane repolarization (GO:0099623)	0.00600003	0.556693	0	0	5.26593	26.9404	CACNA2D1;NPPA;CACNA1D;SNTA1
negative regulation of peptidyl-serine phosphorylation (GO:0033137)	0.00600003	0.546752	0	0	5.26593	26.9404	PAQR3;RACK1;PPM1F;SMAD7
cellular response to growth factor stimulus (GO:0071363)	0.00600183	0.537322	0	0	2.21624	11.3376	NANOS1;DLX1;NTRK2;EGR3;ANXA1;EGFR;SMAD7;HYAL2;RACK1;HAS2;SOX6;SOX5;ADAMTS7
regulation of transcription from RNA polymerase II promoter (GO:0006357)	0.00646522	0.568828	0	0	1.3147	6.62783	CCNK;DDX3X;CCNH;CITED2;FHL2;TCF20;MED16;LYL1;SALL1;CCND1;HYAL2;MYBL2;LRRFIP1;JUNB;TEAD1;IER2;TEAD2;HIST1H1B;NANOS1;ZHX2;TGIF2;TCF12;EBF1;SARS;PEX2;SOX11;RGMB;FOXP1;ETV6;NCOR2;NR5A2;ELF2;MYCN;LMX1A;PRKAR1A;TBL1XR1;RARA;RARB;TRIB3;CCNQ;EZR;RHOQ;DLX1;NFIX;CTBP2;TSHZ3;UHRF1;FOXO6;PIK3R1;CXXC5;ASCL1;DLL1;EGFR;SCRT2;ELMSAN1;E2F1;E2F2;CAMTA1;DMAP1;ZBED3;EGR1;TFAP2C;JAG1;JUND;POU2F1;GSX1;BCL11A;PCGF2;TBX…
negative regulation of cell projection organization (GO:0031345)	0.00706102	0.610719	0	0	3.46781	17.1766	NGFR;PTPRS;DPYSL3;PAQR3;CRMP1;CBFA2T2
ganglion development (GO:0061548)	0.00719182	0.611664	0	0	7.109	35.0816	NELL2;INSM1;ASCL1
cell morphogenesis involved in neuron differentiation (GO:0048667)	0.00778911	0.651604	0	0	2.44296	11.8606	NTNG2;MAP2;PARD3;MAP1B;BTBD3;SLIT1;MAP6;SLIT2;PAK3;DSCAML1
negative regulation of cell motility (GO:2000146)	0.00778911	0.641094	0	0	2.44296	11.8606	PTPRU;JAG1;MCTP1;DUSP10;CITED2;DPYSL3;SINHCAF;SLIT2;SRGAP2;SMAD7
regulation of cation transmembrane transport (GO:1904062)	0.00783386	0.634543	0	0	3.94945	19.1521	DPP6;TSPAN13;KCNIP4;CACNA1D;SNTA1
negative regulation of cellular response to growth factor stimulus (GO:0090288)	0.00808808	0.644898	0	0	3.01594	14.5289	DLX1;GPC1;SLIT2;NBL1;DAND5;SULF2;SMAD7
regulation of endoplasmic reticulum stress-induced intrinsic apoptotic signaling pathway (GO:1902235)	0.00888553	0.697583	0	0	4.73934	22.3855	BCL2L11;OPA1;TMBIM6;BOK
regulation of calcium ion transmembrane transport (GO:1903169)	0.00888553	0.687013	0	0	4.73934	22.3855	NANOS1;TSPAN13;CACNA2D1;NPPA
heparan sulfate proteoglycan metabolic process (GO:0030201)	0.00888553	0.676759	0	0	4.73934	22.3855	GPC1;HS3ST5;SULF2;HS2ST1
positive regulation of protein localization to plasma membrane (GO:1903078)	0.00891788	0.669235	0	0	3.30651	15.6057	ITGB1;RACK1;PIK3R1;EPHB2;EGFR;SPTBN1
regulation of inclusion body assembly (GO:0090083)	0.0095816	0.708622	0	0	6.46273	30.0382	SACS;DNAJB8;SNCAIP
embryonic eye morphogenesis (GO:0048048)	0.0095816	0.698499	0	0	6.46273	30.0382	MFAP2;TBX2;FBN1
regulation of long-term neuronal synaptic plasticity (GO:0048169)	0.0095816	0.688661	0	0	6.46273	30.0382	SYNGR1;NETO1;DLG4
regulation of phosphorylation of RNA polymerase II C-terminal domain (GO:1901407)	0.0095816	0.679096	0	0	6.46273	30.0382	CCNK;CCNH;CCNQ
midbrain dopaminergic neuron differentiation (GO:1904948)	0.0095816	0.669793	0	0	6.46273	30.0382	NR4A2;FZD1;LMX1A
central nervous system neuron differentiation (GO:0021953)	0.0103302	0.712368	0	0	3.70261	16.9308	NR4A2;DRAXIN;NTRK2;LMX1A;MAP2
negative regulation of BMP signaling pathway (GO:0030514)	0.0103302	0.70287	0	0	3.70261	16.9308	DLX1;NBL1;DAND5;SMAD7;FBN1
negative regulation of cellular macromolecule biosynthetic process (GO:2000113)	0.010785	0.724159	0	0	1.52733	6.91816	BTG2;DDX3X;CTBP2;TSHZ3;CITED2;ASCL1;PPM1F;CCAR2;BTAF1;SALL1;BCL7A;BASP1;ENC1;RACK1;E2F1;IGF2BP3;DMAP1;LRRFIP1;NANOS1;HSPA8;ZHX2;TLE1;POU2F1;CDKN2A;FOXN3;MEX3D;CBFA2T2;SMARCA2;FOXP1;TBX2;RARA;TRIB3;BCOR
positive regulation of transcription from RNA polymerase II promoter (GO:0045944)	0.0108416	0.718501	0	0	1.39721	6.32149	CCNK;DDX3X;CCNH;CITED2;TCF20;SALL1;HYAL2;MYBL2;JUNB;TEAD1;IER2;TEAD2;NANOS1;TCF12;EBF1;SOX11;NR5A2;MYCN;LMX1A;TBL1XR1;RARA;RARB;CCNQ;RHOQ;DLX1;NFIX;CTBP2;UHRF1;PIK3R1;ASCL1;DLL1;EGFR;E2F1;E2F2;CAMTA1;ZBED3;NGFR;EGR1;TFAP2C;JAG1;JUND;POU2F1;GSX1;SMARCA2;MEIS2;SMAD7;NR4A2;NFIA;MAFF;SSBP3
cell junction assembly (GO:0034329)	0.0117708	0.77008	0	0	2.81147	12.4889	CDH4;CDH20;FSCN1;ACTB;ACTG1;CDH19;SMAD7
positive regulation of endoplasmic reticulum unfolded protein response (GO:1900103)	0.0123796	0.799657	0	0	5.92417	26.0172	BCL2L11;PIK3R1;BOK
eye photoreceptor cell differentiation (GO:0001754)	0.0123796	0.789662	0	0	5.92417	26.0172	DSCAM;NKD1;SDK2
nitrogen compound transport (GO:0071705)	0.0125727	0.79208	0	0	2.5618	11.211	SLC6A6;SLC38A1;SLC43A1;SLC52A3;SLC16A10;SLC1A5;RHCG;SLC38A2
cell-cell adhesion mediated by cadherin (GO:0044331)	0.0146958	0.914546	0	0	4.12116	17.3921	CDH4;FER;CDH20;CDH19
neuron differentiation (GO:0030182)	0.0147553	0.907184	0	0	2.04576	8.62522	FZD1;NR4A2;NTRK2;LMX1A;TUBB3;WNT7B;DCLK2;FZD8;SOX11;ATP2B2;ASCL1;IER2
regulation of cardiac muscle contraction (GO:0055117)	0.0150168	0.912268	0	0	3.38524	14.2132	NANOS1;NPPA;PDE4B;ADRA1A;SMAD7
amino acid transport (GO:0006865)	0.015042	0.903052	0	0	2.96209	12.4316	SLC6A6;SLC38A1;SLC43A1;SLC16A10;SLC1A5;SLC38A2
regulation of production of miRNAs involved in gene silencing by miRNA (GO:1903798)	0.0155959	0.925415	0	0	5.46847	22.7529	NCOR2;MYCN;EGFR
positive regulation of muscle contraction (GO:0045933)	0.0155959	0.914778	0	0	5.46847	22.7529	PROK2;TACR1;ADRA1A
negative regulation of protein modification process (GO:0031400)	0.0165336	0.958758	0	0	2.63296	10.8014	PAQR3;SLIT2;INSM1;EPHB2;SNTA1;CORO1C;ZBED3
plasma membrane organization (GO:0007009)	0.0168494	0.966093	0	0	3.29121	13.4395	MICALL1;EPB41L3;PLSCR4;CXCR4;SPTBN1
transmembrane receptor protein tyrosine kinase signaling pathway (GO:0007169)	0.0177563	1	0	0	1.55584	6.27163	DDR1;NCF1;EPHA10;PIK3R1;SOGA1;ACTB;ACTG1;IGF1R;EFNB1;STMN1;ATP6V1H;EPHB2;PAK3;ATP6V1E2;NGFR;NTRK2;HSP90AA1;YES1;MTSS1;SULF2;NELL2;FER;KIF16B;ARHGEF7;DOCK1;RHOQ
negative regulation of response to stimulus (GO:0048585)	0.0186548	1	0	0	2.05247	8.17222	DDR1;NCOR2;NTRK2;CDK6;MCTP1;EPHA10;AKT3;SLIT2;EPHB2;EGFR;IGF1R
myelination (GO:0042552)	0.0188244	1	0	0	3.20225	12.7213	GPC1;PARD3;EPB41L3;CXCR4;FAM126A
positive regulation of axonogenesis (GO:0050772)	0.0188244	1	0	0	3.20225	12.7213	NGFR;NTRK2;TUBB2B;PLXNA2;SLIT2
positive regulation of protein localization to membrane (GO:1905477)	0.0188507	1	0	0	2.24495	8.91515	ITGB1;PPP1R13B;BCL2L11;MTCL1;E2F1;PIK3R1;EPHB2;EGFR;SPTBN1
regulation of cytoskeleton organization (GO:0051493)	0.0188507	1	0	0	2.24495	8.91515	CYLD;ARHGAP40;STMN1;FSCN1;TRIM36;STMN4;RHOQ;RHOBTB1;GPM6B
neuron development (GO:0048666)	0.0190069	1	0	0	1.97472	7.82574	CNTNAP2;NTRK2;CDH4;BTG2;MAP2;STMN1;MICALL1;STMN4;INSM1;NPTX2;ASCL1;GPM6B
regulation of neural precursor cell proliferation (GO:2000177)	0.019237	1	0	0	5.07786	20.0622	DISP3;INSM1;NES
regulation of cyclin-dependent protein serine/threonine kinase activity involved in G1/S transition of mitotic cell cycle (GO:0031657)	0.019237	1	0	0	5.07786	20.0622	CDK6;CDKN2A;EGFR
positive regulation of smooth muscle contraction (GO:0045987)	0.019237	0.991579	0	0	5.07786	20.0622	PROK2;TACR1;ADRA1A
regulation of lamellipodium assembly (GO:0010591)	0.0196469	1	0	0	3.79147	14.8999	FER;FSCN1;SLIT2;SSH2
negative regulation of neuron projection development (GO:0010977)	0.0198625	1	0	0	2.78784	10.9253	NGFR;PTPRS;DPYSL3;PAQR3;CRMP1;CBFA2T2
positive regulation of neuron projection development (GO:0010976)	0.0213046	1	0	0	2.19866	8.46228	FZD1;NGFR;NTRK2;UNC13A;LRRC7;DPYSL3;PLXNA2;SLIT2;CBFA2T2
central nervous system development (GO:0007417)	0.0219782	1	0	0	1.74722	6.67037	CNTNAP2;DLX2;CHD7;SOX11;DLL1;POU6F1;NR4A2;BTD;H2AFY2;B3GNT5;RARA;DCX;RARB;ASIC2;DSCAML1;NES
positive regulation of cell cycle (GO:0045787)	0.0222253	1	0	0	2.31187	8.8002	CCNK;CCND3;CCND1;CITED2;CCNH;RARA;CCNQ;MEIS2
ephrin receptor signaling pathway (GO:0048013)	0.0222253	1	0	0	2.31187	8.8002	EFNB1;YES1;EPHA10;EPHB2;ARHGEF7;PAK3;ACTB;ACTG1
regulation of p38MAPK cascade (GO:1900744)	0.0224637	1	0	0	3.64564	13.8383	DUSP10;NCF1;EZR;GADD45G
negative chemotaxis (GO:0050919)	0.0224637	1	0	0	3.64564	13.8383	SEMA5B;SEMA4C;SLIT1;SLIT2
regulation of supramolecular fiber organization (GO:1902903)	0.0224637	1	0	0	3.64564	13.8383	HSPA8;MAP2;MAP1B;SSH2
positive regulation of synaptic transmission (GO:0050806)	0.0225195	1	0	0	2.47577	9.39153	TSHZ3;DLG4;NRXN1;GRIK2;EPHB2;ADRA1A;SHANK2
regulation of cyclin-dependent protein serine/threonine kinase activity (GO:0000079)	0.0225195	1	0	0	2.47577	9.39153	CCNK;CCND3;CCND1;CCNE2;CCNH;CDKN2A;CCNQ
insulin receptor signaling pathway (GO:0008286)	0.0225195	1	0	0	2.47577	9.39153	FER;ATP6V1H;PIK3R1;SOGA1;ATP6V1E2;RHOQ;IGF1R
regulation of alternative mRNA splicing, via spliceosome (GO:0000381)	0.023217	1	0	0	3.03804	11.4317	CELF3;MAGOH;CELF4;CELF6;SRSF6
regulation of plasma membrane bounded cell projection assembly (GO:0120032)	0.023217	1	0	0	3.03804	11.4317	CYLD;FER;FSCN1;RAB17;SSH2
microtubule depolymerization (GO:0007019)	0.0233062	1	0	0	4.73934	17.8153	NCKAP5L;STMN1;STMN4
protein O-linked fucosylation (GO:0036066)	0.0233062	1	0	0	4.73934	17.8153	LFNG;MFNG;ADAMTS7
sphingosine-1-phosphate signaling pathway (GO:0003376)	0.0238249	1	0	0	7.89889	29.5184	SPNS3;EZR
protein sulfation (GO:0006477)	0.0238249	1	0	0	7.89889	29.5184	HS3ST5;CHST5
embryonic camera-type eye development (GO:0031076)	0.0238249	1	0	0	7.89889	29.5184	NES;TBX2
vocal learning (GO:0042297)	0.0238249	1	0	0	7.89889	29.5184	CNTNAP2;NRXN1
transmembrane receptor protein tyrosine phosphatase signaling pathway (GO:0007185)	0.0238249	1	0	0	7.89889	29.5184	PTPRU;TRIO
regulation of mesenchymal stem cell differentiation (GO:2000739)	0.0238249	1	0	0	7.89889	29.5184	SOX6;SOX5
glandular epithelial cell development (GO:0002068)	0.0238249	0.996543	0	0	7.89889	29.5184	CDK6;DLL1
citrulline metabolic process (GO:0000052)	0.0238249	0.988441	0	0	7.89889	29.5184	CPS1;ALDH18A1
response to UV-A (GO:0070141)	0.0238249	0.98047	0	0	7.89889	29.5184	CCND1;EGFR
type B pancreatic cell development (GO:0003323)	0.0238249	0.972626	0	0	7.89889	29.5184	CDK6;DLL1
positive regulation of axon guidance (GO:1902669)	0.0238249	0.964907	0	0	7.89889	29.5184	TUBB2B;DSCAM
response to heparin (GO:0071503)	0.0238249	0.957309	0	0	7.89889	29.5184	EGR1;SLIT2
positive regulation of cardiac muscle contraction (GO:0060452)	0.0238249	0.94983	0	0	7.89889	29.5184	NPPA;ADRA1A
heparan sulfate proteoglycan biosynthetic process, enzymatic modification (GO:0015015)	0.0238249	0.942467	0	0	7.89889	29.5184	HS3ST5;HS2ST1
imitative learning (GO:0098596)	0.0238249	0.935218	0	0	7.89889	29.5184	CNTNAP2;NRXN1
cellular response to magnesium ion (GO:0071286)	0.0238249	0.928078	0	0	7.89889	29.5184	SLFN14;RYR3
astrocyte differentiation (GO:0048708)	0.0238249	0.921048	0	0	7.89889	29.5184	CDK6;DLL1
negative regulation of mononuclear cell migration (GO:0071676)	0.0238249	0.914122	0	0	7.89889	29.5184	SLIT2;NBL1
regulation of osteoclast development (GO:2001204)	0.0238249	0.907301	0	0	7.89889	29.5184	FBXW7;FBN1
positive regulation of transcription, DNA-templated (GO:0045893)	0.0245161	0.926708	0	0	1.29062	4.78618	CCNK;DDX3X;NCF1;CCNH;CITED2;FHL2;TCF20;MED16;LYL1;SALL1;HYAL2;MYBL2;JUNB;TEAD1;IER2;TEAD2;NANOS1;TCF12;EBF1;SOX11;RGMB;TOX3;NR5A2;ELF2;MYCN;LMX1A;TBL1XR1;RARA;RARB;CCNQ;RHOQ;DLX1;CASZ1;NFIX;CTBP2;UHRF1;PIK3R1;ASCL1;DLL1;EGFR;E2F1;E2F2;CAMTA1;ZBED3;FZD1;EGR1;TFAP2C;JAG1;JUND;POU2F1;GSX1;FOXN3;SMARCA2;MEIS2;SMAD7;NR4A2;RYBP;NFIA;MAFF;SSBP3;RAN
positive regulation of programmed cell death (GO:0043068)	0.0250429	0.939661	0	0	1.65969	6.11955	ITGB1;NGFR;TRIO;DDX3X;CCAR2;GADD45G;TIAM2;FGD4;RYBP;SHQ1;BCL2L11;RACK1;E2F1;TRIM35;SLIT2;ARHGEF7;CTNNBL1;BOK
regulation of neuron differentiation (GO:0045664)	0.0252845	0.9418	0	0	2.25683	8.29963	DISP3;CASZ1;NCS1;TCF12;SOX11;ASCL1;NBL1;DLL1
endocytic recycling (GO:0032456)	0.0255139	0.94346	0	0	3.51062	12.8788	ARL4C;MICALL1;STX6;RAB17
ameboidal-type cell migration (GO:0001667)	0.0256414	0.941355	0	0	2.96209	10.8517	NANOS1;SEMA4C;AMOTL2;SRGAP2;CORO1C
neuron migration (GO:0001764)	0.0256414	0.934631	0	0	2.96209	10.8517	NR4A2;NTRK2;TUBB2B;DCX;DISC1
plasma membrane bounded cell projection organization (GO:0120036)	0.0276602	1	0	0	2.00819	7.20491	CNTNAP2;LIMA1;CDH4;BTG2;MAP2;STMN1;MICALL1;STMN4;NPTX2;GPM6B
regulation of axonogenesis (GO:0050770)	0.0277868	0.998563	0	0	2.58509	9.26289	NGFR;NTRK2;PLXNA2;SLIT2;PAK3;SSH2
guanosine-containing compound metabolic process (GO:1901068)	0.0278039	0.992192	0	0	4.44313	15.9179	OPA1;RHOQ;RAN
extracellular matrix assembly (GO:0085029)	0.0278039	0.985301	0	0	4.44313	15.9179	MFAP4;HAS2;GPM6B
positive regulation of response to endoplasmic reticulum stress (GO:1905898)	0.0278039	0.978506	0	0	4.44313	15.9179	BCL2L11;PIK3R1;BOK
vascular endothelial growth factor receptor signaling pathway (GO:0048010)	0.0278894	0.974791	0	0	2.36967	8.48225	NELL2;HSP90AA1;NCF1;PIK3R1;DOCK1;ACTB;ACTG1
brain development (GO:0007420)	0.0291033	1	0	0	1.99132	7.0431	CNTNAP2;DLX2;H2AFY2;B3GNT5;RARA;RARB;NES;DSCAML1;SHANK2;POU6F1
regulation of BMP signaling pathway (GO:0030510)	0.0300513	1	0	0	2.53893	8.89857	DLX1;SOX11;NBL1;DAND5;RNF165;SMAD7
glycolipid biosynthetic process (GO:0009247)	0.0309615	1	0	0	2.82103	9.80313	B3GNT5;PIGP;ST8SIA3;PIGZ;ST8SIA5
cortical cytoskeleton organization (GO:0030865)	0.032328	1	0	0	3.26851	11.2169	ANLN;EPB41L3;EZR;RHOQ
positive regulation of lamellipodium morphogenesis (GO:2000394)	0.0324321	1	0	0	6.77048	23.2133	ARHGEF7;CORO1C
flavin-containing compound metabolic process (GO:0042726)	0.0324321	1	0	0	6.77048	23.2133	RFK;SLC52A3
postsynaptic density assembly (GO:0097107)	0.0324321	1	0	0	6.77048	23.2133	NRXN1;SHANK2
cellular ion homeostasis (GO:0006873)	0.0324321	1	0	0	6.77048	23.2133	P2RY2;RHCG
riboflavin metabolic process (GO:0006771)	0.0324321	1	0	0	6.77048	23.2133	RFK;SLC52A3
regulation of T-helper 17 type immune response (GO:2000316)	0.0324321	1	0	0	6.77048	23.2133	IL23A;SMAD7
retinoic acid receptor signaling pathway (GO:0048384)	0.0324321	1	0	0	6.77048	23.2133	RARA;RARB
negative regulation of protein kinase activity by regulation of protein phosphorylation (GO:0044387)	0.0324321	1	0	0	6.77048	23.2133	PPM1F;CORO1C
regulation of atrial cardiac muscle cell membrane repolarization (GO:0060372)	0.0324321	1	0	0	6.77048	23.2133	NPPA;CACNA1D
membrane fusion involved in viral entry into host cell (GO:0039663)	0.0324321	1	0	0	6.77048	23.2133	HYAL2;CXCR4
positive regulation of urine volume (GO:0035810)	0.0324321	1	0	0	6.77048	23.2133	HYAL2;HAS2
negative regulation of cardiocyte differentiation (GO:1905208)	0.0324321	1	0	0	6.77048	23.2133	SOX6;EGFR
ion homeostasis (GO:0050801)	0.0324321	1	0	0	6.77048	23.2133	P2RY2;RHCG
positive regulation of striated muscle contraction (GO:0045989)	0.0324321	1	0	0	6.77048	23.2133	NPPA;ADRA1A
negative regulation of epidermal cell differentiation (GO:0045605)	0.0324321	1	0	0	6.77048	23.2133	SRSF6;DLL1
fusion of virus membrane with host plasma membrane (GO:0019064)	0.0324321	0.996994	0	0	6.77048	23.2133	HYAL2;CXCR4
epithelial cell differentiation involved in kidney development (GO:0035850)	0.0324321	0.991024	0	0	6.77048	23.2133	SALL1;MTSS1
forebrain neuron differentiation (GO:0021879)	0.0324321	0.985125	0	0	6.77048	23.2133	SALL1;ASCL1
lens fiber cell differentiation (GO:0070306)	0.0324321	0.979295	0	0	6.77048	23.2133	MAF;WNT7B
outer mitochondrial membrane organization (GO:0007008)	0.0324321	0.973535	0	0	6.77048	23.2133	HSP90AA1;HSPA4
kidney epithelium development (GO:0072073)	0.0324321	0.967842	0	0	6.77048	23.2133	SALL1;WNT7B
myoblast fusion (GO:0007520)	0.0324321	0.962215	0	0	6.77048	23.2133	NANOS1;ADAM12
neuron fate specification (GO:0048665)	0.0324321	0.956653	0	0	6.77048	23.2133	ASCL1;DLL1
cAMP catabolic process (GO:0006198)	0.0324321	0.951155	0	0	6.77048	23.2133	PDE1B;PDE4B
negative regulation of cyclin-dependent protein serine/threonine kinase activity involved in G1/S transition of mitotic cell cycle (GO:0031658)	0.0324321	0.94572	0	0	6.77048	23.2133	CDK6;CDKN2A
histone H2A monoubiquitination (GO:0035518)	0.0327278	0.948921	0	0	4.18177	14.2997	RYBP;PCGF2;BCOR
embryo development ending in birth or egg hatching (GO:0009792)	0.0327278	0.94356	0	0	4.18177	14.2997	STOX2;NR5A2;CELF4
response to purine-containing compound (GO:0014074)	0.0327278	0.938259	0	0	4.18177	14.2997	JUND;VGF;JUNB
positive regulation of natural killer cell mediated cytotoxicity (GO:0045954)	0.0327278	0.933017	0	0	4.18177	14.2997	CADM3;CADM1;SLAMF6
positive regulation of cell morphogenesis involved in differentiation (GO:0010770)	0.0349348	0.990401	0	0	2.45138	8.2226	NGFR;NTRK2;PLXNA2;SLIT2;ARHGEF7;DOCK1
regulation of small GTPase mediated signal transduction (GO:0051056)	0.0350335	0.987711	0	0	1.86188	6.24001	TIAM2;ARHGAP10;FGD4;TRIO;ARHGAP40;SLIT2;SRGAP2;ARHGEF7;RHOBTB1;RHOQ;ARHGAP12
hippo signaling (GO:0035329)	0.0360963	1	0	0	3.15956	10.4947	NPHP4;AMOTL2;TEAD1;TEAD2
regulation of JNK cascade (GO:0046328)	0.0361971	1	0	0	2.10637	6.99058	DUSP10;NCF1;WNT7B;EGFR;IGF1R;ANKRD6;MAPK8IP1;GADD45G
positive regulation of synaptic transmission, glutamatergic (GO:0051968)	0.0380734	1	0	0	3.94945	12.9077	TSHZ3;NRXN1;SHANK2
regulation of cellular response to transforming growth factor beta stimulus (GO:1903844)	0.0380734	1	0	0	3.94945	12.9077	DLX1;SOX11;SMAD7
regulation of microtubule polymerization or depolymerization (GO:0031110)	0.0380734	1	0	0	3.94945	12.9077	MAP2;MAP1B;STMN1
response to organophosphorus (GO:0046683)	0.0380734	1	0	0	3.94945	12.9077	JUND;VGF;JUNB
negative regulation of phosphorylation (GO:0042326)	0.0386535	1	0	0	2.21169	7.19489	CDKN2A;PAQR3;SLIT2;INSM1;EPHB2;CORO1C;ZBED3
negative regulation of cellular amide metabolic process (GO:0034249)	0.0386535	1	0	0	2.21169	7.19489	NANOS1;BTG2;DDX3X;ENC1;RACK1;IGF2BP3;MEX3D
transcription initiation from RNA polymerase II promoter (GO:0006367)	0.0387762	1	0	0	1.77725	5.77598	NR4A2;NR5A2;CCND1;CCNH;NPPA;RARA;RARB;E2F2;MED16;TEAD1;NR2C1;TEAD2
regulation of dendritic spine development (GO:0060998)	0.0401072	1	0	0	3.05764	9.83397	PTPRS;FOXO6;SRCIN1;SHANK2
regulation of protein tyrosine kinase activity (GO:0061097)	0.0401072	1	0	0	3.05764	9.83397	DLG4;HYAL2;DOK7;SRCIN1
skeletal system morphogenesis (GO:0048705)	0.0401072	1	0	0	3.05764	9.83397	RARA;RARB;SOX11;DSCAML1
peptidyl-tyrosine autophosphorylation (GO:0038083)	0.0401536	1	0	0	2.63296	8.46509	DDR1;FER;YES1;EGFR;IGF1R
myelin maintenance (GO:0043217)	0.0420509	1	0	0	5.92417	18.7729	EPB41L3;CXCR4
response to magnesium ion (GO:0032026)	0.0420509	1	0	0	5.92417	18.7729	SLFN14;RYR3
aorta development (GO:0035904)	0.0420509	1	0	0	5.92417	18.7729	JAG1;TBX2
negative regulation of T-helper cell differentiation (GO:0045623)	0.0420509	1	0	0	5.92417	18.7729	ANXA1;SMAD7
cellular response to UV-B (GO:0071493)	0.0420509	1	0	0	5.92417	18.7729	MFAP4;HYAL2
lung epithelium development (GO:0060428)	0.0420509	1	0	0	5.92417	18.7729	WNT7B;ASCL1
establishment of protein localization to chromatin (GO:0071169)	0.0420509	1	0	0	5.92417	18.7729	H2AFY2;HIST1H1B
pyrimidine nucleobase metabolic process (GO:0006206)	0.0420509	1	0	0	5.92417	18.7729	UCK2;DPYD
monocyte activation (GO:0042117)	0.0420509	1	0	0	5.92417	18.7729	HYAL2;FOXP1
positive regulation of production of miRNAs involved in gene silencing by miRNA (GO:1903800)	0.0420509	1	0	0	5.92417	18.7729	MYCN;EGFR
regulation of T-helper 2 cell differentiation (GO:0045628)	0.0420509	1	0	0	5.92417	18.7729	ANXA1;RARA
cellular response to insulin stimulus (GO:0032869)	0.0430487	1	0	0	1.93882	6.09841	FER;ATP6V1H;TRIB3;PIK3R1;SLC2A4;SOGA1;ATP6V1E2;RHOQ;IGF1R
positive regulation of protein localization to cell periphery (GO:1904377)	0.0435478	1	0	0	2.57573	8.07206	ITGB1;PIK3R1;EPHB2;EGFR;SPTBN1
aminoglycan biosynthetic process (GO:0006023)	0.0435478	1	0	0	2.57573	8.07206	GPC1;B3GNT5;SDC3;HS3ST5;HS2ST1
regulation of sprouting angiogenesis (GO:1903670)	0.0438341	1	0	0	3.74158	11.7012	SEMA6A;E2F2;DLL1
cellular polysaccharide biosynthetic process (GO:0033692)	0.0438341	1	0	0	3.74158	11.7012	B3GNT5;HAS2;HS2ST1
positive regulation of excitatory postsynaptic potential (GO:2000463)	0.0438341	1	0	0	3.74158	11.7012	DLG4;NRXN1;SHANK2
purine ribonucleoside triphosphate metabolic process (GO:0009205)	0.0443611	1	0	0	2.96209	9.22806	HSPA8;OPA1;RHOQ;RAN
aminoglycan catabolic process (GO:0006026)	0.0443611	1	0	0	2.96209	9.22806	CHIT1;HYAL2;GPC1;SDC3
axon development (GO:0061564)	0.0450131	1	0	0	2.01674	6.25351	NTNG2;PARD3;MAP1B;SLIT1;SLIT2;EPHB2;PAK3;DSCAML1
regulation of actin filament-based process (GO:0032970)	0.0461635	1	0	0	2.29323	7.05297	ARHGAP40;FSCN1;ABRACL;RHOQ;RHOBTB1;GPM6B
regulation of intrinsic apoptotic signaling pathway (GO:2001242)	0.0471089	1	0	0	2.52092	7.70216	CYLD;DDX3X;BCL2L11;RACK1;BOK
negative regulation of neurogenesis (GO:0050768)	0.0488576	1	0	0	2.87233	8.67111	DISP3;ASCL1;SRGAP2;DLL1
embryonic organ morphogenesis (GO:0048562)	0.0488576	1	0	0	2.87233	8.67111	MFAP2;SOX11;DSCAML1;FBN1
cellular response to cytokine stimulus (GO:0071345)	0.0489382	1	0	0	1.40309	4.23341	ITGB1;OPRD1;PDE1B;IL20RB;CXCR4;PIK3R1;CCND1;HYAL2;DPYSL3;HAS2;JUNB;ADAMTS7;EGR1;HSPA8;HSP90AA1;ANXA1;POU2F1;UBE2G2;PTPN14;FER;IL23A;IL3RA;FSCN1;IFNK;PLP2;VIM;CRLF1
cell-cell junction assembly (GO:0007043)	0.0489951	1	0	0	2.09971	6.33278	CDH4;CDH20;PARD3;EPB41L3;FSCN1;CTNNA1;CDH19
epithelial cell differentiation (GO:0030855)	0.0499069	1	0	0	1.97472	5.91942	MAF;JAG1;BASP1;RARA;RARB;RHCG;ASCL1;DNPH1
positive regulation of interleukin-2 production (GO:0032743)	0.0500014	1	0	0	3.5545	10.6482	ANXA1;PDE4B;SPTBN1
embryonic digestive tract development (GO:0048566)	0.0500014	1	0	0	3.5545	10.6482	SALL1;RARB;SOX11
negative regulation of cyclase activity (GO:0031280)	0.0500014	1	0	0	3.5545	10.6482	LTB4R2;HRH4;GNAI2
axon extension (GO:0048675)	0.0500014	1	0	0	3.5545	10.6482	NELL2;SLIT1;SLIT2
glial cell development (GO:0021782)	0.0500014	1	0	0	3.5545	10.6482	CDK6;SOX11;DLL1
eye morphogenesis (GO:0048592)	0.0500014	1	0	0	3.5545	10.6482	MFAP2;NKD1;FBN1
negative regulation of adenylate cyclase activity (GO:0007194)	0.0500014	1	0	0	3.5545	10.6482	LTB4R2;HRH4;GNAI2
negative regulation of MAPK cascade (GO:0043409)	0.0518295	1	0	0	2.07346	6.13702	UCHL1;DUSP10;HYAL2;PAQR3;EPHB2;EZR;IGF1R
negative regulation of leukocyte chemotaxis (GO:0002689)	0.0525809	1	0	0	5.26593	15.5103	SLIT2;NBL1
ornithine metabolic process (GO:0006591)	0.0525809	1	0	0	5.26593	15.5103	ODC1;ALDH18A1
vasodilation (GO:0042311)	0.0525809	1	0	0	5.26593	15.5103	NANOS1;CPS1
central nervous system neuron development (GO:0021954)	0.0525809	1	0	0	5.26593	15.5103	NTRK2;MAP2
regulation of endoplasmic reticulum unfolded protein response (GO:1900101)	0.0525809	1	0	0	5.26593	15.5103	RACK1;PIK3R1
myelin assembly (GO:0032288)	0.0525809	1	0	0	5.26593	15.5103	GPC1;EPB41L3
postsynaptic density organization (GO:0097106)	0.0525809	1	0	0	5.26593	15.5103	NRXN1;SHANK2
positive regulation of protein homooligomerization (GO:0032464)	0.0525809	1	0	0	5.26593	15.5103	BCL2L11;RACK1
tRNA wobble uridine modification (GO:0002098)	0.0525809	1	0	0	5.26593	15.5103	TRMU;MOCS3
cyclic nucleotide catabolic process (GO:0009214)	0.0525809	1	0	0	5.26593	15.5103	PDE1B;PDE4B
negative regulation of cell differentiation (GO:0045596)	0.0531234	1	0	0	1.73776	5.10056	TRIO;JAG1;CDK6;E2F1;TRIB3;SINHCAF;DLL1;MEIS2;EGFR;SMAD7;ADAMTS7
epithelium development (GO:0060429)	0.0543742	1	0	0	1.85452	5.40012	SALL1;WNT7B;RARA;RARB;SOX11;RHCG;DNPH1;DLL1;TBX2
negative regulation of cell growth (GO:0030308)	0.0543742	1	0	0	1.85452	5.40012	PTPRS;DDX3X;CDKN2A;HYAL2;RACK1;APBB2;SLIT2;SMARCA2;CCAR2
positive regulation of lamellipodium organization (GO:1902745)	0.0565657	1	0	0	3.38524	9.72361	FSCN1;ARHGEF7;CORO1C
protein O-linked glycosylation via threonine (GO:0018243)	0.0565657	1	0	0	3.38524	9.72361	GALNT13;GALNT2;GALNT17
ventricular septum morphogenesis (GO:0060412)	0.0565657	1	0	0	3.38524	9.72361	CITED2;SOX11;SMAD7
negative regulation of cAMP biosynthetic process (GO:0030818)	0.0565657	1	0	0	3.38524	9.72361	LTB4R2;HRH4;GNAI2
embryonic skeletal system development (GO:0048706)	0.0565657	1	0	0	3.38524	9.72361	SOX11;DSCAML1;SULF2
hepaticobiliary system development (GO:0061008)	0.0565657	1	0	0	3.38524	9.72361	CITED2;RARA;RARB
negative regulation of nucleic acid-templated transcription (GO:1903507)	0.058409	1	0	0	1.38764	3.9413	CTBP2;TSHZ3;CITED2;ASCL1;PPM1F;CCAR2;BTAF1;SALL1;BCL7A;BASP1;E2F1;DMAP1;LRRFIP1;HSPA8;ZHX2;TLE1;POU2F1;CDKN2A;FOXN3;CBFA2T2;SMARCA2;FOXP1;TBX2;RARA;TRIB3;BCOR
regulation of synapse assembly (GO:0051963)	0.0585735	1	0	0	2.70819	7.68442	NRXN1;SLIT1;RAB17;EPHB2
establishment of protein localization to membrane (GO:0090150)	0.0609411	1	0	0	1.99852	5.59154	RFTN2;ZDHHC19;NCF1;PARD3;MICALL1;EGFR;SPTBN1
positive regulation of apoptotic process (GO:0043065)	0.0623802	1	0	0	1.46657	4.06901	ITGB1;NGFR;TRIO;DDX3X;CCAR2;PPM1F;GADD45G;TIAM2;FGD4;RYBP;SHQ1;BCL2L11;RACK1;E2F1;TRIM35;SLIT2;ARHGEF7;CTNNBL1;BOK
regulation of protein localization to plasma membrane (GO:1903076)	0.063028	1	0	0	2.12209	5.86583	ITGB1;PIK3R1;EPHB2;RHOQ;EGFR;SPTBN1
activation of phospholipase C activity (GO:0007202)	0.0635155	1	0	0	3.23137	8.90717	LPAR2;ADRA1A;EGFR
negative regulation of response to endoplasmic reticulum stress (GO:1903573)	0.0635155	1	0	0	3.23137	8.90717	OPA1;RACK1;TMBIM6
cytosolic calcium ion transport (GO:0060401)	0.0635155	1	0	0	3.23137	8.90717	MCUR1;CACNA2D1;ADRA1A
negative regulation of sprouting angiogenesis (GO:1903671)	0.0635155	1	0	0	3.23137	8.90717	NGFR;SEMA6A;E2F2
protein O-linked glycosylation via serine (GO:0018242)	0.0635155	1	0	0	3.23137	8.90717	GALNT13;GALNT2;GALNT17
positive regulation of RNA splicing (GO:0033120)	0.0635155	1	0	0	3.23137	8.90717	CELF3;CELF4;PIK3R1
negative regulation of lyase activity (GO:0051350)	0.0635155	1	0	0	3.23137	8.90717	LTB4R2;HRH4;GNAI2
regulation of potassium ion transport (GO:0043266)	0.063789	1	0	0	2.63296	7.24638	NANOS1;DPP6;KCNIP4;CACNA1D
regulation of filopodium assembly (GO:0051489)	0.063789	1	0	0	2.63296	7.24638	DPYSL3;FSCN1;RAB17;RHOQ
regulation of cell morphogenesis involved in differentiation (GO:0010769)	0.063789	1	0	0	2.63296	7.24638	SARM1;PAK3;SSH2;CORO1C
positive regulation of epidermal growth factor-activated receptor activity (GO:0045741)	0.0639282	1	0	0	4.73934	13.0331	NCF1;FBXW7
adrenal gland development (GO:0030325)	0.0639282	1	0	0	4.73934	13.0331	SALL1;INSM1
endothelium development (GO:0003158)	0.0639282	1	0	0	4.73934	13.0331	JAG1;PECAM1
cellular biogenic amine metabolic process (GO:0006576)	0.0639282	1	0	0	4.73934	13.0331	ODC1;OAZ2
mesenchymal to epithelial transition (GO:0060231)	0.0639282	1	0	0	4.73934	13.0331	SALL1;BASP1
negative regulation of inclusion body assembly (GO:0090084)	0.0639282	1	0	0	4.73934	13.0331	SACS;DNAJB8
RNA phosphodiester bond hydrolysis, endonucleolytic (GO:0090502)	0.0639282	1	0	0	4.73934	13.0331	LAS1L;SLFN14
astrocyte development (GO:0014002)	0.0639282	1	0	0	4.73934	13.0331	CDK6;DLL1
regulation of urine volume (GO:0035809)	0.0639282	1	0	0	4.73934	13.0331	HYAL2;HAS2
primary miRNA processing (GO:0031053)	0.0639282	1	0	0	4.73934	13.0331	HNRNPA2B1;DGCR8
protein localization to synapse (GO:0035418)	0.0639282	1	0	0	4.73934	13.0331	DLG4;NRXN1
insulin-like growth factor receptor signaling pathway (GO:0048009)	0.0639282	1	0	0	4.73934	13.0331	PIK3R1;IGF1R
negative regulation of embryonic development (GO:0045992)	0.0639282	1	0	0	4.73934	13.0331	LFNG;TBX2
negative regulation of pathway-restricted SMAD protein phosphorylation (GO:0060394)	0.0639282	1	0	0	4.73934	13.0331	PMEPA1;SMAD7
positive regulation of mRNA splicing, via spliceosome (GO:0048026)	0.0639282	1	0	0	4.73934	13.0331	CELF3;CELF4
regulation of cell-matrix adhesion (GO:0001952)	0.0674303	1	0	0	2.27853	6.14441	JAG1;CDK6;CDKN2A;GPM6B;CORO1C
actin filament organization (GO:0007015)	0.0674793	1	0	0	1.77725	4.79135	TMOD1;CAP1;MYO1B;TPM4;DPYSL3;RHOBTB1;RHOQ;ARHGAP12;CAP2
positive regulation of cell differentiation (GO:0045597)	0.0679376	1	0	0	1.58792	4.27019	SPAG9;DLX1;DLX2;JUND;WNT7B;SOX11;GPC1;CTNNA1;ASB4;INSM1;SOX6;JUNB;SOX5
positive regulation of mitochondrial outer membrane permeabilization involved in apoptotic signaling pathway (GO:1901030)	0.0692393	1	0	0	2.5618	6.84049	PPP1R13B;BCL2L11;E2F1;BOK
positive regulation of receptor activity (GO:2000273)	0.0692393	1	0	0	2.5618	6.84049	ITGB1;NCF1;FBXW7;EPHB2
regulation of cell differentiation (GO:0045595)	0.0703185	1	0	0	1.76256	4.67911	DLX1;DLX2;JUND;CDK6;SINHCAF;INSM1;JUNB;DLL1;SMAD7
positive regulation of neurogenesis (GO:0050769)	0.0706663	1	0	0	2.06058	5.4601	SEMA6A;TCF12;SOX11;ASCL1;DISC1;NBL1
positive regulation of plasma membrane bounded cell projection assembly (GO:0120034)	0.0706663	1	0	0	2.06058	5.4601	ANLN;CROCC;DPYSL3;CDC42EP3;FSCN1;RHOQ
regulation of axon extension involved in axon guidance (GO:0048841)	0.0708384	1	0	0	3.09087	8.18263	DSCAM;SEMA4C;PLXNA2
microtubule polymerization or depolymerization (GO:0031109)	0.0708384	1	0	0	3.09087	8.18263	NCKAP5L;STMN1;STMN4
positive regulation of protein oligomerization (GO:0032461)	0.0708384	1	0	0	3.09087	8.18263	BCL2L11;RACK1;TRABD2B
lamellipodium assembly (GO:0030032)	0.0708384	1	0	0	3.09087	8.18263	SPATA13;SRGAP2;ARHGEF7
regulation of smooth muscle contraction (GO:0006940)	0.0708384	1	0	0	3.09087	8.18263	PROK2;TACR1;ADRA1A
cellular response to amyloid-beta (GO:1904646)	0.0708384	1	0	0	3.09087	8.18263	NGFR;CACNA2D1;IGF1R
regulation of microtubule cytoskeleton organization (GO:0070507)	0.0708384	1	0	0	3.09087	8.18263	CYLD;STMN1;TRIM36
regulation of chondrocyte differentiation (GO:0032330)	0.0708384	1	0	0	3.09087	8.18263	SOX6;SOX5;ADAMTS7
negative regulation of cellular response to transforming growth factor beta stimulus (GO:1903845)	0.0719958	1	0	0	2.23554	5.88203	DLX1;CD109;PMEPA1;DAND5;SMAD7
response to lipid (GO:0033993)	0.0726612	1	0	0	1.69262	4.43796	NANOS1;NGFR;FER;JUND;CPS1;RARA;RARB;ASCL1;JUNB;FOXP1
nervous system development (GO:0007399)	0.0733126	1	0	0	1.3541	3.53828	NRXN1;CHD7;CRMP1;ASCL1;SALL1;SALL3;BTBD3;ENC1;EPHB2;ASIC2;GPM6B;SRRM4;JAG1;SEMA6A;DSCAM;BCL11A;BTBD11;BTD;DLG4;B3GNT5;DCX;DSCAML1;NES;NBL1;SDK2;SHANK2
regulation of MAP kinase activity (GO:0043405)	0.0745233	1	0	0	1.90663	4.95084	UCHL1;HYAL2;PAQR3;TRIB3;EPHB2;EGFR;IGF1R
negative regulation of protein phosphorylation (GO:0001933)	0.0746018	1	0	0	1.59753	4.14653	PARD3;PAQR3;RACK1;PMEPA1;TRIB3;SLIT2;INSM1;EPHB2;PPM1F;CORO1C;ZBED3;SMAD7
regulation of Notch signaling pathway (GO:0008593)	0.0746767	1	0	0	2.03114	5.26998	LFNG;JAG1;FBXW7;MFNG;DLL1;EGFR
cytoskeleton-dependent cytokinesis (GO:0061640)	0.0746767	1	0	0	2.03114	5.26998	ANLN;STMN1;TRIM36;SPIRE1;SPTBN1;CIT
protein ubiquitination involved in ubiquitin-dependent protein catabolic process (GO:0042787)	0.0746767	1	0	0	2.03114	5.26998	RNF144B;BTBD3;ENC1;BTBD11;CACUL1;SPSB4
negative regulation of morphogenesis of an epithelium (GO:1905331)	0.0760053	1	0	0	4.30849	11.1028	NKD1;TBX2
morphogenesis of an epithelial sheet (GO:0002011)	0.0760053	1	0	0	4.30849	11.1028	SOX11;ARHGAP12
regulation of lamellipodium morphogenesis (GO:2000392)	0.0760053	1	0	0	4.30849	11.1028	ARHGEF7;CORO1C
regulation of short-term neuronal synaptic plasticity (GO:0048172)	0.0760053	1	0	0	4.30849	11.1028	SYNGR1;GRIK2
negative regulation of cellular senescence (GO:2000773)	0.0760053	1	0	0	4.30849	11.1028	CDK6;AKT3
positive regulation of chondrocyte differentiation (GO:0032332)	0.0760053	1	0	0	4.30849	11.1028	SOX6;SOX5
arginine metabolic process (GO:0006525)	0.0760053	1	0	0	4.30849	11.1028	NANOS1;CPS1
modulation by host of viral genome replication (GO:0044827)	0.0760053	1	0	0	4.30849	11.1028	CCNK;FBXL2
positive regulation of T-helper cell differentiation (GO:0045624)	0.0760053	1	0	0	4.30849	11.1028	ANXA1;RARA
spinal cord development (GO:0021510)	0.0760053	1	0	0	4.30849	11.1028	SOX11;DLL1
G1/S transition of mitotic cell cycle (GO:0000082)	0.0760906	1	0	0	1.80546	4.65056	CDK6;CCND1;CCNE2;CCNH;CDKN2A;E2F1;BCAT1;CACUL1
negative regulation of cellular component organization (GO:0051129)	0.0767262	1	0	0	2.19414	5.63347	HSPA8;DDX3X;MCTP1;SACS;DNAJB8
negative regulation of translation (GO:0017148)	0.0781757	1	0	0	1.88496	4.80439	NANOS1;BTG2;DDX3X;ENC1;RACK1;IGF2BP3;MEX3D
cell-cell adhesion via plasma-membrane adhesion molecules (GO:0098742)	0.0782289	1	0	0	1.66878	4.25225	ITGB1;CDH4;CADM3;DSCAM;CADM1;CDH20;PECAM1;DSCAML1;SDK2;CDH19
membrane protein intracellular domain proteolysis (GO:0031293)	0.0785211	1	0	0	2.96209	7.53669	NGFR;JAG1;DLL1
histone monoubiquitination (GO:0010390)	0.0785211	1	0	0	2.96209	7.53669	RYBP;UHRF1;BCOR
response to glucocorticoid (GO:0051384)	0.0785211	1	0	0	2.96209	7.53669	ANXA1;BCL2L11;SLIT2
ear morphogenesis (GO:0042471)	0.0785211	1	0	0	2.96209	7.53669	SALL1;CHD7;EPHB2
negative regulation of developmental growth (GO:0048640)	0.0785211	1	0	0	2.96209	7.53669	PTPRS;DUSP10;NKD1
sensory perception of pain (GO:0019233)	0.0785211	1	0	0	2.96209	7.53669	OPRD1;CHRNA4;PROK2
cellular senescence (GO:0090398)	0.0785211	1	0	0	2.96209	7.53669	OPA1;CDKN2A;TBX2
regulation of cellular senescence (GO:2000772)	0.0785211	1	0	0	2.96209	7.53669	CDK6;CDKN2A;AKT3
negative regulation of transforming growth factor beta receptor signaling pathway (GO:0030512)	0.0816201	1	0	0	2.15424	5.39785	CD109;PMEPA1;DAND5;SMAD7;FBN1
negative regulation of cellular protein metabolic process (GO:0032269)	0.0819306	1	0	0	1.86378	4.66297	NANOS1;BTG2;DDX3X;ENC1;RACK1;IGF2BP3;MEX3D
regulation of epithelial cell proliferation (GO:0050678)	0.0830774	1	0	0	1.97472	4.91308	DUSP10;CDK6;PEX2;SRSF6;MTSS1;EGFR
regulation of voltage-gated calcium channel activity (GO:1901385)	0.0865495	1	0	0	2.8436	6.95841	HPCA;NPPA;PDE4B
neutral amino acid transport (GO:0015804)	0.0865495	1	0	0	2.8436	6.95841	SLC38A1;SLC43A1;SLC1A5
response to amyloid-beta (GO:1904645)	0.0865495	1	0	0	2.8436	6.95841	NGFR;CACNA2D1;IGF1R
positive regulation of filopodium assembly (GO:0051491)	0.0865495	1	0	0	2.8436	6.95841	DPYSL3;FSCN1;RHOQ
positive regulation of leukocyte mediated cytotoxicity (GO:0001912)	0.0865495	1	0	0	2.8436	6.95841	CADM1;IL23A;SLAMF6
modulation of excitatory postsynaptic potential (GO:0098815)	0.0865495	1	0	0	2.8436	6.95841	DLG4;NRXN1;SHANK2
regulation of apoptotic signaling pathway (GO:2001233)	0.0865495	1	0	0	2.8436	6.95841	NR4A2;CYLD;TMBIM6
protein depolymerization (GO:0051261)	0.0865495	1	0	0	2.8436	6.95841	NCKAP5L;STMN1;STMN4
regulation of nervous system development (GO:0051960)	0.0865495	1	0	0	2.8436	6.95841	RAB17;ASCL1;DLL1
response to cAMP (GO:0051591)	0.086962	1	0	0	2.36967	5.7874	JUND;VGF;EZR;JUNB
androgen receptor signaling pathway (GO:0030521)	0.086962	1	0	0	2.36967	5.7874	FHL2;PMEPA1;MED16;RAN
sulfation (GO:0051923)	0.0887304	1	0	0	3.94945	9.56616	HS3ST5;CHST5
cellular modified amino acid catabolic process (GO:0042219)	0.0887304	1	0	0	3.94945	9.56616	GOT2;SARDH
positive regulation of skeletal muscle tissue development (GO:0048643)	0.0887304	1	0	0	3.94945	9.56616	GPC1;DLL1
positive regulation of T-helper 1 type immune response (GO:0002827)	0.0887304	1	0	0	3.94945	9.56616	ANXA1;IL23A
cell wall macromolecule catabolic process (GO:0016998)	0.0887304	1	0	0	3.94945	9.56616	SPACA1;SPACA7
alternative mRNA splicing, via spliceosome (GO:0000380)	0.0887304	1	0	0	3.94945	9.56616	CELF4;SRSF6
polyamine metabolic process (GO:0006595)	0.0887304	1	0	0	3.94945	9.56616	ODC1;OAZ2
nitric oxide metabolic process (GO:0046209)	0.0887304	1	0	0	3.94945	9.56616	NANOS1;CPS1
cellular response to fluid shear stress (GO:0071498)	0.0887304	1	0	0	3.94945	9.56616	HAS2;MTSS1
purine nucleoside monophosphate biosynthetic process (GO:0009127)	0.0887304	1	0	0	3.94945	9.56616	IMPDH1;PFAS
establishment of protein localization to mitochondrial membrane (GO:0090151)	0.0887304	1	0	0	3.94945	9.56616	HSP90AA1;HSPA4
regulation of hormone secretion (GO:0046883)	0.0887304	1	0	0	3.94945	9.56616	ANXA1;SOX11
positive regulation of stem cell differentiation (GO:2000738)	0.0887304	1	0	0	3.94945	9.56616	SOX6;SOX5
negative regulation of fibroblast growth factor receptor signaling pathway (GO:0040037)	0.0887304	1	0	0	3.94945	9.56616	GPC1;SULF2
regulation of catabolic process (GO:0009894)	0.0887304	1	0	0	3.94945	9.56616	ITGB1;ODC1
regulation of cell motility (GO:2000145)	0.0899505	1	0	0	1.73921	4.18887	CDK6;SPATA13;PLXNA2;AMOTL2;SRCIN1;RHOBTB1;NKD1;EGFR
negative regulation of protein kinase activity (GO:0006469)	0.0899505	1	0	0	1.73921	4.18887	DUSP10;HYAL2;TRIB3;EPHB2;SRCIN1;PPM1F;IGF1R;CORO1C
regulation of Wnt signaling pathway (GO:0030111)	0.0899505	1	0	0	1.73921	4.18887	SALL1;TLE1;RACK1;APCDD1;DISC1;TRABD2B;NKD1;SULF2
regulation of stress-activated MAPK cascade (GO:0032872)	0.0933123	1	0	0	2.31187	5.48331	SEMA4C;EGFR;IGF1R;MAPK8IP1
regulation of protein localization (GO:0032880)	0.0933123	1	0	0	2.31187	5.48331	AFDN;FBXW7;STX6;RACK1
positive regulation of establishment of protein localization to mitochondrion (GO:1903749)	0.0936291	1	0	0	1.7234	4.08171	UBL5;BCL2L11;PPP1R13B;FBXW7;E2F1;MRGPRE;IL9R;ZBED3
cellular response to peptide hormone stimulus (GO:0071375)	0.0936291	1	0	0	1.7234	4.08171	NR4A2;FER;GNG2;PRKAR1A;TRIB3;PIK3R1;SLC2A4;RHOQ
cell cycle G1/S phase transition (GO:0044843)	0.0938065	1	0	0	1.80301	4.26686	CDK6;CCND1;CCNE2;CCNH;CDKN2A;BCAT1;CACUL1
negative regulation of catalytic activity (GO:0043086)	0.0949085	1	0	0	2.73423	6.43869	NANOS1;NES;CCAR2
DNA-templated transcription, initiation (GO:0006352)	0.095714	1	0	0	1.52882	3.58721	NR4A2;NR5A2;CCND1;CCNH;NPPA;RARA;RARB;E2F2;MED16;TEAD1;NR2C1;TEAD2
heart development (GO:0007507)	0.0997412	1	0	0	1.59038	3.66611	SALL1;CITED2;CHD7;RARA;RARB;BCOR;DAND5;POU6F1;FBN1;TBX2
regulation of protein modification process (GO:0031399)	0.0998755	1	0	0	2.25683	5.19935	PPP1R14B;FER;CCAR2;CORO1C
determination of left/right symmetry (GO:0007368)	0.0998755	1	0	0	2.25683	5.19935	DNAH11;CITED2;DLL1;DAND5
mitochondrial genome maintenance (GO:0000002)	0.102028	1	0	0	3.64564	8.32122	OPA1;AKT3
regulation of NMDA receptor activity (GO:2000310)	0.102028	1	0	0	3.64564	8.32122	DLG4;EPHB2
Notch receptor processing, ligand-dependent (GO:0035333)	0.102028	1	0	0	3.64564	8.32122	JAG1;DLL1
renal absorption (GO:0070293)	0.102028	1	0	0	3.64564	8.32122	HYAL2;HAS2
regulation of glucose import in response to insulin stimulus (GO:2001273)	0.102028	1	0	0	3.64564	8.32122	NGFR;PIK3R1
regulation of axon guidance (GO:1902667)	0.102028	1	0	0	3.64564	8.32122	TUBB2B;PLXNA2
glutamine family amino acid biosynthetic process (GO:0009084)	0.102028	1	0	0	3.64564	8.32122	CPS1;ALDH18A1
response to UV-B (GO:0010224)	0.102028	1	0	0	3.64564	8.32122	MFAP4;HYAL2
neuron fate commitment (GO:0048663)	0.102028	1	0	0	3.64564	8.32122	ASCL1;DLL1
dicarboxylic acid catabolic process (GO:0043649)	0.102028	1	0	0	3.64564	8.32122	GOT2;ACSF3
cranial nerve development (GO:0021545)	0.102028	1	0	0	3.64564	8.32122	SALL1;CHD7
regulation of neurotransmitter transport (GO:0051588)	0.102028	1	0	0	3.64564	8.32122	MCTP1;SNCAIP
semaphorin-plexin signaling pathway involved in neuron projection guidance (GO:1902285)	0.102028	1	0	0	3.64564	8.32122	NELL2;PLXNA2
positive regulation of interleukin-17 production (GO:0032740)	0.102028	1	0	0	3.64564	8.32122	IL23A;SLAMF6
glomerular visceral epithelial cell differentiation (GO:0072112)	0.102028	1	0	0	3.64564	8.32122	JAG1;BASP1
negative regulation of ubiquitin-protein transferase activity (GO:0051444)	0.102028	1	0	0	3.64564	8.32122	USP44;SMAD7
negative regulation of interleukin-10 production (GO:0032693)	0.102028	1	0	0	3.64564	8.32122	IL23A;DLL1
mitotic cytokinesis (GO:0000281)	0.102793	1	0	0	2.00819	4.56871	ANLN;STMN1;TRIM36;SPTBN1;CIT
cell morphogenesis (GO:0000902)	0.102793	1	0	0	2.00819	4.56871	CAP1;CDH4;CDH20;CDH19;CAP2
leukocyte cell-cell adhesion (GO:0007159)	0.103583	1	0	0	2.63296	5.96994	ITGB1;PECAM1;EZR
negative regulation of small GTPase mediated signal transduction (GO:0051058)	0.103583	1	0	0	2.63296	5.96994	SLIT2;EPHB2;ARHGAP12
negative regulation of myeloid leukocyte differentiation (GO:0002762)	0.103583	1	0	0	2.63296	5.96994	CDK6;RARA;FBN1
negative regulation of cell-matrix adhesion (GO:0001953)	0.103583	1	0	0	2.63296	5.96994	JAG1;CDKN2A;CORO1C
cellular response to glucose stimulus (GO:0071333)	0.103583	1	0	0	2.63296	5.96994	PTPRN2;RACK1;IGF1R
positive regulation of kinase activity (GO:0033674)	0.105172	1	0	0	1.67764	3.77831	DDR1;NTRK2;EPHA10;RPLP1;EPHB2;CACUL1;EGFR;IGF1R
regulation of apoptotic process (GO:0042981)	0.105346	1	0	0	1.22118	2.74827	ITGB1;DDR1;PPP1R13B;DDX3X;TRIO;EPHA10;CITED2;FHL2;PIK3R1;ASCL1;EGFR;CCAR2;IGF1R;PRDX2;FGD4;BCL2L11;OPA1;TRIM2;E2F1;RACK1;PROK2;SLIT2;EPHB2;PAK3;MAP4K5;CTNNBL1;BOK;NGFR;NTRK2;EGR3;ANXA1;GADD45G;TIAM2;RNF144B;TOX3;ARHGAP10;SHQ1;RYBP;TRIM35;TMBIM6;ARHGEF7;SGK2
negative regulation of transmembrane receptor protein serine/threonine kinase signaling pathway (GO:0090101)	0.106257	1	0	0	1.84649	4.13965	DLX1;CD109;PMEPA1;NBL1;DAND5;SMAD7
protein transmembrane import into intracellular organelle (GO:0044743)	0.106646	1	0	0	2.20434	4.93385	HSP90AA1;HSPA4;PEX2;DNAJC15
response to unfolded protein (GO:0006986)	0.106646	1	0	0	2.20434	4.93385	HSPA8;HSP90AA1;DNAJB5;HSPA4
regulation of interferon-gamma production (GO:0032649)	0.106646	1	0	0	2.20434	4.93385	IL23A;PDE4B;RARA;SLAMF6
regulation of mRNA splicing, via spliceosome (GO:0048024)	0.108474	1	0	0	1.97472	4.38634	CELF3;MAGOH;CELF4;CELF6;SRSF6
muscle organ development (GO:0007517)	0.108474	1	0	0	1.97472	4.38634	EGR3;TCF12;FHL3;SOX6;POU6F1
negative regulation of cell communication (GO:0010648)	0.111256	1	0	0	1.82282	4.00277	DDR1;NTRK2;EPHA10;EPHB2;EGFR;IGF1R
positive regulation of protein kinase activity (GO:0045860)	0.112258	1	0	0	1.51549	3.3143	EGR1;DDX3X;IL23A;DLG4;RPLP1;DOK7;CLSPN;PAK3;MAP4K5;SRCIN1;CACUL1
cellular amino acid biosynthetic process (GO:0008652)	0.112557	1	0	0	2.53893	5.54578	GOT2;ALDH18A1;BCAT1
positive regulation of sprouting angiogenesis (GO:1903672)	0.112557	1	0	0	2.53893	5.54578	ANXA1;AKT3;DLL1
positive regulation of cell communication (GO:0010647)	0.112557	1	0	0	2.53893	5.54578	DLG4;SOX11;GRIK2
cardiac muscle cell action potential involved in contraction (GO:0086002)	0.112557	1	0	0	2.53893	5.54578	CACNA2D1;CACNA1D;SNTA1
cGMP metabolic process (GO:0046068)	0.112557	1	0	0	2.53893	5.54578	GUCY1B2;PDE1B;NPPA
regulation of actin polymerization or depolymerization (GO:0008064)	0.112557	1	0	0	2.53893	5.54578	ARHGAP40;PAK3;SSH2
glycosaminoglycan metabolic process (GO:0030203)	0.114305	1	0	0	1.94235	4.21274	HYAL2;GPC1;SDC3;HS3ST5;HS2ST1
negative regulation of MAP kinase activity (GO:0043407)	0.114305	1	0	0	1.94235	4.21274	UCHL1;DUSP10;RGS3;HYAL2;PAQR3
neuron cell-cell adhesion (GO:0007158)	0.115826	1	0	0	3.38524	7.29745	NRXN1;NRXN3
regulation of extracellular matrix disassembly (GO:0010715)	0.115826	1	0	0	3.38524	7.29745	DDR1;FSCN1
negative regulation of Rho protein signal transduction (GO:0035024)	0.115826	1	0	0	3.38524	7.29745	STMN1;ADRA1A
regulation of monocyte differentiation (GO:0045655)	0.115826	1	0	0	3.38524	7.29745	CDK6;FOXP1
negative regulation of hemopoiesis (GO:1903707)	0.115826	1	0	0	3.38524	7.29745	CDK6;MEIS2
cell migration involved in sprouting angiogenesis (GO:0002042)	0.115826	1	0	0	3.38524	7.29745	EGR3;SLIT2
regulation of ventricular cardiac muscle cell membrane repolarization (GO:0060307)	0.115826	1	0	0	3.38524	7.29745	CACNA2D1;SNTA1
negative regulation of endoplasmic reticulum stress-induced intrinsic apoptotic signaling pathway (GO:1902236)	0.115826	1	0	0	3.38524	7.29745	OPA1;TMBIM6
regulation of protein modification by small protein conjugation or removal (GO:1903320)	0.115826	1	0	0	3.38524	7.29745	EGR1;HSP90AA1
establishment of protein localization to chromosome (GO:0070199)	0.115826	1	0	0	3.38524	7.29745	H2AFY2;HIST1H1B
purine-containing compound catabolic process (GO:0072523)	0.115826	1	0	0	3.38524	7.29745	DPYD;DNPH1
positive regulation of blood vessel diameter (GO:0097755)	0.115826	1	0	0	3.38524	7.29745	NANOS1;CPS1
peptidyl-tyrosine phosphorylation (GO:0018108)	0.116374	1	0	0	1.79975	3.87116	DDR1;FER;YES1;EPHB2;EGFR;IGF1R
regulation of transforming growth factor beta receptor signaling pathway (GO:0017015)	0.116374	1	0	0	1.79975	3.87116	CITED2;CD109;PMEPA1;SOX11;DAND5;SMAD7
positive regulation of nucleic acid-templated transcription (GO:1903508)	0.118149	1	0	0	1.27452	2.72213	CASZ1;NCF1;CITED2;FHL2;MED16;EGFR;LYL1;SALL1;E2F1;MYBL2;TEAD1;TEAD2;FZD1;NANOS1;EGR1;SOX11;FOXN3;RGMB;SMARCA2;TOX3;RYBP;NR5A2;MYCN;ELF2;TBL1XR1;RARA;RAN
response to molecule of bacterial origin (GO:0002237)	0.120252	1	0	0	1.69262	3.58524	NANOS1;NGFR;FER;JUND;CPS1;JUNB;FOXP1
regulation of synaptic transmission, glutamatergic (GO:0051966)	0.120785	1	0	0	2.10637	4.45232	UNC13A;TSHZ3;NRXN1;SHANK2
determination of bilateral symmetry (GO:0009855)	0.121814	1	0	0	2.45138	5.1608	DNAH11;CITED2;DLL1
cardiac muscle cell action potential (GO:0086001)	0.121814	1	0	0	2.45138	5.1608	KCND3;CACNA2D1;CACNA1D
negative regulation of Notch signaling pathway (GO:0045746)	0.121814	1	0	0	2.45138	5.1608	LFNG;FBXW7;EGFR
semaphorin-plexin signaling pathway (GO:0071526)	0.121814	1	0	0	2.45138	5.1608	NELL2;SEMA4C;PLXNA2
amino acid transmembrane transport (GO:0003333)	0.121814	1	0	0	2.45138	5.1608	SLC6A6;SLC38A1;SLC38A2
respiratory system development (GO:0060541)	0.121814	1	0	0	2.45138	5.1608	BASP1;WNT7B;CHD7
regulation of cell cycle (GO:0051726)	0.123687	1	0	0	1.43282	2.9946	JUND;PPP1R13B;CITED2;GADD45G;CYLD;CDK6;CCND1;RACK1;RARA;MYBL2;MAP4K5;PAK3;JUNB
glycosaminoglycan biosynthetic process (GO:0006024)	0.124999	1	0	0	1.67552	3.48417	GPC1;SDC3;HAS2;HS3ST5;CHST5;HS2ST1;CHST3
positive regulation of transferase activity (GO:0051347)	0.125693	1	0	0	1.55672	3.2285	DDR1;NTRK2;HSP90AA1;EPHA10;FBXW7;TRIB3;EPHB2;EGFR;IGF1R
positive regulation of protein serine/threonine kinase activity (GO:0071902)	0.126071	1	0	0	1.60655	3.32704	CCNK;CCND3;DDX3X;CCND1;CCNH;CCNQ;COPS8;EGFR
synapse assembly (GO:0007416)	0.126403	1	0	0	1.88069	3.88979	FZD1;DSCAM;NRXN1;SHANK2;SDK2
positive regulation of cell projection organization (GO:0031346)	0.126403	1	0	0	1.88069	3.88979	FZD1;NTRK2;LRRC7;DPYSL3;CBFA2T2
negative regulation of apoptotic process (GO:0043066)	0.126561	1	0	0	1.27034	2.62583	ITGB1;DDR1;DDX3X;EPHA10;CITED2;FHL2;PIK3R1;ASCL1;DLL1;EGFR;IGF1R;PRDX2;OPA1;PROK2;EPHB2;NGFR;NTRK2;ANXA1;TLE1;EGR3;NR4A2;RNF144B;TOX3;ARHGAP10;TMBIM6;CRLF1
negative regulation of cell cycle process (GO:0010948)	0.126954	1	0	0	1.75531	3.62283	CCNK;RYBP;CCND1;FBXW7;PCGF2;E2F1
tRNA aminoacylation for protein translation (GO:0006418)	0.128141	1	0	0	2.06058	4.23371	CARS;DARS;POLG2;SARS
myotube differentiation (GO:0014902)	0.13006	1	0	0	3.15956	6.44474	NANOS1;ADAM12
negative regulation of peptidyl-threonine phosphorylation (GO:0010801)	0.13006	1	0	0	3.15956	6.44474	PARD3;SMAD7
heparan sulfate proteoglycan biosynthetic process (GO:0015012)	0.13006	1	0	0	3.15956	6.44474	HS3ST5;HS2ST1
regulation of protein homooligomerization (GO:0032462)	0.13006	1	0	0	3.15956	6.44474	BCL2L11;RACK1
autonomic nervous system development (GO:0048483)	0.13006	1	0	0	3.15956	6.44474	SOX11;ASCL1
negative regulation of cell aging (GO:0090344)	0.13006	1	0	0	3.15956	6.44474	CDK6;AKT3
regulation of cell-substrate junction assembly (GO:0090109)	0.13006	1	0	0	3.15956	6.44474	GPM6B;CORO1C
pyrimidine-containing compound metabolic process (GO:0072527)	0.13006	1	0	0	3.15956	6.44474	THTPA;UCK2
negative regulation of RNA metabolic process (GO:0051253)	0.13006	1	0	0	3.15956	6.44474	NCOR2;SHQ1
negative regulation of mRNA processing (GO:0050686)	0.13006	1	0	0	3.15956	6.44474	TMBIM6;SRSF6
negative regulation of anoikis (GO:2000811)	0.13006	1	0	0	3.15956	6.44474	ITGB1;TLE1
regulation of cartilage development (GO:0061035)	0.13006	1	0	0	3.15956	6.44474	SOX6;SOX5
cellular response to corticosteroid stimulus (GO:0071384)	0.13006	1	0	0	3.15956	6.44474	ANXA1;BCL2L11
regulation of protein insertion into mitochondrial membrane involved in apoptotic signaling pathway (GO:1900739)	0.131338	1	0	0	2.36967	4.81038	PPP1R13B;BCL2L11;E2F1
cellular response to drug (GO:0035690)	0.131338	1	0	0	2.36967	4.81038	TFRC;PDE4B;PPM1F
activation of JUN kinase activity (GO:0007257)	0.131338	1	0	0	2.36967	4.81038	SPAG9;MAP3K9;MAP4K5
positive regulation of phospholipase C activity (GO:0010863)	0.131338	1	0	0	2.36967	4.81038	LPAR2;ADRA1A;EGFR
artery morphogenesis (GO:0048844)	0.131338	1	0	0	2.36967	4.81038	JAG1;TBX2;SMAD7
positive regulation of protein insertion into mitochondrial membrane involved in apoptotic signaling pathway (GO:1900740)	0.131338	1	0	0	2.36967	4.81038	PPP1R13B;BCL2L11;E2F1
regulation of protein polymerization (GO:0032271)	0.131338	1	0	0	2.36967	4.81038	ARHGAP40;MAP2;PAK3
negative regulation of binding (GO:0051100)	0.132414	1	0	0	1.7339	3.50565	BTAF1;E2F1;TMBIM6;DISC1;NES;ACTB
intrinsic apoptotic signaling pathway (GO:0097193)	0.134772	1	0	0	1.64234	3.29154	BCL2L11;DDX3X;PPP1R13B;E2F1;TRIB3;PPM1F;BOK
negative regulation of growth (GO:0045926)	0.134994	1	0	0	1.57978	3.16355	DDX3X;CDKN2A;HYAL2;RACK1;APBB2;SLIT2;SMARCA2;CCAR2
negative regulation of signaling (GO:0023057)	0.137983	1	0	0	1.71301	3.39283	DDR1;NTRK2;EPHA10;EPHB2;EGFR;IGF1R
regulation of ubiquitin-protein transferase activity (GO:0051438)	0.141113	1	0	0	2.29323	4.49059	FBXW7;TRIB3;SMAD7
regulation of glucose import (GO:0046324)	0.141113	1	0	0	2.29323	4.49059	NGFR;PIK3R1;RHOQ
liver development (GO:0001889)	0.141113	1	0	0	2.29323	4.49059	CITED2;RARA;RARB
regulation of epithelial cell migration (GO:0010632)	0.143392	1	0	0	1.97472	3.83525	DUSP10;DOCK1;PPM1F;CORO1C
regulation of cell growth (GO:0001558)	0.144086	1	0	0	1.41473	2.74081	DDX3X;CDKN2A;HYAL2;RACK1;APBB2;SLIT2;SMARCA2;SGK2;DNPH1;CCAR2;EGFR;HIST1H1B
peptidyl-threonine dephosphorylation (GO:0035970)	0.144668	1	0	0	2.96209	5.72664	DUSP10;PPM1F
postsynaptic membrane organization (GO:0001941)	0.144668	1	0	0	2.96209	5.72664	DLG4;NRXN1
positive regulation of nuclear-transcribed mRNA catabolic process, deadenylation-dependent decay (GO:1900153)	0.144668	1	0	0	2.96209	5.72664	NANOS1;BTG2
Notch receptor processing (GO:0007220)	0.144668	1	0	0	2.96209	5.72664	JAG1;DLL1
embryonic digit morphogenesis (GO:0042733)	0.144668	1	0	0	2.96209	5.72664	SALL1;TBX2
negative regulation of response to wounding (GO:1903035)	0.144668	1	0	0	2.96209	5.72664	PTPRS;CD109
cardiac ventricle development (GO:0003231)	0.144668	1	0	0	2.96209	5.72664	SALL1;DAND5
positive regulation of mRNA processing (GO:0050685)	0.144668	1	0	0	2.96209	5.72664	CELF3;CELF4
neuron apoptotic process (GO:0051402)	0.144668	1	0	0	2.96209	5.72664	NGFR;CIT
miRNA metabolic process (GO:0010586)	0.144668	1	0	0	2.96209	5.72664	DGCR8;RAN
bone morphogenesis (GO:0060349)	0.144668	1	0	0	2.96209	5.72664	RARA;RARB
positive regulation of cell migration involved in sprouting angiogenesis (GO:0090050)	0.144668	1	0	0	2.96209	5.72664	ANXA1;AKT3
G-protein coupled acetylcholine receptor signaling pathway (GO:0007213)	0.144668	1	0	0	2.96209	5.72664	CHRM4;RGS8
aorta morphogenesis (GO:0035909)	0.144668	1	0	0	2.96209	5.72664	JAG1;TBX2
protein localization to chromatin (GO:0071168)	0.144668	1	0	0	2.96209	5.72664	H2AFY2;HIST1H1B
embryonic heart tube development (GO:0035050)	0.144668	1	0	0	2.96209	5.72664	CITED2;TBX2
neurotransmitter transport (GO:0006836)	0.144668	1	0	0	2.96209	5.72664	SLC38A1;SLC1A3
negative regulation of signal transduction (GO:0009968)	0.145151	1	0	0	1.33974	2.58568	DDR1;NTRK2;TLE1;EPHA10;FBXW7;APCDD1;NKD1;EGFR;SULF2;IGF1R;NR4A2;GPC1;RACK1;TMBIM6;EPHB2;TRABD2B
negative regulation of epithelial cell proliferation (GO:0050680)	0.14559	1	0	0	1.7952	3.45929	DUSP10;CDK6;FBXW7;PEX2;MTSS1
regulation of glutamate receptor signaling pathway (GO:1900449)	0.151121	1	0	0	2.22156	4.19803	NETO1;DLG4;SHANK2
regulation of potassium ion transmembrane transport (GO:1901379)	0.151121	1	0	0	2.22156	4.19803	DPP6;KCNIP4;CACNA1D
regulation of cell-cell adhesion (GO:0022407)	0.151121	1	0	0	2.22156	4.19803	JAG1;CITED2;SMAD7
substrate adhesion-dependent cell spreading (GO:0034446)	0.151121	1	0	0	2.22156	4.19803	FER;SRGAP2;SRCIN1
negative regulation of fat cell differentiation (GO:0045599)	0.151121	1	0	0	2.22156	4.19803	TRIO;E2F1;TRIB3
positive regulation of transcription factor import into nucleus (GO:0042993)	0.151121	1	0	0	2.22156	4.19803	IL23A;PIK3R1;DMAP1
negative regulation of protein serine/threonine kinase activity (GO:0071901)	0.152248	1	0	0	1.76841	3.32857	UCHL1;PRKAR1A;CDKN2A;HYAL2;PAQR3
negative regulation of macromolecule metabolic process (GO:0010605)	0.153765	1	0	0	1.52882	2.86245	OPRD1;MYCN;DLG4;CITED2;RACK1;SOX11;NEIL1;RBMS3
positive regulation of cellular process (GO:0048522)	0.154404	1	0	0	1.23278	2.30305	DLX1;DLX2;DDX3X;CITED2;CDCA7L;DNPH1;DLL1;EGFR;IGF1R;CCND1;RACK1;PROK2;HAS2;JUNB;HIST1H1B;NTRK2;JUND;SOX11;TBX2;FER;PARD3;RARA;SINHCAF;INSM1;EZR;CACUL1;CRLF1
regulation of peptidyl-serine phosphorylation (GO:0033135)	0.155328	1	0	0	1.65326	3.07873	OPRD1;PAQR3;RACK1;EGFR;PPM1F;SMAD7
regulation of actin filament polymerization (GO:0030833)	0.159031	1	0	0	1.7424	3.20368	FER;ARHGAP40;CDC42EP3;SLIT2;PAK3
regulation of cellular protein catabolic process (GO:1903362)	0.159593	1	0	0	2.78784	5.11605	HSP90AA1;EZR
negative regulation of axon guidance (GO:1902668)	0.159593	1	0	0	2.78784	5.11605	SEMA4C;SLIT2
ureteric bud development (GO:0001657)	0.159593	1	0	0	2.78784	5.11605	SALL1;SLIT2
glycosphingolipid biosynthetic process (GO:0006688)	0.159593	1	0	0	2.78784	5.11605	ST8SIA3;ST8SIA5
cardiac muscle cell contraction (GO:0086003)	0.159593	1	0	0	2.78784	5.11605	CACNA2D1;CACNA1D
preassembly of GPI anchor in ER membrane (GO:0016254)	0.159593	1	0	0	2.78784	5.11605	PIGP;PIGZ
histone H2A ubiquitination (GO:0033522)	0.159593	1	0	0	2.78784	5.11605	RYBP;BCOR
negative regulation of lipid biosynthetic process (GO:0051055)	0.159593	1	0	0	2.78784	5.11605	FBXW7;TRIB3
negative regulation of cell development (GO:0010721)	0.159593	1	0	0	2.78784	5.11605	FBXW7;FBN1
positive regulation of stem cell proliferation (GO:2000648)	0.159593	1	0	0	2.78784	5.11605	SOX11;DISC1
spindle assembly checkpoint (GO:0071173)	0.159593	1	0	0	2.78784	5.11605	TEX14;MAD1L1
positive regulation of cellular protein catabolic process (GO:1903364)	0.159593	1	0	0	2.78784	5.11605	HSP90AA1;EZR
heterocycle biosynthetic process (GO:0018130)	0.159593	1	0	0	2.78784	5.11605	MOCS3;ALDH18A1
chaperone-mediated protein complex assembly (GO:0051131)	0.159593	1	0	0	2.78784	5.11605	HSP90AA1;HSPA4
regulation of lamellipodium organization (GO:1902743)	0.159593	1	0	0	2.78784	5.11605	FER;SSH2
mesonephric tubule development (GO:0072164)	0.159593	1	0	0	2.78784	5.11605	SALL1;SLIT2
positive regulation of cartilage development (GO:0061036)	0.159593	1	0	0	2.78784	5.11605	SOX6;SOX5
cellular response to glucocorticoid stimulus (GO:0071385)	0.159593	1	0	0	2.78784	5.11605	ANXA1;BCL2L11
mitotic spindle assembly checkpoint (GO:0007094)	0.159593	1	0	0	2.78784	5.11605	TEX14;MAD1L1
mitotic spindle checkpoint (GO:0071174)	0.159593	1	0	0	2.78784	5.11605	TEX14;MAD1L1
membrane depolarization during cardiac muscle cell action potential (GO:0086012)	0.159593	1	0	0	2.78784	5.11605	CACNA2D1;CACNA1D
positive regulation of natural killer cell mediated immunity (GO:0002717)	0.159593	1	0	0	2.78784	5.11605	CADM1;SLAMF6
mitotic G2 DNA damage checkpoint (GO:0007095)	0.159593	1	0	0	2.78784	5.11605	FOXN3;CLSPN
oligosaccharide biosynthetic process (GO:0009312)	0.161348	1	0	0	2.15424	3.92976	GALNT13;GALNT2;GALNT17
positive regulation of intrinsic apoptotic signaling pathway (GO:2001244)	0.161348	1	0	0	2.15424	3.92976	BCL2L11;RACK1;BOK
establishment or maintenance of epithelial cell apical/basal polarity (GO:0045197)	0.161348	1	0	0	2.15424	3.92976	MTCL1;DLG4;PARD3
cellular glucose homeostasis (GO:0001678)	0.161348	1	0	0	2.15424	3.92976	RACK1;PIK3R1;IGF1R
regulation of neurotransmitter receptor activity (GO:0099601)	0.161348	1	0	0	2.15424	3.92976	NETO1;DLG4;SHANK2
cytoskeleton organization (GO:0007010)	0.163595	1	0	0	1.50455	2.72378	ANLN;ARHGAP10;FGD4;SEMA6A;EPB41L3;FLNB;EZR;RHOQ
positive regulation of epithelial cell proliferation (GO:0050679)	0.166221	1	0	0	1.55025	2.78182	NELL2;EGR3;AKT3;VASH2;SOX11;SRSF6;EGFR
regulation of proteasomal ubiquitin-dependent protein catabolic process (GO:0032434)	0.167396	1	0	0	1.61568	2.88786	RNF144B;RYBP;RACK1;TRIB3;CCAR2;SMAD7
divalent metal ion transport (GO:0070838)	0.167396	1	0	0	1.61568	2.88786	PANX1;CHRNA4;CACNA2D1;CACNA1D;ATP2B2;RYR3
regulation of wound healing (GO:0061041)	0.171775	1	0	0	2.09088	3.68323	ANXA1;CD109;SRSF6
bone development (GO:0060348)	0.171775	1	0	0	2.09088	3.68323	RARA;RARB;SULF2
regulation of interferon-beta production (GO:0032648)	0.171775	1	0	0	2.09088	3.68323	PTPRS;DDX3X;POLR3B
regulation of adherens junction organization (GO:1903391)	0.174783	1	0	0	2.63296	4.59244	GPM6B;CORO1C
negative regulation of osteoclast differentiation (GO:0045671)	0.174783	1	0	0	2.63296	4.59244	FBXW7;FBN1
negative regulation of RNA splicing (GO:0033119)	0.174783	1	0	0	2.63296	4.59244	TMBIM6;SRSF6
positive regulation of p38MAPK cascade (GO:1900745)	0.174783	1	0	0	2.63296	4.59244	NCF1;GADD45G
blood vessel endothelial cell migration (GO:0043534)	0.174783	1	0	0	2.63296	4.59244	EGR3;SLIT2
regulation of cellular response to growth factor stimulus (GO:0090287)	0.174783	1	0	0	2.63296	4.59244	SLIT2;FBN1
DNA methylation (GO:0006306)	0.174783	1	0	0	2.63296	4.59244	ZFP57;DMAP1
regulation of calcium ion transport (GO:0051924)	0.175848	1	0	0	1.82282	3.16831	NANOS1;TSPAN13;CACNA2D1;CACNA1D
plasma membrane bounded cell projection morphogenesis (GO:0120039)	0.175848	1	0	0	1.82282	3.16831	CNTNAP2;EPB41L3;SRGAP2;NBL1
positive regulation of nervous system development (GO:0051962)	0.175848	1	0	0	1.82282	3.16831	PARD3;NRXN1;SOX11;EPHB2
positive regulation of cell-substrate adhesion (GO:0010811)	0.175848	1	0	0	1.82282	3.16831	CDK6;ARHGEF7;DOCK1;PPM1F
circulatory system development (GO:0072359)	0.177371	1	0	0	1.52181	2.63198	SALL1;CITED2;RARA;RARB;BCOR;POU6F1;FBN1
Wnt signaling pathway (GO:0016055)	0.177371	1	0	0	1.52181	2.63198	FZD1;NR4A2;PTPRU;DDX3X;WNT7B;FZD8;VRK1
positive regulation of growth (GO:0045927)	0.180087	1	0	0	1.66878	2.86082	DDX3X;DNPH1;HIST1H1B;EGFR;PPM1F
regulation of cation channel activity (GO:2001257)	0.180087	1	0	0	1.66878	2.86082	NANOS1;NETO1;DLG4;HPCA;SHANK2
response to insulin (GO:0032868)	0.180087	1	0	0	1.66878	2.86082	FER;TRIB3;SLC2A4;PIK3R1;RHOQ
positive regulation of RNA metabolic process (GO:0051254)	0.182388	1	0	0	2.03114	3.45623	MYCN;PIK3R1;EGFR
regulation of heart rate by cardiac conduction (GO:0086091)	0.182388	1	0	0	2.03114	3.45623	KCND3;CACNA2D1;CACNA1D
negative regulation of cell-substrate adhesion (GO:0010812)	0.182388	1	0	0	2.03114	3.45623	JAG1;CDKN2A;CORO1C
negative regulation of protein kinase B signaling (GO:0051898)	0.182388	1	0	0	2.03114	3.45623	HYAL2;RACK1;TRIB3
positive regulation of DNA replication (GO:0045740)	0.182388	1	0	0	2.03114	3.45623	CTC1;EGFR;IGF1R
negative regulation of protein complex assembly (GO:0031333)	0.182388	1	0	0	2.03114	3.45623	OPRD1;DDX3X;PMEPA1
negative regulation of epithelial cell migration (GO:0010633)	0.182388	1	0	0	2.03114	3.45623	DUSP10;SLIT2;CORO1C
carboxylic acid transmembrane transport (GO:1905039)	0.182388	1	0	0	2.03114	3.45623	SLC6A6;SLC38A1;SLC38A2
neural crest cell development (GO:0014032)	0.182388	1	0	0	2.03114	3.45623	SEMA4C;SOX11;CORO1C
monocarboxylic acid transport (GO:0015718)	0.184326	1	0	0	1.78843	3.02432	GOT2;SLC16A6;SLC16A14;SLC16A13
positive regulation of protein import into nucleus (GO:0042307)	0.184326	1	0	0	1.78843	3.02432	HYAL2;PIK3R1;DMAP1;EGFR
Rho protein signal transduction (GO:0007266)	0.187326	1	0	0	1.6456	2.75623	NGFR;CDC42EP3;PAK3;RHOQ;RHOBTB1
negative regulation of cell cycle (GO:0045786)	0.187326	1	0	0	1.6456	2.75623	BTG2;PPP1R13B;CDK6;CDKN2A;TRIM35
regulation of signal transduction (GO:0009966)	0.187333	1	0	0	1.32213	2.2144	DDR1;NTRK2;EPHA10;RGS16;ABRACL;DLL1;EGFR;IGF1R;LFNG;RGS3;MFNG;EPHB2;CDC42SE2
positive regulation of heart contraction (GO:0045823)	0.190189	1	0	0	2.49439	4.14003	NPPA;ADRA1A
acetylcholine receptor signaling pathway (GO:0095500)	0.190189	1	0	0	2.49439	4.14003	CHRM4;RGS8
regulation of transcription factor import into nucleus (GO:0042990)	0.190189	1	0	0	2.49439	4.14003	PIK3R1;DMAP1
purine ribonucleotide catabolic process (GO:0009154)	0.190189	1	0	0	2.49439	4.14003	PDE1B;PDE4B
regulation of neuron migration (GO:2001222)	0.190189	1	0	0	2.49439	4.14003	SEMA6A;SRGAP2
calcium ion transport into cytosol (GO:0060402)	0.190189	1	0	0	2.49439	4.14003	CACNA2D1;ADRA1A
positive regulation of pri-miRNA transcription from RNA polymerase II promoter (GO:1902895)	0.190189	1	0	0	2.49439	4.14003	NGFR;TEAD1
aspartate family amino acid catabolic process (GO:0009068)	0.190189	1	0	0	2.49439	4.14003	PHYKPL;GOT2
negative regulation of calcium ion transport (GO:0051926)	0.190189	1	0	0	2.49439	4.14003	NANOS1;TMBIM6
regulation of cAMP biosynthetic process (GO:0030817)	0.190189	1	0	0	2.49439	4.14003	CAP1;CAP2
negative regulation of cellular process (GO:0048523)	0.19111	1	0	0	1.19815	1.98282	PTPRU;BTG2;PPP1R13B;DDX3X;CTBP2;ADRA1A;DLL1;CCAR2;HYAL2;RACK1;PLXNA2;APBB2;SLIT2;ADAMTS8;NANOS1;DSCAM;CDKN2A;SOX11;PTPN14;SMARCA2;CDK6;IFNK;TMBIM6;SINHCAF;INSM1;SRSF6;COPS8
sensory perception (GO:0007600)	0.192934	1	0	0	1.75531	2.8882	OPRD1;TTC8;CHRNA4;PROK2
negative regulation of supramolecular fiber organization (GO:1902904)	0.192934	1	0	0	1.75531	2.8882	LIMA1;HSPA8;STMN1;SLIT2
glycosphingolipid metabolic process (GO:0006687)	0.192934	1	0	0	1.75531	2.8882	GALC;ST8SIA3;ST8SIA5;ESYT1
carbohydrate biosynthetic process (GO:0016051)	0.19317	1	0	0	1.97472	3.24681	GALNT13;GALNT2;GALNT17
transferrin transport (GO:0033572)	0.19317	1	0	0	1.97472	3.24681	TFRC;ATP6V1H;ATP6V1E2
positive regulation of signaling (GO:0023056)	0.19317	1	0	0	1.97472	3.24681	DLG4;SOX11;GRIK2
ferric iron transport (GO:0015682)	0.19317	1	0	0	1.97472	3.24681	TFRC;ATP6V1H;ATP6V1E2
lymphocyte differentiation (GO:0030098)	0.194669	1	0	0	1.62306	2.65607	ITGB1;LFNG;LYL1;CHD7;IFNK
regulation of protein complex assembly (GO:0043254)	0.194669	1	0	0	1.62306	2.65607	VPS18;HSPA8;HSP90AA1;DDX3X;INSM1
canonical Wnt signaling pathway (GO:0060070)	0.194669	1	0	0	1.62306	2.65607	FZD1;NR4A2;PTPRU;WNT7B;FZD8
positive regulation of proteasomal protein catabolic process (GO:1901800)	0.194669	1	0	0	1.62306	2.65607	RNF144B;FBXW7;RACK1;TRIB3;SMAD7
cellular response to organic substance (GO:0071310)	0.200153	1	0	0	1.42536	2.29294	NANOS1;JUND;DPYSL3;RACK1;CXCR4;SLIT2;JUNB;PTPN14
negative regulation of Wnt signaling pathway (GO:0030178)	0.201057	1	0	0	1.36188	2.18468	CYLD;DRAXIN;TLE1;RACK1;NPHP4;APCDD1;TRABD2B;NKD1;ANKRD6;RBMS3
Notch signaling pathway (GO:0007219)	0.201665	1	0	0	1.7234	2.75941	JAG1;ASCL1;DLL1;MIB1
regulation of regulated secretory pathway (GO:1903305)	0.204105	1	0	0	1.92135	3.05326	RAB3D;SYT8;SYTL3
negative regulation of G0 to G1 transition (GO:0070317)	0.204105	1	0	0	1.92135	3.05326	RYBP;PCGF2;E2F1
negative regulation of Ras protein signal transduction (GO:0046580)	0.204105	1	0	0	1.92135	3.05326	STMN1;EPHB2;ADRA1A
organic cyclic compound biosynthetic process (GO:1901362)	0.204105	1	0	0	1.92135	3.05326	MOCS3;HSD17B3;ALDH18A1
positive regulation of dendritic spine development (GO:0060999)	0.205766	1	0	0	2.36967	3.74649	FOXO6;SHANK2
negative regulation of ion transport (GO:0043271)	0.205766	1	0	0	2.36967	3.74649	NANOS1;GPM6B
regulation of anoikis (GO:2000209)	0.205766	1	0	0	2.36967	3.74649	ITGB1;TLE1
regulation of cell development (GO:0060284)	0.205766	1	0	0	2.36967	3.74649	ASCL1;DLL1
positive regulation of gene silencing by miRNA (GO:2000637)	0.205766	1	0	0	2.36967	3.74649	MYCN;EGFR
inactivation of MAPK activity (GO:0000188)	0.205766	1	0	0	2.36967	3.74649	RGS3;DUSP10
dorsal/ventral pattern formation (GO:0009953)	0.205766	1	0	0	2.36967	3.74649	NBL1;DSCAML1
regulation of fibroblast growth factor receptor signaling pathway (GO:0040036)	0.205766	1	0	0	2.36967	3.74649	GPC1;SULF2
dopaminergic neuron differentiation (GO:0071542)	0.205766	1	0	0	2.36967	3.74649	NR4A2;LMX1A
regulation of transport (GO:0051049)	0.205766	1	0	0	2.36967	3.74649	DISP3;TRIB3
regulation of actin cytoskeleton organization (GO:0032956)	0.209645	1	0	0	1.57978	2.46815	ARHGAP40;FSCN1;RHOQ;RHOBTB1;GPM6B
regulation of secretion by cell (GO:1903530)	0.21051	1	0	0	1.69262	2.63748	MCTP1;ANXA1;RAB3D;SNCAIP
regulation of heart contraction (GO:0008016)	0.21248	1	0	0	1.49663	2.31815	NANOS1;NPPA;ATP2B2;RYR3;TBX2;SMAD7
protein O-linked glycosylation (GO:0006493)	0.212601	1	0	0	1.44241	2.23333	LFNG;GALNT13;GALNT2;MFNG;B3GNT5;GALNT17;ADAMTS7
regulation of protein phosphorylation (GO:0001932)	0.21475	1	0	0	1.27109	1.95529	NTRK2;PAQR3;EGFR;CORO1C;CCND3;FER;CCND1;RACK1;CDK2AP1;SLIT2;INSM1;EPHB2;PAK3;ZBED3
T cell differentiation (GO:0030217)	0.215178	1	0	0	1.87079	2.87408	LFNG;ANXA1;CHD7
muscle filament sliding (GO:0030049)	0.215178	1	0	0	1.87079	2.87408	TMOD1;TPM4;VIM
actin-myosin filament sliding (GO:0033275)	0.215178	1	0	0	1.87079	2.87408	TMOD1;TPM4;VIM
homotypic cell-cell adhesion (GO:0034109)	0.215178	1	0	0	1.87079	2.87408	MEGF11;ACTB;ACTG1
positive regulation of apoptotic signaling pathway (GO:2001235)	0.21727	1	0	0	1.55899	2.37998	CYLD;BCL2L11;HYAL2;RACK1;BOK
regulation of neurogenesis (GO:0050767)	0.219462	1	0	0	1.66293	2.52195	CASZ1;SOX11;ASCL1;DLL1
response to retinoic acid (GO:0032526)	0.219462	1	0	0	1.66293	2.52195	WNT7B;RARA;RARB;ASCL1
hyaluronan metabolic process (GO:0030212)	0.221471	1	0	0	2.25683	3.40209	HYAL2;HAS2
regulation of interleukin-17 production (GO:0032660)	0.221471	1	0	0	2.25683	3.40209	IL23A;SLAMF6
cellular response to hexose stimulus (GO:0071331)	0.221471	1	0	0	2.25683	3.40209	RACK1;IGF1R
cellular protein complex localization (GO:0034629)	0.221471	1	0	0	2.25683	3.40209	EZR;SMAD7
negative regulation of macroautophagy (GO:0016242)	0.221471	1	0	0	2.25683	3.40209	QSOX1;LZTS1
embryonic skeletal system morphogenesis (GO:0048704)	0.221471	1	0	0	2.25683	3.40209	SOX11;DSCAML1
establishment of endothelial barrier (GO:0061028)	0.221471	1	0	0	2.25683	3.40209	AFDN;EZR
negative regulation of protein tyrosine kinase activity (GO:0061099)	0.221471	1	0	0	2.25683	3.40209	HYAL2;SRCIN1
positive regulation of BMP signaling pathway (GO:0030513)	0.221471	1	0	0	2.25683	3.40209	SOX11;RNF165
regulation of interleukin-2 production (GO:0032663)	0.221471	1	0	0	2.25683	3.40209	ANXA1;PDE4B
long-term synaptic potentiation (GO:0060291)	0.221471	1	0	0	2.25683	3.40209	TSHZ3;SHANK2
synaptic transmission, glutamatergic (GO:0035249)	0.221471	1	0	0	2.25683	3.40209	UNC13A;GRIK2
negative regulation of cell cycle arrest (GO:0071157)	0.221471	1	0	0	2.25683	3.40209	CCNK;CCND1
glutamate metabolic process (GO:0006536)	0.221471	1	0	0	2.25683	3.40209	GOT2;ALDH18A1
positive regulation of cell migration (GO:0030335)	0.224946	1	0	0	1.2867	1.91962	SPAG9;FER;SEMA6A;SEMA4C;RACK1;HAS2;ARHGEF7;ELP6;DOCK1;EGFR;PPM1F;IGF1R
cellular response to organonitrogen compound (GO:0071417)	0.226075	1	0	0	1.46577	2.17944	EGR1;CTNNA1;SLIT2;EZR;ACTB;RYR3
ERBB2 signaling pathway (GO:0038128)	0.226374	1	0	0	1.82282	2.70793	HSP90AA1;PIK3R1;EGFR
purine ribonucleoside monophosphate metabolic process (GO:0009167)	0.226374	1	0	0	1.82282	2.70793	HSPA8;IMPDH1;PFAS
regulation of G0 to G1 transition (GO:0070316)	0.226374	1	0	0	1.82282	2.70793	RYBP;PCGF2;E2F1
inositol lipid-mediated signaling (GO:0048017)	0.226374	1	0	0	1.82282	2.70793	PIK3R1;EZR;IGF1R
mitotic DNA damage checkpoint (GO:0044773)	0.226374	1	0	0	1.82282	2.70793	CCND1;CLSPN;FOXN3
regulation of protein localization to early endosome (GO:1902965)	0.227969	1	0	0	3.94945	5.83944	EZR
regulation of fat cell proliferation (GO:0070344)	0.227969	1	0	0	3.94945	5.83944	E2F1
regulation of oxidative stress-induced neuron intrinsic apoptotic signaling pathway (GO:1903376)	0.227969	1	0	0	3.94945	5.83944	FBXW7
embryonic camera-type eye morphogenesis (GO:0048596)	0.227969	1	0	0	3.94945	5.83944	TBX2
regulation of macrophage apoptotic process (GO:2000109)	0.227969	1	0	0	3.94945	5.83944	CDKN2A
arginine biosynthetic process (GO:0006526)	0.227969	1	0	0	3.94945	5.83944	CPS1
histone-serine phosphorylation (GO:0035404)	0.227969	1	0	0	3.94945	5.83944	VRK1
response to granulocyte macrophage colony-stimulating factor (GO:0097012)	0.227969	1	0	0	3.94945	5.83944	PDE1B
regulation of protein depolymerization (GO:1901879)	0.227969	1	0	0	3.94945	5.83944	MAP1B
negative regulation of keratinocyte differentiation (GO:0045617)	0.227969	1	0	0	3.94945	5.83944	SRSF6
galactosylceramide metabolic process (GO:0006681)	0.227969	1	0	0	3.94945	5.83944	GALC
positive regulation of hormone metabolic process (GO:0032352)	0.227969	1	0	0	3.94945	5.83944	EGR1
positive regulation of T-helper 17 type immune response (GO:2000318)	0.227969	1	0	0	3.94945	5.83944	IL23A
T-helper 17 cell lineage commitment (GO:0072540)	0.227969	1	0	0	3.94945	5.83944	SLAMF6
positive regulation of myelination (GO:0031643)	0.227969	1	0	0	3.94945	5.83944	PARD3
positive regulation of protein localization to early endosome (GO:1902966)	0.227969	1	0	0	3.94945	5.83944	EZR
negative regulation of cellular response to hypoxia (GO:1900038)	0.227969	1	0	0	3.94945	5.83944	TMBIM6
regulation of nuclease activity (GO:0032069)	0.227969	1	0	0	3.94945	5.83944	NEIL1
heparan sulfate proteoglycan biosynthetic process, polysaccharide chain biosynthetic process (GO:0015014)	0.227969	1	0	0	3.94945	5.83944	HS2ST1
astral microtubule organization (GO:0030953)	0.227969	1	0	0	3.94945	5.83944	EZR
cellular response to monoamine stimulus (GO:0071868)	0.227969	1	0	0	3.94945	5.83944	GNG2
adenylate cyclase-inhibiting G-protein coupled acetylcholine receptor signaling pathway (GO:0007197)	0.227969	1	0	0	3.94945	5.83944	CHRM4
establishment of endothelial intestinal barrier (GO:0090557)	0.227969	1	0	0	3.94945	5.83944	AFDN
positive regulation of podosome assembly (GO:0071803)	0.227969	1	0	0	3.94945	5.83944	FSCN1
regulation of NAD(P)H oxidase activity (GO:0033860)	0.227969	1	0	0	3.94945	5.83944	RFK
cardiac ventricle formation (GO:0003211)	0.227969	1	0	0	3.94945	5.83944	SOX11
nucleobase metabolic process (GO:0009112)	0.227969	1	0	0	3.94945	5.83944	UCK2
positive regulation of fibroblast migration (GO:0010763)	0.227969	1	0	0	3.94945	5.83944	ARHGEF7
iron ion import (GO:0097286)	0.227969	1	0	0	3.94945	5.83944	TFRC
positive regulation of cGMP biosynthetic process (GO:0030828)	0.227969	1	0	0	3.94945	5.83944	NANOS1
retinal ganglion cell axon guidance (GO:0031290)	0.227969	1	0	0	3.94945	5.83944	SLIT2
choline catabolic process (GO:0042426)	0.227969	1	0	0	3.94945	5.83944	SARDH
positive regulation of vesicle fusion (GO:0031340)	0.227969	1	0	0	3.94945	5.83944	ANXA1
glomerular epithelial cell differentiation (GO:0072311)	0.227969	1	0	0	3.94945	5.83944	BASP1
renal filtration cell differentiation (GO:0061318)	0.227969	1	0	0	3.94945	5.83944	BASP1
oxygen homeostasis (GO:0032364)	0.227969	1	0	0	3.94945	5.83944	WNT7B
negative regulation of dendritic spine development (GO:0061000)	0.227969	1	0	0	3.94945	5.83944	PTPRS
regulation of relaxation of cardiac muscle (GO:1901897)	0.227969	1	0	0	3.94945	5.83944	PDE4B
rescue of stalled ribosome (GO:0072344)	0.227969	1	0	0	3.94945	5.83944	RACK1
positive regulation of memory T cell differentiation (GO:0043382)	0.227969	1	0	0	3.94945	5.83944	IL23A
citrate metabolic process (GO:0006101)	0.227969	1	0	0	3.94945	5.83944	ACO1
positive regulation of flagellated sperm motility (GO:1902093)	0.227969	1	0	0	3.94945	5.83944	TACR1
ammonium transmembrane transport (GO:0072488)	0.227969	1	0	0	3.94945	5.83944	RHCG
regulation of glial cell apoptotic process (GO:0034350)	0.227969	1	0	0	3.94945	5.83944	DLL1
spinal cord dorsal/ventral patterning (GO:0021513)	0.227969	1	0	0	3.94945	5.83944	ASCL1
positive regulation of T-helper 2 cell differentiation (GO:0045630)	0.227969	1	0	0	3.94945	5.83944	RARA
regulation of NK T cell activation (GO:0051133)	0.227969	1	0	0	3.94945	5.83944	IL23A
photoreceptor cell differentiation (GO:0046530)	0.227969	1	0	0	3.94945	5.83944	NKD1
forebrain regionalization (GO:0021871)	0.227969	1	0	0	3.94945	5.83944	WNT7B
lens fiber cell development (GO:0070307)	0.227969	1	0	0	3.94945	5.83944	WNT7B
alpha-beta T cell activation (GO:0046631)	0.227969	1	0	0	3.94945	5.83944	ANXA1
regulation of chemokine-mediated signaling pathway (GO:0070099)	0.227969	1	0	0	3.94945	5.83944	SLIT2
regulation of interleukin-12 secretion (GO:2001182)	0.227969	1	0	0	3.94945	5.83944	FOXP1
Golgi disassembly (GO:0090166)	0.227969	1	0	0	3.94945	5.83944	VRK1
positive regulation of action potential (GO:0045760)	0.227969	1	0	0	3.94945	5.83944	ADRA1A
definitive hemopoiesis (GO:0060216)	0.227969	1	0	0	3.94945	5.83944	LYL1
positive regulation of microtubule motor activity (GO:2000576)	0.227969	1	0	0	3.94945	5.83944	MTCL1
regulation of response to wounding (GO:1903034)	0.227969	1	0	0	3.94945	5.83944	SRSF6
white fat cell differentiation (GO:0050872)	0.227969	1	0	0	3.94945	5.83944	CTBP2
protein insertion into mitochondrial membrane involved in apoptotic signaling pathway (GO:0001844)	0.227969	1	0	0	3.94945	5.83944	BCL2L11
ribosomal small subunit export from nucleus (GO:0000056)	0.227969	1	0	0	3.94945	5.83944	RAN
regulation of mitotic spindle checkpoint (GO:1903504)	0.227969	1	0	0	3.94945	5.83944	USP44
positive regulation of protein localization to endosome (GO:1905668)	0.227969	1	0	0	3.94945	5.83944	EZR
regulation of tooth mineralization (GO:0070170)	0.227969	1	0	0	3.94945	5.83944	BCOR
regulation of respiratory system process (GO:0044065)	0.227969	1	0	0	3.94945	5.83944	TSHZ3
regulation of male gonad development (GO:2000018)	0.227969	1	0	0	3.94945	5.83944	CITED2
positive regulation of activation of Janus kinase activity (GO:0010536)	0.227969	1	0	0	3.94945	5.83944	IL23A
plasma membrane fusion (GO:0045026)	0.227969	1	0	0	3.94945	5.83944	VASH2
regulation of T-helper 17 cell lineage commitment (GO:2000328)	0.227969	1	0	0	3.94945	5.83944	IL23A
positive regulation of sodium ion transmembrane transport (GO:1902307)	0.227969	1	0	0	3.94945	5.83944	NANOS1
mesenchymal to epithelial transition involved in metanephros morphogenesis (GO:0003337)	0.227969	1	0	0	3.94945	5.83944	SALL1
glomerulus vasculature development (GO:0072012)	0.227969	1	0	0	3.94945	5.83944	PECAM1
regulation of natural killer cell proliferation (GO:0032817)	0.227969	1	0	0	3.94945	5.83944	IL23A
response to catecholamine (GO:0071869)	0.227969	1	0	0	3.94945	5.83944	GNG2
protein localization to nucleolus (GO:1902570)	0.227969	1	0	0	3.94945	5.83944	RAN
collecting duct development (GO:0072044)	0.227969	1	0	0	3.94945	5.83944	WNT7B
insulin secretion involved in cellular response to glucose stimulus (GO:0035773)	0.227969	1	0	0	3.94945	5.83944	PTPRN2
chondrocyte development (GO:0002063)	0.227969	1	0	0	3.94945	5.83944	SULF2
negative regulation of glial cell proliferation (GO:0060253)	0.227969	1	0	0	3.94945	5.83944	SOX11
cellular response to granulocyte macrophage colony-stimulating factor stimulus (GO:0097011)	0.227969	1	0	0	3.94945	5.83944	PDE1B
long term synaptic depression (GO:0060292)	0.227969	1	0	0	3.94945	5.83944	SHANK2
L-amino acid import (GO:0043092)	0.227969	1	0	0	3.94945	5.83944	SLC1A3
neutrophil extravasation (GO:0072672)	0.227969	1	0	0	3.94945	5.83944	PECAM1
positive regulation of fibroblast apoptotic process (GO:2000271)	0.227969	1	0	0	3.94945	5.83944	BCL2L11
response to manganese ion (GO:0010042)	0.227969	1	0	0	3.94945	5.83944	SLFN14
phospholipase C-activating G-protein coupled acetylcholine receptor signaling pathway (GO:0007207)	0.227969	1	0	0	3.94945	5.83944	CHRM4
dendritic spine maintenance (GO:0097062)	0.227969	1	0	0	3.94945	5.83944	IGF1R
positive regulation of gene expression (GO:0010628)	0.230699	1	0	0	1.13719	1.66786	CASZ1;DDX3X;NCF1;CITED2;FHL2;PIK3R1;MED16;EGFR;PPM1F;ACTB;LYL1;SALL1;E2F1;MYBL2;EPHB2;TEAD1;TEAD2;FZD1;NANOS1;NTRK2;EGR1;TLE1;SOX11;FOXN3;RGMB;SMARCA2;TOX3;NR5A2;ELF2;RYBP;MYCN;TBL1XR1;RARA;VIM;EZR;RAN;RBMS3
calcium ion transport (GO:0006816)	0.231114	1	0	0	1.40574	2.05918	PANX1;MCUR1;CHRNA4;CACNA2D1;CACNA1D;ATP2B2;RYR3
regulation of natural killer cell mediated cytotoxicity (GO:0042269)	0.237266	1	0	0	2.15424	3.09904	CADM1;SLAMF6
regulation of calcium ion transport into cytosol (GO:0010522)	0.237266	1	0	0	2.15424	3.09904	NANOS1;TMBIM6
negative regulation of protein polymerization (GO:0032272)	0.237266	1	0	0	2.15424	3.09904	STMN1;SLIT2
outflow tract septum morphogenesis (GO:0003148)	0.237266	1	0	0	2.15424	3.09904	NELL2;TBX2
peripheral nervous system development (GO:0007422)	0.237266	1	0	0	2.15424	3.09904	GPC1;ASIC2
negative regulation of myeloid cell differentiation (GO:0045638)	0.237266	1	0	0	2.15424	3.09904	CDK6;MEIS2
negative regulation of actin filament polymerization (GO:0030837)	0.237266	1	0	0	2.15424	3.09904	SLIT2;TMSB10
regulation of ERBB signaling pathway (GO:1901184)	0.237266	1	0	0	2.15424	3.09904	FER;EGFR
protein complex localization (GO:0031503)	0.237266	1	0	0	2.15424	3.09904	EZR;SMAD7
cellular response to unfolded protein (GO:0034620)	0.237266	1	0	0	2.15424	3.09904	HSPA8;HSPA4
viral genome replication (GO:0019079)	0.237266	1	0	0	2.15424	3.09904	CTBP2;NFIA
inner ear morphogenesis (GO:0042472)	0.237266	1	0	0	2.15424	3.09904	CHD7;EPHB2
regulation of monocyte chemotaxis (GO:0090025)	0.237266	1	0	0	2.15424	3.09904	SLIT2;NBL1
regulation of protein metabolic process (GO:0051246)	0.237657	1	0	0	1.60655	2.3085	BTBD3;ODC1;IGF2BP3;BTBD11
renal system development (GO:0072001)	0.237657	1	0	0	1.60655	2.3085	SALL1;HYAL2;HAS2;SULF2
regulation of cellular localization (GO:0060341)	0.237677	1	0	0	1.77725	2.55363	MCTP1;SNCAIP;MAD1L1
cognition (GO:0050890)	0.237677	1	0	0	1.77725	2.55363	TTC8;CHRNA4;CHD7
tRNA aminoacylation (GO:0043039)	0.237677	1	0	0	1.77725	2.55363	CARS;DARS;SARS
negative regulation of ERK1 and ERK2 cascade (GO:0070373)	0.237677	1	0	0	1.77725	2.55363	DUSP10;EPHB2;EZR
determination of heart left/right asymmetry (GO:0061371)	0.237677	1	0	0	1.77725	2.55363	DLL1;DAND5;TBX2
positive regulation of Wnt signaling pathway (GO:0030177)	0.239661	1	0	0	1.3541	1.93437	SALL1;DDX3X;TBL1XR1;DISC1;CCAR2;ZBED3;RNF220;SULF2
response to reactive oxygen species (GO:0000302)	0.246885	1	0	0	1.57978	2.20985	FER;NCF1;HYAL2;EGFR
cellular response to transforming growth factor beta stimulus (GO:0071560)	0.246971	1	0	0	1.4218	1.98837	DLX1;PARD3;HYAL2;SOX6;SOX5;SMAD7
regulation of lipid metabolic process (GO:0019216)	0.246971	1	0	0	1.4218	1.98837	TIAM2;NCOR2;DISP3;TBL1XR1;FHL2;TRIB3
regulation of phosphatidylinositol 3-kinase signaling (GO:0014066)	0.248567	1	0	0	1.48104	2.06167	NTRK2;NCF1;PIP5K1B;FBXL2;EGFR
positive regulation of stress-activated MAPK cascade (GO:0032874)	0.248567	1	0	0	1.48104	2.06167	NCF1;WNT7B;SEMA4C;ANKRD6;GADD45G
calcium-dependent cell-cell adhesion via plasma membrane cell adhesion molecules (GO:0016339)	0.249074	1	0	0	1.7339	2.41013	CDH4;CDH20;CDH19
regulation of substrate adhesion-dependent cell spreading (GO:1900024)	0.249074	1	0	0	1.7339	2.41013	ARHGEF7;DOCK1;CORO1C
cellular response to peptide (GO:1901653)	0.249074	1	0	0	1.7339	2.41013	NGFR;CACNA2D1;IGF1R
mitotic G2/M transition checkpoint (GO:0044818)	0.253117	1	0	0	2.06058	2.83104	FOXN3;CLSPN
regulation of protein oligomerization (GO:0032459)	0.253117	1	0	0	2.06058	2.83104	OPRD1;TRABD2B
cellular response to catecholamine stimulus (GO:0071870)	0.253117	1	0	0	2.06058	2.83104	GNG2;PDE4B
glutamine family amino acid metabolic process (GO:0009064)	0.253117	1	0	0	2.06058	2.83104	GOT2;ALDH18A1
metanephros development (GO:0001656)	0.253117	1	0	0	2.06058	2.83104	BASP1;WNT7B
membrane assembly (GO:0071709)	0.253117	1	0	0	2.06058	2.83104	NRXN1;SPTBN1
cellular nitrogen compound biosynthetic process (GO:0044271)	0.253117	1	0	0	2.06058	2.83104	NANOS1;CPS1
regulation of interleukin-8 secretion (GO:2000482)	0.253117	1	0	0	2.06058	2.83104	ANXA1;HYAL2
negative regulation of axonogenesis (GO:0050771)	0.253117	1	0	0	2.06058	2.83104	NGFR;PTPRS
regulation of monooxygenase activity (GO:0032768)	0.253117	1	0	0	2.06058	2.83104	HSP90AA1;EGFR
positive regulation of cell junction assembly (GO:1901890)	0.253117	1	0	0	2.06058	2.83104	NPHP4;PPM1F
negative regulation of axon extension (GO:0030517)	0.253117	1	0	0	2.06058	2.83104	PTPRS;SEMA4C
regulation of kinase activity (GO:0043549)	0.254057	1	0	0	1.40772	1.92886	DDR1;NTRK2;EPHA10;EPHB2;EGFR;IGF1R
positive regulation of signal transduction (GO:0009967)	0.254244	1	0	0	1.26536	1.73286	JAG1;SALL1;CTBP2;CITED2;DLG4;NRXN1;PIK3R1;DISC1;DLL1;SHANK2;SULF2
protein targeting to membrane (GO:0006612)	0.256188	1	0	0	1.55388	2.11614	ZDHHC19;NCF1;PARD3;MICALL1
positive regulation of protein targeting to mitochondrion (GO:1903955)	0.256568	1	0	0	1.46276	1.98988	UBL5;FBXW7;MRGPRE;IL9R;ZBED3
cellular response to retinoic acid (GO:0071300)	0.260551	1	0	0	1.69262	2.2765	WNT7B;RARA;RARB
cellular response to caffeine (GO:0071313)	0.260558	1	0	0	3.38524	4.55291	RYR3
adherens junction assembly (GO:0034333)	0.260558	1	0	0	3.38524	4.55291	SMAD7
ATP hydrolysis coupled proton transport (GO:0015991)	0.260558	1	0	0	3.38524	4.55291	ATP6V1H
regulation of cyclic-nucleotide phosphodiesterase activity (GO:0051342)	0.260558	1	0	0	3.38524	4.55291	RACK1
cardiac atrium development (GO:0003230)	0.260558	1	0	0	3.38524	4.55291	DAND5
smooth muscle cell migration (GO:0014909)	0.260558	1	0	0	3.38524	4.55291	DDR1
negative regulation of production of miRNAs involved in gene silencing by miRNA (GO:1903799)	0.260558	1	0	0	3.38524	4.55291	NCOR2
regulation of hormone biosynthetic process (GO:0046885)	0.260558	1	0	0	3.38524	4.55291	EGR1
bleb assembly (GO:0032060)	0.260558	1	0	0	3.38524	4.55291	EMP1
exonucleolytic trimming to generate mature 3'-end of 5.8S rRNA from tricistronic rRNA transcript (SSU-rRNA, 5.8S rRNA, LSU-rRNA) (GO:0000467)	0.260558	1	0	0	3.38524	4.55291	ERI2
regulation of interleukin-13 production (GO:0032656)	0.260558	1	0	0	3.38524	4.55291	RARA
ATP hydrolysis coupled cation transmembrane transport (GO:0099132)	0.260558	1	0	0	3.38524	4.55291	ATP6V1H
negative regulation of leukocyte migration (GO:0002686)	0.260558	1	0	0	3.38524	4.55291	SLIT2
positive regulation of sphingolipid biosynthetic process (GO:0090154)	0.260558	1	0	0	3.38524	4.55291	RACK1
rRNA-containing ribonucleoprotein complex export from nucleus (GO:0071428)	0.260558	1	0	0	3.38524	4.55291	RAN
positive regulation of glutamate receptor signaling pathway (GO:1900451)	0.260558	1	0	0	3.38524	4.55291	EPHB2
negative regulation of MyD88-independent toll-like receptor signaling pathway (GO:0034128)	0.260558	1	0	0	3.38524	4.55291	SARM1
exonucleolytic trimming involved in rRNA processing (GO:0000459)	0.260558	1	0	0	3.38524	4.55291	ERI2
negative regulation of glial cell apoptotic process (GO:0034351)	0.260558	1	0	0	3.38524	4.55291	DLL1
tachykinin receptor signaling pathway (GO:0007217)	0.260558	1	0	0	3.38524	4.55291	TACR1
negative regulation of interleukin-8 secretion (GO:2000483)	0.260558	1	0	0	3.38524	4.55291	ANXA1
regulation of extracellular matrix organization (GO:1903053)	0.260558	1	0	0	3.38524	4.55291	DDR1
regulation of DNA endoreduplication (GO:0032875)	0.260558	1	0	0	3.38524	4.55291	FBXW7
positive regulation of histone H3-K9 methylation (GO:0051574)	0.260558	1	0	0	3.38524	4.55291	HIST1H1B
bone cell development (GO:0098751)	0.260558	1	0	0	3.38524	4.55291	FOXP1
elastic fiber assembly (GO:0048251)	0.260558	1	0	0	3.38524	4.55291	MFAP4
positive regulation of cellular senescence (GO:2000774)	0.260558	1	0	0	3.38524	4.55291	CDKN2A
positive regulation of extracellular matrix disassembly (GO:0090091)	0.260558	1	0	0	3.38524	4.55291	FSCN1
positive regulation of protein kinase C signaling (GO:0090037)	0.260558	1	0	0	3.38524	4.55291	ADRA1A
negative regulation of type 2 immune response (GO:0002829)	0.260558	1	0	0	3.38524	4.55291	ANXA1
nucleic acid transport (GO:0050657)	0.260558	1	0	0	3.38524	4.55291	HNRNPA2B1
left/right pattern formation (GO:0060972)	0.260558	1	0	0	3.38524	4.55291	CITED2
negative regulation of cardiac muscle cell differentiation (GO:2000726)	0.260558	1	0	0	3.38524	4.55291	SOX6
valine metabolic process (GO:0006573)	0.260558	1	0	0	3.38524	4.55291	BCAT1
regulation of transcription from RNA polymerase II promoter involved in myocardial precursor cell differentiation (GO:0003256)	0.260558	1	0	0	3.38524	4.55291	TBX2
negative regulation of synapse organization (GO:1905809)	0.260558	1	0	0	3.38524	4.55291	SLIT1
molybdopterin cofactor metabolic process (GO:0043545)	0.260558	1	0	0	3.38524	4.55291	MOCS3
regulation of T-helper 1 cell differentiation (GO:0045625)	0.260558	1	0	0	3.38524	4.55291	ANXA1
regulation of toll-like receptor 9 signaling pathway (GO:0034163)	0.260558	1	0	0	3.38524	4.55291	PTPRS
central nervous system neuron axonogenesis (GO:0021955)	0.260558	1	0	0	3.38524	4.55291	SLIT2
regulation of chemokine biosynthetic process (GO:0045073)	0.260558	1	0	0	3.38524	4.55291	EGR1
gas homeostasis (GO:0033483)	0.260558	1	0	0	3.38524	4.55291	WNT7B
activation of MAPKKK activity (GO:0000185)	0.260558	1	0	0	3.38524	4.55291	GADD45G
chitin metabolic process (GO:0006030)	0.260558	1	0	0	3.38524	4.55291	CHIT1
positive regulation of cyclin-dependent protein serine/threonine kinase activity involved in G1/S transition of mitotic cell cycle (GO:0031659)	0.260558	1	0	0	3.38524	4.55291	EGFR
regulation of isotype switching (GO:0045191)	0.260558	1	0	0	3.38524	4.55291	TFRC
regulation of response to biotic stimulus (GO:0002831)	0.260558	1	0	0	3.38524	4.55291	FOXP1
phosphorylated carbohydrate dephosphorylation (GO:0046838)	0.260558	1	0	0	3.38524	4.55291	INPP5A
regulation of memory T cell differentiation (GO:0043380)	0.260558	1	0	0	3.38524	4.55291	IL23A
norepinephrine biosynthetic process (GO:0042421)	0.260558	1	0	0	3.38524	4.55291	INSM1
pituitary gland development (GO:0021983)	0.260558	1	0	0	3.38524	4.55291	SALL1
positive regulation of NK T cell activation (GO:0051135)	0.260558	1	0	0	3.38524	4.55291	IL23A
inositol phosphate dephosphorylation (GO:0046855)	0.260558	1	0	0	3.38524	4.55291	INPP5A
protein localization to cytoplasmic stress granule (GO:1903608)	0.260558	1	0	0	3.38524	4.55291	DDX3X
regulation of collateral sprouting (GO:0048670)	0.260558	1	0	0	3.38524	4.55291	PTPRS
regulation of transcription from RNA polymerase II promoter involved in heart development (GO:1901213)	0.260558	1	0	0	3.38524	4.55291	TBX2
granulocyte migration (GO:0097530)	0.260558	1	0	0	3.38524	4.55291	ANXA1
negative regulation of T cell mediated immunity (GO:0002710)	0.260558	1	0	0	3.38524	4.55291	SMAD7
negative regulation of receptor internalization (GO:0002091)	0.260558	1	0	0	3.38524	4.55291	DLG4
thiamine-containing compound metabolic process (GO:0042723)	0.260558	1	0	0	3.38524	4.55291	THTPA
positive regulation of neuroblast proliferation (GO:0002052)	0.260558	1	0	0	3.38524	4.55291	DISC1
negative regulation of B cell apoptotic process (GO:0002903)	0.260558	1	0	0	3.38524	4.55291	FOXP1
negative regulation of axon regeneration (GO:0048681)	0.260558	1	0	0	3.38524	4.55291	PTPRS
regulation of growth hormone secretion (GO:0060123)	0.260558	1	0	0	3.38524	4.55291	CHD7
positive regulation of ceramide biosynthetic process (GO:2000304)	0.260558	1	0	0	3.38524	4.55291	RACK1
hyaluronan biosynthetic process (GO:0030213)	0.260558	1	0	0	3.38524	4.55291	HAS2
positive regulation of interleukin-5 production (GO:0032754)	0.260558	1	0	0	3.38524	4.55291	RARA
activation of cysteine-type endopeptidase activity involved in apoptotic process by cytochrome c (GO:0008635)	0.260558	1	0	0	3.38524	4.55291	BOK
adenylate cyclase-activating dopamine receptor signaling pathway (GO:0007191)	0.260558	1	0	0	3.38524	4.55291	GNG2
cell differentiation in spinal cord (GO:0021515)	0.260558	1	0	0	3.38524	4.55291	DRAXIN
G-quadruplex DNA unwinding (GO:0044806)	0.260558	1	0	0	3.38524	4.55291	HNRNPA2B1
proline metabolic process (GO:0006560)	0.260558	1	0	0	3.38524	4.55291	ALDH18A1
molybdopterin cofactor biosynthetic process (GO:0032324)	0.260558	1	0	0	3.38524	4.55291	MOCS3
positive regulation of isomerase activity (GO:0010912)	0.260558	1	0	0	3.38524	4.55291	UHRF1
SA node cell action potential (GO:0086015)	0.260558	1	0	0	3.38524	4.55291	CACNA1D
regulation of activation of Janus kinase activity (GO:0010533)	0.260558	1	0	0	3.38524	4.55291	IL23A
negative regulation of T cell cytokine production (GO:0002725)	0.260558	1	0	0	3.38524	4.55291	SMAD7
positive regulation of membrane depolarization (GO:1904181)	0.260558	1	0	0	3.38524	4.55291	RACK1
response to caffeine (GO:0031000)	0.260558	1	0	0	3.38524	4.55291	RYR3
cellular response to platelet-derived growth factor stimulus (GO:0036120)	0.260558	1	0	0	3.38524	4.55291	HAS2
positive regulation of myeloid cell apoptotic process (GO:0033034)	0.260558	1	0	0	3.38524	4.55291	CDKN2A
cleavage furrow formation (GO:0036089)	0.260558	1	0	0	3.38524	4.55291	SPIRE1
regulation of Wnt signaling pathway, planar cell polarity pathway (GO:2000095)	0.260558	1	0	0	3.38524	4.55291	NKD1
negative regulation of cardiac muscle tissue development (GO:0055026)	0.260558	1	0	0	3.38524	4.55291	SOX6
amino acid import across plasma membrane (GO:0089718)	0.260558	1	0	0	3.38524	4.55291	SLC1A3
chitin catabolic process (GO:0006032)	0.260558	1	0	0	3.38524	4.55291	CHIT1
glyoxylate metabolic process (GO:0046487)	0.260558	1	0	0	3.38524	4.55291	GOT2
negative regulation of dendrite development (GO:2000171)	0.260558	1	0	0	3.38524	4.55291	PTPRS
metanephric nephron tubule development (GO:0072234)	0.260558	1	0	0	3.38524	4.55291	WNT7B
malate metabolic process (GO:0006108)	0.260558	1	0	0	3.38524	4.55291	ME3
regulation of cellular response to insulin stimulus (GO:1900076)	0.260558	1	0	0	3.38524	4.55291	NGFR
positive regulation of neurological system process (GO:0031646)	0.260558	1	0	0	3.38524	4.55291	PARD3
positive regulation of gastrulation (GO:2000543)	0.260558	1	0	0	3.38524	4.55291	RACK1
leucine metabolic process (GO:0006551)	0.260558	1	0	0	3.38524	4.55291	BCAT1
positive regulation of phosphorylation (GO:0042327)	0.264123	1	0	0	1.25319	1.66842	DDR1;NTRK2;CCND3;EPHA10;CCND1;DSCAM;RACK1;CDK2AP1;EPHB2;EGFR;IGF1R
modulation of chemical synaptic transmission (GO:0050804)	0.26463	1	0	0	1.44492	1.92091	MCTP1;UNC13A;DLG4;GRIK2;SNCAIP
negative regulation of intrinsic apoptotic signaling pathway (GO:2001243)	0.265561	1	0	0	1.52882	2.02708	DDX3X;OPA1;TMBIM6;CCAR2
second-messenger-mediated signaling (GO:0019932)	0.265561	1	0	0	1.52882	2.02708	NANOS1;MCTP1;INPP5A;CXCR4
regulation of cell proliferation (GO:0042127)	0.265591	1	0	0	1.12079	1.48594	PTPRU;BTG2;CTBP2;CDCA7L;CDCA7;ADRA1A;DLL1;EGFR;IGF1R;PROK2;HAS2;ADAMTS8;JUNB;BOK;NGFR;NTRK2;TFAP2C;JUND;JAG1;YES1;CDKN2A;SOX11;PTPN14;SMARCA2;TBX2;FER;CDK6;RARA;IFNK;SINHCAF;INSM1;COPS8;CACUL1;SGK2;CRLF1
negative regulation of cytoskeleton organization (GO:0051494)	0.268989	1	0	0	1.97472	2.59298	LIMA1;SLIT2
receptor clustering (GO:0043113)	0.268989	1	0	0	1.97472	2.59298	DLG4;NRXN1
camera-type eye development (GO:0043010)	0.268989	1	0	0	1.97472	2.59298	NES;FBN1
negative regulation of cyclin-dependent protein serine/threonine kinase activity (GO:0045736)	0.268989	1	0	0	1.97472	2.59298	CDK6;CDKN2A
regulation of epidermal growth factor-activated receptor activity (GO:0007176)	0.268989	1	0	0	1.97472	2.59298	NCF1;FBXW7
neuromuscular synaptic transmission (GO:0007274)	0.268989	1	0	0	1.97472	2.59298	CHRNA4;RIMBP2
regulation of chemotaxis (GO:0050920)	0.268989	1	0	0	1.97472	2.59298	CXCR4;PPM1F
limb development (GO:0060173)	0.268989	1	0	0	1.97472	2.59298	SALL1;CHD7
chaperone mediated protein folding requiring cofactor (GO:0051085)	0.268989	1	0	0	1.97472	2.59298	HSPA8;HSPA4
negative regulation of proteasomal ubiquitin-dependent protein catabolic process (GO:0032435)	0.268989	1	0	0	1.97472	2.59298	RYBP;CCAR2
cGMP biosynthetic process (GO:0006182)	0.268989	1	0	0	1.97472	2.59298	GUCY1B2;NPPA
regulation of cell cycle G1/S phase transition (GO:1902806)	0.268989	1	0	0	1.97472	2.59298	FBXW7;E2F1
cAMP metabolic process (GO:0046058)	0.268989	1	0	0	1.97472	2.59298	PDE1B;PDE4B
dephosphorylation (GO:0016311)	0.269626	1	0	0	1.33772	1.75337	THTPA;PTPRU;PTPRN2;PTPRS;DUSP10;SSH2;PTPN14
regulation of GTPase activity (GO:0043087)	0.271637	1	0	0	1.26046	1.64274	ITGB1;AFDN;FGD4;NTRK2;RGS16;PLXNA2;RACK1;RGS8;SRGAP2;ARHGEF7
positive regulation of interferon-gamma production (GO:0032729)	0.272094	1	0	0	1.65326	2.15189	IL23A;PDE4B;SLAMF6
cardiac ventricle morphogenesis (GO:0003208)	0.272094	1	0	0	1.65326	2.15189	JAG1;SOX11;SMAD7
negative regulation of cell proliferation (GO:0008285)	0.274026	1	0	0	1.17504	1.52113	PTPRU;BTG2;CTBP2;CDKN2A;SOX11;PEX2;SMARCA2;ADRA1A;DLL1;PTPN14;MTSS1;CDK6;DUSP10;IFNK;E2F1;INSM1;COPS8;ADAMTS8
kidney development (GO:0001822)	0.274996	1	0	0	1.50455	1.94238	SALL1;HYAL2;HAS2;SULF2
oligosaccharide metabolic process (GO:0009311)	0.274996	1	0	0	1.50455	1.94238	GALNT13;GALNT2;GALNT17;ST8SIA3
skeletal system development (GO:0001501)	0.275429	1	0	0	1.29845	1.67425	ADAMTS4;EBP;HYAL2;CHD7;SOX11;FBN1;DLL3;SULF2
protein dephosphorylation (GO:0006470)	0.276209	1	0	0	1.32701	1.70733	PTPRU;PTPRN2;PTPRS;DUSP10;SSH2;PTPN14;PPM1F
negative regulation of multicellular organismal process (GO:0051241)	0.276209	1	0	0	1.32701	1.70733	DUSP10;FBXW7;HS3ST5;SRSF6;EGFR;CORO1C;SMAD7
negative regulation of programmed cell death (GO:0043069)	0.276754	1	0	0	1.1616	1.49223	DDR1;NGFR;NTRK2;ANXA1;EGR3;DDX3X;EPHA10;CITED2;FHL2;PIK3R1;ASCL1;EGFR;IGF1R;PRDX2;RNF144B;ARHGAP10;OPA1;PROK2;TMBIM6;EPHB2
regulation of focal adhesion assembly (GO:0051893)	0.28369	1	0	0	1.61568	2.03556	PPM1F;GPM6B;CORO1C
sprouting angiogenesis (GO:0002040)	0.28369	1	0	0	1.61568	2.03556	EGR3;SLIT2;DLL1
positive regulation of transport (GO:0051050)	0.28369	1	0	0	1.61568	2.03556	ANXA1;DLL1;SGK2
microtubule cytoskeleton organization involved in mitosis (GO:1902850)	0.28369	1	0	0	1.61568	2.03556	STMN1;TACC3;RAN
carboxylic acid biosynthetic process (GO:0046394)	0.28369	1	0	0	1.61568	2.03556	GOT2;HAS2;ALDH18A1
negative regulation of wound healing (GO:0061045)	0.284853	1	0	0	1.89573	2.38063	DUSP10;CD109
protein import into nucleus, translocation (GO:0000060)	0.284853	1	0	0	1.89573	2.38063	OPRD1;RAN
glial cell differentiation (GO:0010001)	0.284853	1	0	0	1.89573	2.38063	GPC1;SOX11
lamellipodium organization (GO:0097581)	0.284853	1	0	0	1.89573	2.38063	SPATA13;ARHGEF7
in utero embryonic development (GO:0001701)	0.284853	1	0	0	1.89573	2.38063	WNT7B;CHD7
regulation of interleukin-10 production (GO:0032653)	0.284853	1	0	0	1.89573	2.38063	IL23A;DLL1
positive regulation of glucose transport (GO:0010828)	0.284853	1	0	0	1.89573	2.38063	PIK3R1;RHOQ
cellular response to vascular endothelial growth factor stimulus (GO:0035924)	0.284853	1	0	0	1.89573	2.38063	EGR3;ANXA1
regulation of potassium ion transmembrane transporter activity (GO:1901016)	0.284853	1	0	0	1.89573	2.38063	NETO1;CACNA1D
peptidyl-tyrosine dephosphorylation (GO:0035335)	0.284853	1	0	0	1.89573	2.38063	PTPRS;DUSP10
regulation of canonical Wnt signaling pathway (GO:0060828)	0.289349	1	0	0	1.22377	1.51763	CYLD;DRAXIN;DDX3X;TBL1XR1;NPHP4;CCAR2;NKD1;ZBED3;RNF220;ANKRD6;RBMS3
peptidyl-serine modification (GO:0018209)	0.290933	1	0	0	1.25453	1.54892	GALNT13;GALNT2;GALNT17;AKT3;DCLK2;VRK1;CLSPN;SGK2;STK32C
protein insertion into mitochondrial membrane (GO:0051204)	0.291774	1	0	0	2.96209	3.64863	BCL2L11
peptidyl-cysteine modification (GO:0018198)	0.291774	1	0	0	2.96209	3.64863	NANOS1
positive regulation of smooth muscle cell apoptotic process (GO:0034393)	0.291774	1	0	0	2.96209	3.64863	CDKN2A
histone H2A-K119 monoubiquitination (GO:0036353)	0.291774	1	0	0	2.96209	3.64863	PCGF2
positive regulation of tissue remodeling (GO:0034105)	0.291774	1	0	0	2.96209	3.64863	IL23A
positive regulation of cell aging (GO:0090343)	0.291774	1	0	0	2.96209	3.64863	CDKN2A
regulation of fibroblast apoptotic process (GO:2000269)	0.291774	1	0	0	2.96209	3.64863	BCL2L11
positive regulation of mitochondrial calcium ion concentration (GO:0051561)	0.291774	1	0	0	2.96209	3.64863	MCUR1
ribosomal large subunit export from nucleus (GO:0000055)	0.291774	1	0	0	2.96209	3.64863	RAN
4-hydroxyproline metabolic process (GO:0019471)	0.291774	1	0	0	2.96209	3.64863	GOT2
neurotransmitter receptor diffusion trapping (GO:0099628)	0.291774	1	0	0	2.96209	3.64863	DLG4
cellular response to prostaglandin E stimulus (GO:0071380)	0.291774	1	0	0	2.96209	3.64863	GNG2
positive regulation of isotype switching (GO:0045830)	0.291774	1	0	0	2.96209	3.64863	TFRC
microtubule nucleation by microtubule organizing center (GO:0051418)	0.291774	1	0	0	2.96209	3.64863	NIN
response to epinephrine (GO:0071871)	0.291774	1	0	0	2.96209	3.64863	PDE4B
ventricular cardiac muscle cell membrane repolarization (GO:0099625)	0.291774	1	0	0	2.96209	3.64863	KCND3
glomerular visceral epithelial cell development (GO:0072015)	0.291774	1	0	0	2.96209	3.64863	JAG1
T-helper 17 cell differentiation (GO:0072539)	0.291774	1	0	0	2.96209	3.64863	SLAMF6
microvillus organization (GO:0032528)	0.291774	1	0	0	2.96209	3.64863	EZR
negative regulation of activated T cell proliferation (GO:0046007)	0.291774	1	0	0	2.96209	3.64863	PRKAR1A
positive regulation of DNA recombination (GO:0045911)	0.291774	1	0	0	2.96209	3.64863	TFRC
regulation of protein deacetylation (GO:0090311)	0.291774	1	0	0	2.96209	3.64863	CCAR2
regulation of PERK-mediated unfolded protein response (GO:1903897)	0.291774	1	0	0	2.96209	3.64863	BOK
regulation of microvillus organization (GO:0032530)	0.291774	1	0	0	2.96209	3.64863	FSCN1
negative regulation of execution phase of apoptosis (GO:1900118)	0.291774	1	0	0	2.96209	3.64863	RFFL
microvillus assembly (GO:0030033)	0.291774	1	0	0	2.96209	3.64863	EZR
transepithelial transport (GO:0070633)	0.291774	1	0	0	2.96209	3.64863	RHCG
positive regulation of early endosome to late endosome transport (GO:2000643)	0.291774	1	0	0	2.96209	3.64863	EZR
regulation of MyD88-independent toll-like receptor signaling pathway (GO:0034127)	0.291774	1	0	0	2.96209	3.64863	SARM1
spleen development (GO:0048536)	0.291774	1	0	0	2.96209	3.64863	CITED2
excitatory synapse assembly (GO:1904861)	0.291774	1	0	0	2.96209	3.64863	SHANK2
Schwann cell development (GO:0014044)	0.291774	1	0	0	2.96209	3.64863	PARD3
T-helper cell lineage commitment (GO:0002295)	0.291774	1	0	0	2.96209	3.64863	SLAMF6
insulin metabolic process (GO:1901142)	0.291774	1	0	0	2.96209	3.64863	PCSK2
positive regulation of catenin import into nucleus (GO:0035413)	0.291774	1	0	0	2.96209	3.64863	EGFR
negative regulation of retrograde protein transport, ER to cytosol (GO:1904153)	0.291774	1	0	0	2.96209	3.64863	UBE2G2
positive regulation of IRE1-mediated unfolded protein response (GO:1903896)	0.291774	1	0	0	2.96209	3.64863	BCL2L11
positive regulation of metanephros development (GO:0072216)	0.291774	1	0	0	2.96209	3.64863	BASP1
genetic imprinting (GO:0071514)	0.291774	1	0	0	2.96209	3.64863	ZFP57
cellular response to epinephrine stimulus (GO:0071872)	0.291774	1	0	0	2.96209	3.64863	PDE4B
tyrosine phosphorylation of STAT protein (GO:0007260)	0.291774	1	0	0	2.96209	3.64863	FER
protein localization to endosome (GO:0036010)	0.291774	1	0	0	2.96209	3.64863	MICALL1
positive regulation of regulatory T cell differentiation (GO:0045591)	0.291774	1	0	0	2.96209	3.64863	DUSP10
heterochromatin assembly (GO:0031507)	0.291774	1	0	0	2.96209	3.64863	CDKN2A
positive regulation of immunoglobulin mediated immune response (GO:0002891)	0.291774	1	0	0	2.96209	3.64863	TFRC
inositol phosphate catabolic process (GO:0071545)	0.291774	1	0	0	2.96209	3.64863	INPP5A
positive regulation of vasculogenesis (GO:2001214)	0.291774	1	0	0	2.96209	3.64863	ASB4
phospholipid scrambling (GO:0017121)	0.291774	1	0	0	2.96209	3.64863	PLSCR4
cGMP-mediated signaling (GO:0019934)	0.291774	1	0	0	2.96209	3.64863	GUCY1B2
regulation of lipid transport (GO:0032368)	0.291774	1	0	0	2.96209	3.64863	DISP3
cellular response to purine-containing compound (GO:0071415)	0.291774	1	0	0	2.96209	3.64863	RYR3
cellular biogenic amine catabolic process (GO:0042402)	0.291774	1	0	0	2.96209	3.64863	SARDH
negative regulation of exocytosis (GO:0045920)	0.291774	1	0	0	2.96209	3.64863	ANXA1
peripheral nervous system axon ensheathment (GO:0032292)	0.291774	1	0	0	2.96209	3.64863	PARD3
negative regulation of neuron projection regeneration (GO:0070571)	0.291774	1	0	0	2.96209	3.64863	PTPRS
glomerular epithelial cell development (GO:0072310)	0.291774	1	0	0	2.96209	3.64863	JAG1
negative regulation of cAMP-dependent protein kinase activity (GO:2000480)	0.291774	1	0	0	2.96209	3.64863	PRKAR1A
asymmetric protein localization (GO:0008105)	0.291774	1	0	0	2.96209	3.64863	PARD3
regulation of response to oxidative stress (GO:1902882)	0.291774	1	0	0	2.96209	3.64863	MCTP1
negative regulation of vascular permeability (GO:0043116)	0.291774	1	0	0	2.96209	3.64863	SLIT2
regulation of smooth muscle cell apoptotic process (GO:0034391)	0.291774	1	0	0	2.96209	3.64863	CDKN2A
calcium ion import into cytosol (GO:1902656)	0.291774	1	0	0	2.96209	3.64863	CACNA2D1
norepinephrine metabolic process (GO:0042415)	0.291774	1	0	0	2.96209	3.64863	INSM1
bone resorption (GO:0045453)	0.291774	1	0	0	2.96209	3.64863	RAB3D
regulation of cilium movement (GO:0003352)	0.291774	1	0	0	2.96209	3.64863	DNAH11
calcium ion import across plasma membrane (GO:0098703)	0.291774	1	0	0	2.96209	3.64863	CACNA2D1
regulation of dopamine receptor signaling pathway (GO:0060159)	0.291774	1	0	0	2.96209	3.64863	RGS8
nose development (GO:0043584)	0.291774	1	0	0	2.96209	3.64863	CHD7
postsynaptic neurotransmitter receptor diffusion trapping (GO:0098970)	0.291774	1	0	0	2.96209	3.64863	DLG4
depyrimidination (GO:0045008)	0.291774	1	0	0	2.96209	3.64863	NEIL1
regulation of peroxisome proliferator activated receptor signaling pathway (GO:0035358)	0.291774	1	0	0	2.96209	3.64863	CITED2
response to leptin (GO:0044321)	0.291774	1	0	0	2.96209	3.64863	CCND1
arginine catabolic process (GO:0006527)	0.291774	1	0	0	2.96209	3.64863	NANOS1
positive regulation of non-canonical Wnt signaling pathway (GO:2000052)	0.291774	1	0	0	2.96209	3.64863	NKD1
tRNA aminoacylation for mitochondrial protein translation (GO:0070127)	0.291774	1	0	0	2.96209	3.64863	POLG2
kidney mesenchyme development (GO:0072074)	0.291774	1	0	0	2.96209	3.64863	BASP1
positive regulation of GTPase activity (GO:0043547)	0.293101	1	0	0	1.2342	1.51466	ITGB1;AFDN;RALGAPA2;RGS16;RACK1;TBC1D9;RGS8;SRGAP2;ARHGEF7;CORO1C
O-glycan processing (GO:0016266)	0.29402	1	0	0	1.45826	1.78506	GALNT13;GALNT2;B3GNT5;GALNT17
negative regulation of apoptotic signaling pathway (GO:2001234)	0.29402	1	0	0	1.45826	1.78506	NR4A2;DDX3X;OPA1;TMBIM6
positive regulation of mitochondrion organization (GO:0010822)	0.296195	1	0	0	1.29591	1.57678	UBL5;BCL2L11;FBXW7;MRGPRE;IL9R;ZBED3;BOK
positive regulation of glucose import (GO:0046326)	0.300682	1	0	0	1.82282	2.19049	PIK3R1;RHOQ
positive regulation of synapse assembly (GO:0051965)	0.300682	1	0	0	1.82282	2.19049	NRXN1;EPHB2
response to growth factor (GO:0070848)	0.300682	1	0	0	1.82282	2.19049	NANOS1;RACK1
positive regulation of interferon-beta production (GO:0032728)	0.300682	1	0	0	1.82282	2.19049	DDX3X;POLR3B
regulation of pri-miRNA transcription from RNA polymerase II promoter (GO:1902893)	0.300682	1	0	0	1.82282	2.19049	NGFR;TEAD1
regulation of NF-kappaB import into nucleus (GO:0042345)	0.300682	1	0	0	1.82282	2.19049	CYLD;IL23A
regulation of microtubule-based process (GO:0032886)	0.300682	1	0	0	1.82282	2.19049	CYLD;TRIM36
GPI anchor metabolic process (GO:0006505)	0.300682	1	0	0	1.82282	2.19049	PIGP;PIGZ
intracellular steroid hormone receptor signaling pathway (GO:0030518)	0.303597	1	0	0	1.43616	1.71199	FHL2;PMEPA1;MED16;RAN
purine ribonucleotide metabolic process (GO:0009150)	0.303597	1	0	0	1.43616	1.71199	HSPA8;OPA1;RHOQ;RAN
regulation of fibroblast proliferation (GO:0048145)	0.30699	1	0	0	1.54544	1.82507	CDK6;E2F1;PEX2
transcription from RNA polymerase II promoter (GO:0006366)	0.311808	1	0	0	1.12376	1.30959	EGR1;CCNK;NFIX;POU2F1;CCNH;MED16;NR2C1;MEIS2;NR4A2;MAF;NR5A2;CCND1;SALL3;MAFF;MAGOH;NPPA;RARA;RARB;E2F2;SRSF6;TEAD1;TEAD2;SOX5
positive regulation of intracellular protein transport (GO:0090316)	0.312535	1	0	0	1.24719	1.45054	UBL5;FBXW7;MTCL1;HYAL2;MRGPRE;OAZ2;IL9R;ZBED3
positive regulation of endothelial cell proliferation (GO:0001938)	0.313206	1	0	0	1.41473	1.64235	NELL2;EGR3;AKT3;VASH2
negative regulation of protein binding (GO:0032091)	0.313206	1	0	0	1.41473	1.64235	TMBIM6;DISC1;NES;ACTB
regulation of cardiac conduction (GO:1903779)	0.313206	1	0	0	1.41473	1.64235	NANOS1;NPPA;ATP2B2;RYR3
regulation of protein targeting to mitochondrion (GO:1903214)	0.314025	1	0	0	1.3464	1.55952	UBL5;FBXW7;MRGPRE;IL9R;ZBED3
regulation of calcium ion transmembrane transporter activity (GO:1901019)	0.31645	1	0	0	1.75531	2.01964	NANOS1;HPCA
telomere maintenance via telomere lengthening (GO:0010833)	0.31645	1	0	0	1.75531	2.01964	CTC1;HSP90AA1
phosphatidylinositol phosphorylation (GO:0046854)	0.31645	1	0	0	1.75531	2.01964	PIK3R1;FAM126A
regulation of cilium assembly (GO:1902017)	0.31645	1	0	0	1.75531	2.01964	CYLD;CROCC
negative regulation of peptidyl-tyrosine phosphorylation (GO:0050732)	0.31645	1	0	0	1.75531	2.01964	HYAL2;SRCIN1
phagosome acidification (GO:0090383)	0.31645	1	0	0	1.75531	2.01964	ATP6V1H;ATP6V1E2
regulation of neurotransmitter secretion (GO:0046928)	0.31645	1	0	0	1.75531	2.01964	MCTP1;SNCAIP
positive regulation of substrate adhesion-dependent cell spreading (GO:1900026)	0.31645	1	0	0	1.75531	2.01964	ARHGEF7;DOCK1
regulation of vascular endothelial growth factor production (GO:0010574)	0.31645	1	0	0	1.75531	2.01964	SARS;SULF2
cellular response to topologically incorrect protein (GO:0035967)	0.31645	1	0	0	1.75531	2.01964	HSPA8;HSPA4
negative regulation of cellular biosynthetic process (GO:0031327)	0.31867	1	0	0	1.51255	1.72975	FBXW7;TRIB3;SOGA1
removal of superoxide radicals (GO:0019430)	0.321673	1	0	0	2.63296	2.98636	PRDX2
RNA destabilization (GO:0050779)	0.321673	1	0	0	2.63296	2.98636	MEX3D
dynamin family protein polymerization involved in membrane fission (GO:0003373)	0.321673	1	0	0	2.63296	2.98636	OPA1
negative regulation of phagocytosis (GO:0050765)	0.321673	1	0	0	2.63296	2.98636	RACK1
acidic amino acid transport (GO:0015800)	0.321673	1	0	0	2.63296	2.98636	SLC1A3
positive regulation of voltage-gated potassium channel activity (GO:1903818)	0.321673	1	0	0	2.63296	2.98636	NPPA
poly-N-acetyllactosamine biosynthetic process (GO:0030311)	0.321673	1	0	0	2.63296	2.98636	B3GNT5
neuronal ion channel clustering (GO:0045161)	0.321673	1	0	0	2.63296	2.98636	CNTNAP2
actin crosslink formation (GO:0051764)	0.321673	1	0	0	2.63296	2.98636	DPYSL3
microtubule anchoring at centrosome (GO:0034454)	0.321673	1	0	0	2.63296	2.98636	NIN
postsynaptic membrane assembly (GO:0097104)	0.321673	1	0	0	2.63296	2.98636	NRXN1
regulation of interleukin-1 secretion (GO:0050704)	0.321673	1	0	0	2.63296	2.98636	FOXP1
short-chain fatty acid metabolic process (GO:0046459)	0.321673	1	0	0	2.63296	2.98636	OXSM
regulation of T-helper 1 type immune response (GO:0002825)	0.321673	1	0	0	2.63296	2.98636	IL23A
regulation of SNARE complex assembly (GO:0035542)	0.321673	1	0	0	2.63296	2.98636	VPS18
potassium ion export (GO:0071435)	0.321673	1	0	0	2.63296	2.98636	KCND3
embryonic digestive tract morphogenesis (GO:0048557)	0.321673	1	0	0	2.63296	2.98636	SOX11
regulation of mast cell activation involved in immune response (GO:0033006)	0.321673	1	0	0	2.63296	2.98636	FER
positive regulation of natural killer cell mediated cytotoxicity directed against tumor cell target (GO:0002860)	0.321673	1	0	0	2.63296	2.98636	CADM3
homocysteine metabolic process (GO:0050667)	0.321673	1	0	0	2.63296	2.98636	CPS1
positive regulation of synapse maturation (GO:0090129)	0.321673	1	0	0	2.63296	2.98636	NRXN1
regulation of morphogenesis of an epithelium (GO:1905330)	0.321673	1	0	0	2.63296	2.98636	FOXP1
neurotrophin TRK receptor signaling pathway (GO:0048011)	0.321673	1	0	0	2.63296	2.98636	NGFR
positive regulation of long-term synaptic potentiation (GO:1900273)	0.321673	1	0	0	2.63296	2.98636	EPHB2
Cdc42 protein signal transduction (GO:0032488)	0.321673	1	0	0	2.63296	2.98636	RHOQ
small nucleolar ribonucleoprotein complex assembly (GO:0000491)	0.321673	1	0	0	2.63296	2.98636	SHQ1
positive regulation of leukocyte apoptotic process (GO:2000108)	0.321673	1	0	0	2.63296	2.98636	CDKN2A
negative regulation of gluconeogenesis (GO:0045721)	0.321673	1	0	0	2.63296	2.98636	SOGA1
response to muscle stretch (GO:0035994)	0.321673	1	0	0	2.63296	2.98636	NPPA
semaphorin-plexin signaling pathway involved in axon guidance (GO:1902287)	0.321673	1	0	0	2.63296	2.98636	PLXNA2
negative regulation of protein exit from endoplasmic reticulum (GO:0070862)	0.321673	1	0	0	2.63296	2.98636	UBE2G2
regulation of skeletal muscle cell differentiation (GO:2001014)	0.321673	1	0	0	2.63296	2.98636	GPC1
columnar/cuboidal epithelial cell differentiation (GO:0002065)	0.321673	1	0	0	2.63296	2.98636	SOX11
mitochondrial calcium uptake (GO:0036444)	0.321673	1	0	0	2.63296	2.98636	MCUR1
positive regulation of natural killer cell mediated immune response to tumor cell (GO:0002857)	0.321673	1	0	0	2.63296	2.98636	CADM3
negative regulation of histone methylation (GO:0031061)	0.321673	1	0	0	2.63296	2.98636	BCOR
podosome assembly (GO:0071800)	0.321673	1	0	0	2.63296	2.98636	NCF1
negative regulation of activin receptor signaling pathway (GO:0032926)	0.321673	1	0	0	2.63296	2.98636	DAND5
mitotic DNA replication checkpoint (GO:0033314)	0.321673	1	0	0	2.63296	2.98636	CLSPN
interleukin-23-mediated signaling pathway (GO:0038155)	0.321673	1	0	0	2.63296	2.98636	IL23A
Notch signaling involved in heart development (GO:0061314)	0.321673	1	0	0	2.63296	2.98636	JAG1
regulation of natural killer cell activation (GO:0032814)	0.321673	1	0	0	2.63296	2.98636	IL23A
regulation of organ morphogenesis (GO:2000027)	0.321673	1	0	0	2.63296	2.98636	CITED2
negative regulation of lymphocyte apoptotic process (GO:0070229)	0.321673	1	0	0	2.63296	2.98636	FOXP1
cellular response to superoxide (GO:0071451)	0.321673	1	0	0	2.63296	2.98636	PRDX2
regulation of methylation-dependent chromatin silencing (GO:0090308)	0.321673	1	0	0	2.63296	2.98636	UHRF1
endothelial cell chemotaxis (GO:0035767)	0.321673	1	0	0	2.63296	2.98636	EGR3
negative regulation of interferon-beta production (GO:0032688)	0.321673	1	0	0	2.63296	2.98636	PTPRS
regulation of leukocyte degranulation (GO:0043300)	0.321673	1	0	0	2.63296	2.98636	FER
glucose import (GO:0046323)	0.321673	1	0	0	2.63296	2.98636	SLC2A4
protein hexamerization (GO:0034214)	0.321673	1	0	0	2.63296	2.98636	PANX1
regulation of flagellated sperm motility (GO:1901317)	0.321673	1	0	0	2.63296	2.98636	TACR1
dynamin family protein polymerization involved in mitochondrial fission (GO:0003374)	0.321673	1	0	0	2.63296	2.98636	OPA1
T cell mediated immunity (GO:0002456)	0.321673	1	0	0	2.63296	2.98636	JAG1
muscle cell fate commitment (GO:0042693)	0.321673	1	0	0	2.63296	2.98636	TBX2
negative regulation of transcription by competitive promoter binding (GO:0010944)	0.321673	1	0	0	2.63296	2.98636	SMAD7
positive regulation of vascular endothelial cell proliferation (GO:1905564)	0.321673	1	0	0	2.63296	2.98636	AKT3
axonal transport of mitochondrion (GO:0019896)	0.321673	1	0	0	2.63296	2.98636	OPA1
negative regulation of microtubule polymerization (GO:0031115)	0.321673	1	0	0	2.63296	2.98636	STMN1
mesodermal cell differentiation (GO:0048333)	0.321673	1	0	0	2.63296	2.98636	ITGB1
mitochondrial fragmentation involved in apoptotic process (GO:0043653)	0.321673	1	0	0	2.63296	2.98636	CCAR2
Golgi inheritance (GO:0048313)	0.321673	1	0	0	2.63296	2.98636	VRK1
regulation of protein binding (GO:0043393)	0.327414	1	0	0	1.2809	1.43016	TRIB3;TMBIM6;DISC1;NES;ACTB;RAN
positive regulation of cytosolic calcium ion concentration (GO:0007204)	0.33014	1	0	0	1.24719	1.38219	DLG4;CACNA2D1;PROK2;LPAR2;CXCR4;TACR1;ADRA1A
negative regulation of mitotic cell cycle (GO:0045930)	0.330355	1	0	0	1.48104	1.64038	GADD45GIP1;BTG2;TRIM35
regulation of cell cycle arrest (GO:0071156)	0.330355	1	0	0	1.48104	1.64038	CCNK;CCND1;INSM1
intrinsic apoptotic signaling pathway in response to DNA damage (GO:0008630)	0.330355	1	0	0	1.48104	1.64038	BCL2L11;E2F1;BOK
mitotic cell cycle phase transition (GO:0044772)	0.331004	1	0	0	1.17947	1.30406	HSP90AA1;TUBA1A;CDK6;CCND1;CCNE2;CCNH;CDKN2A;TACC3;BCAT1;CACUL1;NES
response to lipopolysaccharide (GO:0032496)	0.331462	1	0	0	1.22305	1.35055	NANOS1;NGFR;FER;JUND;CPS1;PDE4B;JUNB;FOXP1
regulation of vasculature development (GO:1901342)	0.332134	1	0	0	1.69262	1.86563	VASH2;PROK2
negative regulation of endocytosis (GO:0045806)	0.332134	1	0	0	1.69262	1.86563	MCTP1;RACK1
cellular response to alcohol (GO:0097306)	0.332134	1	0	0	1.69262	1.86563	GNG2;CTNNA1
negative regulation of homeostatic process (GO:0032845)	0.332134	1	0	0	1.69262	1.86563	NANOS1;TMBIM6
negative regulation of proteasomal protein catabolic process (GO:1901799)	0.332134	1	0	0	1.69262	1.86563	RYBP;CCAR2
synaptic transmission, cholinergic (GO:0007271)	0.332134	1	0	0	1.69262	1.86563	CHRNA4;CHRM4
positive regulation of phosphate metabolic process (GO:0045937)	0.332134	1	0	0	1.69262	1.86563	DSCAM;EGFR
positive regulation of extrinsic apoptotic signaling pathway (GO:2001238)	0.332134	1	0	0	1.69262	1.86563	CYLD;HYAL2
regulation of transmembrane receptor protein serine/threonine kinase signaling pathway (GO:0090092)	0.332134	1	0	0	1.69262	1.86563	SOX11;SMAD7
production of miRNAs involved in gene silencing by miRNA (GO:0035196)	0.332134	1	0	0	1.69262	1.86563	HNRNPA2B1;DGCR8
neural crest cell migration (GO:0001755)	0.332134	1	0	0	1.69262	1.86563	SEMA4C;CORO1C
calcium ion import (GO:0070509)	0.332134	1	0	0	1.69262	1.86563	MCUR1;CACNA1D
protein export from nucleus (GO:0006611)	0.332134	1	0	0	1.69262	1.86563	CRB1;RAN
positive regulation of fibroblast proliferation (GO:0048146)	0.332134	1	0	0	1.69262	1.86563	CDK6;E2F1
positive regulation of cell proliferation (GO:0008284)	0.336352	1	0	0	1.11777	1.21792	NTRK2;CDCA7L;SOX11;DLL1;EGFR;FOXP1;TBX2;IGF1R;DISP3;FER;CDK6;RARA;E2F1;PROK2;HAS2;SINHCAF;INSM1;CACUL1;NES;CRLF1
chemical synaptic transmission (GO:0007268)	0.33672	1	0	0	1.14794	1.24953	OPRD1;UNC13A;CHRNA4;CHRM4;NRXN1;SLC1A3;GRIK2;TACR1;DLG4;KCNQ3;RIMBP2;AMPH;ASIC2;NPTX2
positive regulation of cellular protein metabolic process (GO:0032270)	0.339175	1	0	0	1.30202	1.40779	HSP90AA1;DDX3X;UHRF1;VIM;EZR
phospholipase C-activating G-protein coupled receptor signaling pathway (GO:0007200)	0.339175	1	0	0	1.30202	1.40779	OPRD1;LTB4R2;CHRM4;TACR1;ADRA1A
gonad development (GO:0008406)	0.342035	1	0	0	1.45082	1.5565	TFAP2C;SALL1;BASP1
positive regulation of proteasomal ubiquitin-dependent protein catabolic process (GO:0032436)	0.342167	1	0	0	1.3541	1.45221	RNF144B;RACK1;TRIB3;SMAD7
neuropeptide signaling pathway (GO:0007218)	0.342167	1	0	0	1.3541	1.45221	OPRD1;LTB4R2;NPPA;SORCS1
negative regulation of developmental process (GO:0051093)	0.342167	1	0	0	1.3541	1.45221	CDK6;FBXW7;SINHCAF;DLL1
positive regulation of cell motility (GO:2000147)	0.34376	1	0	0	1.19145	1.27225	SPAG9;FER;SEMA4C;RACK1;HAS2;TACR1;ELP6;EGFR;IGF1R
cellular response to organic cyclic compound (GO:0071407)	0.343885	1	0	0	1.22872	1.31159	EGR1;GNG2;CTNNA1;EZR;ACTB;RYR3;EGFR
regulation of striated muscle contraction (GO:0006942)	0.347713	1	0	0	1.63425	1.72639	NANOS1;SMAD7
cellular response to cadmium ion (GO:0071276)	0.347713	1	0	0	1.63425	1.72639	NCF1;EGFR
lung development (GO:0030324)	0.347713	1	0	0	1.63425	1.72639	WNT7B;SOX11
superoxide metabolic process (GO:0006801)	0.347713	1	0	0	1.63425	1.72639	PRDX2;NCF1
protein alkylation (GO:0008213)	0.347713	1	0	0	1.63425	1.72639	HSPA8;EEF1AKMT2
regulation of embryonic development (GO:0045995)	0.347713	1	0	0	1.63425	1.72639	LFNG;DLL1
regulation of keratinocyte differentiation (GO:0045616)	0.347713	1	0	0	1.63425	1.72639	H2AFY2;SRSF6
coenzyme biosynthetic process (GO:0009108)	0.347713	1	0	0	1.63425	1.72639	MOCS3;RFK
regulation of activated T cell proliferation (GO:0046006)	0.347713	1	0	0	1.63425	1.72639	IL23A;PRKAR1A
positive regulation of epidermal growth factor receptor signaling pathway (GO:0045742)	0.347713	1	0	0	1.63425	1.72639	NCF1;FBXW7
carbohydrate derivative biosynthetic process (GO:1901137)	0.347713	1	0	0	1.63425	1.72639	ALG8;B3GNT5
regulation of B cell apoptotic process (GO:0002902)	0.350311	1	0	0	2.36967	2.48563	FOXP1
glomerular filtration (GO:0003094)	0.350311	1	0	0	2.36967	2.48563	SULF2
regulation of synapse maturation (GO:0090128)	0.350311	1	0	0	2.36967	2.48563	NRXN1
cellular response to growth hormone stimulus (GO:0071378)	0.350311	1	0	0	2.36967	2.48563	PIK3R1
regulation of myeloid leukocyte differentiation (GO:0002761)	0.350311	1	0	0	2.36967	2.48563	FOXP1
regulation of coagulation (GO:0050818)	0.350311	1	0	0	2.36967	2.48563	HS3ST5
glucosamine-containing compound catabolic process (GO:1901072)	0.350311	1	0	0	2.36967	2.48563	CHIT1
superoxide anion generation (GO:0042554)	0.350311	1	0	0	2.36967	2.48563	NCF1
negative regulation of oxidative stress-induced neuron death (GO:1903204)	0.350311	1	0	0	2.36967	2.48563	RACK1
positive regulation of cytoplasmic transport (GO:1903651)	0.350311	1	0	0	2.36967	2.48563	EZR
regulation of actin filament length (GO:0030832)	0.350311	1	0	0	2.36967	2.48563	SSH2
chloride ion homeostasis (GO:0055064)	0.350311	1	0	0	2.36967	2.48563	SLC12A8
energy coupled proton transmembrane transport, against electrochemical gradient (GO:0015988)	0.350311	1	0	0	2.36967	2.48563	ATP6V1H
mitotic nuclear envelope reassembly (GO:0007084)	0.350311	1	0	0	2.36967	2.48563	VRK1
response to laminar fluid shear stress (GO:0034616)	0.350311	1	0	0	2.36967	2.48563	SMAD7
L-glutamate transport (GO:0015813)	0.350311	1	0	0	2.36967	2.48563	SLC1A3
muscle cell migration (GO:0014812)	0.350311	1	0	0	2.36967	2.48563	DDR1
aspartate family amino acid metabolic process (GO:0009066)	0.350311	1	0	0	2.36967	2.48563	GOT2
regulation of actin filament-based movement (GO:1903115)	0.350311	1	0	0	2.36967	2.48563	PDE4B
positive regulation of glucose import in response to insulin stimulus (GO:2001275)	0.350311	1	0	0	2.36967	2.48563	PIK3R1
positive regulation of glial cell differentiation (GO:0045687)	0.350311	1	0	0	2.36967	2.48563	CXCR4
base-excision repair, AP site formation (GO:0006285)	0.350311	1	0	0	2.36967	2.48563	NEIL1
neuroepithelial cell differentiation (GO:0060563)	0.350311	1	0	0	2.36967	2.48563	SOX11
androgen biosynthetic process (GO:0006702)	0.350311	1	0	0	2.36967	2.48563	HSD17B3
cell differentiation involved in metanephros development (GO:0072202)	0.350311	1	0	0	2.36967	2.48563	SALL1
mitotic G1 DNA damage checkpoint (GO:0031571)	0.350311	1	0	0	2.36967	2.48563	CCND1
negative regulation of gene silencing by miRNA (GO:0060965)	0.350311	1	0	0	2.36967	2.48563	NCOR2
regulation of granulocyte differentiation (GO:0030852)	0.350311	1	0	0	2.36967	2.48563	RARA
positive regulation of natural killer cell activation (GO:0032816)	0.350311	1	0	0	2.36967	2.48563	IL23A
receptor guanylyl cyclase signaling pathway (GO:0007168)	0.350311	1	0	0	2.36967	2.48563	NPPA
regulation of natural killer cell mediated cytotoxicity directed against tumor cell target (GO:0002858)	0.350311	1	0	0	2.36967	2.48563	CADM3
G1 DNA damage checkpoint (GO:0044783)	0.350311	1	0	0	2.36967	2.48563	CCND1
cellular response to ATP (GO:0071318)	0.350311	1	0	0	2.36967	2.48563	RYR3
central nervous system projection neuron axonogenesis (GO:0021952)	0.350311	1	0	0	2.36967	2.48563	SLIT2
cardiovascular system development (GO:0072358)	0.350311	1	0	0	2.36967	2.48563	FBXW7
protein deneddylation (GO:0000338)	0.350311	1	0	0	2.36967	2.48563	COPS8
regulation of DNA damage checkpoint (GO:2000001)	0.350311	1	0	0	2.36967	2.48563	CCAR2
regulation of gene expression by genetic imprinting (GO:0006349)	0.350311	1	0	0	2.36967	2.48563	ZFP57
regulation of podosome assembly (GO:0071801)	0.350311	1	0	0	2.36967	2.48563	FSCN1
negative regulation of stem cell differentiation (GO:2000737)	0.350311	1	0	0	2.36967	2.48563	JAG1
negative regulation by host of viral process (GO:0044793)	0.350311	1	0	0	2.36967	2.48563	CCNK
neuron projection fasciculation (GO:0106030)	0.350311	1	0	0	2.36967	2.48563	EPHB2
negative regulation of transcription from RNA polymerase II promoter in response to stress (GO:0097201)	0.350311	1	0	0	2.36967	2.48563	CITED2
ganglioside biosynthetic process (GO:0001574)	0.350311	1	0	0	2.36967	2.48563	ST8SIA3
tRNA wobble base modification (GO:0002097)	0.350311	1	0	0	2.36967	2.48563	MOCS3
regulation of mitochondrial depolarization (GO:0051900)	0.350311	1	0	0	2.36967	2.48563	RACK1
UV protection (GO:0009650)	0.350311	1	0	0	2.36967	2.48563	MFAP4
positive regulation of interleukin-13 production (GO:0032736)	0.350311	1	0	0	2.36967	2.48563	RARA
mitotic G1/S transition checkpoint (GO:0044819)	0.350311	1	0	0	2.36967	2.48563	CCND1
chaperone-mediated protein transport (GO:0072321)	0.350311	1	0	0	2.36967	2.48563	HSPA8
protein kinase A signaling (GO:0010737)	0.350311	1	0	0	2.36967	2.48563	EZR
poly-N-acetyllactosamine metabolic process (GO:0030309)	0.350311	1	0	0	2.36967	2.48563	B3GNT5
positive regulation of execution phase of apoptosis (GO:1900119)	0.350311	1	0	0	2.36967	2.48563	BOK
Wnt signaling pathway involved in midbrain dopaminergic neuron differentiation (GO:1904953)	0.350311	1	0	0	2.36967	2.48563	FZD1
regulation of neuroblast proliferation (GO:1902692)	0.350311	1	0	0	2.36967	2.48563	DISC1
negative regulation of endoplasmic reticulum unfolded protein response (GO:1900102)	0.350311	1	0	0	2.36967	2.48563	RACK1
positive regulation of adaptive immune response based on somatic recombination of immune receptors built from immunoglobulin superfamily domains (GO:0002824)	0.350311	1	0	0	2.36967	2.48563	IL23A
medium-chain fatty acid metabolic process (GO:0051791)	0.350311	1	0	0	2.36967	2.48563	OXSM
sequestering of actin monomers (GO:0042989)	0.350311	1	0	0	2.36967	2.48563	TMSB10
regulation of phospholipid metabolic process (GO:1903725)	0.350311	1	0	0	2.36967	2.48563	PIK3R1
pulmonary valve development (GO:0003177)	0.350311	1	0	0	2.36967	2.48563	JAG1
regulation of axon regeneration (GO:0048679)	0.350311	1	0	0	2.36967	2.48563	PTPRS
positive regulation of type 2 immune response (GO:0002830)	0.350311	1	0	0	2.36967	2.48563	RARA
positive regulation of JUN kinase activity (GO:0043507)	0.353698	1	0	0	1.4218	1.4777	SPAG9;MAP3K9;MAP4K5
regulation of MAPK cascade (GO:0043408)	0.354114	1	0	0	1.16732	1.21184	DDR1;NGFR;NTRK2;EPHA10;TRIB3;EPHB2;PAK3;ADRA1A;EGFR;IGF1R
regulation of cytosolic calcium ion concentration (GO:0051480)	0.357696	1	0	0	1.21078	1.24477	DLG4;PROK2;LPAR2;CXCR4;ATP2B2;TACR1;ADRA1A
negative regulation of stress-activated MAPK cascade (GO:0032873)	0.363169	1	0	0	1.57978	1.60014	DUSP10;EZR
regulation of cell migration involved in sprouting angiogenesis (GO:0090049)	0.363169	1	0	0	1.57978	1.60014	ANXA1;AKT3
beta-catenin-TCF complex assembly (GO:1904837)	0.363169	1	0	0	1.57978	1.60014	TLE3;TLE1
replication fork processing (GO:0031297)	0.363169	1	0	0	1.57978	1.60014	MMS22L;CENPX
connective tissue development (GO:0061448)	0.363169	1	0	0	1.57978	1.60014	HYAL2;SULF2
regulation of leukocyte chemotaxis (GO:0002688)	0.363169	1	0	0	1.57978	1.60014	MTUS1;SLIT2
negative regulation of secretion by cell (GO:1903531)	0.363169	1	0	0	1.57978	1.60014	ANXA1;SERGEF
cyclic purine nucleotide metabolic process (GO:0052652)	0.363169	1	0	0	1.57978	1.60014	GUCY1B2;NPPA
'de novo' posttranslational protein folding (GO:0051084)	0.363169	1	0	0	1.57978	1.60014	HSPA8;HSPA4
regulation of developmental growth (GO:0048638)	0.363169	1	0	0	1.57978	1.60014	DLL1;NKD1
aminoglycan metabolic process (GO:0006022)	0.363169	1	0	0	1.57978	1.60014	GPC1;SDC3
phosphatidylinositol 3-kinase signaling (GO:0014065)	0.363169	1	0	0	1.57978	1.60014	PIK3R1;IGF1R
regulation of sodium ion transmembrane transport (GO:1902305)	0.363169	1	0	0	1.57978	1.60014	NANOS1;SNTA1
negative regulation of cell morphogenesis involved in differentiation (GO:0010771)	0.363169	1	0	0	1.57978	1.60014	NGFR;CORO1C
protein localization to membrane (GO:0072657)	0.363384	1	0	0	1.18483	1.1994	DPP6;DLG4;NRXN1;EPB41L3;KCNIP4;EZR;FAM126A;SPTBN1
peptidyl-tyrosine modification (GO:0018212)	0.365335	1	0	0	1.39392	1.4036	FER;EPHB2;EGFR
negative regulation of intracellular signal transduction (GO:1902532)	0.369808	1	0	0	1.17747	1.17132	TLE1;DDX3X;HYAL2;RACK1;TRIB3;SLIT2;RFFL;ARHGAP12
B cell activation (GO:0042113)	0.371194	1	0	0	1.29845	1.2868	ITGB1;LYL1;CHRNA4;IFNK
regulation of primary metabolic process (GO:0080090)	0.371555	1	0	0	1.19336	1.18149	TIAM2;NCOR2;TBL1XR1;ODC1;FHL2;TRIB3;OAZ2
cellular response to oxygen-containing compound (GO:1901701)	0.372682	1	0	0	1.1243	1.10971	EGR1;NCF1;WNT7B;ACTB;RYR3;EGFR;FER;GNG2;RARA;PDE4B;RARB;SLIT2;EZR
protein localization to cell periphery (GO:1990778)	0.372733	1	0	0	1.21521	1.19929	DPP6;EPB41L3;KCNIP4;EZR;FAM126A;SPTBN1
positive regulation of ossification (GO:0045778)	0.376936	1	0	0	1.36712	1.33387	WNT7B;SOX11;GPM6B
B cell differentiation (GO:0030183)	0.376936	1	0	0	1.36712	1.33387	ITGB1;LYL1;IFNK
L-phenylalanine metabolic process (GO:0006558)	0.377741	1	0	0	2.15424	2.09725	HGD
L-phenylalanine catabolic process (GO:0006559)	0.377741	1	0	0	2.15424	2.09725	HGD
regulation of histone H3-K9 methylation (GO:0051570)	0.377741	1	0	0	2.15424	2.09725	HIST1H1B
regulation of hippo signaling (GO:0035330)	0.377741	1	0	0	2.15424	2.09725	SOX11
interleukin-27-mediated signaling pathway (GO:0070106)	0.377741	1	0	0	2.15424	2.09725	CRLF1
replicative senescence (GO:0090399)	0.377741	1	0	0	2.15424	2.09725	CDKN2A
microtubule anchoring at microtubule organizing center (GO:0072393)	0.377741	1	0	0	2.15424	2.09725	NIN
regulation of myeloid leukocyte mediated immunity (GO:0002886)	0.377741	1	0	0	2.15424	2.09725	FER
nitric oxide biosynthetic process (GO:0006809)	0.377741	1	0	0	2.15424	2.09725	NANOS1
cellular response to prostaglandin stimulus (GO:0071379)	0.377741	1	0	0	2.15424	2.09725	GNG2
postsynapse assembly (GO:0099068)	0.377741	1	0	0	2.15424	2.09725	NRXN1
regulation of lipid kinase activity (GO:0043550)	0.377741	1	0	0	2.15424	2.09725	PIK3R1
mononuclear cell differentiation (GO:1903131)	0.377741	1	0	0	2.15424	2.09725	PDE1B
positive regulation of extracellular matrix organization (GO:1903055)	0.377741	1	0	0	2.15424	2.09725	FSCN1
negative regulation of JUN kinase activity (GO:0043508)	0.377741	1	0	0	2.15424	2.09725	DUSP10
negative regulation of bone mineralization (GO:0030502)	0.377741	1	0	0	2.15424	2.09725	BCOR
regulation of vascular endothelial growth factor signaling pathway (GO:1900746)	0.377741	1	0	0	2.15424	2.09725	DLL1
positive regulation of nuclear-transcribed mRNA poly(A) tail shortening (GO:0060213)	0.377741	1	0	0	2.15424	2.09725	BTG2
T-helper cell differentiation (GO:0042093)	0.377741	1	0	0	2.15424	2.09725	FOXP1
pyrimidine nucleoside catabolic process (GO:0046135)	0.377741	1	0	0	2.15424	2.09725	DPYD
Golgi ribbon formation (GO:0090161)	0.377741	1	0	0	2.15424	2.09725	STX6
negative regulation of fatty acid biosynthetic process (GO:0045717)	0.377741	1	0	0	2.15424	2.09725	TRIB3
urea cycle (GO:0000050)	0.377741	1	0	0	2.15424	2.09725	CPS1
brain morphogenesis (GO:0048854)	0.377741	1	0	0	2.15424	2.09725	SHANK2
regulation of actin filament depolymerization (GO:0030834)	0.377741	1	0	0	2.15424	2.09725	LIMA1
biotin metabolic process (GO:0006768)	0.377741	1	0	0	2.15424	2.09725	BTD
somite development (GO:0061053)	0.377741	1	0	0	2.15424	2.09725	SOX11
attachment of mitotic spindle microtubules to kinetochore (GO:0051315)	0.377741	1	0	0	2.15424	2.09725	MAD1L1
regulation of protein kinase C signaling (GO:0090036)	0.377741	1	0	0	2.15424	2.09725	ADRA1A
purine nucleobase metabolic process (GO:0006144)	0.377741	1	0	0	2.15424	2.09725	DPYD
negative regulation of peptide secretion (GO:0002792)	0.377741	1	0	0	2.15424	2.09725	SERGEF
lymphocyte mediated immunity (GO:0002449)	0.377741	1	0	0	2.15424	2.09725	JAG1
response to axon injury (GO:0048678)	0.377741	1	0	0	2.15424	2.09725	DPYSL3
stress granule assembly (GO:0034063)	0.377741	1	0	0	2.15424	2.09725	DDX3X
monocyte differentiation (GO:0030224)	0.377741	1	0	0	2.15424	2.09725	PDE1B
renal filtration (GO:0097205)	0.377741	1	0	0	2.15424	2.09725	SULF2
regulation of ceramide biosynthetic process (GO:2000303)	0.377741	1	0	0	2.15424	2.09725	RACK1
transcytosis (GO:0045056)	0.377741	1	0	0	2.15424	2.09725	RAB17
regulation of nuclear-transcribed mRNA poly(A) tail shortening (GO:0060211)	0.377741	1	0	0	2.15424	2.09725	BTG2
regulation of chromatin binding (GO:0035561)	0.377741	1	0	0	2.15424	2.09725	BTAF1
negative regulation of protein localization to cell surface (GO:2000009)	0.377741	1	0	0	2.15424	2.09725	GPM6B
cellular response to interferon-beta (GO:0035458)	0.377741	1	0	0	2.15424	2.09725	UBE2G2
negative regulation of potassium ion transport (GO:0043267)	0.377741	1	0	0	2.15424	2.09725	NANOS1
camera-type eye morphogenesis (GO:0048593)	0.377741	1	0	0	2.15424	2.09725	TBX2
metanephric mesenchyme development (GO:0072075)	0.377741	1	0	0	2.15424	2.09725	BASP1
negative regulation of chemotaxis (GO:0050922)	0.377741	1	0	0	2.15424	2.09725	SLIT2
carbohydrate phosphorylation (GO:0046835)	0.377741	1	0	0	2.15424	2.09725	ADK
cyclooxygenase pathway (GO:0019371)	0.377741	1	0	0	2.15424	2.09725	PTGDS
regulation of synaptic transmission, GABAergic (GO:0032228)	0.377741	1	0	0	2.15424	2.09725	ADRA1A
L-serine metabolic process (GO:0006563)	0.377741	1	0	0	2.15424	2.09725	PSAT1
regulation of cardiac muscle cell differentiation (GO:2000725)	0.377741	1	0	0	2.15424	2.09725	SOX6
erythrose 4-phosphate/phosphoenolpyruvate family amino acid catabolic process (GO:1902222)	0.377741	1	0	0	2.15424	2.09725	HGD
regulation of chromatin silencing (GO:0031935)	0.377741	1	0	0	2.15424	2.09725	UHRF1
regulation of blood vessel endothelial cell proliferation involved in sprouting angiogenesis (GO:1903587)	0.377741	1	0	0	2.15424	2.09725	NGFR
cardiac muscle cell membrane repolarization (GO:0099622)	0.377741	1	0	0	2.15424	2.09725	KCND3
membrane repolarization during action potential (GO:0086011)	0.377741	1	0	0	2.15424	2.09725	KCND3
hepatocyte growth factor receptor signaling pathway (GO:0048012)	0.377741	1	0	0	2.15424	2.09725	STMN1
negative regulation of toll-like receptor signaling pathway (GO:0034122)	0.378483	1	0	0	1.52882	1.48538	PTPRS;SARM1
positive regulation of ubiquitin-protein transferase activity (GO:0051443)	0.378483	1	0	0	1.52882	1.48538	FBXW7;TRIB3
negative regulation of extrinsic apoptotic signaling pathway via death domain receptors (GO:1902042)	0.378483	1	0	0	1.52882	1.48538	SCRT2;RFFL
positive regulation of viral genome replication (GO:0045070)	0.378483	1	0	0	1.52882	1.48538	DDX3X;NR5A2
positive regulation of interleukin-1 beta production (GO:0032731)	0.378483	1	0	0	1.52882	1.48538	PANX1;EGR1
response to cadmium ion (GO:0046686)	0.378483	1	0	0	1.52882	1.48538	NCF1;EGFR
regulation of cytokine secretion (GO:0050707)	0.378483	1	0	0	1.52882	1.48538	CADM1;FOXP1
positive regulation of epithelial cell migration (GO:0010634)	0.380855	1	0	0	1.2809	1.2365	NELL2;DOCK1;PPM1F;FOXP1
regulation of gene expression, epigenetic (GO:0040029)	0.380855	1	0	0	1.2809	1.2365	TFAP2C;ZFP57;H2AFY2;ACTB
positive regulation of defense response (GO:0031349)	0.380855	1	0	0	1.2809	1.2365	POLR3B;IL23A;HYAL2;IFNK
regulation of cell death (GO:0010941)	0.381356	1	0	0	1.2342	1.1898	JUND;SARM1;SOX11;SRSF6;JUNB
gland development (GO:0048732)	0.390501	1	0	0	1.26382	1.1884	SALL1;CITED2;RARA;RARB
cellular response to glucagon stimulus (GO:0071377)	0.39364	1	0	0	1.48104	1.3808	GNG2;PRKAR1A
positive regulation of dendrite development (GO:1900006)	0.39364	1	0	0	1.48104	1.3808	FOXO6;SHANK2
ceramide biosynthetic process (GO:0046513)	0.39364	1	0	0	1.48104	1.3808	CERS5;ST8SIA3
microtubule bundle formation (GO:0001578)	0.39364	1	0	0	1.48104	1.3808	MTCL1;NCKAP5L
GPI anchor biosynthetic process (GO:0006506)	0.39364	1	0	0	1.48104	1.3808	PIGP;PIGZ
phagosome maturation (GO:0090382)	0.39364	1	0	0	1.48104	1.3808	ATP6V1H;ATP6V1E2
activation of adenylate cyclase activity (GO:0007190)	0.39364	1	0	0	1.48104	1.3808	CAP1;CAP2
G2 DNA damage checkpoint (GO:0031572)	0.39364	1	0	0	1.48104	1.3808	CLSPN;FOXN3
positive regulation of T cell differentiation (GO:0045582)	0.39364	1	0	0	1.48104	1.3808	DUSP10;IL23A
vasculogenesis (GO:0001570)	0.39364	1	0	0	1.48104	1.3808	WNT7B;HAS2
enzyme linked receptor protein signaling pathway (GO:0007167)	0.395496	1	0	0	1.18483	1.09907	PTPRU;FER;TRIO;YES1;NPPA;MTSS1
phosphatidylinositol biosynthetic process (GO:0006661)	0.398226	1	0	0	1.20901	1.11318	PITPNM3;PIGP;PIGZ;PIP5K1B;PIK3R1
positive regulation of cell growth (GO:0030307)	0.398226	1	0	0	1.20901	1.11318	UNC13A;DDX3X;DNPH1;HIST1H1B;EGFR
cell morphogenesis involved in differentiation (GO:0000904)	0.399996	1	0	0	1.31648	1.20629	FER;SRGAP2;SRCIN1
protein targeting to mitochondrion (GO:0006626)	0.399996	1	0	0	1.31648	1.20629	HSP90AA1;HSPA4;DNAJC15
positive regulation of immune response (GO:0050778)	0.399996	1	0	0	1.31648	1.20629	POLR3B;IL23A;IFNK
positive regulation of response to stimulus (GO:0048584)	0.399996	1	0	0	1.31648	1.20629	MYCN;CDKN2A;EGFR
membrane fusion (GO:0061025)	0.399996	1	0	0	1.31648	1.20629	OPA1;GCA;VASH2
nucleic acid-templated transcription (GO:0097659)	0.400125	1	0	0	1.24719	1.1424	NR4A2;E2F1;LZTS1;PTMA
positive regulation of JNK cascade (GO:0046330)	0.400125	1	0	0	1.24719	1.1424	NCF1;WNT7B;ANKRD6;GADD45G
pulmonary valve morphogenesis (GO:0003184)	0.404015	1	0	0	1.97472	1.7897	JAG1
regulation of retrograde protein transport, ER to cytosol (GO:1904152)	0.404015	1	0	0	1.97472	1.7897	UBE2G2
positive regulation of protein depolymerization (GO:1901881)	0.404015	1	0	0	1.97472	1.7897	NES
rRNA 3'-end processing (GO:0031125)	0.404015	1	0	0	1.97472	1.7897	ERI2
positive regulation of lyase activity (GO:0051349)	0.404015	1	0	0	1.97472	1.7897	NANOS1
cardiac right ventricle morphogenesis (GO:0003215)	0.404015	1	0	0	1.97472	1.7897	JAG1
regulation of vasculogenesis (GO:2001212)	0.404015	1	0	0	1.97472	1.7897	ASB4
axonal fasciculation (GO:0007413)	0.404015	1	0	0	1.97472	1.7897	EPHB2
regulation of transcription of nuclear large rRNA transcript from RNA polymerase I promoter (GO:1901836)	0.404015	1	0	0	1.97472	1.7897	H2AFY2
negative regulation of chondrocyte differentiation (GO:0032331)	0.404015	1	0	0	1.97472	1.7897	ADAMTS7
regulation of oligodendrocyte differentiation (GO:0048713)	0.404015	1	0	0	1.97472	1.7897	CXCR4
negative regulation of protein oligomerization (GO:0032460)	0.404015	1	0	0	1.97472	1.7897	OPRD1
establishment of apical/basal cell polarity (GO:0035089)	0.404015	1	0	0	1.97472	1.7897	FSCN1
regulation of viral life cycle (GO:1903900)	0.404015	1	0	0	1.97472	1.7897	HS3ST5
regulation of IRE1-mediated unfolded protein response (GO:1903894)	0.404015	1	0	0	1.97472	1.7897	BCL2L11
negative regulation of ERAD pathway (GO:1904293)	0.404015	1	0	0	1.97472	1.7897	UBE2G2
iron ion transport (GO:0006826)	0.404015	1	0	0	1.97472	1.7897	TFRC
pyrimidine nucleoside salvage (GO:0043097)	0.404015	1	0	0	1.97472	1.7897	UCK2
mitochondrial outer membrane permeabilization (GO:0097345)	0.404015	1	0	0	1.97472	1.7897	BCL2L11
regulation of cytokine biosynthetic process (GO:0042035)	0.404015	1	0	0	1.97472	1.7897	IGF2BP3
viral RNA genome replication (GO:0039694)	0.404015	1	0	0	1.97472	1.7897	ATG16L2
protein insertion into membrane (GO:0051205)	0.404015	1	0	0	1.97472	1.7897	EGFR
cellular response to arsenic-containing substance (GO:0071243)	0.404015	1	0	0	1.97472	1.7897	DDX3X
serine family amino acid biosynthetic process (GO:0009070)	0.404015	1	0	0	1.97472	1.7897	PSAT1
regulation of rRNA processing (GO:2000232)	0.404015	1	0	0	1.97472	1.7897	SHQ1
mitochondrion transport along microtubule (GO:0047497)	0.404015	1	0	0	1.97472	1.7897	OPA1
lysine catabolic process (GO:0006554)	0.404015	1	0	0	1.97472	1.7897	PHYKPL
nucleoside catabolic process (GO:0009164)	0.404015	1	0	0	1.97472	1.7897	DPYD
positive regulation of keratinocyte differentiation (GO:0045618)	0.404015	1	0	0	1.97472	1.7897	H2AFY2
protein import into peroxisome matrix (GO:0016558)	0.404015	1	0	0	1.97472	1.7897	PEX2
negative regulation of substrate adhesion-dependent cell spreading (GO:1900025)	0.404015	1	0	0	1.97472	1.7897	CORO1C
response to prostaglandin E (GO:0034695)	0.404015	1	0	0	1.97472	1.7897	GNG2
regulation of protein localization to cell periphery (GO:1904375)	0.404015	1	0	0	1.97472	1.7897	SPTBN1
positive regulation of pseudopodium assembly (GO:0031274)	0.404015	1	0	0	1.97472	1.7897	CDC42EP3
vasoconstriction (GO:0042310)	0.404015	1	0	0	1.97472	1.7897	ADRA1A
regulation of skeletal muscle tissue development (GO:0048641)	0.404015	1	0	0	1.97472	1.7897	DLL1
lysine metabolic process (GO:0006553)	0.404015	1	0	0	1.97472	1.7897	PHYKPL
regulation of mononuclear cell migration (GO:0071675)	0.404015	1	0	0	1.97472	1.7897	SLIT2
regulation of pseudopodium assembly (GO:0031272)	0.404015	1	0	0	1.97472	1.7897	CDC42EP3
negative regulation of epithelial cell differentiation (GO:0030857)	0.404015	1	0	0	1.97472	1.7897	DLL1
ribosomal subunit export from nucleus (GO:0000054)	0.404015	1	0	0	1.97472	1.7897	RAN
aromatic compound biosynthetic process (GO:0019438)	0.404015	1	0	0	1.97472	1.7897	PSAT1
regulation of blood vessel size (GO:0050880)	0.404015	1	0	0	1.97472	1.7897	NANOS1
positive regulation of cyclase activity (GO:0031281)	0.404015	1	0	0	1.97472	1.7897	NANOS1
regulation of vascular endothelial cell proliferation (GO:1905562)	0.404015	1	0	0	1.97472	1.7897	AKT3
regulation of antigen receptor-mediated signaling pathway (GO:0050854)	0.404015	1	0	0	1.97472	1.7897	ELF2
pyrimidine-containing compound salvage (GO:0008655)	0.404015	1	0	0	1.97472	1.7897	UCK2
pyrimidine deoxyribonucleotide catabolic process (GO:0009223)	0.404015	1	0	0	1.97472	1.7897	NEIL1
plasma membrane tubulation (GO:0097320)	0.404015	1	0	0	1.97472	1.7897	MICALL1
negative regulation of myoblast differentiation (GO:0045662)	0.404015	1	0	0	1.97472	1.7897	DLL1
negative regulation of androgen receptor signaling pathway (GO:0060766)	0.404015	1	0	0	1.97472	1.7897	FOXP1
protein kinase C-activating G-protein coupled receptor signaling pathway (GO:0007205)	0.404015	1	0	0	1.97472	1.7897	PARD3
positive regulation of neuron migration (GO:2001224)	0.404015	1	0	0	1.97472	1.7897	SEMA6A
negative regulation of fatty acid metabolic process (GO:0045922)	0.404015	1	0	0	1.97472	1.7897	TRIB3
positive regulation of granulocyte macrophage colony-stimulating factor production (GO:0032725)	0.404015	1	0	0	1.97472	1.7897	IL23A
intracellular pH reduction (GO:0051452)	0.408627	1	0	0	1.43616	1.2853	ATP6V1H;ATP6V1E2
positive regulation of adenylate cyclase activity (GO:0045762)	0.408627	1	0	0	1.43616	1.2853	CAP1;CAP2
positive regulation of cell-cell adhesion (GO:0022409)	0.408627	1	0	0	1.43616	1.2853	CITED2;SMAD7
entry into host cell (GO:0030260)	0.408627	1	0	0	1.43616	1.2853	HYAL2;CXCR4
regulation of cell-substrate adhesion (GO:0010810)	0.408627	1	0	0	1.43616	1.2853	PPM1F;CORO1C
positive regulation of cell-matrix adhesion (GO:0001954)	0.408627	1	0	0	1.43616	1.2853	CDK6;PPM1F
platelet aggregation (GO:0070527)	0.408627	1	0	0	1.43616	1.2853	ACTB;ACTG1
positive regulation of Notch signaling pathway (GO:0045747)	0.408627	1	0	0	1.43616	1.2853	JAG1;DLL1
regulation of intracellular protein transport (GO:0033157)	0.408627	1	0	0	1.43616	1.2853	PTPN14;OAZ2
regulation of interleukin-12 production (GO:0032655)	0.408627	1	0	0	1.43616	1.2853	IL23A;FOXP1
water-soluble vitamin metabolic process (GO:0006767)	0.409722	1	0	0	1.231	1.09839	THTPA;BTD;RFK;SLC52A3
regulation of cellular catabolic process (GO:0031329)	0.411438	1	0	0	1.29255	1.14791	FBXL2;SOGA1;BOK
cellular response to metal ion (GO:0071248)	0.415049	1	0	0	1.18483	1.04189	NCF1;SLFN14;HPCA;RYR3;EGFR
sensory perception of mechanical stimulus (GO:0050954)	0.419287	1	0	0	1.21521	1.05626	NDUFB9;SLC52A3;CACNA1D;ATP2B2
regulation of tumor necrosis factor-mediated signaling pathway (GO:0010803)	0.422811	1	0	0	1.26947	1.09279	CYLD;RACK1;RFFL
chordate embryonic development (GO:0043009)	0.422811	1	0	0	1.26947	1.09279	WNT7B;CHD7;SULF2
positive regulation of protein transport (GO:0051222)	0.422811	1	0	0	1.26947	1.09279	RACK1;EZR;OAZ2
phosphatidylinositol-mediated signaling (GO:0048015)	0.422811	1	0	0	1.26947	1.09279	PIK3R1;EZR;IGF1R
glycosaminoglycan catabolic process (GO:0006027)	0.422811	1	0	0	1.26947	1.09279	HYAL2;GPC1;SDC3
epithelial tube morphogenesis (GO:0060562)	0.42343	1	0	0	1.39392	1.19789	SLIT2;MTSS1
embryonic limb morphogenesis (GO:0030326)	0.42343	1	0	0	1.39392	1.19789	SALL1;TBX2
apoptotic mitochondrial changes (GO:0008637)	0.42343	1	0	0	1.39392	1.19789	CCAR2;BOK
negative regulation of DNA binding (GO:0043392)	0.42343	1	0	0	1.39392	1.19789	E2F1;SOX11
ncRNA metabolic process (GO:0034660)	0.42343	1	0	0	1.39392	1.19789	DGCR8;RAN
positive regulation of muscle cell differentiation (GO:0051149)	0.42343	1	0	0	1.39392	1.19789	SPAG9;CTNNA1
regulation of axon extension (GO:0030516)	0.42343	1	0	0	1.39392	1.19789	PTPRS;PLXNA2
positive regulation of chemokine production (GO:0032722)	0.42343	1	0	0	1.39392	1.19789	EGR1;DDX3X
regulation of interleukin-1 beta secretion (GO:0050706)	0.42343	1	0	0	1.39392	1.19789	PANX1;FOXP1
response to glucagon (GO:0033762)	0.42343	1	0	0	1.39392	1.19789	GNG2;PRKAR1A
cation transport (GO:0006812)	0.428816	1	0	0	1.19983	1.01593	PANX1;SLC1A5;RHCG;ASIC2
regulation of endothelial cell proliferation (GO:0001936)	0.428816	1	0	0	1.19983	1.01593	NELL2;EGR3;AKT3;VASH2
modulation by virus of host process (GO:0019054)	0.429181	1	0	0	1.82282	1.54188	CCNK
response to iron ion (GO:0010039)	0.429181	1	0	0	1.82282	1.54188	ACO1
regulation of interleukin-1 beta production (GO:0032651)	0.429181	1	0	0	1.82282	1.54188	FOXP1
regulation of plasma membrane bounded cell projection organization (GO:0120035)	0.429181	1	0	0	1.82282	1.54188	NCS1
positive regulation of sodium ion transport (GO:0010765)	0.429181	1	0	0	1.82282	1.54188	NANOS1
positive regulation of cardiac muscle cell proliferation (GO:0060045)	0.429181	1	0	0	1.82282	1.54188	TBX2
glucosamine-containing compound metabolic process (GO:1901071)	0.429181	1	0	0	1.82282	1.54188	CHST5
negative regulation of mRNA splicing, via spliceosome (GO:0048025)	0.429181	1	0	0	1.82282	1.54188	SRSF6
regulation of macromolecule biosynthetic process (GO:0010556)	0.429181	1	0	0	1.82282	1.54188	IGF2BP3
endoplasmic reticulum tubular network organization (GO:0071786)	0.429181	1	0	0	1.82282	1.54188	RTN3
positive regulation of T cell mediated cytotoxicity (GO:0001916)	0.429181	1	0	0	1.82282	1.54188	IL23A
regulation of triglyceride biosynthetic process (GO:0010866)	0.429181	1	0	0	1.82282	1.54188	FBXW7
myelination in peripheral nervous system (GO:0022011)	0.429181	1	0	0	1.82282	1.54188	PARD3
tricarboxylic acid metabolic process (GO:0072350)	0.429181	1	0	0	1.82282	1.54188	ACO1
atrial septum development (GO:0003283)	0.429181	1	0	0	1.82282	1.54188	DAND5
regulation of granulocyte macrophage colony-stimulating factor production (GO:0032645)	0.429181	1	0	0	1.82282	1.54188	IL23A
positive regulation of protein complex disassembly (GO:0043243)	0.429181	1	0	0	1.82282	1.54188	IGF1R
pathway-restricted SMAD protein phosphorylation (GO:0060389)	0.429181	1	0	0	1.82282	1.54188	SMAD7
catecholamine biosynthetic process (GO:0042423)	0.429181	1	0	0	1.82282	1.54188	INSM1
negative regulation of viral release from host cell (GO:1902187)	0.429181	1	0	0	1.82282	1.54188	TRIM35
regulation of execution phase of apoptosis (GO:1900117)	0.429181	1	0	0	1.82282	1.54188	BOK
sensory perception of taste (GO:0050909)	0.429181	1	0	0	1.82282	1.54188	ASIC2
membrane repolarization (GO:0086009)	0.429181	1	0	0	1.82282	1.54188	KCND3
cellular response to low-density lipoprotein particle stimulus (GO:0071404)	0.429181	1	0	0	1.82282	1.54188	ITGB1
prostanoid biosynthetic process (GO:0046457)	0.429181	1	0	0	1.82282	1.54188	PTGDS
positive regulation of lamellipodium assembly (GO:0010592)	0.429181	1	0	0	1.82282	1.54188	FSCN1
mammary gland epithelium development (GO:0061180)	0.429181	1	0	0	1.82282	1.54188	WNT7B
regulation of cAMP-dependent protein kinase activity (GO:2000479)	0.429181	1	0	0	1.82282	1.54188	PRKAR1A
regulation of T cell cytokine production (GO:0002724)	0.429181	1	0	0	1.82282	1.54188	SMAD7
negative regulation of blood pressure (GO:0045776)	0.429181	1	0	0	1.82282	1.54188	NANOS1
positive regulation of alpha-beta T cell proliferation (GO:0046641)	0.429181	1	0	0	1.82282	1.54188	IL23A
regulation of retinoic acid receptor signaling pathway (GO:0048385)	0.429181	1	0	0	1.82282	1.54188	CTBP2
negative regulation of cartilage development (GO:0061037)	0.429181	1	0	0	1.82282	1.54188	ADAMTS7
regulation of leukocyte migration (GO:0002685)	0.429181	1	0	0	1.82282	1.54188	ANXA1
endothelial cell differentiation (GO:0045446)	0.429181	1	0	0	1.82282	1.54188	JAG1
mitotic DNA integrity checkpoint (GO:0044774)	0.429181	1	0	0	1.82282	1.54188	CLSPN
G-protein coupled receptor signaling pathway, coupled to cyclic nucleotide second messenger (GO:0007187)	0.433321	1	0	0	1.13744	0.951215	OPRD1;ANXA1;LTB4R2;CACNA1D;ADRA1A;GNAI2
anterograde trans-synaptic signaling (GO:0098916)	0.433363	1	0	0	1.0861	0.908173	OPRD1;CHRNA4;DLG4;NRXN1;KCNQ3;SLC1A3;AMPH;GRIK2;TACR1;ASIC2;NPTX2
epidermal growth factor receptor signaling pathway (GO:0007173)	0.434108	1	0	0	1.24719	1.04073	KIF16B;PIK3R1;EGFR
lipid phosphorylation (GO:0046834)	0.438039	1	0	0	1.3541	1.11774	PIK3R1;FAM126A
regulation of cyclin-dependent protein kinase activity (GO:1904029)	0.438039	1	0	0	1.3541	1.11774	CCNK;CCNE2
positive regulation of NIK/NF-kappaB signaling (GO:1901224)	0.438039	1	0	0	1.3541	1.11774	COPS8;EGFR
regulation of microtubule polymerization (GO:0031113)	0.438039	1	0	0	1.3541	1.11774	MAP2;STMN1
apical junction assembly (GO:0043297)	0.438039	1	0	0	1.3541	1.11774	PARD3;CTNNA1
regulation of mitotic spindle organization (GO:0060236)	0.438039	1	0	0	1.3541	1.11774	TACC3;PMEPA1
regulation of sodium ion transport (GO:0002028)	0.438039	1	0	0	1.3541	1.11774	NANOS1;SNTA1
positive regulation of telomerase activity (GO:0051973)	0.438039	1	0	0	1.3541	1.11774	HSP90AA1;HNRNPA2B1
DNA-dependent DNA replication maintenance of fidelity (GO:0045005)	0.438039	1	0	0	1.3541	1.11774	MMS22L;CENPX
positive regulation of osteoblast differentiation (GO:0045669)	0.438039	1	0	0	1.3541	1.11774	WNT7B;SOX11
ERBB signaling pathway (GO:0038127)	0.438302	1	0	0	1.18483	0.977306	HSP90AA1;KIF16B;PIK3R1;EGFR
regulation of hydrolase activity (GO:0051336)	0.438302	1	0	0	1.18483	0.977306	NANOS1;FGD4;NTRK2;PLXNA2
regulation of protein serine/threonine kinase activity (GO:0071900)	0.438302	1	0	0	1.18483	0.977306	CCNK;DDX3X;CCNE2;TRIB3
positive regulation of hydrolase activity (GO:0051345)	0.440681	1	0	0	1.10217	0.903157	ITGB1;AFDN;MTCL1;RGS16;RACK1;RGS8;SRGAP2;ARHGEF7
receptor metabolic process (GO:0043112)	0.445323	1	0	0	1.22569	0.99153	ITGB1;TFRC;KIF16B
tRNA modification (GO:0006400)	0.445323	1	0	0	1.22569	0.99153	MOCS3;CDKAL1;TRIT1
regulation of epidermal growth factor receptor signaling pathway (GO:0042058)	0.445323	1	0	0	1.22569	0.99153	FER;ARHGEF7;EGFR
sensory perception of sound (GO:0007605)	0.447743	1	0	0	1.17021	0.940303	NDUFB9;SLC52A3;CACNA1D;ATP2B2
positive regulation of binding (GO:0051099)	0.447743	1	0	0	1.17021	0.940303	STMN1;RARA;TRIB3;RAN
positive regulation of protein catabolic process (GO:0045732)	0.447743	1	0	0	1.17021	0.940303	HSP90AA1;EZR;NKD1;OAZ2
actin polymerization or depolymerization (GO:0008154)	0.452443	1	0	0	1.31648	1.04409	CAP1;CAP2
muscle cell differentiation (GO:0042692)	0.452443	1	0	0	1.31648	1.04409	JAG1;SEMA4C
regulation of muscle cell differentiation (GO:0051147)	0.452443	1	0	0	1.31648	1.04409	SPAG9;CTNNA1
regulation of nitric-oxide synthase activity (GO:0050999)	0.452443	1	0	0	1.31648	1.04409	HSP90AA1;EGFR
organophosphate biosynthetic process (GO:0090407)	0.452443	1	0	0	1.31648	1.04409	MOCS3;CPS1
calcium ion transmembrane import into cytosol (GO:0097553)	0.452443	1	0	0	1.31648	1.04409	CACNA2D1;RYR3
heart looping (GO:0001947)	0.452443	1	0	0	1.31648	1.04409	DLL1;TBX2
vesicle-mediated transport in synapse (GO:0099003)	0.452443	1	0	0	1.31648	1.04409	UNC13A;SYT8
epithelial cell migration (GO:0010631)	0.452443	1	0	0	1.31648	1.04409	NANOS1;ANLN
negative regulation of hydrogen peroxide-induced cell death (GO:1903206)	0.453285	1	0	0	1.69262	1.33926	RACK1
nucleoside salvage (GO:0043174)	0.453285	1	0	0	1.69262	1.33926	UCK2
ncRNA transcription (GO:0098781)	0.453285	1	0	0	1.69262	1.33926	GTF3A
mitotic cell cycle arrest (GO:0071850)	0.453285	1	0	0	1.69262	1.33926	GADD45GIP1
regulation of nuclear-transcribed mRNA catabolic process, deadenylation-dependent decay (GO:1900151)	0.453285	1	0	0	1.69262	1.33926	NANOS1
negative regulation of receptor-mediated endocytosis (GO:0048261)	0.453285	1	0	0	1.69262	1.33926	DLG4
positive regulation of osteoclast differentiation (GO:0045672)	0.453285	1	0	0	1.69262	1.33926	IL23A
stem cell development (GO:0048864)	0.453285	1	0	0	1.69262	1.33926	SOX11
gliogenesis (GO:0042063)	0.453285	1	0	0	1.69262	1.33926	CDK6
regulation of activin receptor signaling pathway (GO:0032925)	0.453285	1	0	0	1.69262	1.33926	SMAD7
regulation of nucleocytoplasmic transport (GO:0046822)	0.453285	1	0	0	1.69262	1.33926	PTPN14
establishment or maintenance of actin cytoskeleton polarity (GO:0030950)	0.453285	1	0	0	1.69262	1.33926	RHOBTB1
retrograde transport, endosome to plasma membrane (GO:1990126)	0.453285	1	0	0	1.69262	1.33926	MICALL1
neurotransmitter biosynthetic process (GO:0042136)	0.453285	1	0	0	1.69262	1.33926	NANOS1
negative regulation of focal adhesion assembly (GO:0051895)	0.453285	1	0	0	1.69262	1.33926	CORO1C
cell surface receptor signaling pathway involved in heart development (GO:0061311)	0.453285	1	0	0	1.69262	1.33926	JAG1
pyrimidine-containing compound catabolic process (GO:0072529)	0.453285	1	0	0	1.69262	1.33926	DPYD
N-acetylglucosamine metabolic process (GO:0006044)	0.453285	1	0	0	1.69262	1.33926	CHST5
hydrogen peroxide catabolic process (GO:0042744)	0.453285	1	0	0	1.69262	1.33926	PRDX2
negative regulation of biomineral tissue development (GO:0070168)	0.453285	1	0	0	1.69262	1.33926	BCOR
purine-containing compound salvage (GO:0043101)	0.453285	1	0	0	1.69262	1.33926	ADK
neuromuscular process controlling balance (GO:0050885)	0.453285	1	0	0	1.69262	1.33926	NRXN1
smooth muscle contraction (GO:0006939)	0.453285	1	0	0	1.69262	1.33926	ADRA1A
response to ethanol (GO:0045471)	0.453285	1	0	0	1.69262	1.33926	GOT2
cellular response to osmotic stress (GO:0071470)	0.453285	1	0	0	1.69262	1.33926	DDX3X
oligosaccharide-lipid intermediate biosynthetic process (GO:0006490)	0.453285	1	0	0	1.69262	1.33926	ALG8
necroptotic process (GO:0070266)	0.453285	1	0	0	1.69262	1.33926	CYLD
DNA modification (GO:0006304)	0.453285	1	0	0	1.69262	1.33926	NEIL1
adaptive immune response based on somatic recombination of immune receptors built from immunoglobulin superfamily domains (GO:0002460)	0.453285	1	0	0	1.69262	1.33926	JAG1
epiboly involved in wound healing (GO:0090505)	0.453285	1	0	0	1.69262	1.33926	DDR1
fatty acid transport (GO:0015908)	0.453285	1	0	0	1.69262	1.33926	GOT2
regulation of gastrulation (GO:0010470)	0.453285	1	0	0	1.69262	1.33926	RACK1
regulation of synapse organization (GO:0050807)	0.453285	1	0	0	1.69262	1.33926	RAB17
cellular response to nitrogen compound (GO:1901699)	0.453285	1	0	0	1.69262	1.33926	CPS1
negative regulation of smooth muscle cell migration (GO:0014912)	0.453285	1	0	0	1.69262	1.33926	SLIT2
purine nucleotide catabolic process (GO:0006195)	0.453285	1	0	0	1.69262	1.33926	DNPH1
positive regulation of heart rate (GO:0010460)	0.453285	1	0	0	1.69262	1.33926	NPPA
interleukin-6-mediated signaling pathway (GO:0070102)	0.453285	1	0	0	1.69262	1.33926	FER
positive regulation of transporter activity (GO:0032411)	0.453285	1	0	0	1.69262	1.33926	SGK2
negative regulation of T cell receptor signaling pathway (GO:0050860)	0.453285	1	0	0	1.69262	1.33926	EZR
positive regulation of interleukin-8 secretion (GO:2000484)	0.453285	1	0	0	1.69262	1.33926	HYAL2
regulation of mitotic cell cycle spindle assembly checkpoint (GO:0090266)	0.453285	1	0	0	1.69262	1.33926	USP44
response to ATP (GO:0033198)	0.453285	1	0	0	1.69262	1.33926	RYR3
dicarboxylic acid metabolic process (GO:0043648)	0.456448	1	0	0	1.20492	0.944993	GOT2;ME3;ALDH18A1
regulation of anatomical structure morphogenesis (GO:0022603)	0.457133	1	0	0	1.15594	0.904843	LFNG;VASH2;PROK2;DLL1
protein autophosphorylation (GO:0046777)	0.459896	1	0	0	1.08328	0.84144	DDR1;NTRK2;FER;YES1;VRK1;MAP3K9;EGFR;IGF1R
protein stabilization (GO:0050821)	0.461589	1	0	0	1.09129	0.843658	HSP90AA1;CCNH;FBXW7;PIK3R1;HIST1H1B;ZBED3;SMAD7
regulation of macromolecule metabolic process (GO:0060255)	0.463292	1	0	0	1.10217	0.848008	MFAP4;CDK6;DDX3X;KIF16B;INSM1;ASCL1
positive regulation of protein ubiquitination (GO:0031398)	0.466469	1	0	0	1.14201	0.870854	CENPX;FBXW7;TRIB3;SMAD7
regulation of dendrite development (GO:0050773)	0.466633	1	0	0	1.2809	0.976318	SARM1;RAB17
regulation of peptidyl-threonine phosphorylation (GO:0010799)	0.466633	1	0	0	1.2809	0.976318	PARD3;SMAD7
regulation of osteoclast differentiation (GO:0045670)	0.466633	1	0	0	1.2809	0.976318	IL23A;FBN1
regulation of metal ion transport (GO:0010959)	0.466633	1	0	0	1.2809	0.976318	NANOS1;CACNA2D1
protein localization to plasma membrane (GO:0072659)	0.470725	1	0	0	1.09369	0.824078	DPP6;EPB41L3;KCNIP4;EZR;FAM126A;SPTBN1
protein ubiquitination (GO:0016567)	0.473911	1	0	0	1.03029	0.769356	FBXW7;UHRF1;BTBD11;KLHL23;PEX2;UBE2G2;MIB1;RNF144B;KBTBD6;HECTD2;RUSC1;BTBD3;ENC1;RACK1;TRIM36;FBXL2;CACUL1;RNF122;PDZRN4;RNF220;RNF165;SPSB4
positive regulation of protein phosphorylation (GO:0001934)	0.474268	1	0	0	1.03529	0.77231	DDR1;OPRD1;NGFR;NTRK2;CCNK;EPHA10;CCNH;RPLP1;ADRA1A;EGFR;IGF1R;CCND3;CCND1;RACK1;CDK2AP1;EPHB2;CCNQ;CACUL1
regulation of cell cycle G2/M phase transition (GO:1902749)	0.475747	1	0	0	1.12841	0.838264	HSP90AA1;TUBA1A;KCNH5;CDK6
positive regulation of peptidyl-lysine acetylation (GO:2000758)	0.476372	1	0	0	1.57978	1.17149	NANOS1
myeloid cell development (GO:0061515)	0.476372	1	0	0	1.57978	1.17149	FOXP1
positive regulation of alpha-beta T cell activation (GO:0046635)	0.476372	1	0	0	1.57978	1.17149	IL23A
membrane repolarization during cardiac muscle cell action potential (GO:0086013)	0.476372	1	0	0	1.57978	1.17149	KCND3
regulation of mast cell degranulation (GO:0043304)	0.476372	1	0	0	1.57978	1.17149	FER
catecholamine metabolic process (GO:0006584)	0.476372	1	0	0	1.57978	1.17149	SNCAIP
septin ring assembly (GO:0000921)	0.476372	1	0	0	1.57978	1.17149	ANLN
digestive tract morphogenesis (GO:0048546)	0.476372	1	0	0	1.57978	1.17149	SOX11
positive regulation of response to wounding (GO:1903036)	0.476372	1	0	0	1.57978	1.17149	ANXA1
negative regulation of adherens junction organization (GO:1903392)	0.476372	1	0	0	1.57978	1.17149	CORO1C
positive regulation of vasoconstriction (GO:0045907)	0.476372	1	0	0	1.57978	1.17149	ADRA1A
endocardial cushion morphogenesis (GO:0003203)	0.476372	1	0	0	1.57978	1.17149	TBX2
positive regulation of mesonephros development (GO:0061213)	0.476372	1	0	0	1.57978	1.17149	BASP1
pyrimidine nucleoside biosynthetic process (GO:0046134)	0.476372	1	0	0	1.57978	1.17149	UCK2
negative regulation of TORC1 signaling (GO:1904262)	0.476372	1	0	0	1.57978	1.17149	CASTOR2
positive regulation of CREB transcription factor activity (GO:0032793)	0.476372	1	0	0	1.57978	1.17149	OPRD1
transport along microtubule (GO:0010970)	0.476372	1	0	0	1.57978	1.17149	HSPA8
L-alpha-amino acid transmembrane transport (GO:1902475)	0.476372	1	0	0	1.57978	1.17149	SLC1A3
positive regulation of protein import (GO:1904591)	0.476372	1	0	0	1.57978	1.17149	HYAL2
positive regulation of stress-activated protein kinase signaling cascade (GO:0070304)	0.476372	1	0	0	1.57978	1.17149	SEMA4C
regulation of interleukin-4 production (GO:0032673)	0.476372	1	0	0	1.57978	1.17149	RARA
ventricular cardiac muscle cell action potential (GO:0086005)	0.476372	1	0	0	1.57978	1.17149	SNTA1
regulation of establishment of cell polarity (GO:2000114)	0.476372	1	0	0	1.57978	1.17149	RACK1
negative regulation of coagulation (GO:0050819)	0.476372	1	0	0	1.57978	1.17149	HS3ST5
positive regulation of telomerase RNA localization to Cajal body (GO:1904874)	0.476372	1	0	0	1.57978	1.17149	SHQ1
presynapse assembly (GO:0099054)	0.476372	1	0	0	1.57978	1.17149	FZD1
negative regulation of interleukin-2 production (GO:0032703)	0.476372	1	0	0	1.57978	1.17149	EZR
mesenchyme morphogenesis (GO:0072132)	0.476372	1	0	0	1.57978	1.17149	TBX2
pyrimidine nucleoside metabolic process (GO:0006213)	0.476372	1	0	0	1.57978	1.17149	DPYD
nitric oxide mediated signal transduction (GO:0007263)	0.476372	1	0	0	1.57978	1.17149	NANOS1
negative regulation of release of cytochrome c from mitochondria (GO:0090201)	0.476372	1	0	0	1.57978	1.17149	OPA1
neural crest cell differentiation (GO:0014033)	0.476372	1	0	0	1.57978	1.17149	SOX11
ganglioside metabolic process (GO:0001573)	0.476372	1	0	0	1.57978	1.17149	ST8SIA3
regulation of mitotic sister chromatid separation (GO:0010965)	0.476372	1	0	0	1.57978	1.17149	TACC3
regulation of exit from mitosis (GO:0007096)	0.476372	1	0	0	1.57978	1.17149	ANLN
mesenchymal cell development (GO:0014031)	0.476372	1	0	0	1.57978	1.17149	SOX11
regulation of delayed rectifier potassium channel activity (GO:1902259)	0.476372	1	0	0	1.57978	1.17149	NPPA
negative regulation of muscle cell differentiation (GO:0051148)	0.476372	1	0	0	1.57978	1.17149	DLL1
vasculature development (GO:0001944)	0.476372	1	0	0	1.57978	1.17149	FBXW7
regulation of macrophage chemotaxis (GO:0010758)	0.476372	1	0	0	1.57978	1.17149	MTUS1
negative regulation of signal transduction by p53 class mediator (GO:1901797)	0.476372	1	0	0	1.57978	1.17149	RFFL
negative regulation of axon extension involved in axon guidance (GO:0048843)	0.476372	1	0	0	1.57978	1.17149	SEMA4C
positive regulation of cellular response to insulin stimulus (GO:1900078)	0.476372	1	0	0	1.57978	1.17149	PIK3R1
negative regulation of cytokine production involved in immune response (GO:0002719)	0.476372	1	0	0	1.57978	1.17149	SMAD7
positive regulation of interleukin-4 production (GO:0032753)	0.476372	1	0	0	1.57978	1.17149	RARA
negative regulation of DNA-dependent DNA replication (GO:2000104)	0.476372	1	0	0	1.57978	1.17149	FBXW7
positive regulation of collagen metabolic process (GO:0010714)	0.476372	1	0	0	1.57978	1.17149	VIM
positive regulation of NF-kappaB import into nucleus (GO:0042346)	0.476372	1	0	0	1.57978	1.17149	IL23A
monovalent inorganic anion homeostasis (GO:0055083)	0.476372	1	0	0	1.57978	1.17149	SLC12A8
positive regulation of collagen biosynthetic process (GO:0032967)	0.476372	1	0	0	1.57978	1.17149	VIM
regulation of protein complex disassembly (GO:0043244)	0.476372	1	0	0	1.57978	1.17149	IGF1R
regulation of lymphocyte proliferation (GO:0050670)	0.476372	1	0	0	1.57978	1.17149	SOX11
regulation of T cell mediated cytotoxicity (GO:0001914)	0.476372	1	0	0	1.57978	1.17149	IL23A
protein targeting to peroxisome (GO:0006625)	0.476372	1	0	0	1.57978	1.17149	PEX2
endoderm development (GO:0007492)	0.476372	1	0	0	1.57978	1.17149	KIF16B
establishment of protein localization to endoplasmic reticulum (GO:0072599)	0.476372	1	0	0	1.57978	1.17149	SEC61G
actin cytoskeleton reorganization (GO:0031532)	0.478406	1	0	0	1.16541	0.859252	FER;ANXA1;EZR
potassium ion transport (GO:0006813)	0.478406	1	0	0	1.16541	0.859252	KCND3;KCNQ4;KCNJ1
regulation of vesicle fusion (GO:0031338)	0.478406	1	0	0	1.16541	0.859252	VPS18;ANXA1;TBC1D9
positive regulation of T cell proliferation (GO:0042102)	0.478406	1	0	0	1.16541	0.859252	ANXA1;TFRC;IL23A
regulation of tumor necrosis factor production (GO:0032680)	0.478406	1	0	0	1.16541	0.859252	IL23A;RARA;FOXP1
regulation of DNA replication (GO:0006275)	0.478406	1	0	0	1.16541	0.859252	CTC1;EGFR;IGF1R
positive regulation of cellular amide metabolic process (GO:0034250)	0.478406	1	0	0	1.16541	0.859252	DDX3X;RACK1;VIM
potassium ion import (GO:0010107)	0.480603	1	0	0	1.24719	0.913836	KCNJ1;SLC12A8
DNA damage checkpoint (GO:0000077)	0.480603	1	0	0	1.24719	0.913836	E2F1;CLSPN
positive regulation of innate immune response (GO:0045089)	0.480603	1	0	0	1.24719	0.913836	POLR3B;IFNK
retina homeostasis (GO:0001895)	0.480603	1	0	0	1.24719	0.913836	ACTB;ACTG1
chemical homeostasis (GO:0048878)	0.480603	1	0	0	1.24719	0.913836	VGF;FBXW7
negative regulation of hydrolase activity (GO:0051346)	0.481324	1	0	0	1.09707	0.802193	NANOS1;RIMBP2;NEIL1;ELFN2;ELFN1
positive regulation of multicellular organismal process (GO:0051240)	0.482138	1	0	0	1.05579	0.770228	TFRC;H2AFY2;IL23A;SOX11;SOX6;SRSF6;DOCK1;PPM1F;SOX5
positive regulation of type I interferon production (GO:0032481)	0.489229	1	0	0	1.14661	0.819743	DDX3X;POLR3B;LRRFIP1
diterpenoid metabolic process (GO:0016101)	0.489229	1	0	0	1.14661	0.819743	GPC1;SDC3;E2F1
tRNA processing (GO:0008033)	0.489229	1	0	0	1.14661	0.819743	SARS;CDKAL1;TRIT1
regulation of T cell proliferation (GO:0042129)	0.489229	1	0	0	1.14661	0.819743	ANXA1;TFRC;IL23A
positive regulation of cysteine-type endopeptidase activity involved in apoptotic process (GO:0043280)	0.489442	1	0	0	1.087	0.776652	NGFR;DDX3X;RACK1;PPM1F;BOK
regulation of transcription, DNA-templated (GO:0006355)	0.490019	1	0	0	1.00837	0.719281	NCF1;CITED2;CHD7;FHL2;TCF20;MED16;CCAR2;ELAVL2;LYL1;SALL1;SOX1;BCL7A;SALL3;BASP1;MYBL2;LRRFIP1;SOX6;JUNB;TEAD1;TEAD2;NANOS1;HES6;ZHX2;TGIF2;TLE1;TCF12;SOX11;RGMB;CBFA2T2;MYT1;FOXP1;ETV6;TOX3;NR5A2;ELF2;MYCN;PRKAR1A;TBL1XR1;RARA;IFNK;TRIB3;CASZ1;CTBP2;TSHZ3;FOXO6;ASCL1;EGFR;PPM1F;BTAF1;ELMSAN1;E2F1;APBB2;DMAP1;FZD1;EGR1;HSPA8;TFAP2C;JUND;POU2F1;CDKN2A;BCL11A;FOXN3;SMARCA2;TBX2;RYBP;NFIA;BCOR;RAN
Fc-gamma receptor signaling pathway involved in phagocytosis (GO:0038096)	0.492841	1	0	0	1.06902	0.756407	HSP90AA1;YES1;PIK3R1;DOCK1;ACTB;ACTG1
calcium ion transmembrane transport (GO:0070588)	0.494112	1	0	0	1.10217	0.777024	MCUR1;CACNA2D1;CACNA1D;RYR3
signal transduction by p53 class mediator (GO:0072331)	0.494345	1	0	0	1.21521	0.856144	PPP1R13B;BOK
regulation of extrinsic apoptotic signaling pathway via death domain receptors (GO:1902041)	0.494345	1	0	0	1.21521	0.856144	SCRT2;RFFL
clathrin-dependent endocytosis (GO:0072583)	0.494345	1	0	0	1.21521	0.856144	DLL1;SYT8
purine ribonucleoside monophosphate biosynthetic process (GO:0009168)	0.494345	1	0	0	1.21521	0.856144	IMPDH1;PFAS
alpha-amino acid catabolic process (GO:1901606)	0.494345	1	0	0	1.21521	0.856144	GOT2;SARDH
negative regulation of cytokine production (GO:0001818)	0.497515	1	0	0	1.07712	0.751972	CYLD;IL23A;RARA;SARS;DLL1
neural tube development (GO:0021915)	0.498486	1	0	0	1.48104	1.03107	SOX11
negative regulation of NF-kappaB import into nucleus (GO:0042347)	0.498486	1	0	0	1.48104	1.03107	CYLD
dendritic cell chemotaxis (GO:0002407)	0.498486	1	0	0	1.48104	1.03107	CXCR4
glucose transmembrane transport (GO:1904659)	0.498486	1	0	0	1.48104	1.03107	SLC2A4
positive regulation of cardiac muscle tissue growth (GO:0055023)	0.498486	1	0	0	1.48104	1.03107	TBX2
negative regulation of immune effector process (GO:0002698)	0.498486	1	0	0	1.48104	1.03107	FER
DNA alkylation (GO:0006305)	0.498486	1	0	0	1.48104	1.03107	DMAP1
establishment of skin barrier (GO:0061436)	0.498486	1	0	0	1.48104	1.03107	STMN1
regulation of membrane depolarization (GO:0003254)	0.498486	1	0	0	1.48104	1.03107	SMAD7
sialylation (GO:0097503)	0.498486	1	0	0	1.48104	1.03107	ST8SIA3
regulation of dopamine secretion (GO:0014059)	0.498486	1	0	0	1.48104	1.03107	CHRNA4
positive regulation of regulated secretory pathway (GO:1903307)	0.498486	1	0	0	1.48104	1.03107	RAB3D
leukocyte tethering or rolling (GO:0050901)	0.498486	1	0	0	1.48104	1.03107	ITGB1
hyaluronan catabolic process (GO:0030214)	0.498486	1	0	0	1.48104	1.03107	HYAL2
histone H2A acetylation (GO:0043968)	0.498486	1	0	0	1.48104	1.03107	DMAP1
regulation of cell cycle phase transition (GO:1901987)	0.498486	1	0	0	1.48104	1.03107	FBXW7
activation of NF-kappaB-inducing kinase activity (GO:0007250)	0.498486	1	0	0	1.48104	1.03107	COPS8
epithelial cell development (GO:0002064)	0.498486	1	0	0	1.48104	1.03107	WNT7B
regulation of water loss via skin (GO:0033561)	0.498486	1	0	0	1.48104	1.03107	STMN1
neuromuscular process (GO:0050905)	0.498486	1	0	0	1.48104	1.03107	NRXN1
negative regulation of striated muscle cell differentiation (GO:0051154)	0.498486	1	0	0	1.48104	1.03107	SOX6
regulation of histone H3-K4 methylation (GO:0051569)	0.498486	1	0	0	1.48104	1.03107	BCOR
leukocyte adhesion to vascular endothelial cell (GO:0061756)	0.498486	1	0	0	1.48104	1.03107	ITGB1
regulation of bicellular tight junction assembly (GO:2000810)	0.498486	1	0	0	1.48104	1.03107	NPHP4
regulation of energy homeostasis (GO:2000505)	0.498486	1	0	0	1.48104	1.03107	DLL1
DNA methylation or demethylation (GO:0044728)	0.498486	1	0	0	1.48104	1.03107	DMAP1
negative regulation of transcription regulatory region DNA binding (GO:2000678)	0.498486	1	0	0	1.48104	1.03107	SOX11
glutamine family amino acid catabolic process (GO:0009065)	0.498486	1	0	0	1.48104	1.03107	NANOS1
peptidyl-lysine methylation (GO:0018022)	0.498486	1	0	0	1.48104	1.03107	EEF1AKMT2
positive regulation of cilium assembly (GO:0045724)	0.498486	1	0	0	1.48104	1.03107	CROCC
rRNA transcription (GO:0009303)	0.498486	1	0	0	1.48104	1.03107	GTF3A
genitalia development (GO:0048806)	0.498486	1	0	0	1.48104	1.03107	CHD7
positive regulation of G2/M transition of mitotic cell cycle (GO:0010971)	0.498486	1	0	0	1.48104	1.03107	CCND1
cardiac epithelial to mesenchymal transition (GO:0060317)	0.498486	1	0	0	1.48104	1.03107	HAS2
regulation of stem cell proliferation (GO:0072091)	0.498486	1	0	0	1.48104	1.03107	SOX11
positive regulation of G1/S transition of mitotic cell cycle (GO:1900087)	0.498486	1	0	0	1.48104	1.03107	DDX3X
artery development (GO:0060840)	0.498486	1	0	0	1.48104	1.03107	SMAD7
activation of protein kinase A activity (GO:0034199)	0.498486	1	0	0	1.48104	1.03107	PRKAR1A
mitochondrial fusion (GO:0008053)	0.498486	1	0	0	1.48104	1.03107	OPA1
regulation of membrane repolarization (GO:0060306)	0.498486	1	0	0	1.48104	1.03107	CACNA2D1
ruffle organization (GO:0031529)	0.498486	1	0	0	1.48104	1.03107	LIMA1
myoblast differentiation (GO:0045445)	0.498486	1	0	0	1.48104	1.03107	JAG1
regulation of glucose transport (GO:0010827)	0.498486	1	0	0	1.48104	1.03107	TRIB3
regulation of interferon-alpha production (GO:0032647)	0.498486	1	0	0	1.48104	1.03107	PTPRS
programmed necrotic cell death (GO:0097300)	0.498486	1	0	0	1.48104	1.03107	CYLD
regulation of intrinsic apoptotic signaling pathway in response to DNA damage (GO:1902229)	0.498486	1	0	0	1.48104	1.03107	CCAR2
positive regulation of macromolecule metabolic process (GO:0010604)	0.499658	1	0	0	1.03029	0.714848	EGR1;NTRK2;TLE1;MYCN;DDX3X;CITED2;E2F1;SOX11;EPHB2;EZR;PPM1F;RBMS3
carbohydrate homeostasis (GO:0033500)	0.49994	1	0	0	1.12841	0.782292	NGFR;VGF;SLC2A4
regulation of viral genome replication (GO:0045069)	0.49994	1	0	0	1.12841	0.782292	FAM111A;DDX3X;NR5A2
negative regulation of dephosphorylation (GO:0035305)	0.49994	1	0	0	1.12841	0.782292	RIMBP2;ELFN2;ELFN1
negative regulation of neuron apoptotic process (GO:0043524)	0.49994	1	0	0	1.12841	0.782292	TOX3;NTRK2;CRLF1
Fc-gamma receptor signaling pathway (GO:0038094)	0.500146	1	0	0	1.06105	0.735151	HSP90AA1;YES1;PIK3R1;DOCK1;ACTB;ACTG1
extracellular matrix organization (GO:0030198)	0.501679	1	0	0	1.03479	0.713793	DDR1;ITGB1;ADAMTS4;LAMA1;ADAM12;MFAP2;PECAM1;HAS2;GPM6B;FBN1
cellular response to BMP stimulus (GO:0071773)	0.503192	1	0	0	1.0895	0.748252	DLX1;RGMB;ADAMTS7;SMAD7
phagocytosis (GO:0006909)	0.507414	1	0	0	1.05319	0.714511	ANXA1;PECAM1;RARA;DOCK1;ARHGAP12;CORO1C
Fc receptor mediated stimulatory signaling pathway (GO:0002431)	0.507414	1	0	0	1.05319	0.714511	HSP90AA1;YES1;PIK3R1;DOCK1;ACTB;ACTG1
embryonic heart tube morphogenesis (GO:0003143)	0.507854	1	0	0	1.18483	0.802798	DLL1;TBX2
negative regulation of epidermal growth factor receptor signaling pathway (GO:0042059)	0.507854	1	0	0	1.18483	0.802798	ARHGEF7;EGFR
positive regulation of mitotic cell cycle phase transition (GO:1901992)	0.507854	1	0	0	1.18483	0.802798	DDX3X;CCND1
negative regulation of cytokine secretion (GO:0050710)	0.507854	1	0	0	1.18483	0.802798	ANXA1;EZR
regulation of release of cytochrome c from mitochondria (GO:0090199)	0.507854	1	0	0	1.18483	0.802798	BCL2L11;OPA1
negative regulation of cytokine-mediated signaling pathway (GO:0001960)	0.507854	1	0	0	1.18483	0.802798	SLIT2;RFFL
positive regulation of cellular biosynthetic process (GO:0031328)	0.509002	1	0	0	1.04325	0.704509	CTC1;EGR1;HSP90AA1;DDX3X;VIM;EGFR;IGF1R
positive regulation of cell adhesion (GO:0045785)	0.510536	1	0	0	1.11078	0.746771	CITED2;PPM1F;SMAD7
regulation of intracellular signal transduction (GO:1902531)	0.515767	1	0	0	1.01076	0.669224	TRIO;PPP1R13B;ABRACL;EGFR;RHOBTB1;ARHGAP12;TIAM2;CYLD;FGD4;ARHGAP10;ARHGAP40;PIP5K1B;FBXL2;SRGAP2;RFFL;ARHGEF7;PAK3;RHOQ
regulation of protein sumoylation (GO:0033233)	0.519667	1	0	0	1.39392	0.912416	EGR1
regulation of tissue remodeling (GO:0034103)	0.519667	1	0	0	1.39392	0.912416	IL23A
positive regulation of cell cycle G2/M phase transition (GO:1902751)	0.519667	1	0	0	1.39392	0.912416	CCND1
positive regulation of focal adhesion assembly (GO:0051894)	0.519667	1	0	0	1.39392	0.912416	PPM1F
negative regulation of antigen receptor-mediated signaling pathway (GO:0050858)	0.519667	1	0	0	1.39392	0.912416	EZR
DNA catabolic process (GO:0006308)	0.519667	1	0	0	1.39392	0.912416	ERI2
regulation of telomere maintenance via telomere lengthening (GO:1904356)	0.519667	1	0	0	1.39392	0.912416	HNRNPA2B1
positive regulation of epidermal cell differentiation (GO:0045606)	0.519667	1	0	0	1.39392	0.912416	H2AFY2
2-oxoglutarate metabolic process (GO:0006103)	0.519667	1	0	0	1.39392	0.912416	GOT2
positive regulation of interleukin-6 secretion (GO:2000778)	0.519667	1	0	0	1.39392	0.912416	HYAL2
RNA stabilization (GO:0043489)	0.519667	1	0	0	1.39392	0.912416	E2F1
regulation of mitochondrial outer membrane permeabilization involved in apoptotic signaling pathway (GO:1901028)	0.519667	1	0	0	1.39392	0.912416	BOK
positive regulation of dendrite extension (GO:1903861)	0.519667	1	0	0	1.39392	0.912416	UNC13A
pigment granule transport (GO:0051904)	0.519667	1	0	0	1.39392	0.912416	RAB17
negative regulation of interleukin-8 production (GO:0032717)	0.519667	1	0	0	1.39392	0.912416	ANXA1
positive regulation of hormone secretion (GO:0046887)	0.519667	1	0	0	1.39392	0.912416	SOX11
regulation of myelination (GO:0031641)	0.519667	1	0	0	1.39392	0.912416	PARD3
N-glycan processing (GO:0006491)	0.519667	1	0	0	1.39392	0.912416	ST8SIA3
negative regulation of tumor necrosis factor-mediated signaling pathway (GO:0010804)	0.519667	1	0	0	1.39392	0.912416	RFFL
maturation of 5.8S rRNA (GO:0000460)	0.519667	1	0	0	1.39392	0.912416	LAS1L
negative regulation of stress fiber assembly (GO:0051497)	0.519667	1	0	0	1.39392	0.912416	STMN1
negative regulation of cellular carbohydrate metabolic process (GO:0010677)	0.519667	1	0	0	1.39392	0.912416	SOGA1
DNA replication checkpoint (GO:0000076)	0.519667	1	0	0	1.39392	0.912416	CLSPN
rRNA catabolic process (GO:0016075)	0.519667	1	0	0	1.39392	0.912416	SLFN14
regulation of collagen biosynthetic process (GO:0032965)	0.519667	1	0	0	1.39392	0.912416	VIM
regulation of receptor recycling (GO:0001919)	0.519667	1	0	0	1.39392	0.912416	KIF16B
regulation of protein localization to membrane (GO:1905475)	0.519667	1	0	0	1.39392	0.912416	SPTBN1
macrophage activation (GO:0042116)	0.519667	1	0	0	1.39392	0.912416	FOXP1
nucleotide catabolic process (GO:0009166)	0.519667	1	0	0	1.39392	0.912416	DNPH1
neurotrophin signaling pathway (GO:0038179)	0.519667	1	0	0	1.39392	0.912416	NGFR
serine family amino acid metabolic process (GO:0009069)	0.519667	1	0	0	1.39392	0.912416	SARS
regulation of establishment or maintenance of cell polarity (GO:0032878)	0.519667	1	0	0	1.39392	0.912416	RACK1
regulation of B cell receptor signaling pathway (GO:0050855)	0.519667	1	0	0	1.39392	0.912416	ELF2
septin ring organization (GO:0031106)	0.519667	1	0	0	1.39392	0.912416	ANLN
melanosome transport (GO:0032402)	0.519667	1	0	0	1.39392	0.912416	RAB17
regulation of early endosome to late endosome transport (GO:2000641)	0.519667	1	0	0	1.39392	0.912416	EZR
nucleobase-containing compound biosynthetic process (GO:0034654)	0.519667	1	0	0	1.39392	0.912416	ADK
positive regulation of cation transmembrane transport (GO:1904064)	0.519667	1	0	0	1.39392	0.912416	NANOS1
platelet-derived growth factor receptor signaling pathway (GO:0048008)	0.519667	1	0	0	1.39392	0.912416	FER
viral entry into host cell (GO:0046718)	0.519667	1	0	0	1.39392	0.912416	HYAL2
glycolipid metabolic process (GO:0006664)	0.521013	1	0	0	1.09369	0.713066	GALC;B3GNT5;ESYT1
positive regulation of protein modification by small protein conjugation or removal (GO:1903322)	0.521013	1	0	0	1.09369	0.713066	CENPX;FBXW7;SMAD7
cellular response to reactive oxygen species (GO:0034614)	0.521013	1	0	0	1.09369	0.713066	FER;NCF1;EGFR
negative regulation of cell adhesion (GO:0007162)	0.521013	1	0	0	1.09369	0.713066	JAG1;DSCAM;PLXNA2
regulation of neuron apoptotic process (GO:0043523)	0.521133	1	0	0	1.06502	0.694127	TOX3;NTRK2;TRIM2;CRLF1
peptidyl-threonine modification (GO:0018210)	0.521133	1	0	0	1.06502	0.694127	GALNT13;GALNT2;GALNT17;DCLK2
positive regulation of canonical Wnt signaling pathway (GO:0090263)	0.521429	1	0	0	1.04853	0.68278	DDX3X;TBL1XR1;CCAR2;ZBED3;RNF220
muscle contraction (GO:0006936)	0.521831	1	0	0	1.03781	0.675004	TMOD1;NANOS1;TPM4;VIM;ADRA1A;SNTA1
JNK cascade (GO:0007254)	0.531366	1	0	0	1.07712	0.681069	SPAG9;MAP3K9;MAP4K5
sphingolipid biosynthetic process (GO:0030148)	0.531366	1	0	0	1.07712	0.681069	CERS5;ST8SIA3;ST8SIA5
positive regulation of cellular protein localization (GO:1903829)	0.531366	1	0	0	1.07712	0.681069	NGFR;CROCC;OAZ2
cellular response to calcium ion (GO:0071277)	0.534153	1	0	0	1.12841	0.707597	HPCA;RYR3
positive regulation of protein localization to nucleus (GO:1900182)	0.534153	1	0	0	1.12841	0.707597	NGFR;HYAL2
mRNA processing (GO:0006397)	0.534916	1	0	0	1.00481	0.628653	UBL5;HSPA8;SRRM4;CCNH;SYF2;MAGOH;FRG1;HNRNPA2B1;ELAVL4;SRSF6;ELAVL2;CTNNBL1
positive regulation of protein modification process (GO:0031401)	0.535451	1	0	0	1.01765	0.63567	NTRK2;CCND3;CCND1;RACK1;CDK2AP1;TRABD2B;EGFR
regulation of protein catabolic process (GO:0042176)	0.53876	1	0	0	1.04161	0.644223	ODC1;NKD1;OAZ2;EGFR
cellular response to acid chemical (GO:0071229)	0.53876	1	0	0	1.04161	0.644223	EGR1;WNT7B;RARA;RARB
transcription, DNA-templated (GO:0006351)	0.539904	1	0	0	0.998456	0.615412	EGR1;CCNK;NFIX;CCNH;GTF3A;MED16;MEIS2;NR4A2;MAF;SALL3;MAFF;E2F1;PTMA;LZTS1;SOX5
long-chain fatty-acyl-CoA biosynthetic process (GO:0035338)	0.539954	1	0	0	1.31648	0.81131	ACSF3
establishment of melanosome localization (GO:0032401)	0.539954	1	0	0	1.31648	0.81131	RAB17
regulation of telomerase RNA localization to Cajal body (GO:1904872)	0.539954	1	0	0	1.31648	0.81131	SHQ1
organelle fusion (GO:0048284)	0.539954	1	0	0	1.31648	0.81131	OPA1
receptor localization to synapse (GO:0097120)	0.539954	1	0	0	1.31648	0.81131	DLG4
regulation of spindle organization (GO:0090224)	0.539954	1	0	0	1.31648	0.81131	TACC3
nuclear envelope reassembly (GO:0031468)	0.539954	1	0	0	1.31648	0.81131	VRK1
regulation of keratinocyte proliferation (GO:0010837)	0.539954	1	0	0	1.31648	0.81131	SRSF6
regulation of peptidyl-serine phosphorylation of STAT protein (GO:0033139)	0.539954	1	0	0	1.31648	0.81131	IFNK
release of cytochrome c from mitochondria (GO:0001836)	0.539954	1	0	0	1.31648	0.81131	BOK
negative regulation of fibroblast proliferation (GO:0048147)	0.539954	1	0	0	1.31648	0.81131	PEX2
regulation of dephosphorylation (GO:0035303)	0.539954	1	0	0	1.31648	0.81131	PPP1R14B
positive regulation of metabolic process (GO:0009893)	0.539954	1	0	0	1.31648	0.81131	DISP3
prostaglandin biosynthetic process (GO:0001516)	0.539954	1	0	0	1.31648	0.81131	PTGDS
modulation by virus of host morphology or physiology (GO:0019048)	0.539954	1	0	0	1.31648	0.81131	HYAL2
regulation of cardiac muscle cell proliferation (GO:0060043)	0.539954	1	0	0	1.31648	0.81131	TBX2
insulin secretion (GO:0030073)	0.539954	1	0	0	1.31648	0.81131	PTPRN2
tRNA metabolic process (GO:0006399)	0.539954	1	0	0	1.31648	0.81131	SARS
dolichol-linked oligosaccharide biosynthetic process (GO:0006488)	0.539954	1	0	0	1.31648	0.81131	ALG8
positive regulation of peptidyl-serine phosphorylation of STAT protein (GO:0033141)	0.539954	1	0	0	1.31648	0.81131	IFNK
negative regulation of protein transport (GO:0051224)	0.539954	1	0	0	1.31648	0.81131	SERGEF
regulation of epithelial cell differentiation (GO:0030856)	0.539954	1	0	0	1.31648	0.81131	DLL1
establishment of epithelial cell polarity (GO:0090162)	0.539954	1	0	0	1.31648	0.81131	PARD3
cell-substrate adherens junction assembly (GO:0007045)	0.539954	1	0	0	1.31648	0.81131	ARHGEF7
regulation of dendrite extension (GO:1903859)	0.539954	1	0	0	1.31648	0.81131	UNC13A
regulation of smooth muscle cell migration (GO:0014910)	0.539954	1	0	0	1.31648	0.81131	SLIT2
mRNA destabilization (GO:0061157)	0.539954	1	0	0	1.31648	0.81131	MEX3D
focal adhesion assembly (GO:0048041)	0.539954	1	0	0	1.31648	0.81131	ARHGEF7
regulation of cellular component organization (GO:0051128)	0.543135	1	0	0	1.01557	0.619903	HSPA8;HSP90AA1;INSM1;RAB17;SNCAIP;SGK2
regulation of macroautophagy (GO:0016241)	0.544843	1	0	0	1.02141	0.620258	UCHL1;ATP6V1H;QSOX1;LZTS1;ATP6V1E2
positive regulation of peptidyl-tyrosine phosphorylation (GO:0050731)	0.544843	1	0	0	1.02141	0.620258	IL23A;DLG4;DOK7;SRCIN1;CRLF1
proteasomal protein catabolic process (GO:0010498)	0.545683	1	0	0	0.99986	0.605631	UCHL1;TBL1XR1;BTBD3;USP44;ENC1;BTBD11;RFFL;RNF122;RNF165;SPSB4
regulation of translation (GO:0006417)	0.546346	1	0	0	1.00127	0.60527	NANOS1;BTG2;DDX3X;ENC1;RACK1;IGF2BP3;VIM;MEX3D;RAN
negative regulation of ERBB signaling pathway (GO:1901185)	0.546937	1	0	0	1.10217	0.665074	ARHGEF7;EGFR
membrane depolarization (GO:0051899)	0.546937	1	0	0	1.10217	0.665074	CHRNA4;CACNA1D
RNA catabolic process (GO:0006401)	0.546937	1	0	0	1.10217	0.665074	RNASEH2B;SLFN14
intrinsic apoptotic signaling pathway by p53 class mediator (GO:0072332)	0.546937	1	0	0	1.10217	0.665074	PPP1R13B;BOK
substantia nigra development (GO:0021762)	0.546937	1	0	0	1.10217	0.665074	BASP1;ACTB
branching morphogenesis of an epithelial tube (GO:0048754)	0.546937	1	0	0	1.10217	0.665074	SALL1;SLIT2
digestive tract development (GO:0048565)	0.546937	1	0	0	1.10217	0.665074	SALL1;RARB
regulation of multicellular organismal development (GO:2000026)	0.546937	1	0	0	1.10217	0.665074	SMAD7;FOXP1
nuclear export (GO:0051168)	0.547449	1	0	0	1.03029	0.620736	CRB1;MAGOH;SRSF6;RAN
regulation of mitotic cell cycle (GO:0007346)	0.548461	1	0	0	1.00531	0.603831	CYLD;BTG2;TACC3;TRIM35;PAK3;MAP4K5;MEIS2
negative regulation of cysteine-type endopeptidase activity involved in apoptotic process (GO:0043154)	0.551689	1	0	0	1.04544	0.621799	NGFR;DDX3X;RFFL
negative regulation of phosphatase activity (GO:0010923)	0.551689	1	0	0	1.04544	0.621799	RIMBP2;ELFN2;ELFN1
positive regulation of T cell activation (GO:0050870)	0.551689	1	0	0	1.04544	0.621799	ANXA1;TFRC;IL23A
activation of MAPK activity (GO:0000187)	0.552527	1	0	0	1.01268	0.600775	SPAG9;PROK2;CXCR4;MAP3K9;MAP4K5
regulation of mitotic spindle assembly (GO:1901673)	0.559385	1	0	0	1.24719	0.724515	PMEPA1
positive regulation of transforming growth factor beta receptor signaling pathway (GO:0030511)	0.559385	1	0	0	1.24719	0.724515	CITED2
protein import into mitochondrial matrix (GO:0030150)	0.559385	1	0	0	1.24719	0.724515	DNAJC15
primary alcohol metabolic process (GO:0034308)	0.559385	1	0	0	1.24719	0.724515	GDPD1
negative regulation of lymphocyte activation (GO:0051250)	0.559385	1	0	0	1.24719	0.724515	SOX11
regulation of gluconeogenesis (GO:0006111)	0.559385	1	0	0	1.24719	0.724515	SOGA1
negative regulation of phosphate metabolic process (GO:0045936)	0.559385	1	0	0	1.24719	0.724515	CDKN2A
negative regulation of cell junction assembly (GO:1901889)	0.559385	1	0	0	1.24719	0.724515	CORO1C
negative regulation of protein localization to plasma membrane (GO:1903077)	0.559385	1	0	0	1.24719	0.724515	RHOQ
protein targeting to lysosome (GO:0006622)	0.559385	1	0	0	1.24719	0.724515	HSPA8
regulation of long-term synaptic potentiation (GO:1900271)	0.559385	1	0	0	1.24719	0.724515	EPHB2
positive regulation of activated T cell proliferation (GO:0042104)	0.559385	1	0	0	1.24719	0.724515	IL23A
maturation of 5.8S rRNA from tricistronic rRNA transcript (SSU-rRNA, 5.8S rRNA, LSU-rRNA) (GO:0000466)	0.559385	1	0	0	1.24719	0.724515	ERI2
sulfur compound transport (GO:0072348)	0.559385	1	0	0	1.24719	0.724515	SLC6A6
endothelial cell development (GO:0001885)	0.559385	1	0	0	1.24719	0.724515	EZR
morphogenesis of an epithelium (GO:0002009)	0.559385	1	0	0	1.24719	0.724515	ARHGAP12
cyclic nucleotide biosynthetic process (GO:0009190)	0.559385	1	0	0	1.24719	0.724515	GUCY1B2
positive regulation of oxidoreductase activity (GO:0051353)	0.559385	1	0	0	1.24719	0.724515	RFK
endocardial cushion development (GO:0003197)	0.559385	1	0	0	1.24719	0.724515	TBX2
osteoclast differentiation (GO:0030316)	0.559385	1	0	0	1.24719	0.724515	FOXP1
extrinsic apoptotic signaling pathway in absence of ligand (GO:0097192)	0.559385	1	0	0	1.24719	0.724515	BOK
gamma-aminobutyric acid signaling pathway (GO:0007214)	0.559385	1	0	0	1.24719	0.724515	GNAI2
macromolecule biosynthetic process (GO:0009059)	0.559385	1	0	0	1.24719	0.724515	GALNT2
negative regulation of protein localization to cell periphery (GO:1904376)	0.559385	1	0	0	1.24719	0.724515	RHOQ
positive regulation of immunoglobulin production (GO:0002639)	0.559385	1	0	0	1.24719	0.724515	TFRC
telomere capping (GO:0016233)	0.559385	1	0	0	1.24719	0.724515	CTC1
positive regulation of adherens junction organization (GO:1903393)	0.559385	1	0	0	1.24719	0.724515	PPM1F
hexose transmembrane transport (GO:0035428)	0.559385	1	0	0	1.24719	0.724515	SLC2A4
mitochondrial calcium ion homeostasis (GO:0051560)	0.559385	1	0	0	1.24719	0.724515	MCUR1
mitochondrial membrane organization (GO:0007006)	0.559385	1	0	0	1.24719	0.724515	OPA1
positive regulation of cellular response to transforming growth factor beta stimulus (GO:1903846)	0.559385	1	0	0	1.24719	0.724515	CITED2
regulation of catenin import into nucleus (GO:0035412)	0.559385	1	0	0	1.24719	0.724515	EGFR
response to interferon-beta (GO:0035456)	0.559385	1	0	0	1.24719	0.724515	UBE2G2
positive regulation of neuron apoptotic process (GO:0043525)	0.559385	1	0	0	1.24719	0.724515	FBXW7
positive regulation of axon extension (GO:0045773)	0.559385	1	0	0	1.24719	0.724515	DSCAM
amide biosynthetic process (GO:0043604)	0.559472	1	0	0	1.07712	0.625551	CERS5;CPS1
positive regulation of viral life cycle (GO:1903902)	0.559472	1	0	0	1.07712	0.625551	DDX3X;NR5A2
regulation of dendrite morphogenesis (GO:0048814)	0.559472	1	0	0	1.07712	0.625551	SARM1;SRCIN1
positive regulation of intracellular transport (GO:0032388)	0.559472	1	0	0	1.07712	0.625551	OAZ2;BOK
negative regulation of type I interferon production (GO:0032480)	0.559472	1	0	0	1.07712	0.625551	CYLD;PTPRS
regulation of steroid biosynthetic process (GO:0050810)	0.559472	1	0	0	1.07712	0.625551	EGR1;RAN
posttranscriptional regulation of gene expression (GO:0010608)	0.559472	1	0	0	1.07712	0.625551	NANOS1;MEX3D
regulation of endothelial cell migration (GO:0010594)	0.561652	1	0	0	1.03029	0.594347	NELL2;SLIT2;FOXP1
regulation of endocytosis (GO:0030100)	0.561652	1	0	0	1.03029	0.594347	MCTP1;RAB17;DLL1
negative regulation of angiogenesis (GO:0016525)	0.561652	1	0	0	1.03029	0.594347	SEMA6A;SARS;E2F2
regulation of osteoblast differentiation (GO:0045667)	0.561652	1	0	0	1.03029	0.594347	CDK6;WNT7B;SOX11
skin development (GO:0043588)	0.564567	1	0	0	1.00837	0.576481	ANXA1;JAG1;STMN1;DLL1
vesicle-mediated transport (GO:0016192)	0.564977	1	0	0	0.982545	0.561004	SPAG9;VPS18;HSPA8;VRK1;SYT8;SYTL3;MAPK8IP1;MIB1;ARL4C;KIF16B;MICALL1;STX6;SPIRE1;ATP6V1H;AMPH;RAB17;RHOQ
plasma membrane bounded cell projection assembly (GO:0120031)	0.567141	1	0	0	0.983265	0.557655	FGD4;TTC8;SPATA13;FSCN1;EMP1;RAB17;EZR;ARHGEF7;SRGAP2;MTSS1
regulation of phosphorylation (GO:0042325)	0.567701	1	0	0	0.995659	0.563703	FER;DSCAM;CDKN2A;EGFR;CORO1C
positive regulation of endothelial cell migration (GO:0010595)	0.571479	1	0	0	1.01557	0.56824	NELL2;AKT3;FOXP1
calcium-mediated signaling (GO:0019722)	0.571479	1	0	0	1.01557	0.56824	MCTP1;CXCR4;EGFR
positive regulation of blood vessel endothelial cell migration (GO:0043536)	0.571758	1	0	0	1.05319	0.588772	ANXA1;AKT3
negative regulation of ossification (GO:0030279)	0.571758	1	0	0	1.05319	0.588772	CDK6;BCOR
[truncated: 869 more rows]

## Sheet: PC2_neg
Term	P-value	Adjusted P-value	Old P-value	Old Adjusted P-value	Odds Ratio	Combined Score	Genes
[truncated: 3,251 more rows]

## Sheet: PC2_pos
Term	P-value	Adjusted P-value	Old P-value	Old Adjusted P-value	Odds Ratio	Combined Score	Genes
[truncated: 2,817 more rows]

[truncated: 2 more sheets: PC3_neg, PC3_pos]
