# Supplementary material for: Chromatin accessibility dynamics of neurogenic niche cells reveal defects in neural stem cell adhesion and migration during aging
Source: Nat Aging. 2023 Jul 13;3(7):866–93. doi: 10.1038/s43587-023-00449-3 (PMC10353944; doi:10.1038/s43587-023-00449-3)
Supplement: Supplementary file 8 — Primer sequences used for cloning of lentiviral CRISPR–Cas9 plasmids and Synthego inference of CRISPR edits (ICE) analysis. [file 43587_2023_449_MOESM8_ESM.xlsx]

## Sheet: Information
Supplementary Table 7
Description:
Primer sequences used for cloning of lentiviral CRISPR-Cas9 plasmids and Synthego inference of CRISPR edits (ICE) analysis.

## Sheet: Primer Sequences
Primer Name	Direction	Sequence (5' -> 3')	Purpose
Safe_4_gRNA_F	Forward	ttggGATAACCTGAACATGGACCAgtttaagagc	Cas9 KO guide RNA cloning primer to replace EGFP targeting guide in MCB320 plasmid
Safe_4_gRNA_R	Reverse	ttagctcttaaacTGGTCCATGTTCAGGTTATCccaacaag	Cas9 KO guide RNA cloning primer to replace EGFP targeting guide in MCB320 plasmid
NFIC_1_gRNA_F	Forward	ttggGGCAGCAGCGCCTCGATGAAgtttaagagc	Cas9 KO guide RNA cloning primer to replace EGFP targeting guide in MCB320 plasmid
NFIC_1_gRNA_R	Reverse	ttagctcttaaacTTCATCGAGGCGCTGCTGCCccaacaag	Cas9 KO guide RNA cloning primer to replace EGFP targeting guide in MCB320 plasmid
mU6_seq	Forward	GGCTTGGATTTCTATAACTTCG	Sequencing primer for MCB320 plasmid to check for successful replacement of EGFP with target gRNA sequence
Safe_4_F_ICE	Forward	CAGATCCCCAATATTTTAGTTGC	ICE analysis primer to PCR amplify and sequence genomic region of DNA that should have been edited by guide
Safe_4_R_ICE	Reverse	AAAGAACAATTTGGATTTACTACAG	ICE analysis primer to PCR amplify and sequence genomic region of DNA that should have been edited by guide
NFIC_1_F_ICE	Forward	CCAGTCACAGCCAGTACGAA	ICE analysis primer to PCR amplify and sequence genomic region of DNA that should have been edited by guide
NFIC_1_R_ICE	Reverse	TCTCTGGACAGTCCCTGTTCT	ICE analysis primer to PCR amplify and sequence genomic region of DNA that should have been edited by guide
