# Supplementary material for: Chromatin accessibility dynamics of neurogenic niche cells reveal defects in neural stem cell adhesion and migration during aging
Source: Nat Aging. 2023 Jul 13;3(7):866–93. doi: 10.1038/s43587-023-00449-3 (PMC10353944; doi:10.1038/s43587-023-00449-3)
Supplement: Source Data Fig. 1 — Statistical source data. [file 43587_2023_449_MOESM12_ESM.xlsx]

## Sheet: ATAC-Seq
Experiment Type	Reported Parameter	Number of independent experiments	Number of biological replicates	Experiment repeat	Date	Thresholding	Numbers	Strain	Replicate Names	Passage #	# of mice	Mean	s.e.m.	Statistical test	P-value	Relevant Figures	Statistical Comments	Experimental Comments
In Vivo ATAC-seq	In Vivo ATAC-seq libraries	3	1 young; 1 old	Experiment 1	2018-04-27		Pooled 2 young males+2 young females (3-4mo); Pooled 3 old males + 3 old females (21-23mo)	GFAP-GFP				n/a	n/a	n/a	n/a
			1 young; 1 old	Experiment 2	2018-05-24		Pooled 2 young males+2 young females (3-4mo); Pooled 3 old males + 2 old females (21-24mo)	GFAP-GFP				n/a	n/a	n/a	n/a
			1 young; 1 old	Experiment 3	2018-05-30		Pooled 2 young males+2 young females (4-5mo); Pooled 3 old males + 3 old females (20-23mo)	GFAP-GFP				n/a	n/a	n/a	n/a
