# Supplementary material for: Chromatin accessibility dynamics of neurogenic niche cells reveal defects in neural stem cell adhesion and migration during aging
Source: Nat Aging. 2023 Jul 13;3(7):866–93. doi: 10.1038/s43587-023-00449-3 (PMC10353944; doi:10.1038/s43587-023-00449-3)
Supplement: Source Data Fig. 2 — Statistical source data. [file 43587_2023_449_MOESM13_ESM.xlsx]

## Sheet: ATAC-Seq (2f,g)
Experiment Type	Reported Parameter	Number of independent experiments	Number of biological replicates	Experiment repeat	Date	Thresholding	Numbers	Strain	Replicate Names	Passage #	# of mice	Mean	s.e.m.	Statistical test	P-value	Relevant Figures	Statistical Comments	Experimental Comments
In Vitro ATAC-seq	In Vitro ATAC-seq libraries	1	4 young; 4 old	Experiment 1	2018-12-19		Pooled 1 young male+1 young female (3mo) per replicate (4x); Pooled 1 old male+1 old female (23mo) per replicate (4x)	C57BL/6		qNSC (5), aNSC (7)

## Sheet: 2i,j
Experiment Type	Reported Parameter	Number of independent experiments	Number of biological replicates	Experiment repeat	Date	Thresholding	Numbers	Strain	Replicate Names	Passage #	# of cells	Mean	s.e.m.	Statistical test	P-value	Relevant Figures	Statistical Comments	Experimental Comments
In vitro Immunofluorescence Imaging: ALCAM Young vs. Old	ALCAM fluorescence intensity normalized by cell size of young vs. old aNSCs	3	3 young; 3 old	Experiment 1	2022-01-10	(8, 255)	3 young male (3mo); 3 old male (21mo)	C57BL/6	Y/O 6-8	2	Young=220, Old=256 (cells)	Young=1.00, Old=1.2 (by cell)	Young=0.03093, Old=0.04304 (by cell)	Mann-Whitney test (two-tailed)	0.0003 (by cell)	Extended Data Fig. 7g	P-values were determined comparing all single cells between conditions
			2 young; 3 old	Experiment 2	2022-01-18	(16, 255)	2 young male (2.5mo); 3 old male (22.1)	C57BL/6	Y 9-10, O 9-11	3	Young=112, Old=231 (cells)	Young=1.00, Old=1.254 (by cell)	Young=0.02083, Old=0.02381 (by cell)	Mann-Whitney test (two-tailed)	<0.0001 (by cell)	Extended Data Fig. 7g	P-values were determined comparing all single cells between conditions
			3 young; 2 old	Experiment 3	2022-01-19	(16, 255)	3 young male (2.5mo); 2 old male (22.1)	C57BL/6	Y 11-13, O 12-13	3	Young=229, Old=151 (cells)	Young=1.00, Old=1.017 (by cell)	Young=0.01628, Old=0.01703 (by cell)	Mann-Whitney test (two-tailed)	0.1584 (by cell)	Extended Data Fig. 7g	P-values were determined comparing all single cells between conditions
		Combined	8 young; 8 old								Young=561, Old=638 (cells)	Young=1.00, Old=1.176 (by cell)	Young=0.01442, Old=0.02003 (by cell)	Mann-Whitney test (two-tailed)	<0.0001 (by cell)	Extended Data Fig. 7g	P-values were determined comparing all single cells between conditions
			8 young; 8 old								Young=8, Old=8 (mouse)	Young=0.9987, Old=1.172 (by mouse)	Young=0.01834, Old=0.04704 (by mouse)	Mann-Whitney test (two-tailed)	0.0070 (by mouse)	Fig. 2j	P-values were determined comparing sample means between conditions
	ALCAM fluorescence intensity normalized by cell size of young vs. old qNSCs	2	3 young; 3 old	Experiment 1	2022-01-27	(5, 255)	3 young male (3mo); 3 old male (21mo)	C57BL/6	Y/O 6-8	2	Young=90, Old=90 (cells)	Young=0.9217, Old=1.00 (by cell)	Young=0.04025, Old=0.03531 (by cell)	Mann-Whitney test (two-tailed)	0.0385 (by cell)	Extended Data Fig. 7f	P-values were determined comparing all single cells between conditions
			5 young; 5 old	Experiment 2	2022-02-06	(5, 255)	5 young male (2.5mo); 5 old male (22.1)	C57BL/6	Y/O 9-13	3	Young=147, Old=149 (cells)	Young=1.195, Old=1.00 (by cell)	Young=0.03873, Old=0.03307 (by cell)	Mann-Whitney test (two-tailed)	0.0001 (by cell)	Extended Data Fig. 7f	P-values were determined comparing all single cells between conditions
		Combined	8 young; 8 old								Young=237, Old=239 (cells)	Young=1.091, Old=1.00 (by cell)	Young=0.02970, Old=0.02449(by cell)	Mann-Whitney test (two-tailed)	0.0586 (by cell)	Extended Data Fig. 7f	P-values were determined comparing all single cells between conditions
			8 young; 8 old								Young=8, Old=8 (mouse)	Young=1.092, Old=1.00 (by mouse)	Young=0.0715, Old=0.04045 (by mouse)	Mann-Whitney test (two-tailed)	0.195 (by mouse)	Fig. 2i	P-values were determined comparing sample means between conditions
ALCAM fluorescence intensity normalized by cell size of young vs. old aNSCs (Fig. 2j)
Young aNSC	Old aNSC
1.02938	1.09395
1.01057	1.37736
0.928048	1.10352
0.990511	1.22053
1.01265	1.31552
1.08735	1.21503
1.00038	1.06679
0.930587	0.984666
ALCAM fluorescence intensity normalized by cell size of young vs. old qNSCs (Fig. 2i)
Young qNSC	Old qNSC
1.13202	0.903178
0.903183	1.03753
0.729791	1.0593
1.29578	1.02096
1.22732	1.11451
1.15179	1.15068
0.993955	0.869931
1.30372	0.844621

## Sheet: 2l,m
Experiment Type	Reported Parameter	Number of independent experiments	Number of biological replicates	Experiment repeat	Date	Thresholding	Numbers	Strain	Replicate Names	Passage #	# of cells	Mean	s.e.m.	Statistical test	P-value	Relevant Figures	Statistical Comments	Experimental Comments
In vitro Immunofluorescence Imaging: PXN Young vs. Old	PXN average number of focal adhesions per cell young vs. old aNSCs	3	3 young; 3 old	Experiment 1	2022-07-27	(35, 255)	3 young male (3mo); 3 old male (21mo)	C57BL/6	Y/O 6-8	2	Young=91, Old=91 (cells)	Young=1.385, Old=2.319 (by cell)	Young=0.2147, Old=0.3001 (by cell)	Mann-Whitney test (two-tailed)	0.0347 (by cell)	Extended Data Fig. 7k	P-values were determined comparing all single cells between conditions
			5 young, 5 old	Experiment 2	2022-11-02	(105, 255) and (80, 255)	5 young male (2.5mo); 5 old male (22.1)	C57BL/6	Y/O 9-13	3	Young=153, Old=151 (cells)	Young=2.033, Old=5.934 (by cell)	Young=0.2607, Old=0.6668 (by cell)	Mann-Whitney test (two-tailed)	<0.0001 (by cell)	Extended Data Fig. 7k	P-values were determined comparing all single cells between conditions
			2 young; 3 old	Experiment 3	2022-01-18	(40, 255)	2 young male (2.5mo); 3 old male (22.1)	C57BL/6	Y 14-15, O 14-16	3	Young=61, Old=91 (cells)	Young=0.4426, Old=1.538 (by cells)	Young=0.1374, Old=0.2626 (by cell)	Mann-Whitney test (two-tailed)	<0.0001 (by cell)	Extended Data Fig. 7k	P-values were determined comparing all single cells between conditions
		Combined	10 young; 11 old								Young=305, Old=333 (cells)	Young=1.521, Old=3.745 (by cells)	Young=0.1519, Old=0.3393 (by cell)	Mann-Whitney test (two-tailed)	<0.0001 (by cell)	Extended Data Fig. 7k	P-values were determined comparing all single cells between conditions
			10 young; 11 old								Young=10, Old=11 (mouse)	Young=1.533, Old=3.755 (by mouse)	Young=0.3803, Old=0.8371 (by mouse)	Mann-Whitney test (two-tailed)	0.0159 (by mouse)	Fig. 2m, 6i	P-values were determined comparing sample means between conditions
	PXN average number of focal adhesions per cell young vs. old qNSCs	2	3 young; 3 old	Experiment 1	2021-08-03	(40, 255)	3 young male (3mo); 3 old male (21mo)	C57BL/6	Y/O 6-8	2	Young=96, Old=95 (cells)	Young=30.52, Old=18.29 (cells)	Young=2.393, Old=1.361 (cells)	Mann-Whitney test (two-tailed)	0.0002 (by cell)	Extended Data Fig. 7j	P-values were determined comparing all single cells between conditions
			5 young; 5 old	Experiment 2	2022-11-08	(80, 255)	5 young male (2.5mo); 5 old male (22.1)	C57BL/6	Y/O 9-13	3	Young=155, Old=143 (cells)	Young=19.28, Old=12.29 (cells)	Young=1.38, Old=0.9684 (cells)	Mann-Whitney test (two-tailed)	0.0001 (by cell)	Extended Data Fig. 7j	P-values were determined comparing all single cells between conditions
		Combined	8 young; 8 old								Young=251, Old=238 (cells)	Young=23.58, Old=14.68 (by cells)	Young=1.295, Old=0.8169 (by cell)	Mann-Whitney test (two-tailed)	<0.0001 (by cell)	Extended Data Fig. 7j	P-values were determined comparing all single cells between conditions
			8 young; 8 old								Young=8, Old=8 (mouse)	Young=23.32, Old=14.56 (by mouse)	Young=3.535, Old=1.482 (by mouse)	Mann-Whitney test (two-tailed)	0.0148 (by mouse)	Fig. 2l	P-values were determined comparing sample means between conditions
PXN average number of focal adhesions per cell young vs. old aNSCs (Fig. 2m)
Young aNSC	Old aNSC
1.724	1.8333
1.32258	3.06667
1.129	2.0645
1.8387	6.33333
2.7	9.63333
4.26667	2.4
0.433	7.23333
1.03226	4.12903
0.387097	1.56667
0.5	1.4
	1.64516
PXN average number of focal adhesions per cell young vs. old qNSCs (Fig. 2l)
Young qNSC	Old qNSC
21.33	17.5806
26.871	17.2121
43.5312	20.1613
24.6333	18.3333
7.44828	9.9
22.2188	12.5217
19.5588	10.7
20.9655	10.0333
