# Supplementary material for: Chromatin accessibility dynamics of neurogenic niche cells reveal defects in neural stem cell adhesion and migration during aging
Source: Nat Aging. 2023 Jul 13;3(7):866–93. doi: 10.1038/s43587-023-00449-3 (PMC10353944; doi:10.1038/s43587-023-00449-3)
Supplement: Source Data Fig. 3 — Statistical source data. [file 43587_2023_449_MOESM14_ESM.xlsx]

## Sheet: 3b,c
Experiment Type	Reported Parameter	Number of independent experiments	Number of biological replicates	Experiment repeat	Date	Thresholding	Numbers	Strain	Replicate Names	Passage #	# of cells	Mean	s.e.m.	Statistical test	P-value	Relevant Figures	Statistical Comments	Experimental Comments
Detachment assay: Young vs. Old (enzyme-based)	Percent cells remaining young vs. old qNSCs (trypsin)	2	4 young; 4 old	Experiment 1	2021-07-29		4 young male (3-4mo); 4 old male (21-25mo)	C57BL/6	Y/O 2, 6-8	4	n/a	Young = 60.38, Old = 38.28	Young = 8.467, Old = 4.522	Mann-Whitney test (two-tailed)	0.1143	3b
			4 young; 4 old	Experiment 2	2021-08-23		4 young male (3-4mo), 4 old male (21-23mo)	C57BL/6	Y/O 14, 20-22	6	n/a	Young = 42.68, Old = 22.03	Young = 9.195, Old =4.683	Mann-Whitney test (two-tailed)	0.1143	3b
		Combined	8 young; 8 old									Young = 51.53, Old = 30.16	Young = 6.683, Old =4.303	Mann-Whitney test (two-tailed)	0.0281	3b
	Percent cells remaining young vs. old aNSCs (accutase)	6	1 young; 1 old	Experiment 1	2021-05-19		1 young male (4mo), 1 old male (25mo)	C57BL/6	Y/O 1	Young (3), Old (4)	n/a	Young = 23.9, Old = 67.7	Young = 0, Old = 0	n/a	n/a	3c, Extended 7n
			2 young; 2 old	Experiment 2	2021-06-08		2 young male (4mo), 2 old male (22mo)	C57BL/6	Y/O 3, 5	6	n/a	Young = 15.6, Old = 30.71	Young = 3.698, Old = 8.210	Mann-Whitney test (two-tailed)	0.33	3c, Extended 7n
			2 young; 2 old	Experiment 3	2021-07-06		2 young male (3mo), 2 old male (21mo)	C57BL/6	Y/O 7-8	5	n/a	Young = 26.56, Old = 54.9	Young = 0, Old = 0	n/a	n/a	3c, Extended 7n
			1 young; 1 old	Experiment 4	2021-10-30		1 young male (2.5mo), 1 old male (22.1mo)	C57BL/6	Y/O 13	3	n/a	Young = 14.14, Old = 15.28	Young = 2.597, Old = 6.984	Mann-Whitney test (two-tailed)	>0.9999	3c, Extended 7n
			4 young; 4 old	Experiment 5	2021-11-01		4 young male (2.5mo), 4 old male (22.1mo)	C57BL/6	Y/O 9-12	4	n/a	Young = 9.233 Old = 22.09	Young = 2.16, Old = 6.673	Mann-Whitney test (two-tailed)	0.1143	3c, Extended 7n
			1 young; 1 old	Experiment 6	2022-01-29		1 young male (4mo), 1 old male (22mo)	C57BL/6	Y/O 15	4	n/a	Young = 21.26, Old = 36.63	Young = 0, Old = 0	n/a	n/a	3c, Extended 7n
		Combined	11 young; 11 old									Young = 15.29, Old = 30.87	Young = 2.096, Old = 5.663	Mann-Whitney test (two-tailed)	0.04	3c, Extended 7n
Percent cells remaining young vs. old qNSCs (trypsin) (Fig. 3b)
Young qNSC	Old qNSC
46.5561	18.3486
65.4698	32.2491
37.2493	26.6257
21.4532	10.8896
52.2484	25.3859
41.4334	45.4948
68.0408	38.7988
79.7824	43.4551
Percent cells remaining young vs. old aNSCs (accutase) (Fig. 3c)
Young aNSC	Old aNSC
19.3	22.5
11.904	38.92
11.544	8.298
16.7383	22.266
23.9	67.7
26.56	54.9
15.54	23.74
6.51	16.4
8.53	8.44
6.35	39.78
21.2632	36.6345

## Sheet: 3e,f
Experiment Type	Reported Parameter	Number of independent experiments	Number of biological replicates	Experiment repeat	Date	Thresholding	Numbers	Strain	Replicate Names	Passage #	# of cells	Mean	s.e.m.	Statistical test	P-value	Relevant Figures	Statistical Comments	Experimental Comments
Incucyte migration experiments: Young vs. Old	Velocity of young vs. old qNSCs (um/hr)	2	3 young; 1 old	Experiment 1	2019-09-23		3 young males (4mo); 1 old male (23mo)	C57BL/6	Y14-16, O16	4	Young=151, Old=42	Young=3.045, Old=3.605	Young=0.1115, Old=0.2441	Mann-Whitney test (two-tailed)	0.0221	Extended Data Fig. 7p	P-values were determined comparing all single cells between conditions	Note: not enough cells to sort O14 and O15
			3 young; 3 old	Experiment 2	2019-10-15		3 young males (3mo); 3 old males (24mo)	C57BL/6	Y/O 17-19	3	Young=16, Old=28	Young=2.559, Old=3.255	Young=0.1869, Old=0.2597	Mann-Whitney test (two-tailed)	0.0338	Extended Data Fig. 7p	P-values were determined comparing all single cells between conditions
		Combined	6 young; 4 old								Young=167, Old=70	Young=2.998, Old=3.465	Young=0.1029, Old=0.1795	Mann-Whitney test (two-tailed)	0.0096	Extended Data Fig. 7p	P-values were determined comparing all single cells between conditions
		Combined	6 young; 4 old								Young=6, Old=4	Young=2.882, Old=3.249	Young=0.175, Old=0.1949	Mann-Whitney test (two-tailed)	0.2571	Fig. 3e	P-values were determined comparing the average cell velocities per animal
	Velocity of young vs. old aNSCs (um/hr)	3	3 young; 3 old	Experiment 1	2019-08-28		3 young males (3.5mo); 3 old males (21.5mo)	C57BL/6	Y/O 11-13	5	Young=19, Old=18	Young=10.76, Old=8.375	Young=1.090, Old=1.021	Mann-Whitney test (two-tailed)	0.2579	Extended Data Fig. 7q	P-values were determined comparing all single cells between conditions
			3 young; 1 old	Experiment 2	2019-09-13		3 young males (4mo); 1 old male (23mo)	C57BL/6	Y14-16, O16	4	Young=85, Old=18	Young=14.06, Old=11.73	Young=0.8865, Old=1.433	Mann-Whitney test (two-tailed)	0.1701	Extended Data Fig. 7q	P-values were determined comparing all single cells between conditions	Note: not enough cells to sort O14 and O15
			3 young; 3 old	Experiment 3	2019-10-07		3 young males (3mo); 3 old males (24mo)	C57BL/6	Y/O 17-19	3	Young=15, Old=30	Young=14.73, Old=9.778	Young=1.397, Old=0.7675	Mann-Whitney test (two-tailed)	0.0049	Extended Data Fig. 7q	P-values were determined comparing all single cells between conditions
		Combined	9 young; 7 old								Young=119, Old=66	Young=13.618, Old=9.928	Young=0.6865, Old=0.6034	Mann-Whitney test (two-tailed)	0.0002	Extended Data Fig. 7q	P-values were determined comparing all single cells between conditions
		Combined	9 young; 7 old								Young=9, Old=7	Young=13.3, Old=8.843	Young=0.9527, old=0.9491	Mann-Whitney test (two-tailed)	0.0079	Fig. 3f	P-values were determined comparing the average cell velocities per animal
Velocity of young vs. old qNSCs (um/hr) (Fig. 3e)
Young qNSC	Old qNSC
2.5265	3.60525
3.21598
3.17247
3.40585	3.10287
2.55484	2.76654
2.41871	3.52217
Velocity of young vs. old aNSCs (um/hr) (Fig. 3f)
Young aNSC	Old aNSC
11.2939	4.0196
8.45162	7.76712
12.6753	9.2369
13.1854	11.7294
13.8757
15.1768
18.2821	9.78943
15.465	8.53345
11.2882	10.8254

## Sheet: 3h
Experiment Type	Reported Parameter	Number of independent experiments	Number of biological replicates	Experiment repeat	Date	Thresholding	Numbers	Strain	Replicate Names	Passage #	# of cells	Mean	s.e.m.	Statistical test	P-value	Relevant Figures	Statistical Comments	Experimental Comments
Matrigel invasion experiment: Young vs. Old	Distance migrated of young vs. old aNSCs after 12 hours	2	2 young; 5 old	Experiment 1	2019-05-16		2 young males (3.5mo); 5 old males (23.5mo)	C57BL/6	Y 1-2, O 1-5	7	n/a	Young=303, Old=224.5	Young=24.33, Old=11.65	Mann-Whitney test (two-tailed)	0.0952	Fig. 3h		Censored 3/5 young replicates due to poor cell viability (~10-fold less live cells than all other young and old cultures).
			5 young; 5 old	Experiment 2	2019-05-23		5 young males (3mo); 5 old males (23mo)	C57BL/6	Y/O 6-10	5	n/a	Young=250.7, Old=208.7	Young=4.876, Old=7.599	Mann-Whitney test (two-tailed)	0.0079	Fig. 3h
		Combined	7 young; 10 old								n/a	Young=265.6, Old=216.6	Young=11.51, Old=7.068	Mann-Whitney test (two-tailed)	0.0012	Fig. 3h
	Distance migrated of young vs. old aNSCs after 24 hours	2	2 young; 5 old	Experiment 1	2019-05-16		2 young males (3.5mo); 5 old males (23.5mo)	C57BL/6	Y 1-2, O 1-5	7	n/a	Young=610, Old=443.6	Young=63, Old=13.63	Mann-Whitney test (two-tailed)	0.0952	Fig. 3h		Censored 3/5 young replicates due to poor cell viability (~10-fold less live cells than all other young and old cultures).
			5 young; 5 old	Experiment 2	2019-05-23		5 young males (3mo); 5 old males (23mo)	C57BL/6	Y/O 6-10	5	n/a	Young=452.3, Old=359.8	Young=9.518, Old=9.594	Mann-Whitney test (two-tailed)	0.0079	Fig. 3h
		Combined	7 young; 10 old								n/a	Young=497.3, Old=401.7	Young=32.84, Old=16.02	Mann-Whitney test (two-tailed)	0.0097	Fig. 3h
	Distance migrated of young vs. old aNSCs after 36 hours	2	2 young; 5 old	Experiment 1	2019-05-16		2 young males (3.5mo); 5 old males (23.5mo)	C57BL/6	Y 1-2, O 1-5	7	n/a	Young=793, Old=635.3	Young=32.33, Old=17.70	Mann-Whitney test (two-tailed)	0.0952	Fig. 3h		Censored 3/5 young replicates due to poor cell viability (~10-fold less live cells than all other young and old cultures).
			5 young; 5 old	Experiment 2	2019-05-23		5 young males (3mo); 5 old males (23mo)	C57BL/6	Y/O 6-10	5	n/a	Young=661.1, Old=513.8	Young=11.57, Old=14.44	Mann-Whitney test (two-tailed)	0.0079	Fig. 3h
		Combined	7 young; 10 old								n/a	Young=698.8, Old=574.5	Young=26.55, Old=22.95	Mann-Whitney test (two-tailed)	0.0068	Fig. 3h
	Distance migrated of young vs. old aNSCs after 48 hours	2	2 young; 5 old	Experiment 1	2019-05-16		2 young males (3.5mo); 5 old males (23.5mo)	C57BL/6	Y 1-2, O 1-5	7	n/a	Young=1005, Old=755.5	Young=23.67, Old=24.55	Mann-Whitney test (two-tailed)	0.0952	Fig. 3h		Censored 3/5 young replicates due to poor cell viability (~10-fold less live cells than all other young and old cultures).
			5 young; 5 old	Experiment 2	2019-05-23		5 young males (3mo); 5 old males (23mo)	C57BL/6	Y/O 6-10	5	n/a	Young=852, Old=696.4	Young=13.96, Old=23.81	Mann-Whitney test (two-tailed)	0.0079	Fig. 3h
		Combined	7 young; 10 old								n/a	Young=895.8, Old=726	Young=30.32, Old=18.90	Mann-Whitney test (two-tailed)	0.0002	Fig. 3h
Distance migrated of young vs. old aNSCs (Fig. 2u)
Time (Hours)	Young aNSC							Old aNSC
0	0	0	0	0	0	0	0	0	0	0	0	0	0	0	0	0	0
12	327.333	278.667	257.25	256.75	261.5	237.333	240.667	251.333	209	230	244.333	188	236.333	193	212.75	201.75	199.75
24	673	547	464	478.25	456	439.333	423.667	494.667	440	432.5	437.667	413	359.333	323.5	365.25	375.25	375.75
36	825.333	760.667	674.75	694	624.5	659.333	653	672.667	631	675.5	582	615.5	484	510	498.25	568.5	508
48	1029	981.667	857.75	885.5	801.5	865.667	849.667	757.333	745	829.5	676.333	769.5	651	719.5	686.5	776.25	648.75
