# Supplementary material for: Chromatin accessibility dynamics of neurogenic niche cells reveal defects in neural stem cell adhesion and migration during aging
Source: Nat Aging. 2023 Jul 13;3(7):866–93. doi: 10.1038/s43587-023-00449-3 (PMC10353944; doi:10.1038/s43587-023-00449-3)
Supplement: Source Data Fig. 4 — Statistical source data. [file 43587_2023_449_MOESM15_ESM.xlsx]

## Sheet: 4d
Experiment Type	Reported Parameter	Number of independent experiments	Number of biological replicates	Experiment repeat	Date	Thresholding	Numbers	Strain	Replicate Names	Passage #	# of cells	Mean	s.e.m.	Statistical test	P-value	Relevant Figures	Statistical Comments	Experimental Comments
Immunofluorescence Imaging In Vivo: Coronal distance	Coronal distance from ventricle: young aNSCs vs. old aNSCs (GFAP)	4	1 young; 1 old	Experiment 1	9/1/20 (staining date)		1 young female (4mo); 1 old female (26mo)	GFAP-GFP	A		Young: aNSC=42; Old: aNSC=27	Young=23.771, Old=17.525	Young=2.637 Old=2.991	Mann-Whitney test (two-tailed)	0.0038	Extended Data Fig. 9d	P-values were determined comparing all single cells between conditions
			1 young; 1 old	Experiment 2	2020-09-08		1 young male (4mo); 1 old male (23mo)	GFAP-GFP	B		Young: aNSC=45; Old: aNSC=30	Young=41.86, Old=14.77	Young=5.886 Old=1.959	Mann-Whitney test (two-tailed)	0.0004	Extended Data Fig. 9d	P-values were determined comparing all single cells between conditions
			1 young; 1 old	Experiment 3	2020-09-08		1 young female (4mo); 1 old female (25mo)	GFAP-GFP	C		Young: aNSC=45; Old: aNSC=19	Young=32.57, Old=15.11	Young=4.305 Old=1.351	Mann-Whitney test (two-tailed)	0.0227	Extended Data Fig. 9d	P-values were determined comparing all single cells between conditions
			1 young; 1 old	Experiment 4	2020-10-31		1 young male (4mo); 1 old male (18mo)	GFAP-GFP	F		Young: aNSC=39; Old: aNSC=24	Young=24.45, Old=15.70	Young=2.474 Old=1.964	Mann-Whitney test (two-tailed)	0.0034	Extended Data Fig. 9d	P-values were determined comparing all single cells between conditions
		Combined	4 young; 4 old								Young: aNSC=171; Old: 100	Young=31.00, Old=15.80	Young=2.160, Old=1.123	Mann-Whitney test (two-tailed)	<0.0001	Extended Data Fig. 9d	P-values were determined comparing all single cells between conditions
			4 young; 4 old								Young=4; Old=4	Young=30.6, Old=15.78	Young=4.176, Old=0.6139	Mann-Whitney test (two-tailed)	0.0286	Fig. 4d	P-values were determined comparing sample means between conditions
	Coronal distance from ventricle: young qNSCs/Ast vs. old qNSCs/Ast (GFAP)	4	1 young; 1 old	Experiment 1	9/1/20 (staining date)		1 young female (4mo); 1 old female (26mo)	GFAP-GFP	A		Young: qNSC=123; Old: qNSC=218	Young=29.85, Old=43.81	Young=1.606 Old=1.904	Mann-Whitney test (two-tailed)	<0.0001	Extended Data Fig. 9d	P-values were determined comparing all single cells between conditions
			1 young; 1 old	Experiment 2	2020-09-08		1 young male (4mo); 1 old male (23mo)	GFAP-GFP	B		Young: qNSC=130; Old: qNSC=229	Young=29.52, Old=36.83	Young=2.014 Old=1.756	Mann-Whitney test (two-tailed)	0.004	Extended Data Fig. 9d	P-values were determined comparing all single cells between conditions
			1 young; 1 old	Experiment 3	2020-09-08		1 young female (4mo); 1 old female (25mo)	GFAP-GFP	C		Young: qNSC=134; Old: qNSC=176	Young=32.81, Old=38.55	Young=2.196 Old=1.968	Mann-Whitney test (two-tailed)	0.0207	Extended Data Fig. 9d	P-values were determined comparing all single cells between conditions
			1 young; 1 old	Experiment 4	2020-10-31		1 young male (4mo); 1 old male (18mo)	GFAP-GFP	F		Young: qNSC=129; Old: qNSC=203	Young=26.91, Old=36.83	Young=1.727 Old=1.94	Mann-Whitney test (two-tailed)	0.0053	Extended Data Fig. 9d	P-values were determined comparing all single cells between conditions
		Combined	4 young; 4 old								Young: qNSC=516; Old: qNSC=826	Young=29.80, Old=39.04	Young=0.9586, Old=0.9488	Mann-Whitney test (two-tailed)	<0.0001	Extended Data Fig. 9d	P-values were determined comparing all single cells between conditions
			4 young; 4 old								Young=4; Old=4	Young=29.77, Old=39.00	Young=1.207, Old=1.652	Mann-Whitney test (two-tailed)	0.0286	Fig. 4d	P-values were determined comparing sample means between conditions
Immunofluorescence Imaging In Vivo: Sagittal distance	Sagittal distance from ventricle: young aNSCs vs. old aNSCs (GFAP)	2	2 young; 2 old	Experiment 1	11/7//21		2 young male (2.2mo); 2 old male (20.8mo)	C57BL/6	Y/O 1-2 4hr		Young: aNSC=95; Old: aNSC=20	Young=53.16, Old=12.87	Young=3.878, Old=2.369	Mann-Whitney test (two-tailed)	<0.0001	Extended Data Fig. 9d	P-values were determined comparing all single cells between conditions
			3 young; 3 old	Experiment 2	2021-11-08		3 young male (3.3mo); 3 old male (21.3mo)	C57BL/6	Y/O 1-3 4hr		Young: aNSC=69; Old: aNSC=22	Young=34.84, Old=22.83	Young=3.616, Old=4.929	Mann-Whitney test (two-tailed)	0.0028	Extended Data Fig. 9d	P-values were determined comparing all single cells between conditions
		Combined	5 young; 5 old								Young: aNSC=164; Old: aNSC=42	Young=45.45, Old=18.09	Young=2.797, Old=2.891	Mann-Whitney test (two-tailed)	<0.0001	Extended Data Fig. 9d	P-values were determined comparing all single cells between conditions
			5 young; 5 old								Young=5; Old=5	Young=44.05, Old=18.14	Young=6.008, Old=4.278	Mann-Whitney test (two-tailed)	0.0079	Fig. 4d	P-values were determined comparing sample means between conditions
	Sagittal distance from ventricle: young qNSCs/Ast vs. old aNSCs/Ast (GFAP)	2	2 young; 2 old	Experiment 1	11/7//21		2 young male (2.2mo); 2 old male (20.8mo)	C57BL/6	Y/O 1-2 4hr		Young: qNSC=115; Old: qNSC=148	Young=44.81, Old=49.42	Young=3.172, Old=3.822	Mann-Whitney test (two-tailed)	0.5948	Extended Data Fig. 9d	P-values were determined comparing all single cells between conditions
			3 young; 3 old	Experiment 2	2021-11-08		3 young male (3.3mo); 3 old male (21.3mo)	C57BL/6	Y/O 1-3 4hr		Young: qNSC=231; Old: qNSC=146	Young=38.12, Old=45.87	Young=2.195, Old=3.65	Mann-Whitney test (two-tailed)	0.4556	Extended Data Fig. 9d	P-values were determined comparing all single cells between conditions
		Combined	5 young; 5 old								Young: qNSC=346; Old: qNSC=294	Young=40.34, Old=47.66	Young=1.811, Old=2.641	Mann-Whitney test (two-tailed)	0.4498	Extended Data Fig. 9d	P-values were determined comparing all single cells between conditions
			5 young; 5 old								Young=5; Old=5	Young=40.3, Old=47.97	Young=2.735, Old=2.362	Mann-Whitney test (two-tailed)	0.0556	Fig. 4d	P-values were determined comparing sample means between conditions
Coronal distance from ventricle mean per mouse in microns: young vs. old (GFAP) (Fig. 4d)
Young aNSC	Old aNSC	Young qNSC	Old qNSC
23.771	17.525	29.855	43.809
41.6	14.771	29.52	36.828
32.56	15.107	32.807	38.546
24.453	15.697	26.906	36.828
Sagittal distance from ventricle mean per mouse in microns: young vs. old (GFAP) (Fig. 4d)
Young aNSC	Old aNSC	Young qNSC	Old qNSC
65.6623	14.2877	40.5491	45.5471
32.4087	24.5807	31.4238	48.7761
48.1961	10.2486	48.3319	54.9389
35.8823	9.97925	38.8646	40.7068
38.1042	31.5864	42.3333	49.8976

## Sheet: 4g,h
Experiment Type	Reported Parameter	Number of independent experiments	Number of biological replicates	Experiment repeat	Date	Thresholding	Numbers	Strain	Replicate Names	Passage #	# of cells	Mean	s.e.m.	Statistical test	P-value	Relevant Figures	Statistical Comments	Experimental Comments
EdU migration experiment in vivo	4 hr -Sagittal distance from ventricle: young vs. old EdU+ aNSCs/NPCs	2	2 young; 2 old	Experiment 1	9/25/20 (EdU Injection time)		2 young male (2.2mo); 2 old male (20.8mo)	C57BL/6	Y1-2 4 hrs, O1-2 4 hrs		Young=61; Old=15	Young=41.5; Old=11.3	Young=3.675; Old=1.695	Mann-Whitney test (two-tailed)	<0.0001	Extended Data Fig. 9f	P-values were determined comparing all single cells between conditions
			3 young; 3 old	Experiment 2	11/11/20 (EdU Injection time)		3 young male (3.3mo); 3 old male (21.3mo)	C57BL/6	Y1-3 4 hrs, O1-3 4 hrs		Young=75; Old=17	Young=27.46; Old=23.99	Young=3.052; Old=4.352	Mann-Whitney test (two-tailed)	0.8576	Extended Data Fig. 9f	P-values were determined comparing all single cells between conditions
		Combined	5 young; 5 old								Young=136; Old=32	Young=33.76; Old=18.04	Young=2.423; Old=2.664	Mann-Whitney test (two-tailed)	0.0005	Extended Data Fig. 9f	P-values were determined comparing all single cells between conditions
			5 young; 5 old								Young=5; Old=5	Young=32.83; Old=16.9	Young=3.514; Old=4.331	Mann-Whitney test (two-tailed)	0.0556	Fig. 4g	P-values were determined comparing sample means between conditions
	4 hr- Sagittal distance from ventricle: young vs. old EdU+ neuroblasts	2	2 young; 2 old	Experiment 1	9/25/20 (EdU Injection time)		2 young male (2.2mo); 2 old male (20.8mo)	C57BL/6	Y1-2 4 hrs, O1-2 4 hrs		Young=50; Old=16	Young=41.73; Old=16.96	Young=4.27; Old=2.869	Mann-Whitney test (two-tailed)	<0.0001	Extended Data Fig. 9g	P-values were determined comparing all single cells between conditions
			3 young; 3 old	Experiment 2	11/11/20 (EdU Injection time)		3 young male (3.3mo); 3 old male (21.3mo)	C57BL/6	Y1-3 4 hrs, O1-3 4 hrs		Young=60; Old=32	Young=29.35; Old=19.62	Young=3.875; Old=3.009	Mann-Whitney test (two-tailed)	0.0987	Extended Data Fig. 9g	P-values were determined comparing all single cells between conditions
		Combined	5 young; 5 old								Young=110; Old=48 (cells)	Young=34.98; Old=18.74	Young=2.917; Old=2.211	Mann-Whitney test (two-tailed)	<0.0001	Extended Data Fig. 9g	P-values were determined comparing all single cells between conditions
			5 young; 5 old								Young=5; Old=5 (mice)	Young=33.16; Old=17.67	Young=4.832; Old=2.435	Mann-Whitney test (two-tailed)	0.0317	Fig. 4h	P-values were determined comparing sample means between conditions
4 hr -Sagittal distance from ventricle in microns: young vs. old EdU+ aNSCs/NPCs (Fig. 4g)
Young (aNSCs/NPCs)	Old (aNSCs/NPCs)
25.5018	9.04373
28.6885	20.3856
27.5598	32.3747
43.1967	11.5812
39.2196	11.1115
4 hr -Sagittal distance from ventricle in microns: young vs. old EdU+ neuroblasts (Fig. 4h)
Young (Neuroblasts)	Old (Neuroblasts)
38.9574	16.0845
16.1007	25.6448
29.2566	15.9957
38.2571	10.9259
43.2144	19.7066
