# Supplementary material for: Chromatin accessibility dynamics of neurogenic niche cells reveal defects in neural stem cell adhesion and migration during aging
Source: Nat Aging. 2023 Jul 13;3(7):866–93. doi: 10.1038/s43587-023-00449-3 (PMC10353944; doi:10.1038/s43587-023-00449-3)
Supplement: Source Data Fig. 5 — Statistical source data. [file 43587_2023_449_MOESM16_ESM.xlsx]

## Sheet: 5d-i
Experiment Type	Reported Parameter	Number of independent experiments	Number of biological replicates	Experiment repeat	Date	Thresholding	Numbers	Strain	Replicate Names	Passage #	# of cells	Mean	s.e.m.	Statistical test	P-value	Relevant Figures	Statistical Comments	Experimental Comments
EdU migration experiment in vivo	Young - Number of EdU-positive cells in SVZ 4 hr vs. 7 day	2	2 four hr; 2 seven day	Experiment 1	9/25/20 (EdU Injection time)	(90, 255)	4 young male (2.2mo)	C57BL/6	Y1-4		4hr: Y1=50, Y2=100; 7d: Y3=2, Y4=2	4hr=75; 7d=2	4hr=25; 7d=0	Mann-Whitney test (two-tailed)	0.333	Fig. 5d
			3 four hr; 2 seven day	Experiment 2	11/11/20 (EdU Injection time)	(70, 255)	5 young male (3.3mo)	C57BL/6	Y1-3, Y7-Y9		4hr: Y1=43, Y2=40, Y3=40; 7d: Y8=3, Y9=4	4hr=41; 7d=3.5	4hr=1; 7d=0.5	Mann-Whitney test (two-tailed)	0.1	Fig. 5d
		Combined	5 four hr; 4 seven day								4hr=273; 7d=11	4hr=54.6; 7d=2.750	4hr=11.5; 7d=0.4787	Mann-Whitney test (two-tailed)	0.0079	Fig. 5d	Y7 censored
	Young - Number of EdU-positive cells in RMS 4 hr vs. 7 day	2	2 four hr; 2 seven day	Experiment 1	9/25/20 (EdU Injection time)	(90, 255)	4 young male (2.2mo)	C57BL/6	Y1-4		4hr: Y1=212, Y2=262; 7d: Y3=11, Y4=27	4hr=237; 7d=19	4hr=25; 7d=8	Mann-Whitney test (two-tailed)	0.333	Fig. 5e
			3 four hr; 2 seven day	Experiment 2	11/11/20 (EdU Injection time)	(70, 255)	5 young male (3.3mo)	C57BL/6	Y1-3, Y7-Y9		4hr: Y1=125, Y2=83, Y3=222; 7d: Y8=25, Y9=13	4hr=143.3; 7d=19	4hr=41.16; 7d=6	Mann-Whitney test (two-tailed)	0.2	Fig. 5e
		Combined	5 four hr; 4 seven day								4hr=904; 7d=76	4hr=180.8; 7d=19	4hr=33.12; 7d=4.082	Mann-Whitney test (two-tailed)	0.0159	Fig. 5e	Y7 censored
	Young - Number of EdU-positive cells in OB 4 hr vs. 7 day	2	2 four hr; 2 seven day	Experiment 1	9/25/20 (EdU Injection time)	(90, 255)	4 young male (2.2mo)	C57BL/6	Y1-4		4hr: Y1=45 Y2=24; 7d: Y3=286, Y4=57	4hr=34.5; 7d=171.5	4hr=10.5; 7d=114.5	Mann-Whitney test (two-tailed)	0.333	Fig. 5f
			3 four hr; 2 seven day	Experiment 2	11/11/20 (EdU Injection time)	(70, 255)	5 young male (3.3mo)	C57BL/6	Y1-3, Y7-Y9		4hr: Y1=7, Y2=24, Y3=0; 7d: Y8=252, Y9=304	4hr=10.33; 7d=278	4hr=7.126; 7d=26	Mann-Whitney test (two-tailed)	0.2	Fig. 5f
		Combined	5 four hr; 4 seven day								4hr=100; 7d=899	4hr=20; 7d=224.8	4hr=7.829; 7d=56.95	Mann-Whitney test (two-tailed)	0.0159	Fig. 5f	Y7 censored
	Old - Number of EdU-positive cells in SVZ 4 hr vs. 7 day	2	2 four hr; 1 seven day	Experiment 1	9/25/20 (EdU Injection time)	(90, 255)	3 old male (20.8mo)	C57BL/6	O1-4		4hr: O1=23, O2=15; 7d: O3=17	4hr=19; 7d=17	4hr=4; 7d=0	Mann-Whitney test (two-tailed)	n/a	Fig. 5g
			3 four hr; 3 seven day	Experiment 2	11/11/20 (EdU Injection time)	(70, 255)	6 old male (21.3mo)	C57BL/6	O1-3, O7-9		4hr: O1=12, O2=13, O3=4; 7d: O7=1, O8=6, O9=5	4hr=9.667; 7d=4	4hr=2.848; 7d=1.528	Mann-Whitney test (two-tailed)	0.4	Fig. 5g
		Combined	5 four hr; 4 seven day								4hr=67; 7d=29	4hr=13.4; 7d=7.25	4hr=3.043; 7d=3.425	Mann-Whitney test (two-tailed)	0.4127	Fig. 5g	O3 censored
	Old - Number of EdU-positive cells in RMS 4 hr vs. 7 day	2	2 four hr; 1 seven day	Experiment 1	9/25/20 (EdU Injection time)	(90, 255)	3 old male (20.8mo)	C57BL/6	O1-4		4hr: O1=13, O2=29; 7d: O3=4	4hr=21; 7d=4	4hr=8; 7d=0	Mann-Whitney test (two-tailed)	n/a	Fig. 5h
			3 four hr; 3 seven day	Experiment 2	11/11/20 (EdU Injection time)	(70, 255)	6 old male (21.3mo)	C57BL/6	O1-3, O7-9		4hr: O1=47, O2=69, O3=16; 7d: O7=10, O8=4, O9=9	4hr=44; 7d=7.667	4hr=15.37; 7d=1.856	Mann-Whitney test (two-tailed)	0.1	Fig. 5h
		Combined	5 four hr; 4 seven day								4hr=174; 7d=27	4hr=34.8; 7d=6.75	4hr=10.44; 7d=1.601	Mann-Whitney test (two-tailed)	0.0159	Fig. 5h	O3 censored
	Old - Number of EdU-positive cells in OB 4 hr vs. 7 day	2	2 four hr; 1 seven day	Experiment 1	9/25/20 (EdU Injection time)	(90, 255)	3 old male (20.8mo)	C57BL/6	O1-4		4hr: O1=9, O2=3; 7d: O3=10	4hr=6; 7d=10	4hr=3; 7d=0	Mann-Whitney test (two-tailed)	n/a	Fig. 5i
			3 four hr; 3 seven day	Experiment 2	11/11/20 (EdU Injection time)	(70, 255)	6 old male (21.3mo)	C57BL/6	O1-3, O7-9		4hr: O1=4, O2=8, O3=4; 7d: O7=20, O8=9, O9=5	4hr=5.33; 7d=11.33	4hr=1.33; 7d=4.485	Mann-Whitney test (two-tailed)	0.2	Fig. 5i
		Combined	5 four hr; 4 seven day								4hr=28; 7d=44	4hr=5.6; 7d=11	4hr=1.208; 7d=3.189	Mann-Whitney test (two-tailed)	0.0873	Fig. 5i	O3 censored
Young SVZ - Number of EdU-positive cells (Fig. 5d)
4 hrs	2 days	7 days
43	27
40	6	3
40	31	4
50		2
100		2
Young RMS - Number of EdU-positive cells (Fig. 5e)
4 hrs	2 days	7 days
125	45
83	21	25
222	50	13
212		11
262		27
Young OB - Number of EdU-positive cells (Fig. 5f)
4 hrs	2 days	7 days
7	169
24	12	252
0	69	304
45		286
24		57
Old SVZ - Number of EdU-positive cells (Fig. 5g)
4 hrs	2 days	7 days
12	43	1
13	24	6
4	30	5
23		17
15
Old RMS- Number of EdU-positive cells (Fig. 5h)
4 hrs	2 days	7 days
47	23	10
69	23	4
16	56	9
13		4
29
Old OB- Number of EdU-positive cells (Fig. 5i)
4 hrs	2 days	7 days
4	8	20
8	8	9
4	0	5
9		10
3
