# Supplementary material for: Chromatin accessibility dynamics of neurogenic niche cells reveal defects in neural stem cell adhesion and migration during aging
Source: Nat Aging. 2023 Jul 13;3(7):866–93. doi: 10.1038/s43587-023-00449-3 (PMC10353944; doi:10.1038/s43587-023-00449-3)
Supplement: Source Data Fig. 6 — Statistical source data. [file 43587_2023_449_MOESM17_ESM.xlsx]

## Sheet: 6e
Experiment Type	Reported Parameter	Number of independent experiments	Number of biological replicates	Experiment repeat	Date	Thresholding	Numbers	Strain	Replicate Names	Passage #	# of cells	Mean	s.e.m.	Statistical test	P-value	Relevant Figures	Statistical Comments	Experimental Comments
RGD Tension Sensor Experiments	Average Adhesion Force: young vs. old aNSCs	3	1 young; 1 old	Experiment 1	2020-10-16		1 young male (3mo); 1 old male (21mo)	C57BL/6	Y24, O24		Young=37; Old=41	Young=0.3254; Old=0.4989	Young=0.06056; Old=0.07137	Mann-Whitney test (two-tailed)	0.1102	Extended Data Fig. 10c	P-values were determined comparing all single cells between conditions
			1 young; 1 old	Experiment 2	2020-10-19		1 young male (3mo); 1 old male (21mo)	C57BL/6	Y23, O23		Young=48; Old=49	Young=0.4611; Old=0.6141	Young=0.066; Old=0.06129	Mann-Whitney test (two-tailed)	0.185	Extended Data Fig. 10c	P-values were determined comparing all single cells between conditions
			1 young; 1 old	Experiment 3	2021-04-29		1 young (2.4mo); 1 old (20.5mo)	C57BL/6	Y25, O25		Young=62; Old=70	Young=0.3136; Old=0.4931	Young=0.04062; Old=0.05212	Mann-Whitney test (two-tailed)	0.0215	Extended Data Fig. 10c	P-values were determined comparing all single cells between conditions
			1 young; 1 old	Experiment 3	2021-04-29		1 young (2.4mo); 1 old (20.5mo)	C57BL/6	Y26, O26		Young=89; Old=80	Young=0.3086; Old=0.3332	Young=0.03459; Old=0.04367	Mann-Whitney test (two-tailed)	0.6653	Extended Data Fig. 10c	P-values were determined comparing all single cells between conditions
			1 young; 1 old	Experiment 3	2021-04-29		1 young (2.4mo); 1 old (20.5mo)	C57BL/6	Y27, O27		Young=70; Old=58	Young=0.3276; Old=0.3677	Young=0.04376; Old=0.05537	Mann-Whitney test (two-tailed)	0.7173	Extended Data Fig. 10c	P-values were determined comparing all single cells between conditions
		Combined	5 young; 5 old								Young=306; Old=298 (cells)	Young=0.3399; Old=0.4464 (by cells)	Young=0.02081; Old=0.02505 (by cells)	Mann-Whitney test (two-tailed)	0.0107 (by cells)	Extended Data Fig. 10c	P-values were determined comparing all single cells between conditions
			5 young; 5 old								Young=5; Old=5 (mice)	Young=0.3473; Old=0.4614 (by mouse)	Young=0.02868; Old=0.05047 (by mouse)	Mann-Whitney test (two-tailed)	0.0317 (by mouse)	Fig. 6e	P-values were determined comparing sample means between conditions
	Average Adhesion Force: young aNSCs +/- Y-27632	3	1 NT; 1 Treated	Experiment 1	2020-10-16		1 young male (3mo)	C57BL/6	Y24		NT=37; Treated=15	NT=0.3254; Treated=0.1296	NT=0.06056; Treated=0.03442	Mann-Whitney test (two-tailed)	0.1424	Extended Data Fig. 10c	P-values were determined comparing all single cells between conditions
			1 NT; 1 Treated	Experiment 2	2020-10-19		1 young male (3mo)	C57BL/6	Y23		NT=48; Treated=39	NT=0.4611; Treated=0.1275	NT=0.066; Treated=0.03018	Mann-Whitney test (two-tailed)	0.0015	Extended Data Fig. 10c	P-values were determined comparing all single cells between conditions
			1 NT; 1 Treated	Experiment 3	2021-04-29		1 young male (2.4mo)	C57BL/6	Y25		NT=62; Treated=55	NT=0.3136; Treated=0.1697	NT=0.04062; Treated=0.02717	Mann-Whitney test (two-tailed)	0.0436	Extended Data Fig. 10c	P-values were determined comparing all single cells between conditions
			2 NT; 1 Treated	Experiment 3	2021-04-29		2 young male (2.4mo)	C57BL/6	Y26-27		NT=159; Treated=49	NT=0.3170; Treated=0.1087	NT=0.02724; Treated=0.02619	Mann-Whitney test (two-tailed)	<0.0001	Extended Data Fig. 10c	P-values were determined comparing all single cells between conditions
		Combined	5 NT; 4 Treated								NT=306; Treated=158 (cells)	NT=0.3399; Treated=0.1366 (by cells)	NT=0.02081; Treated=0.01490 (by cells)	Mann-Whitney test (two-tailed)	<0.0001	Extended Data Fig. 10c	P-values were determined comparing all single cells between conditions
			5 NT; 4 Treated								NT=5; Treated=4 (mice)	NT=0.3473; Treated=0.1339 (by mouse)	NT=0.02868; Treated=0.01283 (by mouse)	Mann-Whitney test (two-tailed)	0.0159	Fig. 6e	P-values were determined comparing sample means between conditions
	Average Adhesion Force: old aNSCs +/- Y-27632	3	1 NT; 1 Treated	Experiment 1	2020-10-16		1 old male (21mo)	C57BL/6	O24		NT=41; Treated=30	NT=0.4989; Treated=0.1499	NT=0.07137; Treated=0.02327	Mann-Whitney test (two-tailed)	0.0033	Extended Data Fig. 10c	P-values were determined comparing all single cells between conditions
			1 NT; 1 Treated	Experiment 2	2020-10-19		1 old male (21mo)	C57BL/6	O23		NT=49; Treated=44	NT=0.6141; Treated=0.1069	NT=0.06129; Treated=0.01611	Mann-Whitney test (two-tailed)	<0.0001	Extended Data Fig. 10c	P-values were determined comparing all single cells between conditions
			1 NT; 1 Treated	Experiment 3	2021-04-29		1 old male (20.5mo)	C57BL/6	O25		NT=70; Treated=47	NT=0.4931; Treated=0.1775	NT=0.05212; Treated=0.02728	Mann-Whitney test (two-tailed)	0.0006	Extended Data Fig. 10c	P-values were determined comparing all single cells between conditions
			2 NT; 1 Treated	Experiment 3	2021-04-29		2 old male (20.5mo)	C57BL/6	O26-27		NT=138; Treated=41	NT=0.3477; Treated=0.1312	NT=0.03429; Treated=0.02724	Mann-Whitney test (two-tailed)	0.0111	Extended Data Fig. 10c	P-values were determined comparing all single cells between conditions
		Combined	5 NT; 4 Treated								NT=298; Treated=162 (cells)	NT=0.4464; Treated=0.1415 (by cell)	NT=0.02505; Treated=0.01224	Mann-Whitney test (two-tailed)	<0.0001	Extended Data Fig. 10c	P-values were determined comparing all single cells between conditions
			5 NT; 4 Treated								NT=5; Treated=4 (mice)	NT=0.4614; Treated=0.1414 (by mouse)	NT=0.05047; Treated=0.01492 (by mouse)	Mann-Whitney test (two-tailed)	0.0159	Fig. 6e	P-values were determined comparing sample means between conditions
Average Adhesion Force (pN) (Fig. 6e)
Young No Treatment	Young + Y-27632	Old No Treatment	Old + Y-27632
0.46112	0.129639	0.614095	0.149914
0.325433	0.127469	0.498864	0.106855
0.313613	0.169689	0.493076	0.177488
0.32763	0.108713	0.367674	0.131231
0.308608		0.333188

## Sheet: 6f
Experiment Type	Reported Parameter	Number of independent experiments	Number of biological replicates	Experiment repeat	Date	Thresholding	Numbers	Strain	Replicate Names	Passage #	# of cells	Mean	s.e.m.	Statistical test	P-value	Relevant Figures	Statistical Comments	Experimental Comments
RGD Tension Sensor Experiments	Proportion of aNSC population with active focal adhesions: young vs. old aNSCs	3	1 young; 1 old	Experiment 1	2020-10-16		1 young male (3mo); 1 old male (21mo)	C57BL/6	Y24, O24		Young=37; Old=41	n/a	n/a	Two-sided Fisher's Exact Test	0.0888	n/a
			1 young; 1 old	Experiment 2	2020-10-19		1 young male (3mo); 1 old male (21mo)	C57BL/6	Y23, O23		Young=48; Old=49	n/a	n/a	Two-sided Fisher's Exact Test	0.0684	n/a
			1 young; 1 old	Experiment 3	2021-04-29		1 young male (2.4mo); 1 old male (20.5mo)	C57BL/6	Y25, O25		Young=62; Old=70	n/a	n/a	Two-sided Fisher's Exact Test	0.0677	n/a
			1 young; 1 old	Experiment 3	2021-04-29		1 young male (2.4mo); 1 old male (20.5mo)	C57BL/6	Y26, O26		Young=89; Old=80	n/a	n/a	Two-sided Fisher's Exact Test	0.3917	n/a
			1 young; 1 old	Experiment 3	2021-04-29		1 young male (2.4mo); 1 old male (20.5mo)	C57BL/6	Y27, O27		Young=70; Old=58	n/a	n/a	Two-sided Fisher's Exact Test	0.8427	n/a
		Combined	5 young; 5 old								Young=306; Old=298 (cells)	n/a	n/a	Two-sided Fisher's Exact Test	0.0057	Fig. 6f
Proportion of aNSC/NPC with active force-producing adhesions (Fig. 6f)
Raw Counts (all replicates combined)
	No Force Pattern	Active Focal Adhesions	Row Total
Young	220	86	306
Old	182	116	298
Young + ROCKi	152	6	158
Old + ROCKi	159	3	162

## Sheet: 6g
Experiment Type	Reported Parameter	Number of independent experiments	Number of biological replicates	Experiment repeat	Date	Thresholding	Numbers	Strain	Replicate Names	Passage #	# of cells	Mean	s.e.m.	Statistical test	P-value	Relevant Figures	Statistical Comments	Experimental Comments
RGD Tension Sensor Experiments	Adhesion Area: young aNSCs +/- Y-27632	3	1 NT; 1 Treated	Experiment 1	2020-10-16		1 young male (3mo)	C57BL/6	Y24		NT=37; Treated=15	NT=0.2087; Treated=0	NT=0.09282; Treated=0	Mann-Whitney test (two-tailed)	0.0871	Extended Data Fig. 10e	P-values were determined comparing all single cells between conditions
			1 NT; 1 Treated	Experiment 2	2020-10-19		1 young male (3mo)	C57BL/6	Y23		NT=48; Treated=39	NT=0.9987; Treated=0.02594	NT=0.3074; Treated=0.0217	Mann-Whitney test (two-tailed)	<0.0001	Extended Data Fig. 10e	P-values were determined comparing all single cells between conditions
			1 NT; 1 Treated	Experiment 3	2021-04-29		1 young male (2.4mo)	C57BL/6	Y25		NT=62; Treated=55	NT=0.1383; Treated=0.00905	NT=0.05472; Treated=0.006973	Mann-Whitney test (two-tailed)	0.0008	Extended Data Fig. 10e	P-values were determined comparing all single cells between conditions
			2 NT; 1 Treated	Experiment 3	2021-04-29		2 young male (2.4mo)	C57BL/6	Y26-27		NT=159; Treated=49	NT=0.2381; Treated=0.01053	NT=0.05524; Treated=0.007531	Mann-Whitney test (two-tailed)	0.0007	Extended Data Fig. 10e	P-values were determined comparing all single cells between conditions
		Combined	5 NT; 4 Treated								NT=306; Treated=158 (cells)	NT=0.3336; Treated=0.01312	NT=0.0602; Treated=0.06302	Mann-Whitney test (two-tailed)	<0.0001	Extended Data Fig. 10e	P-values were determined comparing all single cells between conditions
			5 NT; 4 Treated								NT=5; Treated=4 (mice)	NT=0.3648; Treated=0.01159 (by mouse)	NT=0.1596; Treated=0.005356 (by mouse)	Mann-Whitney test (two-tailed)	0.0159	Fig. 6g	P-values were determined comparing sample means between conditions
	Adhesion Area: old aNSCs +/- Y-27632	3	1 NT; 1 Treated	Experiment 1	2020-10-16		1 old male (21mo)	C57BL/6	O24		NT=41; Treated=30	NT=0.2955; Treated=0	NT=0.0929; Treated=0	Mann-Whitney test (two-tailed)	<0.0001	Extended Data Fig. 10e	P-values were determined comparing all single cells between conditions
			1 NT; 1 Treated	Experiment 2	2020-10-19		1 old male (21mo)	C57BL/6	O23		NT=49; Treated=44	NT=1.216; Treated=0	NT=0.4076; Treated=0	Mann-Whitney test (two-tailed)	<0.0001	Extended Data Fig. 10e	P-values were determined comparing all single cells between conditions
			1 NT; 1 Treated	Experiment 3	2021-04-29		1 old male (20.5mo)	C57BL/6	O25		NT=70; Treated=47	NT=0.4703; Treated=0.01194	NT=0.165; Treated=0.008352	Mann-Whitney test (two-tailed)	<0.0001	Extended Data Fig. 10e	P-values were determined comparing all single cells between conditions
			2 NT; 1 Treated	Experiment 3	2021-04-29		2 old male (20.5mo)	C57BL/6	O26-27		NT=138; Treated=41	NT=0.3032; Treated=0.01319	NT=0.06206; Treated=0.01319	Mann-Whitney test (two-tailed)	0.0004	Extended Data Fig. 10e	P-values were determined comparing all single cells between conditions
		Combined	5 NT; 4 Treated								NT=298; Treated=162 (cells)	NT=0.4915; Treated=0.006801 (by cell)	NT=0.08513; Treated=0.004118	Mann-Whitney test (two-tailed)	<0.0001	Extended Data Fig. 10e	P-values were determined comparing all single cells between conditions
			5 NT; 4 Treated								NT=5; Treated=4 (mice)	NT=0.5169; Treated=0.006282 (by mouse)	NT=0.1779; Treated=0.003636(by mouse)	Mann-Whitney test (two-tailed)	0.0159	Fig. 6g	P-values were determined comparing sample means between conditions
Average Adhesion Area (um^2) (Fig. 6g)
Young No Treatment	Young + Y-27632	Old No Treatment	Old + Y-27632
0.998741	0	1.21584	0
0.208675	0.025941	0.295511	0
0.138339	0.009905	0.470279	0.011939
0.24851	0.010533	0.289757	0.013187
0.229928		0.312934

## Sheet: 6i
Experiment Type	Reported Parameter	Number of independent experiments	Number of biological replicates	Experiment repeat	Date	Thresholding	Numbers	Strain	Replicate Names	Passage #	# of cells	Mean	s.e.m.	Statistical test	P-value	Relevant Figures	Statistical Comments	Experimental Comments
In vitro Immunofluorescence Imaging: PXN Treatment with Y-27632	PXN average number of focal adhesions per cell young aNSCs +/- Y-27632	2	5 NT; 5 Treated	Experiment 1	2022-11-02	(105, 255) and (80, 255)	5 young male (2.5mo)	C57BL/6	Y 9-13	3	NT=153, Treated=151 (cells)	NT=2.033, Treated=1.079 (by cell)	NT=0.2607, Treated=0.2471 (by cell)	Mann-Whitney test (two-tailed)	<0.0001 (by cell)	Extended Data Fig. 10i	P-values were determined comparing all single cells between conditions
			2 NT; 3 Treated	Experiment 2	2022-01-18	(40, 255)	2 young male (2.5mo); 3 young male Treated (2.5mo)	C57BL/6	Y 12-13 NT, Y 11-13 Treated	3	NT=61, Treated=90 (cells)	NT=0.4426, Treated=0.2778 (by cell)	NT=0.1374, Treated=0.06893 (by cell)	Mann-Whitney test (two-tailed)	0.4877 (by cell)	Extended Data Fig. 10i	P-values were determined comparing all single cells between conditions
		Combined	7 NT; 8 Treated								NT=214, Treated=241 (cells)	NT=1.579, Treated=0.7801 (by cell)	NT=0.1965, Treated=0.1587 (by cell)	Mann-Whitney test (two-tailed)	<0.0001 (by cell)	Extended Data Fig. 10i	P-values were determined comparing all single cells between conditions
			7 NT; 8 Treated								NT=7, Treated=8 (mouse)	NT=1.594, Treated=0.7821 (by mouse)	NT=0.5508, Treated=0.2458 (by mouse)	Mann-Whitney test (two-tailed)	0.1807	Fig. 6i	P-values were determined comparing sample means between conditions
	PXN average number of focal adhesions per cell old aNSCs +/- Y-27632	2	5 NT; 5 Treated	Experiment 1	2022-11-02	(105, 255) and (80, 255)	5 old male (22.1mo)	C57BL/6	O 9-13	3	NT=151, Treated=152 (cells)	NT=5.934, Treated=1.105 (by cell)	NT=0.6668, Treated=0.1757 (by cell)	Mann-Whitney test (two-tailed)	<0.0001 (by cell)	Extended Data Fig. 10i	P-values were determined comparing all single cells between conditions
			3 NT; 3 Treated	Experiment 2	2022-01-18	(40, 255)	3 old male (22.1mo)	C57BL/6	O 11-13	3	NT=91, Treated=90 (cells)	NT=1.538, Treated=0.2889 (by cell)	NT=0.2626, Treated=0.09899 (by cell)	Mann-Whitney test (two-tailed)	<0.0001 (by cell)	Extended Data Fig. 10i	P-values were determined comparing all single cells between conditions
		Combined	8 NT; 8 Treated								NT=242, Treated=242 (cells)	NT=4.281, Treated=0.8017 (by cell)	NT=0.4485, Treated=0.1189 (by cell)	Mann-Whitney test (two-tailed)	<0.0001 (by cell)	Extended Data Fig. 10i	P-values were determined comparing all single cells between conditions
			8 NT; 8 Treated								NT=8, Treated=8 (mouse)	NT=4.293, Treated=0.8027 (by mouse)	NT=1.1, Treated=3.033 (by mouse)	Mann-Whitney test (two-tailed)	0.0019	Fig. 6i	P-values were determined comparing sample means between conditions
PXN average number of focal adhesions per cell (Fig. 6i)
Young No Treatment	Young + Y-27632	Old No Treatment	Old + Y-27632
1.8387	1.16667	6.33333	0.354839
2.7	2.23333	9.63333	0.466667
4.26667	1.1	2.4	2.8
0.433	0.290323	7.23333	0.933333
1.03226	0.633333	4.12903	1
0.387097	0.3	1.56667	0.266667
0.5	0.266667	1.4	0.3
	0.266667	1.64516	0.3

## Sheet: 6j
Experiment Type	Reported Parameter	Number of independent experiments	Number of biological replicates	Experiment repeat	Date	Thresholding	Numbers	Strain	Replicate Names	Passage #	# of cells	Mean	s.e.m.	Statistical test	P-value	Relevant Figures	Statistical Comments	Experimental Comments
In vitro Immunofluorescence Imaging: PXN Treatment with Y-27632	PXN Proportion of aNSCs with active focal adhesions: young aNSCs +/- Y-27632	2	5 NT; 5 Treated	Experiment 1	2022-11-02		5 young male (2.5mo)	C57BL/6	Y 9-13	3	NT=153, Treated=151 (cells)	n/a	n/a	Two-sided Fisher's Exact Test	<0.0001	n/a
			2 NT; 3 Treated	Experiment 2	2022-01-18		2 young male (2.5mo); 3 young male Treated (2.5mo)	C57BL/6	Y 12-13 NT, Y 11-13 Treated	3	NT=61, Treated=90 (cells)	n/a	n/a	Two-sided Fisher's Exact Test	0.5459	n/a
		Combined	7 NT; 8 Treated								NT=214, Treated=241 (cells)	n/a	n/a	Two-sided Fisher's Exact Test	<0.0001	Fig. 6j
	PXN Proportion of aNSCs with active focal adhesions: old aNSCs +/- Y-27632	2	5 NT; 5 Treated	Experiment 1	2022-11-02		5 old male (22.1mo)	C57BL/6	O 9-13	3	NT=151, Treated=152 (cells)	n/a	n/a	Two-sided Fisher's Exact Test	<0.0001	n/a
			3 NT; 3 Treated	Experiment 2	2022-01-18		3 old male (22.1mo)	C57BL/6	O 11-13	3	NT=90, Treated=90 (cells)	n/a	n/a	Two-sided Fisher's Exact Test	<0.0001	n/a
		Combined	8 NT; 8 Treated								NT=241, Treated=242 (cells)	n/a	n/a	Two-sided Fisher's Exact Test	<0.0001	Fig. 6j
	PXN Proportion of aNSCs with active focal adhesions: young vs. old aNSCs	2	5 young; 5 old	Experiment 1	2022-11-02	(105, 255) and (80, 255)	5 young male (2.5mo); 5 old male (22.1)	C57BL/6	Y/O 9-13	3	Young=153, Old=151 (cells)	n/a	n/a	Two-sided Fisher's Exact Test	0.0004	n/a
			2 young; 3 old	Experiment 2	2022-01-18	(40, 255)	2 young male (2.5mo); 3 old male (22.1)	C57BL/6	Y 12-13, O 11-13	3	Young=61, Old=90 (cells)	n/a	n/a	Two-sided Fisher's Exact Test	<0.0001	n/a
		Combined	7 young; 8 old								Young=214, Old=241 (cells)	n/a	n/a	Two-sided Fisher's Exact Test	<0.0001	Fig. 6j
Proportion of aNSC/NPC with active force-producing adhesions (Fig. 6j)
Raw Counts (all replicates combined)
	No Focal Adhesion	Focal Adhesion	Row Total
Young	111	103	214
Old	170	71	241
Young + ROCKi	72	169	241
Old + ROCKi	171	71	242
