# Supplementary material for: Chromatin accessibility dynamics of neurogenic niche cells reveal defects in neural stem cell adhesion and migration during aging
Source: Nat Aging. 2023 Jul 13;3(7):866–93. doi: 10.1038/s43587-023-00449-3 (PMC10353944; doi:10.1038/s43587-023-00449-3)
Supplement: Source Data Fig. 7 — Statistical source data. [file 43587_2023_449_MOESM18_ESM.xlsx]

## Sheet: 7b
Experiment Type	Reported Parameter	Number of independent experiments	Number of biological replicates	Experiment repeat	Date	Thresholding	Numbers	Strain	Replicate Names	Passage #	# of cells	Mean	s.e.m.	Statistical test	P-value	Relevant Figures	Statistical Comments	Experimental Comments
Incucyte migration experiments: Treatment with Y-27632	Velocity of young aNSCs +/- Y-27632 (um/hr)	3	3 NT; 3 Treated	Experiment 1	2019-08-28		3 young males (3.5mo)	C57BL/6	Y 11-13	5	NT=19, Treated=6	NT=10.76, Treated=22.08	NT=1.090, Treated=2.808	Mann-Whitney test (two-tailed)	0.0005	Extended Data Fig. 10k	P-values were determined comparing all single cells between conditions
			3 NT; 3 Treated	Experiment 2	2019-09-13		3 young males (4mo)	C57BL/6	Y 14-16	4	NT=85, Treated=45	NT=14.06, Treated=23.87	NT=0.8865, Treated=2.238	Mann-Whitney test (two-tailed)	<0.0001	Extended Data Fig. 10k	P-values were determined comparing all single cells between conditions
			3 NT; 3 Treated	Experiment 3	2019-10-07		3 young males (3mo)	C57BL/6	Y 17-19	3	NT=15, Treated=35	NT=14.73, Treated=15.17	NT=1.397, Treated=1.562	Mann-Whitney test (two-tailed)	0.9167	Extended Data Fig. 10k	P-values were determined comparing all single cells between conditions
		Combined	9 NT; 9 Treated								NT=119, Treated=86	NT=13.618, Treated=20.20	NT=0.86865, Treated=1.412	Mann-Whitney test (two-tailed)	<0.0001	Extended Data Fig. 10k	P-values were determined comparing all single cells between conditions
		Combined	9 NT; 9 Treated								NT=9, Treated=9	NT=13.3, Treated=20.52	NT=0.9527, Treated=2.258	Mann-Whitney test (two-tailed)	0.0056	Fig. 7b	P-values were determined comparing the average cell velocities per animal
	Velocity of old aNSCs +/- Y-27632 (um/hr)	3	3 NT; 3 Treated	Experiment 1	2019-08-28		3 old males (21.5mo)	C57BL/6	O 11-13	5	NT=18, Treated=14	NT=8.375, Treated=23.40	NT=1.021, Treated=2.843	Mann-Whitney test (two-tailed)	<0.0001	Extended Data Fig. 10k	P-values were determined comparing all single cells between conditions
			1 NT; 3 Treated	Experiment 2	2019-09-13		3 old males (23mo)	C57BL/6	O 14-16	4	NT=18, Treated=60	NT=11.73, Treated=23.71	MT=1.433, Treated=2.031	Mann-Whitney test (two-tailed)	0.0014	Extended Data Fig. 10k	P-values were determined comparing all single cells between conditions	Note: not enough cells to sort O14 and O15
			3 NT; 3 Treated	Experiment 3	2019-10-07		3 old males (24mo)	C57BL/6	O 17-19	3	NT=30, Treated=36	NT=9.9778, Treated=17.67	NT=0.7675, Treated=1.331	Mann-Whitney test (two-tailed)	<0.0001	Extended Data Fig. 10k	P-values were determined comparing all single cells between conditions
		Combined	7 NT; 9 Treated								NT=66, Treated=110	NT=9.928, Treated=21.69	NT=0.6034, Treated=1.265	Mann-Whitney test (two-tailed)	<0.0001	Extended Data Fig. 10k	P-values were determined comparing all single cells between conditions
		Combined	7 NT; 9 Treated								NT=7, Treated=9	NT=8.843, Treated=23.08	NT=0.9491, Treated=2.642	Mann-Whitney test (two-tailed)	0.0002	Fig. 7b	P-values were determined comparing the average cell velocities per animal
Velocity of young and old aNSCs +/- Y-27632 (um/hr) (Fig. 7b)
Young aNSC	Old aNSC	Young aNSC + Y-27632	Old aNSC + Y-27632
11.2939	4.0196	28.3553	40.4795
8.45162	7.76712	18.4456	25.7585
12.6753	9.2369	20.4156	13.8389
13.1854	11.7294	24.3951	27.0572
13.8757	9.78943	13.6734	23.9633
15.1768	8.53345	32.956	22.0453
18.2821	10.8254	15.5947	21.6436
15.465		13.297	15.8846
11.2882		17.5917	17.0898

## Sheet: 7c
Experiment Type	Reported Parameter	Number of independent experiments	Number of biological replicates	Experiment repeat	Date	Thresholding	Numbers	Strain	Replicate Names	Passage #	# of cells	Mean	s.e.m.	Statistical test	P-value	Relevant Figures	Statistical Comments	Experimental Comments
Matrigel invasion experiment: Treatment with Y-27632	Distance migrated of young aNSCs +/- Y-27632 after 12 hours	2	3 NT; 3 Treated	Experiment 1	2020-03-04		3 young males (4mo)	C57BL/6	Y 14-16	7	n/a	NT=302.1, Treated=315.3	NT=8.603, Treated=20.88	Mann-Whitney test (two-tailed)	>0.9999	n/a
			3 NT; 3 Treated	Experiment 2	2020-03-10		3 young males (3mo)	C57BL/6	Y 20-22	3	n/a	NT=278.4, Treated=246.3	NT=18.42, Treated=9.173	Mann-Whitney test (two-tailed)	0.2	n/a
		Combined	6 NT; 6 Treated								n/a	NT=290.3, Treated=280.8	NT=10.52, Treated=18.49	Mann-Whitney test (two-tailed)	0.4848	n/a
	Distance migrated of young aNSCs +/- Y-27632 after 24 hours	2	3 NT; 3 Treated	Experiment 1	2020-03-04		3 young males (4mo)	C57BL/6	Y 14-16	7	n/a	NT=634.5, Treated=619.8	NT=11.58, Treated=21.18	Mann-Whitney test (two-tailed)	0.7	n/a
			3 NT; 3 Treated	Experiment 2	2020-03-10		3 young males (3mo)	C57BL/6	Y 20-22	3	n/a	NT=561, Treated=548.8	NT=16.63, Treated=23.82	Mann-Whitney test (two-tailed)	>0.9999	n/a
		Combined	6 NT; 6 Treated								n/a	NT=597.8, Treated=584.3	NT=18.77, Treated=21.35	Mann-Whitney test (two-tailed)	0.6991	n/a
	Distance migrated of young aNSCs +/- Y-27632 after 36 hours	2	3 NT; 3 Treated	Experiment 1	2020-03-04		3 young males (4mo)	C57BL/6	Y 14-16	7	n/a	NT=953.5, Treated=951.8	NT=7.568, Treated=33.84	Mann-Whitney test (two-tailed)	0.7	n/a
			3 NT; 3 Treated	Experiment 2	2020-03-10		3 young males (3mo)	C57BL/6	Y 20-22	3	n/a	NT=861.4, Treated=814.5	NT=5.281, Treated=26.2	Mann-Whitney test (two-tailed)	0.1	n/a
		Combined	6 NT; 6 Treated								n/a	NT=907.5, Treated=883.1	NT=20.99, Treated=36.17	Mann-Whitney test (two-tailed)	0.3939	n/a
	Distance migrated of young aNSCs +/- Y-27632 after 48 hours	2	3 NT; 3 Treated	Experiment 1	2020-03-04		3 young males (4mo)	C57BL/6	Y 14-16	7	n/a	NT=1181, Treated=1214	NT=8.411, Treated=20.24	Mann-Whitney test (two-tailed)	0.2	Fig. 7c
			3 NT; 3 Treated	Experiment 2	2020-03-10		3 young males (3mo)	C57BL/6	Y 20-22	3	n/a	NT=1100, Treated=1085	NT=17.76, Treated=27.07	Mann-Whitney test (two-tailed)	>0.9999	Fig. 7c
		Combined	6 NT; 6 Treated								n/a	NT=1140, Treated=1150	NT=19.98, Treated=32.60	Mann-Whitney test (two-tailed)	0.6991	Fig. 7c
	Distance migrated of old aNSCs +/- Y-27632 after 12 hours	2	3 NT; 3 Treated	Experiment 1	2020-03-04		3 old males (23mo)	C57BL/6	O 14-16	7	n/a	NT=278.1, Treated=301.7	NT=11.38, Treated=7.676	Mann-Whitney test (two-tailed)	0.4	n/a
			3 NT; 3 Treated	Experiment 2	2020-03-10		3 old males (21mo)	C57BL/6	O 20-22	3	n/a	NT=228.9, Treated=224.3	NT=8.705, Treated=5.585	Mann-Whitney test (two-tailed)	0.4	n/a
		Combined	6 NT; 6 Treated								n/a	NT=253.5, Treated=263	NT=12.73, Treated=17.81	Mann-Whitney test (two-tailed)	>0.9999	n/a
	Distance migrated of old aNSCs +/- Y-27632 after 24 hours	2	3 NT; 3 Treated	Experiment 1	2020-03-04		3 old males (23mo)	C57BL/6	O 14-16	7	n/a	NT=561.1, Treated=595.1	NT=18.24, Treated=8.350	Mann-Whitney test (two-tailed)	0.4	n/a
			3 NT; 3 Treated	Experiment 2	2020-03-10		3 old males (21mo)	C57BL/6	O 20-22	3	n/a	NT=481.1, Treated=497.2	NT=24.43, Treated=13.21	Mann-Whitney test (two-tailed)	0.7	n/a
		Combined	6 NT; 6 Treated								n/a	NT=521.1, Treated=546.1	NT=22.49, Treated=22.99	Mann-Whitney test (two-tailed)	0.5887	n/a
	Distance migrated of old aNSCs +/- Y-27632 after 36 hours	2	3 NT; 3 Treated	Experiment 1	2020-03-04		3 old males (23mo)	C57BL/6	O 14-16	7	n/a	NT=824, Treated=885.8	NT=13.29, Treated=9.472	Mann-Whitney test (two-tailed)	0.1	n/a
			3 NT; 3 Treated	Experiment 2	2020-03-10		3 old males (21mo)	C57BL/6	O 20-22	3	n/a	NT=742.9, Treated=806.6	NT=21.49, Treated=30.83	Mann-Whitney test (two-tailed)	0.2	n/a
		Combined	6 NT; 6 Treated								n/a	NT=783.4, Treated=846.2	NT=21.37, Treated=22.84	Mann-Whitney test (two-tailed)	0.0931	n/a
	Distance migrated of old aNSCs +/- Y-27632 after 48 hours	2	3 NT; 3 Treated	Experiment 1	2020-03-04		3 old males (23mo)	C57BL/6	O 14-16	7	n/a	NT=1035, Treated=1136	NT=13.76, Treated=13.28	Mann-Whitney test (two-tailed)	0.1	Fig. 7c
			3 NT; 3 Treated	Experiment 2	2020-03-10		3 old males (21mo)	C57BL/6	O 20-22	3	n/a	NT=1008, Treated=1089	NT=29.46, Treated=50.09	Mann-Whitney test (two-tailed)	0.4	Fig. 7c
		Combined	6 NT; 6 Treated								n/a	NT=1022, Treated=1113	NT=15.76, Treated=25.43	Mann-Whitney test (two-tailed)	0.0411	Fig. 7c
Total distance migrated of young and old aNSCs +/- Y-27632 after 12 hours
Young	Young + Y27632	Old	Old + Y27632
314	262.5	246.333	218.5
252.333	230.75	221	219
269	245.5	219.5	235.5
294.5	355.5	279.667	293.333
319.25	285.5	297	294.667
292.5	304.75	257.667	317
Total distance migrated of young and old aNSCs +/- Y-27632 after 24 hours
Young	Young + Y27632	Old	Old + Y27632
592.5	575.75	526.333	523.25
536	501.25	474.333	487.75
554.5	569.25	442.5	480.5
641	642.5	541.333	579.667
612	577.5	597.5	597.333
650.5	639.5	544.333	608.333
Total distance migrated of young and old aNSCs +/- Y-27632 after 36 hours
Young	Young + Y27632	Old	Old + Y27632
869.5	844	773	866.5
863.333	762.25	754.333	789.25
851.5	837.25	701.25	764
938.5	1017.5	814.333	884
962.75	905	850.25	870.333
959.25	932.75	807.333	903
Total distance migrated of young and old aNSCs +/- Y-27632 after 48 hours (Fig. 7c)
Young	Young + Y27632	Old	Old + Y27632
1130.5	1078	1061.67	1189.5
1069	1042	1003	1043.25
1101.25	1135	960	1035.5
1184	1254.5	1039.67	1113.33
1164.5	1191	1056.75	1159.33
1193	1197	1009.67	1136
