# Supplementary material for: Chromatin accessibility dynamics of neurogenic niche cells reveal defects in neural stem cell adhesion and migration during aging
Source: Nat Aging. 2023 Jul 13;3(7):866–93. doi: 10.1038/s43587-023-00449-3 (PMC10353944; doi:10.1038/s43587-023-00449-3)
Supplement: Source Data Fig. 8 — Statistical source data. [file 43587_2023_449_MOESM19_ESM.xlsx]

## Sheet: 8c,d
Experiment Type	Reported Parameter	Number of independent experiments	Number of biological replicates	Experiment repeat	Date	Thresholding	Numbers	Strain	Replicate Names	Passage #	# of cells	Mean	s.e.m.	Statistical test	P-value	Relevant Figures	Statistical Comments	Experimental Comments
ROCKi EdU migration experiment in vivo	7 days treatment -Sagittal distance from ventricle: old vs. old treated aNSCs/NPCs	2	4 NT, 4 Treated	Experiment 1	2021-01-14		4 old (21 mo), 4 old Treated (21 mo)	C57BL/6	NT 1-4, ROCKi 1-4		NT=2, Treated=3 (mice)	NT=34.73, Treated=31.25	NT=3.192, Treated=3.461	Mann-Whitney test (two-tailed)	0.4	Fig. 8c	NT 1,3 censored
			4 NT, 4 Treated	Experiment 2	2021-04-14		4 old (22 mo), 4 old Treated (22 mo)	C57BL/6	NT 1-4, ROCKi 1-4		NT=2, Treated=4 (mice)	NT=25.46, Treated=41.72	NT=6.208, Treated=6.864	Mann-Whitney test (two-tailed)	0.2667	Fig. 8c	NT 2,4 censored; ROCKi 1 censored
		Combined	8 NT; 8 Treated (4 NT, 7 Treated after censoring)								NT=4, Treated=7 (mice)	NT=30.1, Treated=37.23	NT=3.908, Treated=4.432	Mann-Whitney test (two-tailed)	0.6485	Fig. 8c	Animals censored either due to failed EdU injection, tissue tearing during sectioning, or mass brain bleeding from surgery
	14 days treatment - Sagittal distance from ventricle: old vs. old treated aNSCs/NPCs	2	4 NT, 4 Treated	Experiment 1	2021-01-14		4 old (21 mo), 4 old Treated (21 mo)	C57BL/6	NT 5-8, ROCKi 5-8		NT=2, Treated=2 (mice)	NT=20.7, Treated=34.3	NT=3.141, Treated=3.068	Mann-Whitney test (two-tailed)	0.333	Fig. 8d	NT 6, 8 censored; ROCKi 8 censored. ROCKi 7 had no aNSCs/NPCs in SVZ to quantify.
			6 NT, 6 Treated	Experiment 2	2021-04-14		4 old (22 mo), 4 old Treated (22 mo)	C57BL/6	NT 5-10, ROCKi 5-10		NT=3, Treated=4 (mice)	NT=25.34, Treated=49.08	NT=0.256, Treated=5.991	Mann-Whitney test (two-tailed)	0.0571	Fig. 8d	NT 6, 7, 9 censored; ROCKi 8 censored. Note ROCKi 9 did not contain any aNSCs/NPCs to quantify distance
		Combined	10 NT; 10 Treated (5 NT, 6 Treated quantified)								NT=5, Treated=6 (mice)	NT=23.48, Treated=44.16	NT=1.515, Treated=4.969	Mann-Whitney test (two-tailed)	0.0043	Fig. 8d	Animals censored either due to failed EdU injection, tissue tearing during sectioning, or mass brain bleed from surgery
7 days treatment -Sagittal distance from ventricle: old vs. old treated aNSCs/NPCs (um) (Fig. 8c)
aNSC/NPC No Treatment	aNSC/NPC + Y-27632
19.2546	61.3752
31.6709	29.9285
	39.9012
	35.6592
31.5356	30.3977
37.9191	37.6297
	25.7322
14 days treatment - Sagittal distance from ventricle: old vs. old treated aNSCs/NPCs (um) (Fig. 8d)
aNSC No Treatment	aNSC + Y-27632
23.8428	37.3731
17.56	31.2364
24.8837	31.3423
25.77	56.0978
25.3554	56.5932
	52.2989

## Sheet: 8f-h
Experiment Type	Reported Parameter	Number of independent experiments	Number of biological replicates	Experiment repeat	Date	Thresholding	Numbers	Strain	Replicate Names	Passage #	# of cells	Mean	s.e.m.	Statistical test	P-value	Relevant Figures	Statistical Comments	Experimental Comments
ROCKi EdU migration experiment in vivo	SVZ 4 hr - Number of EdU-positive cells in NT vs. Treatment	2	4 NT, 4 Treated	Experiment 1	2021-01-14	(90, 255)	4 old (21 mo), 4 old Treated (21 mo)	C57BL/6	NT 1-4, ROCKi 1-4		NT=37, Treated=56	NT=18.5, Treated=14	NT=3.5, Treated=4.062	Mann-Whitney test (two-tailed)	0.4667	Fig. 8f	NT 1,3 censored
			4 NT, 4 Treated	Experiment 2	2021-04-14	(135, 255)	4 old (22 mo), 4 old Treated (22 mo)	C57BL/6	NT 1-4, ROCKi 1-4		NT=25, Treated=44	NT=12.5, Treated=14.67	NT=2.5, Treated=0.8819	Mann-Whitney test (two-tailed)	0.5	Fig. 8f	NT 2,4 censored; ROCKi 1 censored
		Combined	8 NT; 8 Treated (4 NT, 7 Treated after censoring)								NT=62, Treated=69	NT=15.5, Treated=14.29	NT=2.466, Treated=2.201	Mann-Whitney test (two-tailed)	0.6121	Fig. 8f	Animals censored either due to failed EdU injection, tissue tearing during sectioning, or mass brain bleeding from surgery
	RMS 4 hr - Number of EdU-positive cells in NT vs. Treatment	2	4 NT, 4 Treated	Experiment 1	2021-01-14	(90, 255)	4 old (21 mo), 4 old Treated (21 mo)	C57BL/6	NT 1-4, ROCKi 1-4		NT=173, Treated=169	NT=57.67, Treated=42.25	NT=4.631, Treated=9.69	Mann-Whitney test (two-tailed)	0.4	Fig. 8g	NT 1 censored
			4 NT, 4 Treated	Experiment 2	2021-04-14	(135, 255)	4 old (22 mo), 4 old Treated (22 mo)	C57BL/6	NT 1-4, ROCKi 1-4		NT=176, Treated=198	NT=58.67, Treated=49.5	NT=13.59, Treated=9.242	Mann-Whitney test (two-tailed)	0.6286	Fig. 8g	NT 4 censored
		Combined	8 NT; 8 Treated (6 NT, 8 Treated after censoring)								NT=342, Treated=367	NT=58.17, Treated=45.88	NT=6.426 Treated=6.348	Mann-Whitney test (two-tailed)	0.2394	Fig. 8g	Animals censored either due to failed EdU injection, tissue tearing during sectioning, or mass brain bleeding from surgery
	OB 4 hr - Number of EdU-positive cells in NT vs. Treatment	2	4 NT, 4 Treated	Experiment 1	2021-01-14	(90, 255)	4 old (21 mo), 4 old Treated (21 mo)	C57BL/6	NT 1-4, ROCKi 1-4		NT=20, Treated=5	NT=6.667, Treated=1.25	NT=2.33, Treated=0.9465	Mann-Whitney test (two-tailed)	0.1143	Fig. 8h	NT 1 censored
			4 NT, 4 Treated	Experiment 2	2021-04-14	(135, 255)	4 old (22 mo), 4 old Treated (22 mo)	C57BL/6	NT 1-4, ROCKi 1-4		NT=20, Treated=57	NT=6.667, Treated=14.25	NT=2.028, Treated=4.922	Mann-Whitney test (two-tailed)	0.4571	Fig. 8h	NT 4 censored
		Combined	8 NT; 8 Treated (6 NT, 8 Treated after censoring)								NT=40 Treated=62	NT=6.667, Treated=7.75	NT=1.382 Treated=3.379	Mann-Whitney test (two-tailed)	0.5927	Fig. 8h	Animals censored either due to failed EdU injection, tissue tearing during sectioning, or mass brain bleeding from surgery
	SVZ 7 days - Number of EdU-positive cells in NT vs. Treatment	2	4 NT, 4 Treated	Experiment 1	2021-01-14	(90, 255)	4 old (21 mo), 4 old Treated (21 mo)	C57BL/6	NT 5-8, ROCKi 5-8		NT=17, Treated=18	NT=8.5, Treated=6	NT=5.5, Treated=1.732	Mann-Whitney test (two-tailed)	>0.9999	Fig. 8f	NT 6, 8 censored; ROCKi 8 censored
			6 NT, 6 Treated	Experiment 2	2021-04-14	(135, 255)	4 old (22 mo), 4 old Treated (22 mo)	C57BL/6	NT 5-10, ROCKi 5-10		NT=6, Treated=50	NT=2, Treated=12.5	NT=0.5774, Treated=4.425	Mann-Whitney test (two-tailed)	0.0571	Fig. 8f	NT 6, 7, 9 censored; ROCKi 8, 9 censored
		Combined	10 NT; 10 Treated (5 NT, 7 Treated after censoring)								NT=23, Treated=68	NT=4.6, Treated=9.714	NT=2.379, Treated=2.784	Mann-Whitney test (two-tailed)	0.0631	Fig. 8f	Animals censored either due to failed EdU injection, tissue tearing during sectioning, or mass brain bleeding from surgery
	RMS 7 days - Number of EdU-positive cells in NT vs. Treatment	2	4 NT, 4 Treated	Experiment 1	2021-01-14	(90, 255)	4 old (21 mo), 4 old Treated (21 mo)	C57BL/6	NT 5-8, ROCKi 5-8		NT=10, Treated=26	NT=3.33, Treated=8.667	NT=0.333, Treated=2.028	Mann-Whitney test (two-tailed)	0.1	Fig. 8g	NT 6; ROCKi 8 censored
			6 NT, 6 Treated	Experiment 2	2021-04-14	(135, 255)	4 old (22 mo), 4 old Treated (22 mo)	C57BL/6	NT 5-10, ROCKi 5-10		NT=45, Treated=64	NT=11.25, Treated=12.8	NT=1.702, Treated=2.2	Mann-Whitney test (two-tailed)	0.7698	Fig. 8g	NT 6, 9 censored; ROCKi 8 censored
		Combined	10 NT; 10 Treated (7 NT, 8 Treated after censoring)								NT=55, Treated=90	NT=7.857, Treated=11.25	NT=1.844, Treated=1.656	Mann-Whitney test (two-tailed)	0.2413	Fig. 8g	Animals censored either due to failed EdU injection, tissue tearing during sectioning, or mass brain bleeding from surgery
	OB 7 days - Number of EdU-positive cells in NT vs. Treatment	2	4 NT, 4 Treated	Experiment 1	2021-01-14	(90, 255)	4 old (21 mo), 4 old Treated (21 mo)	C57BL/6	NT 5-8, ROCKi 5-8		NT=11, Treated=39	NT=3.667, Treated=13	NT=0.333, Treated=4.619	Mann-Whitney test (two-tailed)	0.1	Fig. 8h	NT 6; ROCKi 8 censored
			6 NT, 6 Treated	Experiment 2	2021-04-14	(135, 255)	4 old (22 mo), 4 old Treated (22 mo)	C57BL/6	NT 5-10, ROCKi 5-10		NT=71, Treated=173	NT=17.75, Treated=34.60	NT=5.977, Treated=4.905	Mann-Whitney test (two-tailed)	0.0635	Fig. 8h	NT 6, 9 censored; ROCKi 8 censored
		Combined	10 NT; 10 Treated (7 NT, 8 Treated after censoring)								NT=82, Treated=212	NT=11.71, Treated=26.5	NT=4.28, Treated=5.148	Mann-Whitney test (two-tailed)	0.0382	Fig. 8h	Animals censored either due to failed EdU injection, tissue tearing during sectioning, or mass brain bleeding from surgery
EdU-positive cells in Old SVZ (no treatment) (Fig. 8f)			EdU-positive cells in Old SVZ (+ Treatment) (Fig. 8f)
4 hours	7 days		4 hours	7 days
15	14		12	6
22	3		9	3
10	3		9	9
15	1		26
	2		13	22
			16	4
			15	18
				6
EdU-positive cells in Old RMS (no treatment) (Fig. 8g)			EdU-positive cells in Old RMS (+ Treatment) (Fig. 8g)
4 hours	7 days		4 hours	7 days
57	3		20	5
50	3		63	12
66	4		53	9
36	7		33
83	14		55	13
57	10		23	9
	14		66	16
			54	7
				19
EdU-positive cells in Old OB (no treatment) (Fig. 8h)			EdU-positive cells in Old OB (+ Treatment) (Fig. 8h)
4 hours	7 days		4 hours	7 days
9	4		1	13
2	3		4	5
9	4		0	21
3	10		0
7	32		9	38
10	23		23	17
	6		3	34
			22	37
				47
