# Supplementary material for: Chromatin accessibility dynamics of neurogenic niche cells reveal defects in neural stem cell adhesion and migration during aging
Source: Nat Aging. 2023 Jul 13;3(7):866–93. doi: 10.1038/s43587-023-00449-3 (PMC10353944; doi:10.1038/s43587-023-00449-3)
Supplement: Source Data Extended Data Fig. 1 — Statistical source data. [file 43587_2023_449_MOESM20_ESM.xlsx]

## Sheet: Extended 1b
Experiment Type	Reported Parameter	Number of independent experiments	Number of biological replicates	Experiment repeat	Date	Thresholding	Numbers	Strain	Replicate Names	Passage #	# of cells	Mean	s.e.m.	Statistical test	P-value	Relevant Figures	Statistical Comments	Experimental Comments
FACS marker expression (All PI-negative cells)	EGFR marker expression by FACS, young vs. old	2	4 young; 5 old	Experiment 1	2018-05-24		2 young males+2 young females (3-4mo); 3 old males + 2 old females (21-24mo)	GFAP-GFP	Y1-4; O1-4, 6	n/a	Young=25838, Old=38029	Young=1, Old=1.351	Young=0.09183, Old=0.05979	Mann-Whitney test (two-tailed)	0.0159	Extended Data Fig. 1b
			4 young; 6 old	Experiment 2	2018-05-30		2 young males+2 young females (4-5mo); 3 old males + 3 old females (20-23mo)	GFAP-GFP	Y1-4 ; O1-6	n/a	Young=31902, Old=47984	Young=1, Old=1.241	Young=0.09137, Old=0.02843	Mann-Whitney test (two-tailed)	0.0381	Extended Data Fig. 1b
		Combined	8 young; 11 old								Young=57740, Old=86013	Young=1, Old=1.291	Young=0.05996, Old=0.03415	Mann-Whitney test (two-tailed)	0.00019	Extended Data Fig. 1b
	GFAP marker expression by FACS, young vs. old	2	4 young; 5 old	Experiment 1	2018-05-24		2 young males+2 young females (3-4mo); 3 old males + 2 old females (21-24mo)	GFAP-GFP	Y1-4; O1-4, 6	n/a	Young=25838, Old=38029	Young=1, Old=0.5286	Young=0.1582, Old=0.06552	Mann-Whitney test (two-tailed)	0.0317	Extended Data Fig. 1b
			4 young; 6 old	Experiment 2	2018-05-30		2 young males+2 young females (4-5mo); 3 old males + 3 old females (20-23mo)	GFAP-GFP	Y1-4 ; O1-6	n/a	Young=31902, Old=47984	Young=1, Old=0.513	Young=0.1749, Old=0.05272	Mann-Whitney test (two-tailed)	0.019	Extended Data Fig. 1b
		Combined	8 young; 11 old								Young=57740, Old=86013	Young=1, Old=0.5201	Young=0.1092, Old=0.0393	Mann-Whitney test (two-tailed)	0.0012	Extended Data Fig. 1b
	PROM1 marker expression by FACS, young vs. old	2	4 young; 5 old	Experiment 1	2018-05-24		2 young males+2 young females (3-4mo); 3 old males + 2 old females (21-24mo)	GFAP-GFP	Y1-4; O1-4, 6	n/a	Young=25838, Old=38029	Young=1, Old=1.219	Young=0.07628, Old=0.04428	Mann-Whitney test (two-tailed)	0.0317	Extended Data Fig. 1b
			4 young; 6 old	Experiment 2	2018-05-30		2 young males+2 young females (4-5mo); 3 old males + 3 old females (20-23mo)	GFAP-GFP	Y1-4 ; O1-6	n/a	Young=31902, Old=47984	Young=1, Old=1.142	Young=0.0939, Old=0.03886	Mann-Whitney test (two-tailed)	0.3524	Extended Data Fig. 1b
		Combined	8 young; 11 old								Young=57740, Old=86013	Young=1, Old=1.177	Young=0.056, Old=0.03024	Mann-Whitney test (two-tailed)	0.02	Extended Data Fig. 1b
Scaled fluorescence intensity for all PI- negative cells (marker expression by FACS, normalized by experiment) (Extended Data Fig. 1b)
ID	Age	GFAP_Raw	PROM1_Raw	EGFR_Raw	GFAP_normalized	PROM1_normalized	EGFR_normalized
Y1_rep2_PI_neg	Young	3493.67	6085.41	1202.49	0.763225	1.1009	1.07124
Y2_rep2_PI_neg	Young	5790.4	6712.45	1375.12	1.26497	1.21434	1.22504
Y3_rep2_PI_neg	Young	2926.17	4653.02	937.25	0.63925	0.841772	0.834955
Y4_rep2_PI_neg	Young	6099.79	4659.71	975.201	1.33256	0.842983	0.868764
O1_rep2_PI_neg	Old	2751.03	6830.67	1448.58	0.600989	1.23573	1.29047
O2_rep2_PI_neg	Old	2720.72	7010.88	1515.04	0.594367	1.26833	1.34969
O3_rep2_PI_neg	Old	1891.79	6412.2	1382.2	0.413279	1.16002	1.23134
O4_rep2_PI_neg	Old	1731.05	5977.32	1323.28	0.378164	1.08135	1.17885
O5_rep2_PI_neg	Old	1860.43	5942.21	1385.28	0.406429	1.075	1.23408
O6_rep2_PI_neg	Old	3134.83	5705.28	1306.18	0.684834	1.03213	1.16362
Y1_rep1_PI_neg	Young	4521.93	5835.18	1381.46	1.21239	1.04651	1.13496
Y2_rep1_PI_neg	Young	3589.88	5731.8	1180.58	0.962499	1.02797	0.969923
Y3_rep1_PI_neg	Young	2115.84	6366.39	1391.51	0.567286	1.14178	1.14322
Y4_rep1_PI_neg	Young	4691.36	4369.98	915.203	1.25782	0.783736	0.751901
O1_rep1_PI_neg	Old	1612.11	7601.96	1877.61	0.432229	1.36337	1.54259
O2_rep1_PI_neg	Old	2886.35	6121.83	1441.61	0.773872	1.09792	1.18438
O3_rep1_PI_neg	Old	1654.3	7019.78	1664.16	0.443542	1.25896	1.36722
O4_rep1_PI_neg	Old	1629.93	6646.22	1683.6	0.437009	1.19197	1.38319
O6_rep1_PI_neg	Old	2075.42	6589.21	1552.22	0.55645	1.18174	1.27525

## Sheet: Extended 1c
Experiment Type	Reported Parameter	Number of independent experiments	Number of biological replicates	Experiment repeat	Date	Thresholding	Numbers	Strain	Replicate Names	Passage #	# of cells	Mean	s.e.m.	Statistical test	P-value	Relevant Figures	Statistical Comments	Experimental Comments
FACS marker expression (All qNSC gated cells)	EGFR marker expression by FACS, young vs. old	2	4 young; 5 old	Experiment 1	2018-05-24		2 young males+2 young females (3-4mo); 3 old males + 2 old females (21-24mo)	GFAP-GFP	Y1-4; O1-4, 6	n/a	Young=1472, Old=684	Young=1, Old=0.9951	Young=0.02346, Old=0.0164	Mann-Whitney test (two-tailed)	0.9	Extended Data Fig. 1c
			4 young; 6 old	Experiment 2	2018-05-30		2 young males+2 young females (4-5mo); 3 old males + 3 old females (20-23mo)	GFAP-GFP	Y1-4 ; O1-6	n/a	Young=2394, Old=1232	Young=1, Old=0.9705	Young=0.00938, Old=0.0983	Mann-Whitney test (two-tailed)	0.067	Extended Data Fig. 1c
		Combined	8 young; 11 old								Young=3866, Old=1916	Young=1, Old=0.9817	Young=0.0117, Old=0.009486	Mann-Whitney test (two-tailed)	0.15	Extended Data Fig. 1c
	GFAP marker expression by FACS, young vs. old	2	4 young; 5 old	Experiment 1	2018-05-24		2 young males+2 young females (3-4mo); 3 old males + 2 old females (21-24mo)	GFAP-GFP	Y1-4; O1-4, 6	n/a	Young=1472, Old=684	Young=1, Old=1.019	Young=0.1609, Old=0.06126	Mann-Whitney test (two-tailed)	1	Extended Data Fig. 1c
			4 young; 6 old	Experiment 2	2018-05-30		2 young males+2 young females (4-5mo); 3 old males + 3 old females (20-23mo)	GFAP-GFP	Y1-4 ; O1-6	n/a	Young=2394, Old=1232	Young=1, Old=1.0628	Young=0.165, Old=0.1307	Mann-Whitney test (two-tailed)	0.76	Extended Data Fig. 1c
		Combined	8 young; 11 old								Young=3866, Old=1916	Young=1, Old=1.043	Young=0.1068, Old=0.07342	Mann-Whitney test (two-tailed)	0.78	Extended Data Fig. 1c
	PROM1 marker expression by FACS, young vs. old	2	4 young; 5 old	Experiment 1	2018-05-24		2 young males+2 young females (3-4mo); 3 old males + 2 old females (21-24mo)	GFAP-GFP	Y1-4; O1-4, 6	n/a	Young=1472, Old=684	Young=1, Old=0.9698	Young=0.01612, Old=0.01356	Mann-Whitney test (two-tailed)	0.19	Extended Data Fig. 1c
			4 young; 6 old	Experiment 2	2018-05-30		2 young males+2 young females (4-5mo); 3 old males + 3 old females (20-23mo)	GFAP-GFP	Y1-4 ; O1-6	n/a	Young=2394, Old=1232	Young=1, Old=0.9947	Young=0.0153, Old=0.033	Mann-Whitney test (two-tailed)	0.914	Extended Data Fig. 1c
		Combined	8 young; 11 old								Young=3866, Old=1916	Young=1.00, Old=0.9834	Young=0.01029, Old=0.0186	Mann-Whitney test (two-tailed)	0.2723	Extended Data Fig. 1c
Scaled fluorescence intensity for all qNSC gated cells (marker expression by FACS, normalized by experiment) (Extended Data Fig. 1c)
ID	Age	GFAP_Raw	PROM1_Raw	EGFR_Raw	GFAP_normalized	PROM1_normalized	EGFR_normalized
Y1_rep2_qNSC	Young	7288.32	2190.4	215.988	0.718799	1.02973	0.990738
Y2_rep2_qNSC	Young	12839.1	2121.25	222.753	1.26624	0.997216	1.02177
Y3_rep2_qNSC	Young	7195.51	2157.92	213.489	0.709646	1.01445	0.979275
Y4_rep2_qNSC	Young	13235.4	2039.11	219.798	1.30532	0.958604	1.00822
O1_rep2_qNSC	Old	8616.65	2318.78	215.171	0.849803	1.09008	0.986989
O2_rep2_qNSC	Old	10190.7	2317.71	215.358	1.00504	1.08958	0.98785
O3_rep2_qNSC	Old	9238.3	2040.74	210.069	0.911113	0.959371	0.963591
O4_rep2_qNSC	Old	9975.53	1934.55	201.618	0.983822	0.909448	0.924824
O5_rep2_qNSC	Old	17305	2132.41	213.131	1.70668	1.00246	0.977634
O6_rep2_qNSC	Old	9334.37	1950.99	214.163	0.920588	0.917176	0.982367
Y1_rep1_qNSC	Young	11929.3	2051.26	235.382	1.25388	0.999753	1.0221
Y2_rep1_qNSC	Young	7399.52	2122.89	241	0.777763	1.03467	1.04649
Y3_rep1_qNSC	Young	6380.89	1963.62	215.872	0.670694	0.957036	0.937377
Y4_rep1_qNSC	Young	12345.8	2069.3	228.921	1.29766	1.00855	0.994039
O1_rep1_qNSC	Old	9738.27	1889.16	221.07	1.02359	0.920747	0.959949
O2_rep1_qNSC	Old	8961.55	2015.72	228.931	0.941947	0.982433	0.994084
O3_rep1_qNSC	Old	9581.13	2040.23	221.267	1.00707	0.994379	0.960805
O4_rep1_qNSC	Old	11822.8	1971.5	233.78	1.24269	0.960877	1.01514
O6_rep1_qNSC	Old	8385.86	2032.38	240.774	0.881436	0.990552	1.04551

## Sheet: Extended 1d
Experiment Type	Reported Parameter	Number of independent experiments	Number of biological replicates	Experiment repeat	Date	Thresholding	Numbers	Strain	Replicate Names	Passage #	# of cells	Mean	s.e.m.	Statistical test	P-value	Relevant Figures	Statistical Comments	Experimental Comments
FACS marker expression (All aNSC gated cells)	EGFR marker expression by FACS, young vs. old	2	4 young; 5 old	Experiment 1	2018-05-24		2 young males+2 young females (3-4mo); 3 old males + 2 old females (21-24mo)	GFAP-GFP	Y1-4; O1-4, 6	n/a	Young=901, Old=484	Young=1, Old=1.123	Young=0.0505, Old=0.05809	Mann-Whitney test (two-tailed)	0.1905	Extended Data Fig. 1d
			4 young; 6 old	Experiment 2	2018-05-30		2 young males+2 young females (4-5mo); 3 old males + 3 old females (20-23mo)	GFAP-GFP	Y1-4 ; O1-6	n/a	Young=1278, Old=822	Young=1, Old=1.069	Young=0.05464, Old=0.03353	Mann-Whitney test (two-tailed)	0.2571	Extended Data Fig. 1d
		Combined	8 young; 11 old								Young=2179, Old=1306	Young=1, Old=1.093	Young=0.03443, Old=0.03149	Mann-Whitney test (two-tailed)	0.051	Extended Data Fig. 1d
	GFAP marker expression by FACS, young vs. old	2	4 young; 5 old	Experiment 1	2018-05-24		2 young males+2 young females (3-4mo); 3 old males + 2 old females (21-24mo)	GFAP-GFP	Y1-4; O1-4, 6	n/a	Young=901, Old=484	Young=1, Old=0.8502	Young=0.1002, Old=0.115	Mann-Whitney test (two-tailed)	0.2857	Extended Data Fig. 1d
			4 young; 6 old	Experiment 2	2018-05-30		2 young males+2 young females (4-5mo); 3 old males + 3 old females (20-23mo)	GFAP-GFP	Y1-4 ; O1-6	n/a	Young=1278, Old=822	Young=1, Old=0.8089	Young=0.1497, Old=0.08902	Mann-Whitney test (two-tailed)	0.6095	Extended Data Fig. 1d
		Combined	8 young; 11 old								Young=2179, Old=1306	Young=1, Old=0.8277	Young=0.0834, Old=0.06789	Mann-Whitney test (two-tailed)	0.206	Extended Data Fig. 1d
	PROM1 marker expression by FACS, young vs. old	2	4 young; 5 old	Experiment 1	2018-05-24		2 young males+2 young females (3-4mo); 3 old males + 2 old females (21-24mo)	GFAP-GFP	Y1-4; O1-4, 6	n/a	Young=901, Old=484	Young=1, Old=1.003	Young=0.02911, Old=0.05251	Mann-Whitney test (two-tailed)	>0.9999	Extended Data Fig. 1d
			4 young; 6 old	Experiment 2	2018-05-30		2 young males+2 young females (4-5mo); 3 old males + 3 old females (20-23mo)	GFAP-GFP	Y1-4 ; O1-6	n/a	Young=1278, Old=822	Young=1, Old=1.023	Young=0.06078, Old=0.04658	Mann-Whitney test (two-tailed)	0.6095	Extended Data Fig. 1d
		Combined	8 young; 11 old								Young=2179, Old=1306	Young=1, Old=1.014	Young=0.03119, Old=0.03322	Mann-Whitney test (two-tailed)	0.778	Extended Data Fig. 1d
Scaled fluorescence intensity for all aNSC gated cells (marker expression by FACS, normalized by experiment) (Extended Data Fig. 1d)
ID	Age	GFAP_Raw	PROM1_Raw	EGFR_Raw	GFAP_normalized	PROM1_normalized	EGFR_normalized
Y1_Rep2_aNSC	Young	7379.81	13979.9	2702.19	0.772384	1.01367	0.922821
Y2_Rep2_aNSC	Young	12074.8	16024.5	3401.18	1.26377	1.16193	1.16153
Y3_Rep2_aNSC	Young	6792.25	13067.9	2774	0.710889	0.947548	0.947343
Y4_Rep2_aNSC	Young	11971.5	12092.9	2835.38	1.25296	0.876848	0.968307
O1_Rep2_aNSC	Old	7475.5	14473.7	3199.92	0.782398	1.04948	1.0928
O2_Rep2_aNSC	Old	9522.64	16526.3	3442.09	0.996655	1.19831	1.1755
O3_Rep2_aNSC	Old	9454.83	14420.9	2898	0.989559	1.04565	0.989691
O4_Rep2_aNSC	Old	7298.03	12391.4	2813.49	0.763825	0.898493	0.960831
O5_Rep2_aNSC	Old	3940.97	12323.9	3310.45	0.412469	0.893598	1.13055
O6_Rep2_aNSC	Old	8682.18	14518.1	3112.99	0.908692	1.0527	1.06311
Y1_Rep1_aNSC	Young	7123.06	12056.8	3135.65	0.941948	0.964451	1.08474
Y2_Rep1_aNSC	Young	7475.37	12733.8	2670.67	0.988537	1.01861	0.923886
Y3_Rep1_aNSC	Young	6014.73	13418	3149.11	0.795383	1.07334	1.0894
Y4_Rep1_aNSC	Young	9635.06	11796.2	2607.34	1.27413	0.943606	0.901978
O1_Rep1_aNSC	Old	5577.94	13453	3637.9	0.737623	1.07614	1.25848
O2_Rep1_aNSC	Old	7114.92	14534.5	3396.82	0.940871	1.16265	1.17509
O3_Rep1_aNSC	Old	6040.8	11598.7	3015.29	0.798831	0.927808	1.0431
O4_Rep1_aNSC	Old	4095.09	12219.4	3464.43	0.541531	0.977461	1.19848
O6_Rep1_aNSC	Old	9316.83	10861.4	2710.62	1.23205	0.868829	0.937706
