# Supplementary material for: Chromatin accessibility dynamics of neurogenic niche cells reveal defects in neural stem cell adhesion and migration during aging
Source: Nat Aging. 2023 Jul 13;3(7):866–93. doi: 10.1038/s43587-023-00449-3 (PMC10353944; doi:10.1038/s43587-023-00449-3)
Supplement: Source Data Extended Data Fig. 7 — Statistical source data. [file 43587_2023_449_MOESM21_ESM.xlsx]

## Sheet: Extended 7f,g
Experiment Type	Reported Parameter	Number of independent experiments	Number of biological replicates	Experiment repeat	Date	Thresholding	Numbers	Strain	Replicate Names	Passage #	# of cells	Mean	s.e.m.	Statistical test	P-value	Relevant Figures	Statistical Comments	Experimental Comments
In vitro Immunofluorescence Imaging: ALCAM Young vs. Old	ALCAM fluorescence intensity normalized by cell size of young vs. old aNSCs	3	3 young; 3 old	Experiment 1	2022-01-10	(8, 255)	3 young male (3mo); 3 old male (21mo)	C57BL/6	Y/O 6-8	2	Young=220, Old=256 (cells)	Young=1.00, Old=1.2 (by cell)	Young=0.03093, Old=0.04304 (by cell)	Mann-Whitney test (two-tailed)	0.0003 (by cell)	Extended Data Fig. 7g	P-values were determined comparing all single cells between conditions
			2 young; 3 old	Experiment 2	2022-01-18	(16, 255)	2 young male (2.5mo); 3 old male (22.1)	C57BL/6	Y 12-13, O 11-13	3	Young=112, Old=231 (cells)	Young=1.00, Old=1.254 (by cell)	Young=0.02083, Old=0.02381 (by cell)	Mann-Whitney test (two-tailed)	<0.0001 (by cell)	Extended Data Fig. 7g	P-values were determined comparing all single cells between conditions
			3 young; 2 old	Experiment 3	2022-01-19	(16, 255)	3 young male (2.5mo); 2 old male (22.1)	C57BL/6	Y/O 9-10, Y11	3	Young=229, Old=151 (cells)	Young=1.00, Old=1.017 (by cell)	Young=0.01628, Old=0.01703 (by cell)	Mann-Whitney test (two-tailed)	0.1584 (by cell)	Extended Data Fig. 7g	P-values were determined comparing all single cells between conditions
		Combined	8 young; 8 old								Young=561, Old=638 (cells)	Young=1.00, Old=1.176 (by cell)	Young=0.01442, Old=0.02003 (by cell)	Mann-Whitney test (two-tailed)	<0.0001 (by cell)	Extended Data Fig. 7g	P-values were determined comparing all single cells between conditions
			8 young; 8 old								Young=8, Old=8 (mouse)	Young=0.9987, Old=1.172 (by mouse)	Young=0.01834, Old=0.04704 (by mouse)	Mann-Whitney test (two-tailed)	0.0070 (by mouse)	Fig. 2j	P-values were determined comparing sample means between conditions
	ALCAM fluorescence intensity normalized by cell size of young vs. old qNSCs	2	3 young NT; 3 old NT; 3 young Treated; 3 old Treated	Experiment 1	2022-01-27	(5, 255)	3 young male (3mo); 3 old male (21mo)	C57BL/6	Y/O 6-8	2	Young=90, Old=90 (cells)	Young=0.9217, Old=1.00 (by cell)	Young=0.04025, Old=0.03531 (by cell)	Mann-Whitney test (two-tailed)	0.0385 (by cell)	Extended Data Fig. 7f	P-values were determined comparing all single cells between conditions
			5 young NT; 5 old NT; 5 young Treated; 5 old Treated	Experiment 2	2022-02-06	(5, 255)	5 young male (2.5mo); 5 old male (22.1)	C57BL/6	Y/O 9-13	3	Young=147, Old=149 (cells)	Young=1.195, Old=1.00 (by cell)	Young=0.03873, Old=0.03307 (by cell)	Mann-Whitney test (two-tailed)	0.0001 (by cell)	Extended Data Fig. 7f	P-values were determined comparing all single cells between conditions
		Combined	8 young; 8 old NT								Young=237, Old=239 (cells)	Young=1.091, Old=1.00 (by cell)	Young=0.02970, Old=0.02449(by cell)	Mann-Whitney test (two-tailed)	0.0586 (by cell)	Extended Data Fig. 7f	P-values were determined comparing all single cells between conditions
			8 young; 8 old NT								Young=8, Old=8 (mouse)	Young=1.092, Old=1.00 (by mouse)	Young=0.0715, Old=0.04045 (by mouse)	Mann-Whitney test (two-tailed)	0.195 (by mouse)	Fig. 2i	P-values were determined comparing sample means between conditions
ALCAM fluorescence intensity normalized by cell size of young vs. old aNSCs (Fig. 2j and Extended Data Fig. 7g). Average per animal (colored dots)			ALCAM fluorescence intensity normalized by cell size of young vs. old qNSCs (Fig. 2i and Extended Data Fig. 7f) Average per animal (colored dots)
Young aNSC	Old aNSC		Young qNSC	Old qNSC
1.02938	1.09395		1.13202	0.903178
1.01057	1.37736		0.903183	1.03753
0.928048	1.10352		0.729791	1.0593
0.990511	1.22053		1.29578	1.02096
1.01265	1.31552		1.22732	1.11451
1.08735	1.21503		1.15179	1.15068
1.00038	1.06679		0.993955	0.869931
0.930587	0.984666		1.30372	0.844621
ALCAM fluorescence intensity normalized by cell size of young vs. old aNSCs (Extended data fig 7g). Per cell value (grey dots)			ALCAM fluorescence intensity normalized by cell size of young vs. old aNSCs (Extended data fig 7f). Per cell value (grey dots)
Young aNSC	Old aNSC		Young qNSC	Old qNSC
0.46191	0.809672		1.08779	0.697924
0.600076	1.27246		0.750372	1.5444
0.772606	1.02668		0.90455	1.26771
1.263	0.68323		2.57889	1.01325
2.17952	1.36317		1.07131	0.719288
0.575386	0.764549		1.08263	0.685826
1.59795	1.32752		0.58005	0.774375
1.16413	1.65256		0.840796	0.639067
0.924821	0.693032		1.13964	1.55537
0.435383	1.51748		1.05904	0.686052
0.654241	0.695858		0.8454	0.899616
1.34387	1.3683		1.15922	1.06054
0.651553	0.58096		0.453094	1.066
0.825054	0.661672		1.35389	0.619634
1.30532	0.629318		2.43568	0.704103
0.977332	1.11317		1.06505	0.549011
0.755778	0.684416		0.790519	1.08257
0.771962	1.51678		0.926058	1.50028
0.628275	1.22118		1.14412	0.849189
0.63877	0.653164		1.38078	0.917087
0.675855	0.777658		1.81958	0.633231
0.890875	0.755775		1.75562	0.527501
0.539005	1.03439		0.483326	0.615553
0.821407	1.29475		0.695489	0.824756
0.657184	1.62844		1.50051	0.889198
1.00989	1.02885		0.951881	0.980009
0.583842	1.30389		1.11418	0.816586
2.09714	1.113		0.879067	0.959887
1.60141	1.0198		1.03818	1.1377
0.77472	2.31286		1.07401	0.879613
0.877104	2.11847		0.713121	0.741625
0.837538	0.71233		0.798311	0.504761
0.756233	2.1325		1.04586	0.714614
2.02338	2.06611		0.82695	0.749277
1.71333	1.36227		0.707202	1.07957
2.30858	0.676912		0.718548	1.90972
0.550207	1.49867		0.629742	1.39308
0.789265	1.06702		0.54501	1.27228
0.837798	1.24062		0.909003	1.12104
1.0637	0.983479		0.726016	0.645109
0.70592	1.05271		0.84798	0.550683
1.25257	1.60119		1.04525	1.05213
0.657204	1.18624		1.3709	0.654836
2.34427	0.973586		0.81716	0.842366
0.705279	1.06581		0.531687	1.06143
1.01792	0.897278		1.09648	0.858031
0.730085	0.731253		0.872203	1.03369
1.33214	0.839574		0.671994	2.08845
0.463722	0.821291		0.704344	1.11198
0.664472	0.74274		0.763966	1.01708
0.827063	0.499294		1.10877	1.18734
1.19543	1.5037		1.51154	1.28566
1.56185	0.790658		0.624891	1.0665
0.675484	0.984617		0.818384	1.04048
2.1014	0.755387		0.84678	1.41757
0.751815	0.637919		0.811892	0.8729
0.78782	3.37133		0.939586	0.727955
1.40904	1.97199		1.76409	1.48983
0.921537	0.52145		1.3519	0.854615
0.694656	0.647907		0.975937	0.78122
0.657942	0.821875		0.732772	0.875122
0.720963	1.16284		0.575345	1.30355
1.12284	0.879436		0.578615	0.884365
0.743728	1.11488		0.865709	0.809755
0.764291	0.7408		0.638066	0.582359
1.16127	0.796635		0.588067	0.962312
1.61254	0.777048		1.07272	0.720442
1.14631	1.02713		0.548459	1.28965
1.73898	1.19415		0.666711	1.03438
1.10237	1.66939		0.908754	1.14154
0.867307	1.0942		0.96912	0.688723
0.769276	1.50659		0.508177	1.14923
1.21286	1.12842		0.458102	1.5461
0.757851	0.596091		0.545868	1.11459
0.878137	0.519535		0.677525	1.45861
0.848763	1.05089		0.794067	1.20541
1.72193	0.97402		1.05659	1.41431
1.08009	0.691626		0.712801	0.868974
0.617941	0.717612		0.75633	1.77978
1.41285	0.597432		1.22622	1.06814
1.18594	1.02173		0.511478	1.05414
0.834444	1.68683		1.00529	1.37011
0.621925	3.20269		0.935354	0.937178
0.576574	3.1176		0.484619	0.624049
0.657549	1.01002		0.726671	1.0829
1.66446	0.898865		0.701022	0.51618
2.34142	1.28516		0.691604	1.90716
1.01688	1.24487		0.941186	0.796897
0.734621	3.42592		0.540938	0.773529
1.19247	1.0718		0.475564	0.819355
0.764462	1.52516		0.778411	0.864447
0.800934	2.49212		1.24612	0.972996
0.938703	1.97993		1.64971	0.972784
0.990439	1.71611		2.52437	1.40928
1.93488	1.01123		0.613014	1.19619
0.740395	0.786247		1.55919	0.930378
0.548764	1.5239		1.39863	0.933567
2.71556	1.81254		1.46328	0.944061
0.671678	1.23046		1.29846	1.71641
0.839911	0.863128		0.961273	1.70527
0.711416	0.782055		0.989246	1.65428
1.19622	1.3641		1.28629	1.69181
0.844969	1.53572		0.661118	0.805674
0.736105	0.528992		0.676585	0.725346
1.00552	1.1597		0.710751	1.01517
0.551389	1.3907		1.07229	1.21784
0.885527	3.82291		0.923013	1.15771
0.743923	1.95436		0.646986	0.818908
0.76855	0.954175		1.30529	0.736459
0.640142	5.3473		0.80792	1.78208
1.13981	1.22494		0.718125	0.846999
0.931833	3.17491		1.31224	0.912092
0.677673	2.03823		1.09052	1.38943
0.862598	0.798381		1.17746	1.00834
1.06868	0.650766		1.54388	0.83754
0.650342	1.47921		1.33287	0.873552
1.17776	1.17937		1.59891	1.03965
0.667872	1.45216		1.28652	1.75255
0.976742	0.717172		0.769342	0.832987
0.604906	0.860187		0.637016	1.77658
0.913774	1.46909		1.59812	1.05136
0.86345	0.882715		0.511075	1.15266
2.0629	0.785596		0.564665	1.09256
0.895333	0.774316		0.938459	0.5374
0.958386	0.774729		0.980169	1.17685
0.763945	1.25802		2.25651	0.551327
1.21654	1.33727		0.815229	0.764912
0.626707	0.93908		1.11174	0.917818
0.686096	2.53417		0.498703	0.920164
0.729001	3.70805		0.704528	0.995945
0.902177	1.21339		0.685928	0.702746
0.796161	1.02992		0.51322	0.834929
1.7332	0.906487		0.871171	0.986282
0.841261	1.26981		0.853923	0.936465
1.01572	0.825412		0.836721	0.919324
0.65832	1.73821		1.09331	0.808273
1.31791	0.982247		0.774299	1.05694
1.03045	0.919187		0.598305	1.027
0.562991	1.5632		0.62401	0.703769
0.67417	0.602211		0.915171	0.723608
1.28922	0.647368		0.600922	1.72396
0.67435	0.637051		1.05907	0.740047
1.16626	1.08912		1.59018	0.763835
0.74265	2.00898		1.72086	0.628687
0.63059	0.942879		1.51635	0.726245
2.36998	3.15028		0.937146	0.836376
2.19616	0.874867		1.1392	0.735416
0.72296	0.739128		1.87873	0.737858
1.46043	0.637117		1.19342	0.546619
0.571072	1.96722		0.763985	0.798557
0.784646	0.697962		1.29333	0.536538
0.775117	1.18622		1.57426	0.516792
0.772665	1.93389		1.07754	0.601051
0.820391	1.07104		1.19296	0.66893
1.19202	1.7609		1.1177	0.571586
1.18134	0.738446		1.13755	0.44572
2.28866	0.800966		1.05374	0.51654
1.0351	2.00389		1.58265	1.15639
1.17599	0.729482		1.34162	0.96889
1.11361	0.993066		1.10443	1.05313
0.666073	1.00205		0.750636	0.657256
0.684695	0.892857		1.06135	1.12761
0.780872	1.15641		1.15679	1.07656
1.75158	0.582951		1.19933	1.00915
0.693188	1.72643		0.774182	0.848414
0.669204	0.899374		1.70298	0.705264
0.476633	0.713842		1.86055	0.796292
0.658526	1.00354		1.5192	1.11483
0.768652	1.25838		1.64848	1.01551
2.05733	1.03929		0.957116	1.04014
2.76685	1.00016		0.770743	0.619045
0.981061	0.777049		1.91134	0.6733
0.693063	0.773753		1.37372	1.14505
0.988897	0.596379		1.51291	0.991762
0.900095	0.484153		1.21053	1.1479
0.862912	0.788187		2.93271	0.690733
0.70369	0.903727		1.66234	1.1685
0.859806	0.69686		0.673477	1.02377
0.694146	0.66524		1.1763	0.843052
1.49248	3.44098		2.00345	0.608929
0.918634	0.664808		0.739326	0.65593
1.02203	0.623439		1.04709	0.672959
0.831944	0.92372		1.63323	0.838054
1.38606	0.545364		1.50175	1.3262
0.680167	0.528414		0.84343	1.57172
0.589572	0.611147		0.946886	0.66215
0.494934	1.21925		2.90721	0.703127
0.961337	0.656721		1.82646	0.466409
0.795858	1.06203		0.949228	0.717219
1.04018	0.789057		1.53115	0.684517
2.08992	1.71354		1.55908	1.60096
0.522565	2.02308		1.55708	0.478843
0.667896	1.64568		0.937207	1.47805
0.829058	0.976216		1.16351	0.990178
0.802166	0.902372		0.915031	1.17359
0.79275	1.19805		0.864691	1.08271
0.733392	0.665187		0.88977	1.6685
0.871379	0.828136		0.729232	0.784796
0.514233	3.12868		1.61711	0.50458
0.808998	0.879365		1.07092	0.746504
1.40872	2.00986		1.82861	1.52201
0.498387	0.839246		1.02754	0.537227
1.77248	0.915263		1.74987	1.03377
1.29473	0.949816		1.98564	0.768352
1.1393	0.907784		0.819679	1.78828
0.551919	0.690037		1.1548	2.01586
0.752122	0.970947		0.602464	0.512516
0.821166	0.644221		1.86808	1.464
0.883541	1.12731		1.79977	1.15867
1.561	2.86467		0.667544	0.959655
1.04228	0.799576		0.602257	1.25466
0.635721	1.76198		1.33596	1.09657
0.502877	0.509029		1.37615	0.647492
1.23962	0.934583		1.41657	1.07324
0.763193	0.771813		1.86169	0.476792
1.66641	0.635051		0.565069	1.10576
0.508315	1.6567		1.53429	1.78597
0.952102	0.660864		1.45648	1.60535
1.10789	1.0507		0.924727	3.05336
0.896384	1.20419		0.845439	1.90587
1.29948	0.899338		0.856036	0.938798
1.29445	0.862625		1.30658	0.703753
0.934886	0.961381		1.07686	0.867628
1.13851	1.15567		1.05195	1.22422
0.995414	1.0498		1.2602	1.1914
0.894226	1.43766		0.791467	1.77456
0.873409	0.752151		0.614078	1.61808
1.11898	1.16986		2.08244	0.916838
0.899814	0.700307		0.994987	0.915755
0.722429	1.10265		1.12455	0.745613
0.955046	0.895706		0.833497	0.670683
1.06998	1.19036		2.20106	1.25982
0.891309	0.758339		1.39741	1.13552
0.779393	0.922583		1.40933	1.60677
1.14853	1.78487		1.8848	0.627797
1.07271	1.41048		0.896992	0.494257
0.938285	0.624855		0.783203	0.9096
0.7504	1.30935			0.530009
1.16914	0.643481			0.339546
0.929827	2.36793
0.897413	0.557202
1.0225	1.51111
1.30979	0.668811
0.945169	1.3223
1.0594	2.74208
0.826564	0.915849
0.901975	0.937018
1.00298	1.17532
0.736744	3.22845
1.15557	0.604479
0.922008	0.628883
0.80683	0.786225
0.843253	0.765283
0.738496	0.954292
0.867418	0.912162
0.7593	1.14938
0.688696	0.799095
0.712674	0.935308
0.642626	0.841389
0.984831	0.996064
1.36274	0.885533
1.79968	1.12465
1.67836	0.842663
1.00247	1.34997
1.50268	0.947747
1.07214	1.04168
0.677309	0.879063
0.938554	1.0745
1.0432	0.963746
0.69977	1.35719
0.710775	1.43303
1.06247	0.964189
1.03076	1.12778
0.846643	1.07918
1.22961	0.907181
0.886296	0.940031
0.881406	1.15735
1.01312	0.943447
1.08119	2.1301
0.86074	1.59665
0.819482	1.32617
1.1699	0.939456
1.3099	1.11669
1.01307	0.900224
1.10997	1.51624
0.871346	1.18158
1.31049	1.13938
1.02049	0.887096
0.914005	0.952826
1.0578	2.27271
0.838679	2.36069
0.858691	1.22833
0.77893	1.09144
0.693719	1.44513
0.728305	1.2597
0.710405	1.0654
0.776723	1.43756
0.860841	1.33292
1.09772	1.34069
0.822302	1.21047
1.06073	1.18659
1.05338	2.02691
0.905344	1.02077
0.943591	1.19857
0.820324	1.16378
0.822169	1.22325
0.749259	1.48543
1.38704	1.13928
1.14681	1.25895
0.813667	1.24459
1.05432	1.39483
1.36497	1.36465
1.3655	1.59977
1.08377	1.16131
1.00742	0.770133
0.960695	1.25619
0.980308	0.918458
0.913026	1.00974
1.29965	1.18606
0.954256	1.22821
1.15574	1.55327
1.2499	1.641
1.0325	1.18241
1.01623	1.5953
1.34555	0.943158
1.16116	0.674433
0.887271	0.842544
1.06711	1.09756
1.64272	0.942205
0.85009	1.07224
1.1588	0.923628
0.903566	1.39562
1.07426	0.901039
1.53125	1.16512
1.13515	1.09538
1.48731	1.35558
1.23209	1.33248
1.40117	1.29082
1.14066	0.907323
1.06328	1.08143
1.45209	1.21121
1.52823	1.09945
0.848052	1.15759
1.61567	1.73074
1.19069	1.69998
1.1176	2.18916
0.937687	1.1057
0.758503	1.08425
0.944342	1.54438
0.998474	0.901837
1.60089	1.13131
1.27848	1.06617
1.58863	1.20803
1.06053	1.30688
1.35117	1.43227
0.881408	1.60462
0.91212	1.04485
1.13509	1.49089
1.1221	1.19213
1.47848	1.7019
1.50545	1.59337
0.927497	1.12567
1.36026	1.07245
0.942293	1.50364
1.00662	1.45037
0.960454	1.045
1.11394	1.02868
1.01241	1.1515
1.03036	1.70766
0.978035	2.82341
0.986309	1.52743
0.931206	2.77569
1.00794	1.54208
0.779377	1.19687
1.17693	1.55024
0.817231	1.54428
0.878259	1.20691
0.90939	1.09818
0.935802	2.35014
0.771917	0.814007
0.645945	1.03278
0.846796	1.66999
0.822366	0.963342
1.00168	1.64605
0.995878	2.45234
0.576384	1.33737
1.3323	1.20227
1.73902	0.873744
0.788513	1.01529
1.20058	1.42906
0.897226	1.24619
0.876571	1.76822
1.24501	1.58655
0.906231	1.35196
0.908163	1.2788
0.910783	1.44073
1.10183	1.22928
0.986961	1.58351
1.31968	1.10922
1.18423	1.05815
1.01368	1.02245
1.04929	1.09646
0.743469	0.996833
1.26135	1.03806
0.75622	1.38408
0.753453	1.96874
0.801125	1.47009
0.728217	1.32761
0.799796	1.05815
0.994278	1.01366
0.681058	1.11487
0.854198	1.3711
0.880965	1.41582
1.50554	1.06592
1.03382	1.04931
0.883627	0.943562
0.875073	1.36874
0.91506	1.04302
1.026	1.11676
0.975093	1.25471
1.07869	1.00197
0.836607	1.14335
1.04018	1.22243
1.27721	1.47914
1.23825	1.46564
1.05123	1.40661
0.761909	1.11937
0.783212	2.07171
0.977528	0.872811
1.27023	1.39021
1.40796	1.26857
0.899641	1.07747
0.688923	1.6199
1.37025	1.24257
0.663803	1.16166
0.744996	1.21779
1.06784	0.929775
0.822092	0.861156
1.19561	0.718893
0.860034	0.877844
0.828408	0.970289
0.880749	1.00275
0.864915	1.12821
1.02329	1.38247
1.41843	0.868394
0.8986	1.89541
0.611263	1.7259
0.94149	1.14823
1.40261	0.973896
0.908618	0.817884
1.2674	1.40477
1.11838	1.04351
0.901219	1.51726
0.845599	1.0358
1.26088	1.03348
1.37845	1.18161
0.985503	0.984913
1.13427	1.01094
0.697139	1.15215
1.17196	1.26909
0.954504	0.890963
1.11906	1.93696
0.872511	0.892619
1.17872	1.72526
0.822861	1.08415
1.87753	1.72821
1.66762	0.919438
0.90843	1.83436
0.891317	1.46092
1.05879	1.52696
0.940983	0.921333
1.2178	0.830111
1.18333	0.933696
1.02643	1.51497
0.895734	1.15327
0.892085	1.0528
0.708854	1.05556
0.68445	1.07025
0.782743	0.93984
0.64877	0.76476
0.8246	0.893597
0.831644	2.2182
0.918091	0.944382
1.02502	1.21982
0.89964	2.14697
1.24761	1.01653
1.01697	0.750348
0.717434	1.1095
0.815894	0.879563
0.883206	1.07098
0.967334	1.07238
1.09642	0.981961
0.661631	0.780113
1.00789	0.833085
1.23391	0.928456
0.815732	1.05517
0.748145	1.02763
1.18191	0.935184
1.24051	1.89769
0.749135	1.03766
0.651638	1.02644
0.742813	1.48643
0.676269	1.02147
0.829325	0.919074
1.01256	0.855412
1.27562	0.8305
0.898831	1.02843
1.22419	0.85212
1.92722	1.02614
1.01423	0.876325
0.713712	0.830614
0.900157	1.24765
1.14311	1.08814
1.19058	0.932763
1.31527	1.22254
0.942163	1.06977
1.03212	1.1283
1.21381	1.25673
0.712544	1.24919
0.8357	1.00978
1.10226	1.19649
0.769902	1.09961
0.680775	1.08045
1.20623	1.00322
0.966247	1.47359
1.00285	0.927574
0.826603	0.785809
0.653803	0.950963
0.666973	0.960477
0.764201	1.00813
1.43259	1.51426
1.03894	1.01355
1.11934	1.28921
0.649577	1.03547
0.831506	1.15398
0.737864	1.66254
0.809023	1.01143
0.757995	0.810102
1.02973	0.763519
0.872898	0.796149
0.68338	1.04847
0.691249	0.836483
0.987906	1.25138
0.825846	1.18811
0.936538	1.24558
0.876098	1.26677
0.738745	0.880118
0.900513	0.96573
1.21494	0.603485
1.00018	0.949276
0.707088	1.36698
0.837757	0.931516
0.696674	0.698131
1.00093	0.916281
0.848901	0.694277
0.823443	0.888694
0.848312	1.05765
0.909138	1.38964
0.890983	0.957882
1.04864	0.861555
0.856393	0.93745
	1.17255
	0.833475
	1.10981
	0.928543
	1.22872
	0.969187
	1.5127
	1.07344
	0.943666
	0.858451
	0.814491
	1.11212
	0.648567
	0.705122
	0.818473
	0.671501
	0.820717
	0.8641
	0.926978
	0.793508
	0.888648
	0.87426
	1.02952
	0.994287
	1.10972
	0.947385
	1.30451
	1.38219
	0.954232
	1.06778
	1.4342
	1.04322
	1.11324
	1.038
	0.761317
	0.928887
	1.01768
	0.784395
	0.854374
	0.779007
	0.663315
	1.12551
	0.948364
	0.815318
	0.937852
	1.22354
	0.87742
	0.82089
	0.830104
	1.1279
	0.775577
	0.837054
	0.89904
	1.02516
	1.07592
	1.07153
	0.834639
	1.13109
	0.792514
	1.30032
	0.997002
	1.05183
	1.07744
	1.03221
	1.39185
	1.48137
	1.23348
	1.09471
	1.0413
	0.852218
	0.980249
	1.15532
	0.926803
	1.22161
	0.762359
	0.912814
	1.05204

## Sheet: Extended 7h,i
Experiment Type	Reported Parameter	Number of independent experiments	Number of biological replicates	Experiment repeat	Date	Thresholding	Numbers	Strain	Replicate Names	Passage #	# of cells	Mean	s.e.m.	Statistical test	P-value	Relevant Figures	Statistical Comments	Experimental Comments
Quantitative fluorescence activated cell sorting (FACS): ALCAM Young vs. Old	ALCAM fluorescence intensity normalized of young vs. old aNSCs (FACS)	2	5 young; 5 old	Experiment 1	2023-01-05		5 young male (3mo), 5 old male (23mo)		Y/O 1-5		~10,000 cells per mouse	Young=1, Old=1.121 (by mouse)	Young=0.03698, Old=0.03899 (by mouse)	Mann-Whitney test (two-tailed)	0.0556 (by mouse)	Extended Data Fig. 7i	P-values were determined comparing sample means between conditions
			3 young; 3 old	Experiment 2	2023-01-29		3 young male (3mo), 3 old male (21mo)		Y/O 6-8		~10,000 cells per mouse	Young=1, Old=1.359 (by mouse)	Young=0.1128, Old=0.1326 (by mouse)	Mann-Whitney test (two-tailed)	0.2 (by mouse)	Extended Data Fig. 7i	P-values were determined comparing sample means between conditions
		Combined	8 young; 8 old									Young=1, Old=1.21 (by mouse)	Young=0.04304, Old=0.06574 (by mouse)	Mann-Whitney test (two-tailed)	0.0104 (by mouse)	Extended Data Fig. 7i	P-values were determined comparing sample means between conditions
	ALCAM fluorescence intensity normalized of young vs. old qNSCs (FACS)	2	5 young; 5 old	Experiment 1	2023-01-13		5 young male (3mo), 5 old male (23mo)		Y/O 1-5		~10,000 cells per mouse	Young=0.9907, Old=1 (by mouse)	Young=0.02903, Old=0.03041 (by mouse	Mann-Whitney test (two-tailed)	0.8413 (by mouse)	Extended Data Fig. 7h	P-values were determined comparing sample means between conditions
			5 young; 5 old	Experiment 2	2023-01-17		5 young male (3mo), 5 old male (23mo)		Y/O 6-10		~10,000 cells per mouse	Young=1.075, Old=1 (by mouse)	Young=0.0883, Old=0.06052 (by mouse	Mann-Whitney test (two-tailed)	0.4206 (by mouse)	Extended Data Fig. 7h	P-values were determined comparing sample means between conditions
		Combined	10 young; 10 old									Young=1.033, Old=1 (by mouse)	Young=0.04602, Old=0.03193 (by mouse)	Mann-Whitney test (two-tailed)	0.7959 (by mouse)	Extended Data Fig. 7h	P-values were determined comparing sample means between conditions
ALCAM fluorescence intensity normalized of young vs. old aNSCs (FACS) (Extended Data Fig. 7i)			ALCAM fluorescence intensity normalized of young vs. old aNSCs (FACS) (Extended Data Fig. 7h)
Young	Old		Young	Old
0.982372	1.02644		0.962622	0.967072
0.929077	1.08281		1.09686	0.980421
0.99672	1.09255		0.921833	1.10205
0.951624	1.14431		0.984129	1.02714
1.14021	1.25756		0.987837	0.923317
0.997289	1.25915		1.25537	1.12596
1.19675	1.19563		1.21197	1.07481
0.805965	1.62129		1.13215	1.00274
			1.01282	1.02289
			0.762751	0.7736

## Sheet: Extended 7j,k
Experiment Type	Reported Parameter	Number of independent experiments	Number of biological replicates	Experiment repeat	Date	Thresholding	Numbers	Strain	Replicate Names	Passage #	# of cells	Mean	s.e.m.	Statistical test	P-value	Relevant Figures	Statistical Comments	Experimental Comments
In vitro Immunofluorescence Imaging: PXN Young vs. Old	PXN average number of focal adhesions per cell young vs. old aNSCs	3	3 young; 3 old	Experiment 1	2022-07-27	(35, 255)	3 young male (3mo); 3 old male (21mo)	C57BL/6	Y/O 6-8	2	Young=91, Old=91 (cells)	Young=1.385, Old=2.319 (by cell)	Young=0.2147, Old=0.3001 (by cell)	Mann-Whitney test (two-tailed)	0.0347 (by cell)	Extended Data Fig. 7k	P-values were determined comparing all single cells between conditions
			5 young, 5 old	Experiment 2	2022-11-02	(105, 255) and (80, 255)	5 young male (2.5mo); 5 old male (22.1)	C57BL/6	Y/O 9-13	3	Young=153, Old=151 (cells)	Young=2.033, Old=5.934 (by cell)	Young=0.2607, Old=0.6668 (by cell)	Mann-Whitney test (two-tailed)	<0.0001 (by cell)	Extended Data Fig. 7k	P-values were determined comparing all single cells between conditions
			2 young; 3 old	Experiment 3	2022-01-18	(40, 255)	2 young male (2.5mo); 3 old male (22.1)	C57BL/6	Y 14-15, O 14-16	3	Young=61, Old=91 (cells)	Young=0.4426, Old=1.538 (by cells)	Young=0.1374, Old=0.2626 (by cell)	Mann-Whitney test (two-tailed)	<0.0001 (by cell)	Extended Data Fig. 7k	P-values were determined comparing all single cells between conditions
		Combined	10 young; 11 old								Young=305, Old=333 (cells)	Young=1.521, Old=3.745 (by cells)	Young=0.1519, Old=0.3393 (by cell)	Mann-Whitney test (two-tailed)	<0.0001 (by cell)	Extended Data Fig. 7k	P-values were determined comparing all single cells between conditions
			10 young; 11 old								Young=10, Old=11 (mouse)	Young=1.533, Old=3.755 (by mouse)	Young=0.3803, Old=0.8371 (by mouse)	Mann-Whitney test (two-tailed)	0.0159 (by mouse)	Fig. 2m	P-values were determined comparing sample means between conditions
	PXN average number of focal adhesions per cell young vs. old qNSCs	2	3 young; 3 old	Experiment 1	2021-08-03	(40, 255)	3 young male (3mo); 3 old male (21mo)	C57BL/6	Y/O 6-8	2	Young=96, Old=95 (cells)	Young=30.52, Old=18.29 (cells)	Young=2.393, Old=1.361 (cells)	Mann-Whitney test (two-tailed)	0.0002 (by cell)	Extended Data Fig. 7j	P-values were determined comparing all single cells between conditions
			5 young; 5 old	Experiment 2	2022-11-08	(80, 255)	5 young male (2.5mo); 5 old male (22.1)	C57BL/6	Y/O 9-13	3	Young=155, Old=143 (cells)	Young=19.28, Old=12.29 (cells)	Young=1.38, Old=0.9684 (cells)	Mann-Whitney test (two-tailed)	0.0001 (by cell)	Extended Data Fig. 7j	P-values were determined comparing all single cells between conditions
		Combined	8 young; 8 old								Young=251, Old=238 (cells)	Young=23.58, Old=14.68 (by cells)	Young=1.295, Old=0.8169 (by cell)	Mann-Whitney test (two-tailed)	<0.0001 (by cell)	Extended Data Fig. 7j	P-values were determined comparing all single cells between conditions
			8 young; 8 old								Young=8, Old=8 (mouse)	Young=23.32, Old=14.56 (by mouse)	Young=3.535, Old=1.482 (by mouse)	Mann-Whitney test (two-tailed)	0.0148 (by mouse)	Fig. 2l	P-values were determined comparing sample means between conditions
PXN average number of focal adhesions per cell young vs. old aNSCs (Fig. 2m and Extended Data Fig. 7k) per animal average (colored dot)			PXN average number of focal adhesions per cell per animal young vs. old qNSCs (Fig. 2l and Extended Data Fig. 7j)
Young aNSC	Old aNSC		Young qNSC	Old qNSC
1.724	1.8333		21.33	17.5806
1.32258	3.06667		26.871	17.2121
1.129	2.0645		43.5312	20.1613
1.8387	6.33333		24.6333	18.3333
2.7	9.63333		7.44828	9.9
4.26667	2.4		22.2188	12.5217
0.433	7.23333		19.5588	10.7
1.03226	4.12903		20.9655	10.0333
0.387097	1.56667
0.5	1.4
	1.64516
PXN average number of focal adhesions per cell young vs. old aNSCs (Extended Data Fig. 7k). Per animal cell counts (grey dots)			PXN average number of focal adhesions per cell young vs. old aNSCs (Extended Data Fig. 7j). Per animal cell counts (grey dots)
Young aNSC	Old aNSC		Young qNSC	Old qNSC
1	1		2	46
1	2		3	11
0	4		2	5
4	0		4	9
1	0		24	26
0	0		41	4
0	4		40	25
2	5		3	19
0	3		22	32
2	3		50	41
2	3		9	36
4	0		15	0
0	6		11	18
8	4		15	23
0	0		20	16
0	0		35	4
1	0		7	2
6	1		5	20
1	0		7	16
2	1		32	27
10	0		52	28
0	2		62	33
0	2		38	5
1	7		27	9
0	0		6	2
0	2		23	17
1	0		34	4
0	0		21	16
3	4		21	0
2	1		10	17
0	7		15	34
0	0		11	39
1	2		37	12
5	6		54	8
0	6		5	26
0	0		17	3
1	4		31	18
1	4		6	4
1	3		85	19
1	5		3	21
0	1		35	9
2	0		24	5
0	11		1	6
0	0		42	6
0	4		18	17
3	2		19	4
1	7		23	20
3	0		9	11
1	0		21	16
0	3		9	15
9	0		26	29
1	2		23	15
1	5		49	2
0	0		98	34
6	2		8	30
0	2		11	31
0	0		36	25
1	0		15	40
1	15		22	15
0	1		14	32
3	0		28	10
0	0		29	22
0	1		33	4
0	0		39	20
4	0		42	38
0	1		10	29
6	3		29	32
0	9		108	58
1	4		64	16
0	2		36	19
2	9		60	4
2	0		14	37
3	6		21	8
0	0		46	3
0	0		10	11
0	5		16	4
0	1		45	1
0	0		52	13
0	0		29	34
0	1		5	46
1	2		53	50
1	0		53	38
1	0		30	6
2	1		51	8
1	0		46	0
0	1		20	9
0	4		10	7
1	7		46	23
2	0		26	1
4	4		22	27
1	3		71	9
2	0		77	30
2	2		84	14
8	0		52	28
0	13		90	22
0	0		75	28
0	4		39	23
6	1		25	9
0	13		28	8
0	0		15	13
0	6		13	3
0	11		13	7
2	8		24	1
3	3		23	2
5	1		2	13
0	2		20	22
0	1		23	31
5	0		34	11
1	18		55	8
2	18		3	22
2	3		23	11
0	1		46	19
0	1		16	24
11	0		8	37
2	7		101	41
2	5		34	24
0	7		8	9
3	25		69	24
0	4		1	13
0	19		2	77
1	17		10	28
0	8		8	7
0	6		7	22
0	14		22	9
4	18		12	4
3	0		55	22
2	20		4	31
1	3		3	13
0	0		14	29
6	0		6	9
3	5		11	0
3	5		26	2
0	7		0	16
1	10		10	10
4	1		5	8
1	59		0	7
0	17		6	0
6	17		2	19
0	11		0	5
2	38		13	5
0	13		1	3
0	4		5	6
18	2		21	23
1	4		5	10
2	2		6	12
4	3		13	9
11	7		40	2
0	3		0	6
0	4		0	1
0	6		2	9
5	2		4	0
4	0		13	14
5	1		0	1
2	0		0	18
0	3		6	7
12	0		18	17
3	3		33	0
3	7		47	22
2	11		21	0
9	10		34	1
1	5		5	13
16	2		11	44
12	0		5	3
1	1		5	29
1	1		6	10
2	0		2	17
2	2		35	23
1	0		14	30
2	3		51	1
4	2		29	6
4	4		21	13
1	2		26	8
2	2		41	2
8	4		1	6
7	0		5	41
1	0		14	2
4	8		10	0
15	0		7	0
0	0		23	13
1	1		36	6
1	0		37	21
6	0		26	13
0	0		28	14
2	21		49	2
2	0		20	1
1	12		41	13
0	0		10	24
0	1		19	24
0	5		10	24
0	1		54	11
0	6		18	3
1	3		35	22
0	0		6	8
0	23		5	2
0	4		51	10
0	0		4	16
1	2		2	11
1	15		16	7
0	3		12	20
0	1		11	13
0	22		19	22
0	0		20	1
2	0		14	0
0	10		12	2
1	8		14	9
0	11		30	3
0	2		30	1
1	5		2	5
0	13		31	12
1	37		33	10
0	12		24	8
0	0		13	11
0	0		6	10
0	18		35	8
1	8		30	5
3	4		13	1
0	4		6	7
4	1		35	1
1	2		18	5
1	0		14	5
0	2		23	13
0	3		23	0
0	2		47	6
0	8		20	31
3	4		23	1
2	14		30	6
0	5		13	10
0	6		27	43
1	2		12	15
1	1		29	0
2	15		18	4
2	1		3	1
1	7		2	14
7	2		7	1
0	0		10	23
1	1		3	22
0	6		12	25
0	0		4	3
0	8		14
1	0		6
0	2		17
1	2		83
0	1		17
0	0		17
0	0		25
0	1		20
1	0		16
1	0		12
0	0		24
0	1		74
0	0		50
1	3
0	2
4	2
0	4
0	1
1	2
0	7
0	6
0	1
0	1
0	1
0	0
0	2
0	0
1	0
0	5
0	1
0	1
0	3
0	1
0	1
2	0
0	7
1	3
0	0
2	0
0	1
0	0
0	2
3	4
0	0
0	1
0	0
0	1
0	1
2	1
0	0
1	0
0	0
0	3
0	1
0	1
0	0
1	0
0	1
6	6
0	4
0	1
0	1
0	0
0	3
0	1
0	0
0	0
	0
	0
	0
	3
	7
	1
	0
	0
	2
	1
	1
	0
	1
	0
	0
	0
	0
	1
	14
	0
	0
	3
	0
	3
	13
	0
	0
	0

## Sheet: Extended 7l,m
Experiment Type	Reported Parameter	Number of independent experiments	Number of biological replicates	Experiment repeat	Date	Thresholding	Numbers	Strain	Replicate Names	Passage #	# of cells	Mean	s.e.m.	Statistical test	P-value	Relevant Figures	Statistical Comments	Experimental Comments
In vitro Immunofluorescence Imaging: PXN Young vs. Old	PXN average number of focal adhesions per cell in cells with active focal adhesions young vs. old aNSCs	3	3 young; 3 old	Experiment 1	2022-07-27	(35, 255)	3 young male (3mo); 3 old male (21mo)	C57BL/6	Y/O 6-8	2	Young=51, Old=56	Young=2.471, Old=3.768	Young=0.3072, Old=0.3745	Mann-Whitney test (two-tailed)	0.0015	Extended Data Fig. 7m
			5 young, 5 old	Experiment 2	2022-11-02	(105, 255) and (80, 255)	5 young male (2.5mo); 5 old male (22.1)	C57BL/6	Y/O 9-13	3	Young=89, Old=117	Young=3.494, Old=7.658	Young=0.3792, Old=0.7926	Mann-Whitney test (two-tailed)	<0.0001	Extended Data Fig. 7m
			2 young; 3 old	Experiment 3	2022-01-18	(40, 255)	2 young male (2.5mo); 3 old male (22.1)	C57BL/6	Y 14-15, O 14-16	3	Young=14, Old=52	Young=1.929, Old=2.692	Young=0.3987, Old=0.3899	Mann-Whitney test (two-tailed)	0.4967	Extended Data Fig. 7m
		Combined	10 young; 11 old								Young=154 Old=225 (cells)	Young=3.013 Old=5.542	Young=0.2479, Old=0.4561	Mann-Whitney test (two-tailed)	<0.0001	Extended Data Fig. 7m
			10 young; 11 old								Young=10, Old=11 (mouse)	Young=2.71 Old=5.191	Young=0.3515, Old=0.8929	Mann-Whitney test (two-tailed)	0.0159	Extended Data Fig. 7m
	PXN average number of focal adhesions per cell in cells with active focal adhesions young vs. old qNSCs	2	3 young; 3 old	Experiment 1	2021-08-03	(40, 255)	3 young male (3mo); 3 old male (21mo)	C57BL/6	Y/O 6-8	2	Young=96, Old=92	Young=30.52, Old=18.89	Young=2.393, Old=1.361	Mann-Whitney test (two-tailed)	0.0006	Extended Data Fig. 7l
			5 young; 5 old	Experiment 2	2022-11-08	(80, 255)	5 young male (2.5mo); 5 old male (22.1)	C57BL/6	Y/O 9-13	3	Young=143, Old=133	Young=19.67, Old=13.21	Young=1.383, Old=0.9961	Mann-Whitney test (two-tailed)	0.0004	Extended Data Fig. 7l
		Combined	8 young; 8 old								Young=239 Old=225 (cells)	Young=24.03, Old=15.53	Young=1.311, Old=0.8294	Mann-Whitney test (two-tailed)	<0.0001	Extended Data Fig. 7l
			8 young; 8 old								Young=8, Old=8 (mouse)	Young=23.41, Old=15.39	Young=3.382, Old=1.419	Mann-Whitney test (two-tailed)	0.0207	Extended Data Fig. 7l
PXN average number of focal adhesions per cell in cells with active focal adhesions young vs. old aNSCs per animal average (colored dot) (Extended Data Fig. 7m)			PXN average number of focal adhesions per cell in cells with active focal adhesions young vs. old qNSCs per animal average (colored dot) (Extended Data Fig. 7l)
Young aNSC	Old aNSC		Young qNSC	Old qNSC
1.5	2.2381		24.6333	18.3333
2.5	2.33333		9.81818	11
	3.92308		22.2188	15.1579
3.5625	7.91667		19.5588	11.069
4.26316	10.7037		19.28	10.75
4.57143	3.78947		21.33	18.7931
1.3	9.86364		26.871	17.2121
2	5.12		43.5312	20.8333
2.94118	3.05556
2.27778	4.6
2.1875	3.55556
PXN average number of focal adhesions per cell in cells with active focal adhesions young vs. old aNSCs. per cell count (grey dot) (Extended Data Fig. 7m)			PXN average number of focal adhesions per cell in cells with active focal adhesions young vs. old qNSCs. per cell count (grey dot) (Extended Data Fig. 7l)
Young aNSC	Old aNSC		Young qNSC	Old qNSC
1	1		39	28
1	1		25	23
1	1		28	9
1	1		15	8
1	1		13	13
1	1		13	3
1	1		24	7
1	1		23	1
1	1		2	2
1	1		20	13
1	1		23	22
1	1		34	31
1	1		55	11
1	1		3	8
1	1		23	22
1	1		46	11
1	1		16	19
1	1		8	24
1	1		101	37
1	1		34	41
1	1		8	24
1	1		69	9
1	1		1	24
1	1		2	13
1	1		10	77
1	1		8	28
1	1		7	7
1	1		22	22
1	1		12	9
1	1		55	4
1	1		4	22
1	1		3	31
1	1		14	13
1	1		6	29
1	1		11	9
1	1		26	2
1	1		10	16
1	1		5	10
1	1		6	8
1	1		2	7
1	1		13	19
1	1		1	5
1	1		5	5
1	1		21	3
1	1		5	6
1	1		6	23
1	1		13	10
1	1		40	12
1	1		2	9
1	1		4	2
1	1		13	6
1	1		6	1
1	1		18	9
1	1		33	14
1	1		47	1
1	1		21	18
1	2		34	7
1	2		5	17
1	2		11	22
1	2		5	1
1	2		5	13
1	2		6	44
1	2		2	3
2	2		35	29
2	2		14	10
2	2		51	17
2	2		29	23
2	2		21	30
2	2		26	1
2	2		41	6
2	2		1	13
2	2		5	8
2	2		14	2
2	2		10	6
2	2		7	41
2	2		23	2
2	2		36	13
2	2		37	6
2	2		26	21
2	2		28	13
2	2		49	14
2	2		20	2
2	2		41	1
2	2		10	13
2	2		19	24
2	2		10	24
2	2		54	24
2	2		18	11
2	2		35	3
2	2		6	22
2	2		5	8
2	2		51	2
2	3		4	10
2	3		2	16
2	3		16	11
2	3		12	7
2	3		11	20
2	3		19	13
3	3		20	22
3	3		14	1
3	3		12	2
3	3		14	9
3	3		30	3
3	3		30	1
3	3		2	5
3	3		31	12
3	3		33	10
3	3		24	8
3	3		13	11
3	3		6	10
3	3		35	8
3	3		30	5
3	3		13	1
4	3		6	7
4	3		35	1
4	3		18	5
4	3		14	5
4	3		23	13
4	4		23	6
4	4		47	31
4	4		20	1
4	4		23	6
4	4		30	10
4	4		13	43
4	4		27	15
4	4		12	4
5	4		29	1
5	4		18	14
5	4		3	1
5	4		2	23
5	4		7	22
6	4		10	25
6	4		3	3
6	4		12	1
6	4		4	1
6	4		14	2
6	4		6	2
6	4		17	2
6	4		83	3
7	4		17	3
7	4		17	4
8	4		25	4
8	5		20	4
8	5		1	4
9	5		2	4
9	5		2	4
10	5		3	4
11	5		3	4
11	5		3	5
12	5		4	5
12	5		5	5
15	5		5	6
16	5		5	6
18	5		6	6
	6		6	7
	6		7	8
	6		7	8
	6		8	8
	6		9	9
	6		9	9
	6		9	9
	6		10	9
	6		10	9
	6		10	10
	6		10	11
	6		11	11
	7		11	11
	7		11	12
	7		14	13
	7		14	14
	7		15	15
	7		15	15
	7		15	15
	7		15	16
	7		16	16
	7		17	16
	7		18	16
	7		19	16
	7		20	17
	8		20	17
	8		21	17
	8		21	18
	8		21	18
	8		21	19
	8		22	19
	8		22	19
	9		22	20
	9		23	20
	10		23	20
	10		23	21
	10		24	22
	11		24	22
	11		26	23
	11		26	23
	11		27	25
	11		28	25
	12		29	26
	12		29	26
	13		29	27
	13		30	27
	13		31	28
	13		32	28
	13		33	29
	14		34	29
	14		35	30
	14		35	30
	15		36	31
	15		36	32
	15		37	32
	17		38	32
	17		39	33
	17		40	34
	18		41	34
	18		42	34
	18		42	36
	18		45	37
	19		46	38
	20		46	38
	21		46	39
	22		49	40
	23		50	41
	25		51	46
	37		52	46
	38		52	50
	59		52	58
			53
			53
			54
			60
			62
			64
			71
			75
			77
			84
			85
			90
			98
			108

## Sheet: Extended 7n
Experiment Type	Reported Parameter	Number of independent experiments	Number of biological replicates	Experiment repeat	Date	Thresholding	Numbers	Strain	Replicate Names	Passage #	# of cells	Mean	s.e.m.	Statistical test	P-value	Relevant Figures	Statistical Comments	Experimental Comments
Detachment assay: Young vs. Old qNSCs vs. aNSCs (enzyme-based)	Percent cells remaining young vs. old qNSCs (accutase)	1	4 young; 4 old	Experiment 1	2021-08-22		4 young male (3-4mo), 4 old male (21-23mo)	C57BL/6	Y/O 14, 20-22		n/a	Young = 96.12, Old = 88.73	Young = 1.506, Old = 5.739	Mann-Whitney test (two-tailed)	0.3429	Extended 7n
	Percent cells remaining young vs. old aNSCs (accutase)	6	1 young; 1 old	Experiment 1	2021-05-19		1 young male (4mo), 1 old male (25mo)	C57BL/6	Y/O 1	Young (3), Old (4)	n/a	Young = 23.9, Old = 67.7	Young = 0, Old = 0	n/a	n/a	3c, Extended 7n		Note, the young vs. old comparison for this data is same as 2p
			2 young; 2 old	Experiment 2	2021-06-08		2 young male (4mo), 2 old male (22mo)	C57BL/6	Y/O 3, 5	6	n/a	Young = 15.6, Old = 30.71	Young = 3.698, Old = 8.210	Mann-Whitney test (two-tailed)	0.33	3c, Extended 7n
			2 young; 2 old	Experiment 3	2021-07-06		2 young male (3mo), 2 old male (21mo)	C57BL/6	Y/O 7-8	5	n/a	Young = 26.56, Old = 54.9	Young = 0, Old = 0	n/a	n/a	3c, Extended 7n
			1 young; 1 old	Experiment 4	2021-10-30		1 young male (2.5mo), 1 old male (22.1mo)	C57BL/6	Y/O 13	3	n/a	Young = 14.14, Old = 15.28	Young = 2.597, Old = 6.984	Mann-Whitney test (two-tailed)	>0.9999	3c, Extended 7n
			4 young; 4 old	Experiment 5	2021-11-01		4 young male (2.5mo), 4 old male (22.1mo)	C57BL/6	Y/O 9-12	4	n/a	Young = 9.233 Old = 22.09	Young = 2.16, Old = 6.673	Mann-Whitney test (two-tailed)	0.1143	3c, Extended 7n
			1 young; 1 old	Experiment 6	2022-01-29		1 young male (4mo), 1 old male (22mo)	C57BL/6	Y/O 15	4	n/a	Young = 21.26, Old = 36.63	Young = 0, Old = 0	n/a	n/a	3c, Extended 7n
		Combined	11 young; 11 old									Young = 15.29, Old = 30.87	Young = 2.096, Old = 5.663	Mann-Whitney test (two-tailed)	0.04	3c, Extended 7n
Percent cells remaining young vs. old aNSCs (accutase) (Extended Data Fig. 7n)
Young qNSC	Old qNSC	Young aNSC	Old aNSC
93.2	72.7	19.3	22.5
99.5	91.2	11.904	38.92
94	100	11.544	8.298
97.78	91	16.7383	22.266
		23.9	67.7
		26.56	54.9
		15.54	23.74
		6.51	16.4
		8.53	8.44
		6.35	39.78
		21.2632	36.6345

## Sheet: Extended 7o
Experiment Type	Reported Parameter	Number of independent experiments	Number of biological replicates	Experiment repeat	Date	Thresholding	Numbers	Strain	Replicate Names	Passage #	# of cells	Mean	s.e.m.	Statistical test	P-value	Relevant Figures	Statistical Comments	Experimental Comments
Detachment assay: Young vs. Old (centrifugation-based)	Percent cells remaining young vs. old aNSCs (300 rcf x 4 min)	2	5 young; 5 old	Experiment 1	2023-01-03		5 young male (3mo), 5 old male (23mo)	C57BL/6	Y/O 18-22		n/a	Young = 38.67, Old = 76.73	Young = 4.384, Old = 3.538	Mann-Whitney test (two-tailed)	0.0079	Extended 7o
			5 young; 5 old	Experiment 2	2023-01-04		5 young male (3mo), 5 old male (23mo)	C57BL/6	Y/O 23-27		n/a	Young = 42.15, Old = 65.87	Young = 7.468, Old = 8.145	Mann-Whitney test (two-tailed)	0.2222	Extended 7o
		Combined	10 young; 10 old									Young = 40.4, Old = 71.30	Young = 4.123, Old = 4.561	Mann-Whitney test (two-tailed)	0.0007	Extended 7o
Percent cells remaining young vs. old aNSCs (centrifugation) (Extended Data Fig. 7o)
Young aNSC	Old aNSC
38.6466	84.2941
54.8194	72.361
29.7496	76.7824
32.0627	84.3031
38.0491	65.9297
53.434	75.5055
57.7978	46.3727
19.207	76.0984
29.9316	85.0432
50.37	46.3375

## Sheet: Extended 7p,q
Experiment Type	Reported Parameter	Number of independent experiments	Number of biological replicates	Experiment repeat	Date	Thresholding	Numbers	Strain	Replicate Names	Passage #	# of cells	Mean	s.e.m.	Statistical test	P-value	Relevant Figures	Statistical Comments	Experimental Comments
Incucyte migration experiments: Young vs. Old	Velocity of young vs. old qNSCs (um/hr)	2	3 young; 1 old	Experiment 1	2019-09-23		3 young males (4mo); 1 old male (23mo)	C57BL/6	Y14-16, O16	4	Young=151, Old=42	Young=3.045, Old=3.605	Young=0.1115, Old=0.2441	Mann-Whitney test (two-tailed)	0.0221	Extended Data Fig. 7p	P-values were determined comparing all single cells between conditions	Note: not enough cells to sort O14 and O15
			3 young; 3 old	Experiment 2	2019-10-15		3 young males (3mo); 3 old males (24mo)	C57BL/6	Y/O 17-19	3	Young=16, Old=28	Young=2.559, Old=3.255	Young=0.1869, Old=0.2597	Mann-Whitney test (two-tailed)	0.0338	Extended Data Fig. 7p	P-values were determined comparing all single cells between conditions
		Combined	6 young; 4 old								Young=167, Old=70	Young=2.998, Old=3.465	Young=0.1029, Old=0.1795	Mann-Whitney test (two-tailed)	0.0096	Extended Data Fig. 7p	P-values were determined comparing all single cells between conditions
		Combined	6 young; 4 old								Young=6, Old=4	Young=2.882, Old=3.249	Young=0.175, Old=0.1949	Mann-Whitney test (two-tailed)	0.2571	Fig. 3e	P-values were determined comparing the average cell velocities per animal
	Velocity of young vs. old aNSCs (um/hr)	3	3 young; 3 old	Experiment 1	2019-08-28		3 young males (3.5mo); 3 old males (21.5mo)	C57BL/6	Y/O 11-13	5	Young=19, Old=18	Young=10.76, Old=8.375	Young=1.090, Old=1.021	Mann-Whitney test (two-tailed)	0.2579	Extended Data Fig. 7q	P-values were determined comparing all single cells between conditions
			3 young; 1 old	Experiment 2	2019-09-13		3 young males (4mo); 1 old male (23mo)	C57BL/6	Y14-16, O16	4	Young=85, Old=18	Young=14.06, Old=11.73	Young=0.8865, Old=1.433	Mann-Whitney test (two-tailed)	0.1701	Extended Data Fig. 7q	P-values were determined comparing all single cells between conditions	Note: not enough cells to sort O14 and O15
			3 young; 3 old	Experiment 3	2019-10-07		3 young males (3mo); 3 old males (24mo)	C57BL/6	Y/O 17-19	3	Young=15, Old=30	Young=14.73, Old=9.778	Young=1.397, Old=0.7675	Mann-Whitney test (two-tailed)	0.0049	Extended Data Fig. 7q	P-values were determined comparing all single cells between conditions
		Combined	9 young; 7 old								Young=119, Old=66	Young=13.618, Old=9.928	Young=0.6865, Old=0.6034	Mann-Whitney test (two-tailed)	0.0002	Extended Data Fig. 7q	P-values were determined comparing all single cells between conditions
		Combined	9 young; 7 old								Young=9, Old=7	Young=13.3, Old=8.843	Young=0.9527, old=0.9491	Mann-Whitney test (two-tailed)	0.0079	Fig. 3f	P-values were determined comparing the average cell velocities per animal
Velocity of young vs. old qNSCs (um/hr) per animal average (colored dot) (Fig. 3e and Extended Data Fig. 7p)			Velocity of young vs. old aNSCs (um/hr) per animal average (colored dot) (Fig. 3f and Extended Data Fig. 7q)
Young qNSC	Old qNSC		Young aNSC	Old aNSC
2.5265	3.60525		11.2939	4.0196
3.21598			8.45162	7.76712
3.17247			12.6753	9.2369
3.40585	3.10287		13.1854	11.7294
2.55484	2.76654		13.8757
2.41871	3.52217		15.1768
			18.2821	9.78943
			15.465	8.53345
			11.2882	10.8254
Velocity of young vs. old qNSCs (um/hr) per cell (grey dot) (Extended Data Fig. 7p)			Velocity of young vs. old aNSCs (um/hr) per cell (grey dot) (Extended Data Fig. 7q)
Young qNSC	Old qNSC		Young aNSC	Old aNSC
2.75188	2.18965		15.1099	4.0196
4.52676	4.05973		7.7354	16.4206
1.72072	3.83402		6.62628	7.38513
4.2275	2.17398		7.4088	1.62743
2.12112	6.18317		19.589	10.5061
2.14682	4.08806		10.7424	1.46728
2.77695	2.41683		7.08035	8.06999
2.11566	4.44336		8.00408	8.89332
2.99622	3.38611		5.44659	8.78487
2.2506	2.19783		9.93679	11.0444
2.61428	3.57071		5.4041	2.40027
3.4021	8.5517		12.547	9.77745
4.84098	3.90982		18.4207	11.5512
1.86302	5.15732		3.47483	12.4665
2.02517	2.10349		8.96181	8.10187
0.610324	2.62389		14.858	7.85558
0.357971	3.98915		10.715	15.5604
2.93717	2.1211		16.0483	4.82644
4.75002	1.7307		16.2488	6.83148
2.93769	2.59211		10.5877	14.7876
2.08981	3.42382		24.1995	12.7062
1.5087	1.64778		9.70207	22.1343
1.88316	2.35226		12.9758	7.90509
1.68286	4.14019		11.7916	15.3839
2.85652	0.882241		21.3306	7.64908
2.86242	2.16042		15.0759	11.3133
3.18393	3.68175		6.85281	9.45966
1.64667	2.34765		13.4856	9.82315
1.51574	3.09298		18.125	7.69931
4.35219	7.76259		12.4814	12.4651
2.67389	3.781		31.7698	27.0757
1.54985	6.42835		13.2498	18.6566
1.96865	2.76924		13.1254	10.9641
2.15375	2.75447		19.384	6.30505
2.62305	4.62402		13.4201	2.68321
2.19684	5.52245		7.742	7.28638
2.09101	3.13272		8.35502	4.08033
5.52698	3.92108		14.6096	8.91341
3.7346	4.70986		7.29788	8.82686
3.02425	3.98593		9.54817	13.7658
3.67766	3.53315		7.73647	9.53976
3.1817	3.44386		10.4866	13.6104
2.45524	3.02274		3.73403	5.28718
4.08232	2.38827		6.89461	12.6664
5.45633	3.32574		10.6264	5.48458
2.26225	4.25962		7.90739	11.4557
2.37793	1.97853		26.6966	12.0839
3.2522	2.54293		22.5696	9.62302
4.19981	4.20226		23.2282	15.1728
2.75297	3.79374		9.65328	3.32517
2.40235	2.47732		9.20238	5.51035
2.23881	2.47324		16.4951	6.61046
3.2451	2.97099		6.41058	6.64843
4.08758	2.43891		10.8073	11.8212
4.14924	2.44505		12.1212	6.38196
3.65922	2.58053		17.2694	9.7725
6.57196	2.20854		2.16006	10.0127
2.27567	4.91396		12.6288	7.12927
3.73576	3.25919		13.7744	7.56638
2.52928	8.09777		20.074	13.5184
2.47865	3.19114		34.4159	20.1848
2.35771	1.96685		13.6539	5.31571
1.55434	2.57138		20.025	15.0907
2.46923	4.18906		19.9919	16.9781
2.76802	3.53819		13.6835	4.56987
3.18423	6.31946		21.1481	12.3885
2.78799	2.5017		15.9049
6.54267	2.97438		12.1198
1.05024	2.68126		8.58738
2.8504	1.83919		1.36296
2.82172			3.08044
2.16103			12.5303
2.12001			10.3813
3.11375			14.1929
5.07889			9.74575
1.47772			7.0135
1.68619			22.0403
3.8897			8.70553
1.89538			13.5252
4.26562			15.2171
2.89531			24.0839
3.58483			2.33125
6.75906			13.3407
5.90365			20.1481
2.95831			11.1792
4.34641			7.84538
6.45867			17.9021
3.04761			51.4145
2.38271			7.35715
2.82636			12.1173
2.8785			43.3229
1.92914			9.89888
3.11058			3.00304
2.30763			13.3182
1.6597			17.2487
1.99857			5.55541
5.1097			13.9174
3.90696			9.92049
2.72632			13.3365
6.25423			18.4043
1.90986			18.4711
3.09194			10.1447
1.53341			11.8163
2.51971			16.2471
2.02681			14.2304
1.86286			19.6159
4.23992			22.9731
3.7476			11.7078
2.53656			22.8834
4.92036			18.6536
5.19411			9.60813
4.77937			16.4109
5.22348			17.1875
5.49138			6.44438
4.11961			11.3011
2.68754			6.17422
1.51519			17.5939
2.0528			16.596
1.06865			9.61975
2.74575
1.73881
2.7323
2.26621
2.2545
2.3538
7.42683
1.93594
4.61978
1.97525
3.84023
2.93738
3.55427
1.42939
3.963
4.4075
1.91477
2.0809
1.67482
1.76566
2.81321
4.76384
6.73395
2.26864
5.21088
1.22678
4.00291
2.31059
1.84909
2.06996
2.18928
2.91104
3.28508
3.52662
2.26142
2.84825
2.06599
1.99351
2.29218
1.61228
2.193
2.25084
4.6057
2.5277
2.41623
1.72944
2.48831
2.84931

## Sheet: Extended 7r
Experiment Type	Reported Parameter	Number of independent experiments	Number of biological replicates	Experiment repeat	Date	Thresholding	Numbers	Strain	Replicate Names	Passage #	# of cells	Mean	s.e.m.	Statistical test	P-value	Relevant Figures	Statistical Comments	Experimental Comments
In vitro Immunofluorescence Imaging: EdU Pulse Chase	Percent cells in S-Phase: young vs. old aNSCs	3	3 young; 3 old	Experiment 1	2021-08-26		3 young male (3-4mo); 3 old male (21-23mo)	C57BL/6	Y/O 14, 20, 21	6	Young=523, Old=377	Young=22.16, Old=20.11	Young=2.481, Old=0.2396	Mann-Whitney test (two-tailed)	0.7	Extended Data Fig. 7r
			4 young; 5 old	Experiment 2	2021-10-30		4 young male (2.5mo); 5 old male (22.1mo)	C57BL/6	Y 9-12, O 9-13	3	Young=4651, Old=7282	Young=21.69 Old=23.03	Young=1.281, Old=1.28	Mann-Whitney test (two-tailed)	0.5556	Extended Data Fig. 7r
			2 young; 2 old	Experiment 3	2022-02-01		2 young male (4mo); 2 old male (22mo)	C57BL/6	Y/O 16, 17	5	Young=1071, Old=1248	Young=21.84 Old= 19.92	Young=0.7440, Old=1.3	Mann-Whitney test (two-tailed)	0.6667	Extended Data Fig. 7r
		Combined	9 young; 10 old								Young=6245, Old=8907	Young=21.88 Old= 21.53	Young=0.8985, Old=0.8089	Mann-Whitney test (two-tailed)	0.8241	Extended Data Fig. 7r	P-values were determined comparing sample means between conditions
Percent cells in S-Phase: young vs. old aNSCs average per animal (colored dot) (Extended Data Fig. 7r)
Young aNSC	Old aNSC
18.3084	23.2367
23.6427	18.6764
21.0893	23.7117
23.7112	22.8306
	26.6727
25.962	19.7
17.5	20.53
23.03	20.11
21.0932	18.6204
22.5812	21.2196
Percent cells in S-Phase: young vs. old aNSCs average per field (grey dot) (Extended Data Fig. 7r)
Young aNSC	Old aNSC
19.1489	25.3659
18.6667	28.8235
16.9399	18.6813
24.0385	22.8448
13.5714	20.6081
14.9378	19.4245
20.8556	26.9091
21.8182	10.3261
24.6914	15.1961
24.4186	20.979
28.4091	21.1538
18.75	21.1699
20.5993	20.2703
17.6471	21.6393
22.8856	16.5094
23.1579	21.9895
16.1765	14.5695
25	30.8571
22.8137	22.1622
26.5957	27.044
22.8758	32.8502
24.1497	23.1293
20.2479	26.5734
24.2958	17.0854
	22.6337
	29.9145
	17.6471
	16
	32.716
	25.6831
	38.7755
	19.6809
	30.9179
	22.9358
