# Supplementary material for: Chromatin accessibility dynamics of neurogenic niche cells reveal defects in neural stem cell adhesion and migration during aging
Source: Nat Aging. 2023 Jul 13;3(7):866–93. doi: 10.1038/s43587-023-00449-3 (PMC10353944; doi:10.1038/s43587-023-00449-3)
Supplement: Source Data Extended Data Fig. 8 — Statistical source data. [file 43587_2023_449_MOESM22_ESM.xlsx]

## Sheet: Extended 8f
Experiment Type	Reported Parameter	Number of independent experiments	Number of biological replicates	Experiment repeat	Date	Thresholding	Numbers	Strain	Replicate Names	Passage #	# of cells	Mean	s.e.m.	Statistical test	P-value	Relevant Figures	Statistical Comments	Experimental Comments
Detachment assay (accutase): Young vs. Old CRISPR/Cas9	Raw values: Percent cells remaining young vs. old Safe control targeting guide (CRISPR/Cas9)	7	1 young; 1 old	Experiment 1	2021-12-15		1 young male (4mo), 1 old male (21mo)	Rosa26-Cas9	Y/O 1	9	n/a	Young = 27.93, Old = 66.47	Young = 0, Old = 0	n/a	n/a	n/a
			1 young; 1 old	Experiment 2	2022-02-11		1 young male (4.5mo), 1 old male (23mo)	Rosa26-Cas9	Y/O 2	7	n/a	Young = 32.38, Old = 37.36	Young = 0, Old = 0	n/a	n/a	n/a
			2 young; 2 old	Experiment 3	2022-02-16		2 young male (4mo), 2 old male (22mo)	Rosa26-Cas9	Y/O 3, 4	6	n/a	Young = 11.9, Old = 27.04	Young = 3.1, Old = 5.696	n/a	n/a	n/a
			1 young; 1 old	Experiment 4	2022-03-17		1 young female (3.33mo), 1 old female (21.8mo)	Rosa26-Cas9	Y/O 5	5	n/a	Young = 50.04, Old = 52.98	Young = 0, Old = 0	n/a	n/a	n/a
			2 young; 2 old	Experiment 5	2022-04-07		2 young male (4.2mo), 2 old male (21.9mo)	Rosa26-Cas9	Y/O 6, 7	5	n/a	Young = 56.92, Old = 68.13	Young =1.867, Old = 12.63	n/a	n/a	n/a
			2 young; 2 old	Experiment 6	2022-04-09		2 young male (4.2mo), 2 old male (21.9mo)	Rosa26-Cas9	Y/O 8, 9	6	n/a	Young = 38.83, Old = 62.77	Young = 14.3, Old = 25.69	n/a	n/a	n/a
			2 young; 2 old	Experiment 7	2022-04-15		2 young male (5.2mo), 2 old male (25.3mo)	Rosa26-Cas9	Y/O 10, 11	6	n/a	Young = 48.63, Old = 47.32	Young = 9.015, Old = 6.222	n/a	n/a	n/a
		Combined	11 young; 11 old								Young = 11, Old = 11 (mice)	Young = 38.45, Old = 51.58	Young = 5.376, Old = 6.212	Wilcoxon matched-pairs signed rank test (two-sided)	0.0186	n/a
	Raw values: Percent cells remaining young vs. old NFIC targeting guide (CRISPR/Cas9)	7	1 young; 1 old	Experiment 1	2021-12-15		1 young male (4mo), 1 old male (21mo)	Rosa26-Cas9	Y/O 1	9	n/a	Young = 28.68, Old = 36	Young = 0, Old = 0	n/a	n/a	n/a
			1 young; 1 old	Experiment 2	2022-02-11		1 young male (4.5mo), 1 old male (23mo)	Rosa26-Cas9	Y/O 2	7	n/a	Young = 40.93, Old = 40.93	Young = 0, Old = 0	n/a	n/a	n/a
			2 young; 2 old	Experiment 3	2022-02-16		2 young male (4mo), 2 old male (22mo)	Rosa26-Cas9	Y/O 3, 4	6	n/a	Young = 33.4, Old = 42.01	Young = 1.838, Old = 5.390	n/a	n/a	n/a
			1 young; 1 old	Experiment 4	2022-03-17		1 young female (3.33mo), 1 old female (21.8mo)	Rosa26-Cas9	Y/O 5	5	n/a	Young = 41.97, Old = 48	Young = 0, Old = 0	n/a	n/a	n/a
			2 young; 2 old	Experiment 5	2022-04-07		2 young male (4.2mo), 2 old male (21.9mo)	Rosa26-Cas9	Y/O 6, 7	5	n/a	Young = 58.94, Old = 60.43	Young = 1.091, Old = 2.156	n/a	n/a	n/a
			2 young; 2 old	Experiment 6	2022-04-09		2 young male (4.2mo), 2 old male (21.9mo)	Rosa26-Cas9	Y/O 8, 9	6	n/a	Young = 74.09, Old = 68.34	Young = 1.621, Old = 0.1809	n/a	n/a	n/a
			2 young; 2 old	Experiment 7	2022-04-15		2 young male (5.2mo), 2 old male (25.3mo)	Rosa26-Cas9	Y/O 10, 11	6	n/a	Young = 70.57, Old = 50.86	Young = 24.23, Old = 19.87	n/a	n/a	n/a
		Combined	11 young; 11 old								Young = 11, Old = 11 (mice)	Young = 53.23, Old =48.39	Young = 6.319, Old =5.521	Wilcoxon matched-pairs signed rank test (two-sided)	0.2061	n/a
	Normalized to young average: Young vs. old Safe control targeting guide fold change in percent cells remaining (CRISPR/Cas9)	7	1 young; 1 old	Experiment 1	2021-12-15		1 young male (4mo), 1 old male (21mo)	Rosa26-Cas9	Y/O 1	9	n/a	Young = 0.726, Old = 1.728	Young = 0, Old = 0	n/a	n/a	Extended Data Fig. 8f
			1 young; 1 old	Experiment 2	2022-02-11		1 young male (4.5mo), 1 old male (23mo)	Rosa26-Cas9	Y/O 2	7	n/a	Young = 0.842, Old = 0.972	Young = 0, Old = 0	n/a	n/a	Extended Data Fig. 8f
			2 young; 2 old	Experiment 3	2022-02-16		2 young male (4mo), 2 old male (22mo)	Rosa26-Cas9	Y/O 3, 4	6	n/a	Young = 0.3096, Old = 0.703	Young =0.08062, Old = 0.1481	n/a	n/a	Extended Data Fig. 8f
			1 young; 1 old	Experiment 4	2022-03-17		1 young female (3.33mo), 1 old female (21.8mo)	Rosa26-Cas9	Y/O 5	5	n/a	Young = 1.302, Old = 1.378	Young = 0, Old = 0	n/a	n/a	Extended Data Fig. 8f
			2 young; 2 old	Experiment 5	2022-04-07		2 young male (4.2mo), 2 old male (21.9mo)	Rosa26-Cas9	Y/O 6, 7	5	n/a	Young = 1.481, Old = 1.772	Young = 0.04856, Old = 0.3286	n/a	n/a	Extended Data Fig. 8f
			2 young; 2 old	Experiment 6	2022-04-09		2 young male (4.2mo), 2 old male (21.9mo)	Rosa26-Cas9	Y/O 8, 9	6	n/a	Young = 1.01, Old = 1.633	Young = 0.3719, Old = 0.6681	n/a	n/a	Extended Data Fig. 8f
			2 young; 2 old	Experiment 7	2022-04-15		2 young male (5.2mo), 2 old male (25.3mo)	Rosa26-Cas9	Y/O 10, 11	6	n/a	Young = 1.265, Old = 1.231	Young = 0.2345, Old = 0.1618	n/a	n/a	Extended Data Fig. 8f
		Combined	11 young; 11 old								Young = 11, Old = 11 (mice)	Young = 1, Old = 1.341	Young = 0.1398, Old = 0.1616	Wilcoxon matched-pairs signed rank test (two-sided)	0.0186	Extended Data Fig. 8f
	Normalized to young average: young vs. old NFIC targeting guide fold change in percent cells remaining (CRISPR/Cas9)	7	1 young; 1 old	Experiment 1	2021-12-15		1 young male (4mo), 1 old male (21mo)	Rosa26-Cas9	Y/O 1	9	n/a	Young = 0.5398, Old = 0.677	Young = 0, Old = 0	n/a	n/a	Extended Data Fig. 8f
			1 young; 1 old	Experiment 2	2022-02-11		1 young male (4.5mo), 1 old male (23mo)	Rosa26-Cas9	Y/O 2	7	n/a	Young = 0.769, Old = 0.769	Young = 0, Old = 0	n/a	n/a	Extended Data Fig. 8f
			2 young; 2 old	Experiment 3	2022-02-16		2 young male (4mo), 2 old male (22mo)	Rosa26-Cas9	Y/O 3, 4	6	n/a	Young = 0.627, Old = 0.451	Young =0.03453, Old = 0.1013	n/a	n/a	Extended Data Fig. 8f
			1 young; 1 old	Experiment 4	2022-03-17		1 young female (3.33mo), 1 old female (21.8mo)	Rosa26-Cas9	Y/O 5	5	n/a	Young = 0.788, Old = 0.902	Young = 0, Old = 0	n/a	n/a	Extended Data Fig. 8f
			2 young; 2 old	Experiment 5	2022-04-07		2 young male (4.2mo), 2 old male (21.9mo)	Rosa26-Cas9	Y/O 6, 7	5	n/a	Young = 1.107, Old = 1.135	Young = 0.02049, Old = 0.04051	n/a	n/a	Extended Data Fig. 8f
			2 young; 2 old	Experiment 6	2022-04-09		2 young male (4.2mo), 2 old male (21.9mo)	Rosa26-Cas9	Y/O 8, 9	6	n/a	Young = 1.392, Old = 1.284	Young = 0.03045, Old = 0.003399	n/a	n/a	Extended Data Fig. 8f
			2 young; 2 old	Experiment 7	2022-04-15		2 young male (5.2mo), 2 old male (25.3mo)	Rosa26-Cas9	Y/O 10, 11	6	n/a	Young = 1.326, Old = 0.9554	Young = 0.4552, Old = 0.3732	n/a	n/a	Extended Data Fig. 8f
		Combined	11 young; 11 old								Young = 11, Old = 11 (mice)	Young = 1, Old = 0.9089	Young = 0.1187, Old = 0.1037	Wilcoxon matched-pairs signed rank test (two-sided)	0.2061	Extended Data Fig. 8f
Raw values: Percent cells remaining young vs. old				Each value represents percent cells remaining for an independent culture
Young Safe targeting guide	Old Safe targeting guide	Young NFIC KO targeting guide	Old NFIC KO targeting guide	Each row is a paired experiment
27.927	66.467	28.682	36.007
32.3769	37.3646	40.937	40.9345
15.0043	21.347	35.2337	29.4045
8.80491	32.7383	31.5571	18.6244
50.0415	52.982	41.9669	48.007
58.7884	55.4946	60.0342	58.2733
55.0547	80.7611	57.8528	62.586
53.1325	88.4598	75.7087	68.5232
24.5343	37.0893	72.4669	68.1613
57.6442	53.5402	94.7982	70.7308
39.6135	41.0956	46.337	30.9928
Normalized values: Percent cells remaining young vs. old (Extended Data Fig. 8f)				Each value normalized by dividing it by average of all young values (either safe or NFIC KO). For safe targeting guides, all values were divided by average of all young safe values. For NFIC KO, all values were divided by average of all young NFIC KO
Young Safe targeting guide	Old Safe targeting guide	Young NFIC KO targeting guide	Old NFIC KO targeting guide
0.726369	1.72878	0.538791	0.676391
0.84211	0.971836	0.769001	0.768954
0.390255	0.555226	0.661865	0.552363
0.229012	0.85151	0.5928	0.34986
1.30156	1.37804	0.788347	0.901812
1.52906	1.44339	1.12774	1.09466
1.43195	2.10056	1.08676	1.17568
1.38195	2.3008	1.42219	1.28721
0.638126	0.964677	1.36129	1.28041
1.4993	1.39256	1.78078	1.32868
1.03033	1.06888	0.870439	0.582199

## Sheet: Extended 8g
Experiment Type	Reported Parameter	Number of independent experiments	Number of biological replicates	Experiment repeat	Date	Thresholding	Numbers	Strain	Replicate Names	Passage #	# of cells	Mean	s.e.m.	Statistical test	P-value	Relevant Figures	Statistical Comments	Experimental Comments
Detachment assay (accutase): Young vs. Old CRISPR/Cas9	Difference in percent cells remaining Safe control targeting guide vs. NFIC targeting guide (CRISPR/Cas9)	7	1 young; 1 old	Experiment 1	2021-12-15		1 young male (4mo), 1 old male (21mo)	Rosa26-Cas9	Y/O 1	9	n/a	Safe = 38.45, NFIC = 7.325	Safe = 0, NFIC = 0	n/a	n/a	Extended Data Fig. 8g
			1 young; 1 old	Experiment 2	2022-02-11		1 young male (4.5mo), 1 old male (23mo)	Rosa26-Cas9	Y/O 2	7	n/a	Safe = 4.988, NFIC = -0.003	Safe = 0, NFIC = 0	n/a	n/a	Extended Data Fig. 8g
			2 young; 2 old	Experiment 3	2022-02-16		2 young male (4mo), 2 old male (22mo)	Rosa26-Cas9	Y/O 3, 4	6	n/a	Safe = 15.14, NFIC = -9.381	Safe = 8.795, NFIC = 3.552	n/a	n/a	Extended Data Fig. 8g
			1 young; 1 old	Experiment 4	2022-03-17		1 young female (3.33mo), 1 old female (21.8mo)	Rosa26-Cas9	Y/O 5	5	n/a	Safe = 2.94, NFIC = 6.04	Safe = 0, NFIC = 0	n/a	n/a	Extended Data Fig. 8g
			2 young; 2 old	Experiment 5	2022-04-07		2 young male (4.2mo), 2 old male (21.9mo)	Rosa26-Cas9	Y/O 6, 7	5	n/a	Safe = 11.21, NFIC = 1.486	Safe = 14.5, NFIC = 3.247	n/a	n/a	Extended Data Fig. 8g
			2 young; 2 old	Experiment 6	2022-04-09		2 young male (4.2mo), 2 old male (21.9mo)	Rosa26-Cas9	Y/O 8, 9	6	n/a	Safe = 23.94, NFIC = -5.746	Safe = 11.39, NFIC = 1.44	n/a	n/a	Extended Data Fig. 8g
			2 young; 2 old	Experiment 7	2022-04-15		2 young male (5.2mo), 2 old male (25.3mo)	Rosa26-Cas9	Y/O 10, 11	6	n/a	Safe = -1.311, NFIC = -19.71	Safe = 2.793, NFIC = 4.362	n/a	n/a	Extended Data Fig. 8g
		Combined	11 young; 11 old								Young = 11, Old = 11 (mice)	Safe = 13.13, NFIC = -4.848	Safe = 4.605, NFIC = 2.928	Mann-Whitney test (two-tailed)	0.0052	Extended Data Fig. 8g
Difference in percent cells remaining (old minus young) (Extended Data Fig. 8g)
Safe targeting guide	NFIC targeting guide
38.54	7.325
4.98765	-0.0025076
6.34273	-5.82923
23.9334	-12.9327
2.9405	6.04015
-3.2938	-1.7609
25.7064	4.73322
35.3273	-7.18549
12.5551	-4.30552
-4.10401	-24.0674
1.48203	-15.3442
