# Supplementary material for: Chromatin accessibility dynamics of neurogenic niche cells reveal defects in neural stem cell adhesion and migration during aging
Source: Nat Aging. 2023 Jul 13;3(7):866–93. doi: 10.1038/s43587-023-00449-3 (PMC10353944; doi:10.1038/s43587-023-00449-3)
Supplement: Source Data Extended Data Fig. 9 — Statistical source data. [file 43587_2023_449_MOESM23_ESM.xlsx]

## Sheet: Extended 9c-d
Experiment Type	Reported Parameter	Number of independent experiments	Number of biological replicates	Experiment repeat	Date	Thresholding	Numbers	Strain	Replicate Names	Passage #	# of cells	Mean	s.e.m.	Statistical test	P-value	Relevant Figures	Statistical Comments	Experimental Comments
Immunofluorescence Imaging In Vivo: Coronal distance	Coronal distance from ventricle: young qNSCs vs. old qNSCs (s100a6)	4	1 young; 1 old	Experiment 1	2022-06-08		1 young female (4mo); 1 old female (26mo)	GFAP-GFP	A		Young: qNSC=527; Old: qNSC=574	Young=18.18, Old=24.25	Young=0.6859, Old=0.9427	Mann-Whitney test (two-tailed)	<0.0001	n/a	P-values were determined comparing all single cells between conditions
			1 young; 1 old	Experiment 2	2022-06-08		1 young male (4mo); 1 old male (23mo)	GFAP-GFP	B		Young: qNSC=492; Old: qNSC=417	Young=17.97, Old=20.77	Young=0.5269, Old=0.816	Mann-Whitney test (two-tailed)	0.11	n/a	P-values were determined comparing all single cells between conditions
			1 young; 1 old	Experiment 3	2022-06-15		1 young female (4mo); 1 old female (25mo)	GFAP-GFP	C		Young: qNSC=404; Old: qNSC=364	Young=14.93, Old=26.34	Young=0.7176, Old=1.12	Mann-Whitney test (two-tailed)	<0.0001	n/a	P-values were determined comparing all single cells between conditions
			1 young; 1 old	Experiment 4	2022-06-08		1 young male (4mo); 1 old male (18mo)	GFAP-GFP	F		Young: qNSC=528; Old: qNSC=410	Young=17.27, Old=21.34	Young=0.6417, Old=0.9177	Mann-Whitney test (two-tailed)	0.0006	n/a	P-values were determined comparing all single cells between conditions
		Combined	4 young; 4 old								Young: qNSC=1951; Old: qNSC=1765	Young=17.21, Old=23.18	Young=0.3238, Old=0.4819	Mann-Whitney test (two-tailed)	<0.0001	n/a	P-values were determined comparing all single cells between conditions
			4 young; 4 old								Young=4; Old=4	Young=17.09, Old=23.18	Young=0.7443, Old=1.302	Mann-Whitney test (two-tailed)	0.0286	Extended Fig. 9c	P-values were determined comparing sample means between conditions
	Coronal distance from ventricle: young aNSCs vs. old aNSCs (s100a6)	4	1 young; 1 old	Experiment 1	2022-06-08		1 young female (4mo); 1 old female (26mo)	GFAP-GFP	A		Young: aNSC=373; Old: aNSC=281	Young=24.65, Old=18.58	Young=1.316 Old=1.338	Mann-Whitney test (two-tailed)	<0.0001	n/a	P-values were determined comparing all single cells between conditions
			1 young; 1 old	Experiment 2	2022-06-08		1 young male (4mo); 1 old male (23mo)	GFAP-GFP	B		Young: aNSC=316; Old: aNSC=140	Young=18.61, Old=13.74	Young=0.718 Old=0.8362	Mann-Whitney test (two-tailed)	<0.0001	n/a	P-values were determined comparing all single cells between conditions
			1 young; 1 old	Experiment 3	2022-06-15		1 young female (4mo); 1 old female (25mo)	GFAP-GFP	C		Young: aNSC=255; Old: aNSC=143	Young=22.99, Old=19.64	Young=1.529 Old=1.446	Mann-Whitney test (two-tailed)	0.7644	n/a	P-values were determined comparing all single cells between conditions
			1 young; 1 old	Experiment 4	2022-06-08		1 young male (4mo); 1 old male (18mo)	GFAP-GFP	F		Young: aNSC=318; Old: aNSC=148	Young=23.39, Old=17.11	Young=1.180 Old=1.069	Mann-Whitney test (two-tailed)	<0.0001	n/a	P-values were determined comparing all single cells between conditions
		Combined	4 young; 4 old								Young: aNSC=1262; Old: 713	Young=22.49, Old=17.54	Young=0.609, Old=0.6653	Mann-Whitney test (two-tailed)	<0.0001	n/a	P-values were determined comparing all single cells between conditions
			4 young; 4 old								Young=4; Old=4	Young=22.41, Old=17.27	Young=1.314, Old=1.284	Mann-Whitney test (two-tailed)	0.0571	Extended Fig. 9c	P-values were determined comparing sample means between conditions
Coronal distance from ventricle (s100a6) (um) (Extended Data Fig. 9c)
Young qNSC	Old qNSC	Young aNSC	Old aNSC
18.1785	24.2542	24.6485	18.5754
17.9684	20.7655	18.6131	13.7446
14.9312	26.3392	22.9878	19.6446
17.2658	21.3415	23.3931	17.1075

## Sheet: Extended 9d
Experiment Type	Reported Parameter	Number of independent experiments	Number of biological replicates	Experiment repeat	Date	Thresholding	Numbers	Strain	Replicate Names	Passage #	# of cells	Mean	s.e.m.	Statistical test	P-value	Relevant Figures	Statistical Comments	Experimental Comments
Immunofluorescence Imaging In Vivo: Coronal distance	Coronal distance from ventricle: young aNSCs vs. old aNSCs (GFAP)	4	1 young; 1 old	Experiment 1	9/1/20 (staining date)		1 young female (4mo); 1 old female (26mo)	GFAP-GFP	A		Young: aNSC=42; Old: aNSC=27	Young=23.771, Old=17.525	Young=2.637 Old=2.991	Mann-Whitney test (two-tailed)	0.0038	Extended Data Fig. 9d	P-values were determined comparing all single cells between conditions
			1 young; 1 old	Experiment 2	2020-09-08		1 young male (4mo); 1 old male (23mo)	GFAP-GFP	B		Young: aNSC=45; Old: aNSC=30	Young=41.86, Old=14.77	Young=5.886 Old=1.959	Mann-Whitney test (two-tailed)	0.0004	Extended Data Fig. 9d	P-values were determined comparing all single cells between conditions
			1 young; 1 old	Experiment 3	2020-09-08		1 young female (4mo); 1 old female (25mo)	GFAP-GFP	C		Young: aNSC=45; Old: aNSC=19	Young=32.57, Old=15.11	Young=4.305 Old=1.351	Mann-Whitney test (two-tailed)	0.0227	Extended Data Fig. 9d	P-values were determined comparing all single cells between conditions
			1 young; 1 old	Experiment 4	2020-10-31		1 young male (4mo); 1 old male (18mo)	GFAP-GFP	F		Young: aNSC=39; Old: aNSC=24	Young=24.45, Old=15.70	Young=2.474 Old=1.964	Mann-Whitney test (two-tailed)	0.0034	Extended Data Fig. 9d	P-values were determined comparing all single cells between conditions
		Combined	4 young; 4 old								Young: aNSC=171; Old: 100	Young=31.00, Old=15.80	Young=2.160, Old=1.123	Mann-Whitney test (two-tailed)	<0.0001	Extended Data Fig. 9d	P-values were determined comparing all single cells between conditions
			4 young; 4 old								Young=4; Old=4	Young=30.6, Old=15.78	Young=4.176, Old=0.6139	Mann-Whitney test (two-tailed)	0.0286	Fig. 4d	P-values were determined comparing sample means between conditions
	Coronal distance from ventricle: young qNSCs/Ast vs. old qNSCs/Ast (GFAP)	4	1 young; 1 old	Experiment 1	9/1/20 (staining date)		1 young female (4mo); 1 old female (26mo)	GFAP-GFP	A		Young: qNSC=123; Old: qNSC=218	Young=29.85, Old=43.81	Young=1.606 Old=1.904	Mann-Whitney test (two-tailed)	<0.0001	Extended Data Fig. 9d	P-values were determined comparing all single cells between conditions
			1 young; 1 old	Experiment 2	2020-09-08		1 young male (4mo); 1 old male (23mo)	GFAP-GFP	B		Young: qNSC=130; Old: qNSC=229	Young=29.52, Old=36.83	Young=2.014 Old=1.756	Mann-Whitney test (two-tailed)	0.004	Extended Data Fig. 9d	P-values were determined comparing all single cells between conditions
			1 young; 1 old	Experiment 3	2020-09-08		1 young female (4mo); 1 old female (25mo)	GFAP-GFP	C		Young: qNSC=134; Old: qNSC=176	Young=32.81, Old=38.55	Young=2.196 Old=1.968	Mann-Whitney test (two-tailed)	0.0207	Extended Data Fig. 9d	P-values were determined comparing all single cells between conditions
			1 young; 1 old	Experiment 4	2020-10-31		1 young male (4mo); 1 old male (18mo)	GFAP-GFP	F		Young: qNSC=129; Old: qNSC=203	Young=26.91, Old=36.83	Young=1.727 Old=1.94	Mann-Whitney test (two-tailed)	0.0053	Extended Data Fig. 9d	P-values were determined comparing all single cells between conditions
		Combined	4 young; 4 old								Young: qNSC=516; Old: qNSC=826	Young=29.80, Old=39.04	Young=0.9586, Old=0.9488	Mann-Whitney test (two-tailed)	<0.0001	Extended Data Fig. 9d	P-values were determined comparing all single cells between conditions
			4 young; 4 old								Young=4; Old=4	Young=29.77, Old=39.00	Young=1.207, Old=1.652	Mann-Whitney test (two-tailed)	0.0286	Fig. 4d	P-values were determined comparing sample means between conditions
Immunofluorescence Imaging In Vivo: Sagittal distance	Sagittal distance from ventricle: young aNSCs vs. old aNSCs (GFAP)	2	2 young; 2 old	Experiment 1	11/7//21		2 young male (2.2mo); 2 old male (20.8mo)	C57BL/6	Y/O 1-2 4hr		Young: aNSC=95; Old: aNSC=20	Young=53.16, Old=12.87	Young=3.878, Old=2.369	Mann-Whitney test (two-tailed)	<0.0001	Extended Data Fig. 9d	P-values were determined comparing all single cells between conditions
			3 young; 3 old	Experiment 2	2021-11-08		3 young male (3.3mo); 3 old male (21.3mo)	C57BL/6	Y/O 1-3 4hr		Young: aNSC=69; Old: aNSC=22	Young=34.84, Old=22.83	Young=3.616, Old=4.929	Mann-Whitney test (two-tailed)	0.0028	Extended Data Fig. 9d	P-values were determined comparing all single cells between conditions
		Combined	5 young; 5 old								Young: aNSC=164; Old: aNSC=42	Young=45.45, Old=18.09	Young=2.797, Old=2.891	Mann-Whitney test (two-tailed)	<0.0001	Extended Data Fig. 9d	P-values were determined comparing all single cells between conditions
			5 young; 5 old								Young=5; Old=5	Young=44.05, Old=18.14	Young=6.008, Old=4.278	Mann-Whitney test (two-tailed)	0.0079	Fig. 4d	P-values were determined comparing sample means between conditions
	Sagittal distance from ventricle: young qNSCs/Ast vs. old aNSCs/Ast (GFAP)	2	2 young; 2 old	Experiment 1	11/7//21		2 young male (2.2mo); 2 old male (20.8mo)	C57BL/6	Y/O 1-2 4hr		Young: qNSC=115; Old: qNSC=148	Young=44.81, Old=49.42	Young=3.172, Old=3.822	Mann-Whitney test (two-tailed)	0.5948	Extended Data Fig. 9d	P-values were determined comparing all single cells between conditions
			3 young; 3 old	Experiment 2	2021-11-08		3 young male (3.3mo); 3 old male (21.3mo)	C57BL/6	Y/O 1-3 4hr		Young: qNSC=231; Old: qNSC=146	Young=38.12, Old=45.87	Young=2.195, Old=3.65	Mann-Whitney test (two-tailed)	0.4556	Extended Data Fig. 9d	P-values were determined comparing all single cells between conditions
		Combined	5 young; 5 old								Young: qNSC=346; Old: qNSC=294	Young=40.34, Old=47.66	Young=1.811, Old=2.641	Mann-Whitney test (two-tailed)	0.4498	Extended Data Fig. 9d	P-values were determined comparing all single cells between conditions
			5 young; 5 old								Young=5; Old=5	Young=40.3, Old=47.97	Young=2.735, Old=2.362	Mann-Whitney test (two-tailed)	0.0556	Fig. 4d	P-values were determined comparing sample means between conditions
Coronal distance from ventricle mean per mouse in microns (colored dots): young vs. old (GFAP) (Fig. 4d and Extended Data Fig. 9d)					Sagittal distance from ventricle mean per mouse in microns (colored dots): young vs. old (GFAP) (Fig. 4d and Extended Data Fig. 9d)
Young aNSC	Old aNSC	Young qNSC	Old qNSC		Young aNSC	Old aNSC	Young qNSC	Old qNSC
23.771	17.525	29.855	43.809		65.6623	14.2877	40.5491	45.5471
41.6	14.771	29.52	36.828		32.4087	24.5807	31.4238	48.7761
32.56	15.107	32.807	38.546		48.1961	10.2486	48.3319	54.9389
24.453	15.697	26.906	36.828		35.8823	9.97925	38.8646	40.7068
					38.1042	31.5864	42.3333	49.8976
Coronal distance from ventricle in microns (grey dots): young vs. old (GFAP) (Extended Data Fig. 9d)					Sagittal distance from ventricle in microns (grey dots): young vs. old (GFAP) (Extended Data Fig. 9d)
Young aNSC	Old aNSC	Young qNSC	Old qNSC		Young aNSC	Old aNSC	Young qNSC	Old qNSC
37.6465	11.2509	61.4988	32.1923		29.9528	36.0535	62.8695	8.62925
21.769	8.65114	21.5391	61.1336		17.9334	19.7604	58.2305	16.9198
47.0091	13.6171	62.9585	56.6796		49.426	4.2496	87.6532	21.1189
20.6619	18.2954	45.478	50.2719		63.3126	11.3138	83.4295	7.02223
24.8164	10.3613	74.2777	101.938		71.2337	9.12412	15.2229	10.3042
26.6593	11.8693	62.4477	96.6718		70.6238	5.41719	3.95208	8.35902
24.3469	12.849	18.4808	94.4701		95.9599	46.124	1.60553	58.2405
12.4712	58.4784	62.2494	85.7498		112.913	9.50969	23.8411	19.8593
15.3411	70.8562	91.9533	86.8726		126.935	11.4431	11.1021	16.2282
15.0514	22.0145	26.2369	103.377		139.387	8.27553	34.008	5.93331
14.41	8.58093	25.8306	75.4637		87.6999	5.07719	42.6462	45.3915
20.2829	9.88527	29.1237	48.8173		68.4513	10.454	22.4938	49.4357
32.1061	10.1842	18.9553	49.4623		127.346	8.93751	105.532	14.9459
13.4345	10.0297	26.2439	55.3631		88.3333	75.9681	33.7255	9.61813
9.01268	20.5374	23.8828	41.9761		157.748	54.7751	12.7117	15.1144
19.0683	11.2676	56.4547	50.3326		68.3934	15.5721	30.2833	14.7485
37.6653	43.1154	55.0486	50.4607		70.648	12.4762	35.8157	45.931
33.972	7.78635	13.2275	21.3005		53.4778	11.4883	39.5534	49.5251
10.2308	20.0445	16.2127	23.8826		14.235	8.89305	81.8456	17.1175
16.9014	8.73824	22.9548	16.0347		43.5964	8.24145	15.3626	7.58306
17.0841	10.3494	23.881	50.8458		41.5824	21.4358	14.6807	31.4871
39.4	5.68462	30.2975	18.5572		70.6712	12.3762	19.1529	58.008
12.7352	19.8654	23.9268	43.1008		24.9478	7.84315	10.235	50.4528
51.6405	14.3012	14.4258	20.18		15.7566	7.73743	23.4069	12.8109
64.0644	5.57205	11.9492	31.7194		14.9127	6.91725	33.4654	78.4339
24.5717	14.3936	16.8715	56.6016		21.3459	4.8182	43.0046	59.4582
94.8684	14.5977	26.0585	11.0531		26.0601	14.3359	35.0433	55.9825
17.3365	16.4898	42.8364	5.69393		17.4633	12.3038	28.2116	12.1134
11.4628	25.4004	70.2491	14.9849		21.6101	17.7844	19.1094	13.5571
10.5382	14.8492	62.455	31.8374		29.1681	14.5135	8.23861	19.6773
12.9694	14.3904	23.026	37.8333		51.4568	6.00988	100.215	21.5451
13.092	15.0659	24.839	43.4685		59.4767	13.8686	78.3378	75.2232
15.7637	6.10574	24.8502	24.9047		33.4729	6.72496	107.159	190.481
12.235	4.01018	14.0845	18.5135		38.914	12.3317	36.1814	175.221
14.3601	12.0163	26.1733	12.5387		45.5592	6.42682	15.8474	172.224
12.9803	9.6156	22.7304	20.1936		58.2371	66.3489	42.0373	142.886
9.7532	3.59003	24.979	19.0205		51.8765	79.9302	63.6292	158.434
14.4262	16.4498	25.3521	32.6779		78.8432	14.8208	63.001	25.0345
10.4661	18.1317	14.9512	18.3582		116.594	19.6373	76.7101	26.0496
15.7096	62.3206	16.9236	39.9547		26.0663	12.8502	68.0553	24.5922
46.3606	9.20141	19.2081	47.8291		8.77646	11.7093	14.3263	11.2143
23.7092	15.8983	62.4099	60.9151		42.866	15.8083	9.17006	10.2149
37.6765	11.7075	61.592	75.735		21.1565		8.70149	13.2009
18.4182	16.3436	12.3115	86.7663		29.0231		4.04557	28.8569
55.6729	11.1945	8.97866	86.6739		27.5411		21.9189	32.4156
106.138	11.3098	14.5356	68.4703		26.7137		27.4823	35.5045
118.545	15.4307	27.4585	69.1228		17.7861		59.8989	11.5222
77.2183	7.36728	16.4855	91.8743		21.1867		82.2365	169.427
157.374	14.0235	52.1739	89.6442		17.9079		86.5753	151.607
15.8362	21.0781	19.8255	25.0086		25.7366		33.7045	90.5254
19.4514	8.78039	26.4355	28.0891		13.2148		63.0537	54.3811
12.4083	8.74897	20.1517	29.3039		7.10868		9.83451	47.6932
15.5564	27.519	11.4843	26.8122		5.79931		12.7357	32.689
23.0879	6.97779	15.6648	36.6327		21.4656		12.2292	31.2464
9.78743	21.0886	28.7238	45.625		10.7455		8.69273	18.9668
74.0494	12.9286	25.9895	49.5449		14.0868		6.8597	17.9402
104.645	5.10011	44.5612	10.9506		35.6633		41.1901	21.8846
128.398	12.1082	11.1261	14.0845		17.9219		58.6194	168.827
37.5873	13.5675	65.6055	61.8547		51.9611		6.44708	154.901
36.8914	11.9869	22.6	80.2953		43.9268		7.26467	73.0101
13.5813	7.43467	18.3256	103.84		54.2931		73.3304	20.0743
8.84171	25.813	24.242	110.257		81.0226		8.89305	44.6357
17.5033	19.4685	34.1774	110.932		59.6803		9.96777	18.6259
10.8715	9.9675	40.4691	125.397		18.5312		17.9385	15.3546
12.94	8.88407	45.7924	143.704		42.4849		29.1644	6.42337
9.46056	15.4702	41.4329	131.316		51.8711		3.58367	7.54983
7.47172	14.8314	23.9439	8.69177		27.3273		5.31209	7.37088
15.7228	23.0607	36.0414	19.5221		75.5135		58.1769	40.8793
18.1194	22.3818	16.2514	11.7615		12.9671		46.3044	49.4074
73.9283	10.5899	14.5667	58.4447		34.581		25.1948	54.9586
96.2746	13.5736	26.5872	84.9115		24.4126		5.74657	59.5975
5.76761	5.37909	56.0947	25.0196		40.8509		7.90515	54.155
29.5598	15.8213	41.5982	16.1281		35.2733		6.95579	72.0417
25.0442	20.7353	38.7298	20.7376		38.5834		46.1187	62.3023
67.766	23.61	67.305	56.1716		38.8217		37.8453	41.8443
33.9451	12.353	25.4337	57.744		21.9227		25.8369	38.4529
38.1558	43.1628	16.0302	68.197		24.1036		11.8562	34.0867
76.6186	6.50054	18.0399	23.2674		35.8926		18.0947	29.6406
67.0128	15.0911	35.6947	15.9116		49.061		7.18019	14.5733
110.526	3.25027	28.5361	31.7362		20.3423		11.3843	13.8113
6.9415	10.4211	29.9029	33.8231		23.8746		15.9466	57.887
7.98288	25.1951	53.3529	71.3011		16.0862		30.6376	27.8965
8.04074	14.244	50.2103	61.632		52.7119		43.8565	47.7381
24.1854	12.1624	16.1063	61.5976		63.7026		8.52167	55.3672
19.1079	10.878	15.1075	56.338		73.6511		8.02766	10.2775
15.818	22.2865	18.7085	30.4219		66.8624		110.234	28.0536
13.7608	19.0683	33.0961	16.1666		15.37		25.1376	27.8634
28.3427	17.7681	13.468	17.7446		62.98		30.0824	5.51488
61.5801	12.351	17.1913	29.1875		15.3143		30.3344	51.2928
47.7361	9.78927	16.99	22.3685		99.79		17.8328	51.3358
113.942	13.0372	26.4355	37.5873		157.095		13.0615	83.5123
136.084	21.9718	10.9313	13.7881		18.7724		89.4162	135.732
84.0237	10.8651	31.2238	43.7051		28.6462		52.8744	148.127
80.9557	9.9675	23.7133	23.4693		52.5094		16.755	23.2296
10.6842	6.59556	9.75081	8.22264		72.1255		10.0037	26.6768
9.60347	6.18407	12.351	4.57226		138.325		10.2507	166.123
13.916	9.31744	17.8327	13.8767		33.0987		7.03964	22.2524
35.0897	38.7096	55.2445	16.3951		20.7484		5.55761	65.8268
23.6129	20.857	21.0218	20.1627		42.9789		55.9466	40.7613
60.4978	17.0632	12.29	52.4481		51.6715		43.5964	60.2941
62.6901		13.0011	41.7101		157.086		26.306	112.14
34.1132		29.2327	19.5055		17.5122		32.689	11.844
58.4741		21.2351	15.8195		30.9068		22.848	11.365
52.7381		17.1458	13.1991		34.8378		75.6142	13.7094
9.6935		21.3024	23.3863		45.2164		50.2342	4.52933
16.6495		11.3424	49.6336		100.433		9.9548	7.67803
10.1876		15.578	40.9907		126.012		15.941	31.2256
19.5668		21.3434	41.6035		34.6265		13.5403	110.35
14.0026		17.9476	30.5525		32.0529		91.3562	72.8691
31.1077		17.3703	39.2199		36.3995		62.65	11.9133
11.8312		18.7066	37.0658		30.9793		48.1846	6.56539
10.9313		60.4377	36.9969		57.6984		16.3364	26.5999
14.4258		10.9426	69.4475		67.121		77.6627	20.791
14.468		14.6342	34.6047		53.8092		60.3769	38.6565
31.5141		21.0989	20.4478		146.505		99.8996	34.3551
42.4271		18.6289	9.54951		97.8522		84.2807	36.5576
60.0064		20.4722	21.9818		70.8108		7.77671	21.651
46.8285		60.9289	13.4121		28.6791		42.3759	27.6514
10.6375		55.1871	26.4355		18.3126		38.5834	10.152
19.627		52.7057	34.9907		14.5597		38.8217	28.5782
28.6033		58.0158	34.9115		6.66914		21.9227	7.54279
6.91018		7.63337	70.2428		9.38619		24.1036	6.56428
7.67476		29.7997	81.6509		3.70508		35.8926	22.753
9.70618		30.7692	77.7842		12.8443		49.061	53.8777
11.7191		4.33369	28.071		17.7311		20.3423	76.0452
12.1638		8.33185	94.2562		6.48364		23.8746	82.0916
14.4924		11.0281	67.5196		67.6145		16.0862	87.6869
19.0932		21.2784	59.8781		137.87		52.7119	117.994
20.3917		17.8581	81.5128		131.907		63.7026	58.4908
28.2907		48.8322	83.2821		8.14462		73.6511	66.3232
11.7978		74.9855	30.0407		66.825		66.8624	15.1386
16.7283		49.8541	39.1549		89.7024		15.37	13.2396
23.2553		97.5433	19.5238		41.7679		62.98	3.1487
16.9014		88.8442	85.0057		13.7177		15.3143	119.052
40.4641		96.9536	42.4455		12.4204		99.79	74.3606
14.5291		13.8072	48.8725		20.2081		157.095	65.8588
28.119		2.72795	18.4029		25.4203		18.7724	20.2785
24.588		6.62308	28.2962		20.6958		28.6462	126.325
33.0792		17.2074	52.5477		14.8023		52.5094	144.355
26.6471		12.7844	39.9135		12.9936		72.1255	156.484
31.6918		15.0888	58.6068		27.1708		138.325	121.428
11.9202		31.1304	7.43467		14.0217		33.0987	89.0456
22.0415		17.685	30.3213		30.6179		20.7484	159.377
23.0038		12.8284	15.7871		14.9443		42.9789	130.717
15.3846		18.7961	65.8195		28.7716		51.6715	19.5091
32.925		24.0854	26.4408		37.1351		157.086	14.9688
11.1945		11.0328	53.5748		39.1565		17.5122	13.4793
43.6028		12.2216	8.01809		42.8399		30.9068	52.2287
42.1754		36.6579	12.1619		17.1175		34.8378	22.2305
50.5412		66.6872	18.7219		22.3359		45.2164	12.9278
68.6088		68.4367	28.0205		6.40546		100.433	70.1494
29.467		52.5801	20.1741		31.6488		126.012	11.5328
16.2402		12.7844	14.0197		21.3584		34.6265	24.2936
20.0863		5.70217	12.4523		54.1302		32.0529	60.8569
18.9983		9.11105	21.2707		131.333		36.3995	104.237
16.9014		27.7503	32.8778		71.2776		30.9793	76.8639
15.9145		9.01268	38.904		16.4263		57.6984	41.1323
20.7625		15.0327	67.1919		17.6406		67.121	35.74
11.1466		32.3879	51.0987		8.56539		53.8092	58.4735
19.3936		26.2931	68.5029		50.5041		146.505	24.1488
12.5794		26.3709	21.2997		22.5469		97.8522	9.17994
17.9943		9.53413	49.2023		14.8824		70.8108	105.59
6.06815		12.6096	52.8871		29.1772		28.6791	29.3894
10.972		37.1411	5.7299		25.8637		18.3126	8.17451
21.0195		43.6935	9.92319				14.5597	22.358
20.6412		54.3883	19.7676				20.7488	9.72854
9.79707		59.9841	19.7899				25.9358	7.90799
12.0108		61.4426	52.0102				18.5077	66.012
18.6491		73.9914	17.162				13.5133	28.9968
15.1183		74.9222	72.7081				52.1445	29.2534
79.225		82.6603	74.2433				88.0226	7.63419
		79.9691	41.7738				40.9958	7.97048
		6.06717	29.7057				10.9917	22.5915
		36.5273	32.7196				14.0793	23.1161
		19.6351	96.6533				16.6404	4.15154
		34.7076	32.6348				8.12684	47.1893
		9.62784	58.5816				72.1671	51.9299
		14.8693	57.5745				57.2792	67.1622
		10.9506	28.8844				8.96814	104.111
		10.5893	37.2081				11.6407	173.473
		13.138	39.7027				48.6985	116.092
		6.63814	8.33391				39.2111	89.9098
		10.9576	46.7815				34.6699	130.913
		32.6672	54.3274				34.9846	27.7858
		27.5805	30.2081				11.6806	9.38706
		28.848	32.964				5.0394	73.6097
		11.793	8.05309				16.0886	17.4016
		7.52568	12.4297				42.6012	7.89836
		28.6421	12.1662				90.6426	10.5737
		17.7169	17.525				138.039	13.3383
		18.2948	18.6566				128.456	17.2904
		4.73001	18.7883				21.7536	70.0173
		14.7779	13.4414				36.7293	4.58293
		13.6206	24.1691				14.4498	123.927
		103.304	19.7424				11.7164	120.857
		15.4782	49.7296				3.05027	61.7861
		27.6512	38.2644				21.8334	39.2019
		14.3471	99.9584				12.1221	46.039
		19.5473	50.7668				49.663	10.6449
		46.5793	56.5216				53.7734	9.78785
		36.8843	87.2727				54.9588	13.9183
		5.83445	88.9475				40.4941	46.2557
		8.47086	94.4634				140.481	47.8527
		16.6509	94.3895				56.9348	7.49239
		16.4288	33.218				55.9501	6.86273
		41.0429	31.9668				56.9642	3.01164
		14.3458	30.428				10.1279	6.1666
		20.8944	22.1993				15.1401	18.5667
		27.144	46.3373				9.40077	11.017
		46.9092	75.8181				8.9443	22.5275
		29.486	20.8088				5.02729	191.789
		25.9699	30.4294				9.94171	192.053
		63.0442	76.2229				4.49043	6.31266
		28.3857	93.3421				49.9849	3.71333
		43.2047	28.1534				38.8835	33.3845
		26.7749	41.4493				84.9731	4.81458
		29.6384	58.1059				93.8661	5.64649
		28.4231	80.4367				70.2734	5.56306
		28.3857	31.6576				30.6147	6.14544
		37.6697	42.9653				11.8414	96.4222
		29.6858	36.9287				4.35075	90.5867
		10.9983	24.8106				35.2811	89.2417
		7.80737	36.6091				25.5421	73.4086
		46.2473	43.5598				29.0525	69.465
		44.0443	56.5627				14.0841	85.2001
		13.6051	54.7562				42.1287	89.7164
		12.7568	51.8661				18.5028	151.209
		17.0432	25.267				11.2122	39.1639
		52.3716	25.7429				40.9695	15.0796
		12.3263	49.617				69.0566	13.0649
		28.0632	105.07				15.1103	12.3889
		23.4761	106.307				9.64579	2.43186
		8.30498	135.066				12.7424	15.359
		18.4202	122.095				23.745	7.91893
		78.8114	134.152				22.3482	4.04134
		10.313	101.434				74.3856	5.33247
		31.1636	104.59				74.9132	5.05063
		11.6144	63.9739				25.7245	14.6393
		9.51939	16.1935				19.9357	18.8898
		16.672	14.5167				29.9238	14.18
		14.1349	41.4267				19.089	22.4939
		73.0257	33.1414				23.9442	68.8841
		76.9293	30.77				11.8202	1.87313
		36.1863	25.9056				8.94689	19.9697
		23.4506	3.94377				21.3242	5.16462
		21.8371	2.86035				4.36643	18.8635
		20.0595	12.4777				30.8541	75.7966
		40.799	6.68657				55.3164	50.065
		22.0989	5.99415				66.1812	26.6341
		3.73109	6.12297				64.3139	93.6667
		23.7924	34.7664				53.8943	43.1597
		23.0186	3.01809				84.3458	174.27
		67.0606	3.83965				88.628	67.6433
		20.4213	4.31744				89.6409	40.6323
		43.545	9.59361				93.3139	39.5211
		69.3381	8.66739				121.523	9.67506
		42.8537	9.70314				121.152	13.2292
		12.5696	9.53413				39.967	85.8998
		54.5718	34.2362				34.598	43.4736
		115.361	38.0576				53.9053	171.096
		112.746	22.9548				49.5941	41.8674
		8.89469	27.0397				44.2927	18.8959
		60.0192	9.9416				49.1	99.6667
		36.2796	24.1068				109.031	18.1549
		44.1824	50.7276				103.455	15.1888
		51.325	37.4132				74.8299	18.0504
		81.4646	56.0143				55.6653	12.0432
		77.0694	58.1419				45.3573	12.7502
		7.05471	68.8346				43.5902	19.3872
		11.2697	9.59913				35.7252	9.85698
		57.2114	18.9463				23.6373	9.75744
		30.9912	52.5298				14.2661	33.0989
		34.7372	45.5271				12.8901	42.6535
		71.6647	11.9962				3.41453	69.4697
		114.055	12.3039				33.9542	71.7703
		100.228	46.3948				6.1666	23.1902
		20.8119	53.5567				2.45067	23.9098
		10.5248	56.0749				106.858	31.5203
		16.7791	15.393				34.138	81.9972
		38.553	17.7681				44.5613	89.8903
		12.7504	7.13575				9.18455	108.045
		12.1662	4.98375				9.2004	117.708
		44.929	39.1631				15.4722	110.05
		16.0862	17.6479				22.2885	73.0609
		22.4646	42.9036				26.6376	73.4043
		20.5431	61.5348				32.0338	48.1173
		64.0055	17.9848				21.7316	26.0107
		46.3371	19.5263				34.4769	123.244
		28.0607	18.9761				89.637	118.745
		23.0935	18.4644				81.7692	19.3537
		15.4626	52.2908				47.9837	10.2716
		26.1484	67.2541				5.62607	7.5134
		51.9122	48.264				9.35561	31.3787
		45.4874	27.0477				54.6467	12.6106
		76.6862	27.0233				60.0438
		72.7036	18.8082				22.2597
		42.4869	17.9459				87.1723
		7.02557	11.2478				145.09
		13.5601	68.4327				7.65627
		18.3863	103.193				20.2213
		25.1658	33.8224				8.49115
		29.5648	5.39762				10.9051
		35.9804	21.6278				30.7271
		41.914	20.302				7.177
		20.9334	53.82				23.6419
		17.2158	18.7028				9.4274
		23.451	42.4881				12.2546
		22.0007	75.1301				25.8645
		30.6354	5.94995				89.0843
		8.25114	25.1951				117.589
		31.7101	20.1217				50.5723
		73.9161	37.1311				12.1302
		19.153	66.4661				6.63448
		26.1826	23.702				23.5259
		13.1313	21.285				18.8532
		18.8036	15.8713				16.5862
		58.5059	12.026				38.3232
		58.2017	50.4615				29.0917
		54.4601	82.3756				28.5938
		11.5683	7.77952				34.1557
		30.2594	13.8678				21.2854
		9.52546	31.714				18.3066
		61.6358	8.09675				70.2924
		63.2664	69.4482				121.87
		6.19068	53.1309				144.696
		14.6267	13.3265				10.4473
		7.71062	9.53044				144.946
		12.5794	9.77725				14.7939
		13.3349	67.0856				99.9807
		16.6678	50.6727				100.222
		21.0767	26.4553				83.1396
		15.0911	65.6999				15.5867
		57.5847	23.702				8.21983
		42.8052	36.7735				1.44882
		35.0013	24.4854				11.5486
		27.8237	25.872				18.6259
		19.3823	58.2882				23.2761
		12.7352	65.7302				14.9459
		17.8778	77.6271				24.4222
		18.5705	37.0531				34.2175
		9.42329	32.0693				32.1693
		24.0276	24.9187				17.7693
		46.164	45.9658				64.8843
		26.2005	37.7481				22.7563
		35.2904	33.3373				12.8657
		9.91138	29.6193				8.39225
		71.3926	40.2458
		92.4983	28.4842
		101.356	21.2265
		91.3871	22.8921
		70.0543	43.9535
		25.8291	43.8716
		15.1694	26.2613
		39.6681	37.9096
		11.9634	44.9934
		18.7667	46.4692
		6.43153	80.4341
		14.713	31.7697
		15.3709	22.3385
		17.9633	53.6404
		55.3503	28.5683
		16.6301	22.6205
		38.2523	10.6197
		9.49707	25.8995
		14.5957	28.9793
		28.6329	78.9161
		12.9599	13.0047
		10.6595	18.5252
		15.1094	16.6935
		13.4284	83.115
		15.596	17.0515
		10.7254	9.35515
		10.1802	37.0733
		20.8248	36.7589
		17.0459	12.9948
		37.8914	21.6213
		10.5766	21.7086
		17.1715	37.6808
		17.7126	48.9564
		9.53413	81.7732
		10.0128	42.5944
		40.1379	10.7259
		25.3033	24.9661
		9.79707	23.1179
		12.2125	22.1018
		21.7658	14.9752
		21.5904	20.9717
		43.4562	106.126
		39.942	26.0094
		18.2306	32.1425
		10.0262	24.3715
		16.8652	20.456
		26.514	44.7847
		25.5194	31.8374
		30.9869	36.1456
		42.2535	75.3219
		52.3971	60.2843
		18.7207	28.8712
		5.36262	69.653
		17.3348	101.368
		20.6988	99.7094
		39.0141	105.476
		8.84236	26.8595
		12.6088	24.5679
		23.7465	37.5192
		47.2849	43.5796
		57.7163	60.4706
		31.5647	32.2129
		21.756	5.16533
		30.2849	48.5012
		23.3339	34.3502
		26.2477	44.6707
		11.9913	34.0548
		19.5184	39.1264
		16.4027	39.6013
		13.98	66.51
		10.8153	77.8728
		8.79242	81.3712
		38.3662	57.4215
		38.2276	17.4865
		43.8978	21.0711
		11.5886	7.41181
		4.76706	17.8156
		7.13575	56.9739
		19.682	13.6434
		24.1509	11.7859
		28.0926	32.0057
		18.3688	12.3681
		6.28104	11.155
		9.09556	40.3712
		16.3191	39.5798
		10.5382	20.1543
		54.8453	13.0236
		51.5532	21.2317
		94.5823	63.3899
		56.9947	8.9078
		18.4568	96.8183
		16.9236	10.4009
		11.9927	10.8651
		16.5224	48.7541
		12.3005	13.2178
		18.9379	12.1927
		12.9381	19.4595
		25.0655	15.5297
		36.3509	45.8083
		58.1468	12.3553
		85.5047	61.9222
		74.9392	28.6421
		44.2145	9.53413
		51.1593	17.3023
		47.8991	23.5193
		48.7532	39.7157
		17.6867	36.5051
		19.2135	14.9406
		8.40964	26.0743
		5.52124	26.0022
		13.259	51.4856
		9.90433	67.2234
		9.42329	67.901
		51.2642	68.2716
		45.9879	72.7152
		52.1128	85.0648
		15.6182	97.7569
		19.8029	103.41
		13.2523	78.5519
		13.1648	56.3332
		36.7806	69.4153
		5.41712	59.4595
		22.0263	104.571
		6.94236	94.9369
		12.94	8.14009
		25.4752	14.4372
		20.7588	12.3515
		18.8933	15.1679
		15.4212	107.587
		30.7602	105.597
		18.2999	78.014
		23.9909	22.8179
		18.5367	14.9281
		78.3579	59.601
		8.19762	8.01733
		33.3274	21.4518
		10.4037	15.159
		13.9429	15.4228
		42.3465	81.6901
		50.2429	36.1626
		3.73586	3.78418
		9.8234	10.8651
		47.881	10.4818
		15.3846	17.1339
		9.36641	18.5354
		15.5852	21.274
		22.5438	93.6986
		7.74095	65.7618
		7.38007	21.2707
		36.3638	52.2514
		43.1044	67.1562
		5.85049	23.7372
		11.0509	49.7202
		27.5496	43.1492
		26.3691	56.9807
		66.9297	60.3468
		6.81863	64.309
		8.56728	51.0131
		13.138	35.1251
		18.0035	20.6503
		11.5073	13.4624
		24.8876	11.2394
		46.3524	14.6663
		15.1684	56.7509
		57.0342	94.3007
		52.8429	108.267
		79.0571	16.5948
		11.2723	16.468
		15.8083	9.2403
		79.2452	14.5179
			32.0693
			24.9639
			27.5549
			6.70065
			11.0705
			18.8516
			15.848
			13.8716
			16.4413
			8.35645
			100.518
			43.2121
			98.5486
			15.3839
			44.2871
			32.951
			62.367
			22.3159
			14.5583
			80.4248
			22.717
			25.7739
			63.4594
			58.9702
			15.9793
			66.9247
			64.0746
			46.0133
			13.6511
			4.76706
			11.0509
			17.5515
			20.3684
			45.5038
			22.7519
			51.3561
			57.9
			36.7133
			6.57324
			1.95016
			16.2514
			17.0542
			55.2066
			15.159
			24.502
			29.8225
			28.855
			30.1192
			16.599
			16.8632
			22.3849
			36.6468
			36.9206
			40.4759
			23.6933
			36.7459
			27.7121
			41.5991
			47.0666
			59.2946
			19.1524
			52.5438
			26.4471
			42.0806
			39.4581
			82.3776
			13.4414
			5.12427
			46.5872
			53.0665
			52.8324
			14.7346
			13.331
			31.4312
			13.2178
			23.1034
			53.39
			86.6024
			23.9887
			56.4546
			17.8374
			75.8676
			50.7073
			43.0904
			39.1997
			44.1321
			40.1543
			17.0401
			40.8222
			38.8405
			22.0106
			16.8517
			8.82308
			44.2219
			11.701
			43.3762
			31.0072
			31.2976
			56.5091
			15.818
			18.3112
			20.6988
			65.9278
			54.0102
			38.3607
			66.9687
			55.1463
			16.9101
			17.3144
			8.91972
			6.97779
			12.2038
			11.1039
			35.1112
			32.9142
			28.632
			31.3693
			56.6187
			63.7823
			23.233
			74.3684
			75.6917
			14.7346
			4.57096
			15.844
			12.0265
			18.6349
			61.5122
			66.3418
			97.979
			63.6569
			9.80726
			30.7692
			22.2078
			6.80401
			13.7749
			15.0174
			12.3458
			42.6932
			15.1679
			13.6511
			88.0752
			47.6706
			46.8493
			7.1506
			11.0509
			9.12394
			15.3846
			18.4182
			16.6847
			11.0509
			37.0531
			57.6381
			45.6775
			51.1376
			9.59545
			11.7055
			16.99
			31.1077
			42.5025
			28.955
			77.9615
			6.37844
			12.6408
			28.3241
			55.3257
			58.4256
			64.9232
			78.4143
			75.5029
			93.2612
			97.3224
			108.478
			27.2412
			28.8657
			48.7692
			33.0403
			57.2517
			14.4587
			58.3558
			78.6308
			55.2356
			102.917
			86.913
			89.9399
			93.6898
			75.8387
			65.1685
			31.1129
			38.2938
			116.208
			9.24984
			31.1559
			10.1865
			23.6002
			19.0535
			28.2384
			92.4371
			82.6672
			57.8598
			62.0219
			24.7004
			43.977
			30.1199
			28.5361
			14.5179
			56.9881
			47.5579
			17.1458
			10.9768
			36.7167
			37.3316
			22.1018
			11.0509
			91.2712
			69.3391
			20.1517
			83.1156
			91.5099
			6.75645
			4.11701
			16.9014
			14.8314
			7.58397
			14.3012
			63.617
			17.3348
			12.2714
			21.0285
			61.5905
			51.0315
			46.3262
			57.8017
			79.74
			7.80368
			15.6692
			18.9599
			16.9014
			21.2362
			25.4888
			18.1515
			49.8988
			45.4037
			55.8442
			45.4308
			10.6264
			20.2168
			15.3846
			14.6679
			13.3771
			60.6613
			10.2948
			12.4594
			16.5324
			6.3922
			24.1807
			78.4315
			43.6008
			35.1995
			45.5361
			18.0399
			9.75081
			7.05471
			15.9499
			72.156
			11.1403
			14.5134
			62.8297
			17.9735
			14.0327
			13.8784
			18.4023
			38.7049
			12.0138
			17.8906
			13.6511
			19.0683
			73.8037
			74.3122
			10.7035
			6.739
			7.62102
			7.73413
			17.3906
			49.8828
			43.27
			29.1165
			11.1928
			15.1679
			5.96771
			14.0845
			40.3034
			50.2719
			17.7764
			72.3863
			5.96771
			11.9206
			16.397
			14.0168
			15.855
			25.6405
			63.7087
			104.236
			102.408
			53.7225
			40.5102
			55.052
			42.7463
			84.375
			62.2806

## Sheet: Extended 9f,g
Experiment Type	Reported Parameter	Number of independent experiments	Number of biological replicates	Experiment repeat	Date	Thresholding	Numbers	Strain	Replicate Names	Passage #	# of cells	Mean	s.e.m.	Statistical test	P-value	Relevant Figures	Statistical Comments	Experimental Comments
EdU migration experiment in vivo	4 hr -Sagittal distance from ventricle: young vs. old EdU+ aNSCs/NPCs	2	2 young; 2 old	Experiment 1	9/25/20 (EdU Injection time)		2 young male (2.2mo); 2 old male (20.8mo)	C57BL/6	Y1-2 4 hrs, O1-2 4 hrs		Young=61; Old=15	Young=41.5; Old=11.3	Young=3.675; Old=1.695	Mann-Whitney test (two-tailed)	<0.0001	Extended Data Fig. 9f	P-values were determined comparing all single cells between conditions
			3 young; 3 old	Experiment 2	11/11/20 (EdU Injection time)		3 young male (3.3mo); 3 old male (21.3mo)	C57BL/6	Y1-3 4 hrs, O1-3 4 hrs		Young=75; Old=17	Young=27.46; Old=23.99	Young=3.052; Old=4.352	Mann-Whitney test (two-tailed)	0.8576	Extended Data Fig. 9f	P-values were determined comparing all single cells between conditions
		Combined	5 young; 5 old								Young=136; Old=32	Young=33.76; Old=18.04	Young=2.423; Old=2.664	Mann-Whitney test (two-tailed)	0.0005	Extended Data Fig. 9f	P-values were determined comparing all single cells between conditions
			5 young; 5 old								Young=5; Old=5	Young=32.83; Old=16.9	Young=3.514; Old=4.331	Mann-Whitney test (two-tailed)	0.0556	Fig. 4g	P-values were determined comparing sample means between conditions
	4 hr- Sagittal distance from ventricle: young vs. old EdU+ neuroblasts	2	2 young; 2 old	Experiment 1	9/25/20 (EdU Injection time)		2 young male (2.2mo); 2 old male (20.8mo)	C57BL/6	Y1-2 4 hrs, O1-2 4 hrs		Young=50; Old=16	Young=41.73; Old=16.96	Young=4.27; Old=2.869	Mann-Whitney test (two-tailed)	<0.0001	Extended Data Fig. 9g	P-values were determined comparing all single cells between conditions
			3 young; 3 old	Experiment 2	11/11/20 (EdU Injection time)		3 young male (3.3mo); 3 old male (21.3mo)	C57BL/6	Y1-3 4 hrs, O1-3 4 hrs		Young=60; Old=32	Young=29.35; Old=19.62	Young=3.875; Old=3.009	Mann-Whitney test (two-tailed)	0.0987	Extended Data Fig. 9g	P-values were determined comparing all single cells between conditions
		Combined	5 young; 5 old								Young=110; Old=48 (cells)	Young=34.98; Old=18.74	Young=2.917; Old=2.211	Mann-Whitney test (two-tailed)	<0.0001	Extended Data Fig. 9g	P-values were determined comparing all single cells between conditions
			5 young; 5 old								Young=5; Old=5 (mice)	Young=33.16; Old=17.67	Young=4.832; Old=2.435	Mann-Whitney test (two-tailed)	0.0317	Fig. 4h	P-values were determined comparing sample means between conditions
4 hr -Sagittal distance from ventricle in microns: young vs. old EdU+ aNSCs/NPCs. Average per animal (colored dot)(Fig. 4g and Extended Data Fig. 9f)			4 hr -Sagittal distance from ventricle in microns: young vs. old EdU+ neuroblasts Average per animal (colored dot)(Fig. 4h and Extended Data Fig. 9g)
Young (aNSCs/NPCs)	Old (aNSCs/NPCs)		Young (Neuroblasts)	Old (Neuroblasts)
25.5018	9.04373		38.9574	16.0845
28.6885	20.3856		16.1007	25.6448
27.5598	32.3747		29.2566	15.9957
43.1967	11.5812		38.2571	10.9259
39.2196	11.1115		43.2144	19.7066
4 hr -Sagittal distance from ventricle in microns: young vs. old EdU+ aNSCs/NPCs. (grey dot) (Extended Data Fig. 9f)			4 hr -Sagittal distance from ventricle in microns: young vs. old EdU+ neuroblasts (grey dot) (Extended Data Fig. 9g)
Young (aNSCs/NPCs)	Old (aNSCs/NPCs)		Young (Neuroblasts)	Old (Neuroblasts)
9.46374	15.9874		6.44274	12.5743
11.783	2.10006		15.9754	5.14849
3.97801	20.4084		34.0909	30.5307
5.96294	14.0546		33.8771	19.7653
140.992	39.5354		38.0845	97.7599
58.7009	18.3166		12.9657	13.4157
36.2238	23.6881		23.2508	48.588
44.1524	24.739		46.2135	20.2598
28.507	9.6467		50.1941	8.48796
19.6724	12.6957		35.4714	14.663
20.5841	81.7711		32.2788	15.9897
10.8716	36.6209		45.5734	7.33959
14.7796	12.7335		51.8111	20.9297
10.2562	29.3276		22.7301	12.8481
16.6952	11.5171		16.2299	27.6904
16.4966	21.9545		13.1027	23.3477
9.13897	32.698		18.7836	27.7949
14.9209	11.8598		20.5704	29.7715
11.3557	11.8598		22.8497	26.5696
9.10883	2.47375		14.651	19.5171
11.8644	18.3104		70.9334	16.408
53.0279	22.0184		75.884	17.292
60.262	2.96479		78.0624	6.6525
111.165	12.9804		103.728	12.9827
118.893	22.9775		90.1817	10.7139
78.0448	8.08647		12.7065	9.94503
28.5616	12.4303		16.1862	19.9027
29.667	7.758		19.6122	10.6389
21.304	4.31476		6.74132	10.337
18.0358	14.9393		5.82705	18.2917
7.27276	3.37183		4.81939	8.67375
25.6951	13.1445		11.7363	3.08833
25.2446			6.30142	7.67993
3.73465			10.7637	17.4672
29.0303			8.89524	14.0329
31.5009			5.93082	9.02471
29.1753			9.69636	6.42495
4.32366			20.7495	3.14947
9.51921			62.4067	18.2201
12.2603			12.8694	14.1028
16.3069			22.339	23.0481
14.7009			38.0836	13.3422
4.82409			14.1481	8.0021
13.8075			187.129	6.29895
7.63113			17.6203	38.799
8.22397			29.2468	41.9295
20.0915			35.7461	20.7701
52.583			27.6101	29.1103
17.2991			10.3687
26.7794			14.0329
30.0012			19.1153
43.011			21.4026
43.5636			10.6246
8.77863			17.0713
18.3437			18.8148
24.633			13.0179
10.1868			18.1072
13.7881			18.53
17.1261			33.1476
23.4908			5.77579
9.73095			66.5817
9.67746			35.3773
16.9385			7.65707
8.16529			10.3885
13.2135			31.8672
27.8413			23.1007
83.4952			55.0194
73.5495			47.6404
31.3358			44.2505
42.2132			23.0561
42.7774			23.6736
8.6588			29.0944
31.2548			53.4556
26.2779			55.232
16.9605			67.4623
43.0897			101.744
23.9874			143.684
23.7342			94.1988
30.4534			71.628
32.3996			74.431
52.4182			61.7573
58.0011			56.8456
70.843			48.3526
77.4925			42.6109
27.9439			37.9978
26.7956			21.03
18.2294			7.77468
23.0464			12.129
27.6739			17.5417
5.68388			42.0012
5.43681			23.4518
3.56541			24.2125
42.1869			22.1542
16.1393			29.4757
61.4007			33.3267
66.1251			27.9449
66.1245			30.8083
64.3608			34.819
62.0757			26.6834
53.7589			27.0661
13.3696			19.018
53.0741			34.874
50.3885			24.2657
53.5071			29.2867
21.4026			28.6376
52.4957			35.1538
66.3506			39.8506
79.2359			16.4257
62.4781			153.379
76.6145			17.9429
56.9075
63.3671
149.636
23.8422
26.6036
23.4625
17.0476
11.6121
22.3469
26.1867
17.8012
7.23904
13.7721
28.9658
39.7855
49.5938
55.9431
38.4106
47.2226
43.4873
147.54
16.0763
25.5859
10.906
33.2967
23.0713

## Sheet: Extended 9h
Experiment Type	Reported Parameter	Number of independent experiments	Number of biological replicates	Experiment repeat	Date	Thresholding	Numbers	Strain	Replicate Names	Passage #	# of cells	Mean	s.e.m.	Statistical test	P-value	Relevant Figures	Statistical Comments	Experimental Comments
EdU migration experiment in vivo	Young vs Old - Number of EdU-positive cells in the SVZ (4hrs)		2 young; 2 old	Experiment 1	9/25/20 (EdU Injection time)		2 young male (2.2mo); 2 old male (20.8 mo)	C57BL/6	Y1-2, O1-2		Y1=50, Y2=100; O1=23, O2=15	Young=75, Old=19	Young=25, Old=4	Mann-Whitney test (two-tailed)	0.333	Extended Data Fig. 9h
			3 young; 3 old	Experiment 2	11/11/20 (EdU Injection time)		3 young male (3.3mo); 3 old male (21.3mo)	C57BL/6	Y1-3, O1-3		Y1=43, Y2=40, Y3=40; O1=12, O2=13, O3=4	Young=41, Old=9.667	Young=1, Old=2.848	Mann-Whitney test (two-tailed)	0.1	Extended Data Fig. 9h
		Combined	5 young; 5 old								Young=5; Old=5	Young=54.6, Old=13.4	Young=11.5, Old=3.043	Mann-Whitney test (two-tailed)	0.0079	Extended Data Fig. 9h
Young vs Old - Number of EdU-positive cells in the SVZ (4hrs) (Extended Data Fig. 9h)
Young	Old
43	12
40	13
40	4
50	23
100	15

## Sheet: Extended 9i
Experiment Type	Reported Parameter	Number of independent experiments	Number of biological replicates	Experiment repeat	Date	Thresholding	Numbers	Strain	Replicate Names	Passage #	# of cells	Mean	s.e.m.	Statistical test	P-value	Relevant Figures	Statistical Comments	Experimental Comments
EdU migration experiment in vivo	EdU labeling efficiency in SVZ 4 hr post-injection: young vs. old	2	2 young; 2 old	Experiment 1	9/25/20 (EdU Injection time)	Ki67: (60, 255), EdU: (90,255)	2 young male (2.2mo); 2 old male (20.8mo)	C57BL/6	Y1-2 4 hrs, O1-2 4 hrs		Young=265; Old=74	Young=57.19; Old=52.09	Young=1.634; Old=13.63	Mann-Whitney test (two-tailed)	>0.9999	Extended Data Fig. 9i
			3 young; 3 old	Experiment 2	11/11/20 (EdU Injection time)	Ki67: (120, 255), (70, 255), (65,255), (85,255); Edu: (70, 255)	3 young male (3.3mo); 3 old male (21.3mo)	C57BL/6	Y1-3 4 hrs, O1-3 4 hrs		Young=236; Old=75	Young=52.93; Old=45.71	Young=4.728; Old=15.06	Mann-Whitney test (two-tailed)	0.7	Extended Data Fig. 9i
		Combined	5 young; 5 old								Young=501; Old=149	Young=54.63; Old=48.26	Young=2.84; Old=9.435	Mann-Whitney test (two-tailed)	0.6905	Extended Data Fig. 9i
EdU labeling efficiency in SVZ 4 hr post-injection: young vs. old (Extended Data Fig. 9i)
Young	Old
58.8235	65.7143
55.5556	38.4615
57.3333	75
43.4783	37.1429
57.971	25
