# Supplementary material for: Chromatin accessibility dynamics of neurogenic niche cells reveal defects in neural stem cell adhesion and migration during aging
Source: Nat Aging. 2023 Jul 13;3(7):866–93. doi: 10.1038/s43587-023-00449-3 (PMC10353944; doi:10.1038/s43587-023-00449-3)
Supplement: Source Data Extended Data Fig. 10 — Statistical source data. [file 43587_2023_449_MOESM24_ESM.xlsx]

## Sheet: Extended 10b
Experiment Type	Reported Parameter	Number of independent experiments	Number of biological replicates	Experiment repeat	Date	Thresholding	Numbers	Strain	Replicate Names	Passage #	# of cells	Mean	s.e.m.	Statistical test	P-value	Relevant Figures	Statistical Comments	Experimental Comments
DCX immunostaining ROCKi in vitro	Percent cells DCX positive young aNSCs +/- Y-27632	1	2 NT; 2 Treated	Experiment 1	2022-04-21		2 young male (4mo), 2 young male Treated (4mo)	C57BL/6	NT Y16-17, ROCKi Y16-17		NT=1048, Treated=2033	NT=0.622, Treated=0.6422	NT=0.3315, Treated=0.2054	Mann-Whitney test (two-tailed)	0.524	Extended Data Fig. 10b
		Combined	2 NT, 2 Treated								NT=1048, Treated=2033	NT=0.622, Treated=0.6422	NT=0.3315, Treated=0.2054	Mann-Whitney test (two-tailed)	0.524	Extended Data Fig. 10b
	Percent cells DCX positive old aNSCs +/- Y-27632	1	2 NT; 2 Treated	Experiment 1	2022-04-21		2 old male (22mo), 2 old male Treated (22mo)	C57BL/6	NT O16-17, ROCKi O16-17		NT=1248, Treated=1335	NT=0.772, Treated=0.6288	NT=0.2005, Treated=0.3355	Mann-Whitney test (two-tailed)	0.2908	Extended Data Fig. 10b
		Combined	2 NT, 2 Treated								NT=1248, Treated=1335	NT=0.772, Treated=0.6288	NT=0.2005, Treated=0.3355	Mann-Whitney test (two-tailed)	0.2908	Extended Data Fig. 10b
Percent cells DCX positive (percent per field) (Extended Data Fig. 10b)
Young no treatment	Old no treatment	Young + ROCKi	Old + ROCKi
0	0.892857	0.740741	0
0	0	1.00503	0
0	1.94175	0	0
0	0.617284	0.286533	0
1.25	0	0	0
1.73913	0.990099	0	3.2
2.6087	1.11111	0.564972	0
0	0	2.04082	1.69492
0	1.26582	0.571429	0.735294
	0.900901	1.21212	0.657895

## Sheet: Extended 10c,d
Experiment Type	Reported Parameter	Number of independent experiments	Number of biological replicates	Experiment repeat	Date	Thresholding	Numbers	Strain	Replicate Names	Passage #	# of cells	Mean	s.e.m.	Statistical test	P-value	Relevant Figures	Statistical Comments	Experimental Comments
RGD Tension Sensor Experiments	FRET efficiency (cell body): young vs. old aNSCs	3	1 young; 1 old	Experiment 1	2020-10-16		1 young male (3mo); 1 old male (21mo)	C57BL/6	Y24, O24		Young=37; Old=41	Young=0.7973; Old=0.7975	Young=0.0004731; Old=0.0002877	Mann-Whitney test (two-tailed)	0.6833	Extended Data Fig. 10c
			1 young; 1 old	Experiment 2	2020-10-19		1 young male (3mo); 1 old male (21mo)	C57BL/6	Y23, O23		Young=48; Old=49	Young=0.7979; Old=0.7979	Young=0.0003520; Old=0.0002764	Mann-Whitney test (two-tailed)	0.6483	Extended Data Fig. 10c
			1 young; 1 old	Experiment 3	2021-04-29		1 young male (2.4mo); 1 old male (20.5mo)	C57BL/6	Y25, O25		Young=62; Old=70	Young=0.7985; Old=0.7977	Young=0.0005394; Old=0.0006663	Mann-Whitney test (two-tailed)	0.8647	Extended Data Fig. 10c
			1 young; 1 old	Experiment 3	2021-04-29		1 young male (2.4mo); 1 old male (20.5mo)	C57BL/6	Y26, O26		Young=89; Old=80	Young=0.7988; Old=0.7992	Young=0.0004626; Old=0.0003333	Mann-Whitney test (two-tailed)	0.0122	Extended Data Fig. 10c
			1 young; 1 old	Experiment 3	2021-04-29		1 young male (2.4mo); 1 old male (20.5mo)	C57BL/6	Y27, O27		Young=70; Old=58	Young=0.7987; Old=0.7978	Young=0.0003769; Old=0.0006220	Mann-Whitney test (two-tailed)	0.7152	Extended Data Fig. 10c
		Combined	5 young; 5 old								Young=306; Old=298 (cells)	Young=0.7984; Old=0.7981	Young=0.00021; Old=0.0002274	Mann-Whitney test (two-tailed)	0.4456	Extended Data Fig. 10c
	FRET efficiency (background): young vs. old aNSCs	3	1 young; 1 old	Experiment 1	2020-10-16		1 young male (3mo); 1 old male (21mo)	C57BL/6	Y24, O24		Young=37; Old=41	Young=0.7999; Old=0.8004	Young=0.0003114; Old=0.0002591	Mann-Whitney test (two-tailed)	0.1467	Extended Data Fig. 10d
			1 young; 1 old	Experiment 2	2020-10-19		1 young male (3mo); 1 old male (21mo)	C57BL/6	Y23, O23		Young=48; Old=49	Young=0.8003; Old=0.8004	Young=0.0001754; Old=0.0002125	Mann-Whitney test (two-tailed)	0.8758	Extended Data Fig. 10d
			1 young; 1 old	Experiment 3	2021-04-29		1 young male (2.4mo); 1 old male (20.5mo)	C57BL/6	Y25, O25		Young=62; Old=70	Young=0.7969; Old=0.7961	Young=0.0003238; Old=0.0003866	Mann-Whitney test (two-tailed)	0.3152	Extended Data Fig. 10d
			1 young; 1 old	Experiment 3	2021-04-29		1 young male (2.4mo); 1 old male (20.5mo)	C57BL/6	Y26, O26		Young=89; Old=79	Young=0.8027; Old=0.8025	Young=0.0001928; Old=0.0001616	Mann-Whitney test (two-tailed)	0.8485	Extended Data Fig. 10d
			1 young; 1 old	Experiment 3	2021-04-29		1 young male (2.4mo); 1 old male (20.5mo)	C57BL/6	Y27, O27		Young=70; Old=58	Young=0.798; Old=0.7975	Young=0.0002446; Old=0.0002635	Mann-Whitney test (two-tailed)	0.0895	Extended Data Fig. 10d
		Combined	5 young; 5 old								Young=306; Old=297 (cells)	Young=0.7997; Old=0.7994	Young=0.0001699; Old=0.0001888	Mann-Whitney test (two-tailed)	0.4274	Extended Data Fig. 10d
FRET efficiency (cell body): young vs. old aNSCs (Extended Data Fig. 10c)			FRET efficiency (background): young vs. old aNSCs (Extended Data Fig. 10d)
Young aNSC	Old aNSC		Young aNSC	Old aNSC
0.796801	0.79983		0.799006	0.798829
0.799222	0.798282		0.799006	0.801612
0.798463	0.797363		0.799842	0.799627
0.800235	0.796196		0.80018	0.801246
0.797879	0.800655		0.80018	0.798829
0.798273	0.795829		0.798594	0.798564
0.797607	0.794716		0.798594	0.799637
0.801587	0.794821		0.801445	0.801953
0.800555	0.795953		0.800864	0.798282
0.798207	0.799001		0.799741	0.801911
0.801686	0.798354		0.799741	0.800869
0.798008	0.797806		0.802232	0.800371
0.799405	0.798015		0.800684	0.804526
0.798804	0.796933		0.800684	0.800466
0.801151	0.797511		0.800684	0.799867
0.796612	0.796546		0.800189	0.801882
0.799073	0.796492		0.800189	0.80071
0.799217	0.794757		0.800189	0.798418
0.797348	0.798733		0.800181	0.801882
0.794453	0.797088		0.800181	0.798282
0.7966	0.799589		0.800181	0.800912
0.80034	0.797709		0.800181	0.801155
0.799369	0.79733		0.800359	0.800022
0.801438	0.798748		0.80124	0.799723
0.799931	0.796025		0.80124	0.799498
0.795527	0.798021		0.798183	0.800474
0.802096	0.798487		0.800993	0.800534
0.799065	0.794638		0.800993	0.798583
0.792448	0.796557		0.796695	0.800067
0.797025	0.798332		0.80074	0.799867
0.797315	0.801152		0.80074	0.801882
0.796938	0.795932		0.802232	0.80071
0.801012	0.799666		0.801529	0.801751
0.790955	0.796879		0.801113	0.801333
0.795317	0.801292		0.798509	0.802853
0.79712	0.798823		0.800189	0.799463
0.799102	0.797673		0.802336	0.798742
0.794707	0.802174		0.799481	0.803685
0.796904	0.798623		0.800864	0.798418
0.797466	0.795878		0.80106	0.799627
0.79488	0.800404		0.797958	0.802329
0.796971	0.801498		0.800363	0.800067
0.798925	0.796016		0.801445	0.799498
0.799698	0.798974		0.802398	0.799498
0.792665	0.798496		0.797958	0.80004
0.797598	0.801123		0.801472	0.802126
0.79679	0.795217		0.800363	0.797597
0.796855	0.797228		0.800359	0.799405
0.800356	0.799663		0.802864	0.80165
0.795534	0.796213		0.799959	0.800113
0.795178	0.795676		0.800004	0.80061
0.792285	0.799018		0.795647	0.80061
0.795608	0.797709		0.801379	0.80061
0.795062	0.79756		0.799008	0.801253
0.791625	0.797716		0.795579	0.801253
0.791426	0.800313		0.798718	0.801253
0.79971	0.797677		0.800945	0.801376
0.798946	0.798268		0.800004	0.801376
0.799719	0.798366		0.802258	0.800401
0.794481	0.798351		0.79711	0.800401
0.796607	0.796512		0.79711	0.799802
0.79768	0.794256		0.798603	0.79523
0.795876	0.796701		0.798262	0.797646
0.79447	0.798951		0.797819	0.801374
0.798235	0.798932		0.799459	0.800681
0.796601	0.799037		0.799459	0.799869
0.797516	0.800386		0.800708	0.801121
0.797929	0.794457		0.800708	0.7973
0.797334	0.794898		0.800617	0.797839
0.795768	0.797194		0.800617	0.800361
0.799612	0.80167		0.80298	0.802794
0.798603	0.799978		0.801535	0.802794
0.80032	0.796557		0.800215	0.8006
0.796799	0.794837		0.800215	0.8006
0.807452	0.797538		0.803575	0.800043
0.799823	0.798287		0.800271	0.802859
0.796025	0.799252		0.800271	0.801518
0.798616	0.795098		0.802936	0.798326
0.797462	0.797697		0.800425	0.799273
0.79656	0.795851		0.800304	0.801953
0.800211	0.799815		0.800304	0.801953
0.798581	0.79714		0.798119	0.800557
0.796373	0.79558		0.798119	0.797285
0.798859	0.798798		0.801693	0.801557
0.798412	0.798162		0.79958	0.800862
0.79672	0.795581		0.79673	0.798529
0.796052	0.796153		0.79673	0.798529
0.802662	0.799806		0.795316	0.801728
0.794449	0.798713		0.795316	0.801765
0.804903	0.79467		0.798598	0.801765
0.802937	0.799177		0.792731	0.798941
0.798618	0.801919		0.792731	0.794495
0.796191	0.804862		0.792731	0.794495
0.803349	0.792733		0.792731	0.794495
0.799522	0.796229		0.798673	0.797821
0.797215	0.795825		0.798673	0.797821
0.801943	0.804503		0.796678	0.794319
0.810935	0.792276		0.789085	0.796427
0.787539	0.797923		0.789085	0.796427
0.802076	0.801038		0.799446	0.796427
0.803092	0.797797		0.79576	0.797441
0.798958	0.79791		0.797816	0.797425
0.798473	0.800684		0.79613	0.794467
0.796946	0.779902		0.801818	0.794467
0.807696	0.797726		0.795405	0.796071
0.791967	0.803544		0.795405	0.796071
0.801173	0.804165		0.800241	0.799647
0.7997	0.802606		0.796297	0.796989
0.791704	0.787098		0.796297	0.796989
0.795573	0.802894		0.796987	0.795862
0.796257	0.798929		0.796987	0.795862
0.792652	0.798383		0.798759	0.800424
0.804233	0.806184		0.798759	0.789578
0.798391	0.800532		0.798436	0.789578
0.798093	0.805042		0.796274	0.789578
0.804256	0.797696		0.796274	0.789578
0.797731	0.776358		0.796274	0.789578
0.792581	0.795538		0.796274	0.799694
0.796838	0.800971		0.797632	0.80137
0.797679	0.797474		0.793365	0.796633
0.803337	0.802111		0.793365	0.798944
0.793531	0.804797		0.793365	0.78692
0.799889	0.782363		0.79982	0.78692
0.804739	0.795678		0.795493	0.78692
0.800934	0.80238		0.795493	0.797467
0.789102	0.801302		0.795493	0.797467
0.792459	0.801047		0.797243	0.797467
0.799215	0.785625		0.798255	0.797467
0.797871	0.79433		0.798669	0.797238
0.797262	0.797143		0.799442	0.79604
0.797442	0.800126		0.799338	0.79604
0.794223	0.794603		0.79576	0.795862
0.79495	0.793699		0.798657	0.798944
0.800992	0.791983		0.797749	0.796304
0.799949	0.798613		0.797243	0.800805
0.799699	0.790501		0.799966	0.794319
0.795383	0.798045		0.799565	0.796633
0.801129	0.798047		0.797444	0.797745
0.802317	0.794149		0.799446	0.796071
0.796852	0.798845		0.798778	0.798446
0.799317	0.798882		0.800247	0.797941
0.79681	0.79375		0.797444	0.796633
0.797237	0.796087		0.799565	0.797643
0.799242	0.798729		0.798359	0.796461
0.799111	0.801554		0.799338	0.794319
0.797959	0.797635		0.798	0.797857
0.796791	0.797606		0.796964	0.797941
0.80072	0.803951		0.799476	0.796304
0.796822	0.797081		0.798718	0.793104
0.798547	0.803556		0.799735	0.799647
0.798443	0.79838		0.799611	0.798455
0.798568	0.797374		0.799989	0.798646
0.801332	0.795173		0.797447	0.796967
0.80343	0.799844		0.797447	0.798591
0.798062	0.798565		0.799735	0.798981
0.798396	0.797233		0.797403	0.798018
0.800066	0.798342		0.799611	0.799053
0.799383	0.801504		0.79742	0.797238
0.798926	0.799668		0.79443	0.794467
0.797033	0.797641		0.798748	0.799053
0.800134	0.793518		0.800721	0.796272
0.796468	0.798996		0.797684	0.799677
0.798401	0.799757		0.800244	0.797451
0.798128	0.800085		0.797168	0.798343
0.798171	0.799799		0.798748	0.800201
0.798033	0.799713		0.79916	0.798464
0.794391	0.79974		0.792015	0.799607
0.791785	0.799216		0.797447	0.796418
0.798469	0.796064		0.798737	0.798902
0.798659	0.799371		0.798008	0.799677
0.798554	0.792448		0.799047	0.798784
0.802651	0.794506		0.798957	0.796187
0.801435	0.801322		0.798957	0.798784
0.79633	0.797792		0.798017	0.797035
0.800102	0.800275		0.798017	0.799185
0.794178	0.799927		0.797394	0.798768
0.800783	0.799724		0.797394	0.797531
0.802236	0.800244		0.797394	0.802191
0.798575	0.801478		0.799123	0.796187
0.799277	0.786754		0.799156	0.796418
0.802863	0.800543		0.799156	0.797975
0.800562	0.800076		0.79845	0.799937
0.80543	0.802744		0.79845	0.796979
0.792494	0.801647		0.79845	0.795
0.791842	0.7959		0.79845	0.795
0.800498	0.780054		0.800323	0.795
0.799569	0.799334		0.799476	0.79281
0.796751	0.789257		0.797304	0.79281
0.800798	0.796738		0.799376	0.79679
0.800773	0.795176		0.79443	0.795883
0.796578	0.802246		0.79443	0.799185
0.800936	0.797452		0.798013	0.799185
0.794369	0.805117		0.798013	0.799185
0.804358	0.799026		0.800716	0.799067
0.805454	0.80374		0.800716	0.797067
0.798505	0.802529		0.800716	0.797067
0.791231	0.800751		0.800716	0.797067
0.803318	0.787838		0.799735	0.797067
0.797803	0.800006		0.798297	0.797035
0.801912	0.799413		0.798172	0.800241
0.800157	0.803498		0.798172	0.798343
0.801824	0.80095		0.797684	0.798343
0.796382	0.802687		0.797684	0.796981
0.801566	0.787262		0.794773	0.796981
0.798822	0.794892		0.798399	0.794763
0.796331	0.798773		0.796572	0.794763
0.791461	0.797251		0.792015	0.798764
0.795822	0.798422		0.792015	0.798764
0.794548	0.798444		0.792015	0.798764
0.79615	0.801937		0.796654	0.798764
0.799131	0.793792		0.796654	0.799958
0.801763	0.800857		0.79916	0.799958
0.798591	0.800755		0.79916	0.796457
0.796816	0.791338		0.797403	0.796457
0.7981	0.79641		0.797403	0.798784
0.801086	0.795021		0.798486	0.795404
0.800555	0.797253		0.798486	0.79349
0.796742	0.792227		0.80143	0.79349
0.794465	0.80322		0.799034	0.803662
0.796909	0.799529		0.80125	0.802355
0.797789	0.797233		0.800427	0.802291
0.797734	0.798556		0.801511	0.802151
0.797968	0.797511		0.802426	0.802971
0.797416	0.796929		0.801982	0.800157
0.797663	0.798514		0.801274	0.804007
0.796275	0.799205		0.804707	0.802347
0.79539	0.796469		0.802024	0.802031
0.797014	0.798375		0.802024	0.803464
0.796643	0.797883		0.802128	0.79911
0.795943	0.794744		0.80088	0.800157
0.797765	0.79781		0.802563	0.80365
0.79593	0.798333		0.802319	0.802001
0.796439	0.795837		0.799792	0.799518
0.797242	0.797915		0.807157	0.802269
0.798026	0.79521		0.804434	0.803299
0.795926	0.790055		0.80402	0.802347
0.797159	0.798972		0.800312	0.803299
0.810066	0.80184		0.804707	0.802217
0.801125	0.795826		0.803834	0.804398
0.797689	0.793484		0.803802	0.800423
0.801247	0.799672		0.803802	0.803099
0.798052	0.794557		0.801077	0.800157
0.799891	0.805007		0.801077	0.804062
0.798322	0.799969		0.803461	0.8024
0.80195	0.80505		0.803461	0.8024
0.791589	0.79721		0.80048	0.802001
0.80052	0.800665		0.805217	0.802001
0.795192	0.799774		0.801954	0.801777
0.796404	0.79579		0.801954	0.799311
0.800945	0.797581		0.801954	0.801385
0.797909	0.80518		0.80077	0.802347
0.796723	0.800744		0.80077	0.804007
0.801248	0.795368		0.803482	0.804811
0.797445	0.797862		0.803482	0.804811
0.799368	0.804171		0.803834	0.804811
0.799804	0.804461		0.803834	0.804364
0.799526	0.79817		0.804707	0.803198
0.798626	0.800283		0.804434	0.803464
0.794836	0.801511		0.798493
0.798244	0.794307		0.801057	0.801917
0.795648	0.806528		0.803495	0.801917
0.806845	0.800608		0.803495	0.801917
0.803347	0.79686		0.807157	0.799988
0.795289	0.798631		0.807157	0.801884
0.793798	0.796925		0.807157	0.800508
0.818044	0.80064		0.807157	0.800508
0.794711	0.799626		0.803746	0.803662
0.794478	0.801444		0.802951	0.803662
0.796891	0.799216		0.802951	0.802355
0.798098	0.799027		0.802951	0.801787
0.808072	0.799996		0.802951	0.801787
0.79679	0.798271		0.800882	0.799806
0.795335	0.795331		0.802312	0.799806
0.797575	0.798484		0.801227	0.800157
0.79677	0.79909		0.80402	0.803037
0.801388	0.800746		0.80402	0.804111
0.797777	0.797783		0.802128	0.804753
0.800921	0.801982		0.802128	0.804753
0.798918	0.799762		0.802128	0.804062
0.798288	0.798473		0.803318	0.803399
0.804237	0.797711		0.803318	0.803399
0.794603	0.802121		0.802563	0.803399
0.801372	0.798468		0.802563	0.802725
0.797066	0.801472		0.800312	0.802725
0.794437	0.804835		0.801274	0.802725
0.797828	0.799913		0.801274	0.804044
0.796598	0.802306		0.802573	0.804398
0.798231	0.796189		0.802573	0.80365
0.797617	0.800782		0.802573	0.80365
0.802088	0.802992		0.802024	0.80365
0.800922	0.798318		0.804682	0.802291
0.796232	0.801709		0.804682	0.802291
0.797426	0.801227		0.804682	0.802971
0.802512	0.798277		0.804682	0.802208
0.806404	0.801915		0.804682	0.802031
0.814262	0.798322		0.803534	0.802031
0.794921	0.803323		0.803534	0.803299
0.795998	0.797807		0.801003	0.803299
0.800573			0.801003
0.798944			0.801003
0.799698			0.799826
0.795047			0.799826
0.798842			0.803271
0.79854			0.803271
0.794239			0.801874
0.81212			0.801874

## Sheet: Extended 10e
Experiment Type	Reported Parameter	Number of independent experiments	Number of biological replicates	Experiment repeat	Date	Thresholding	Numbers	Strain	Replicate Names	Passage #	# of cells	Mean	s.e.m.	Statistical test	P-value	Relevant Figures	Statistical Comments	Experimental Comments
RGD Tension Sensor Experiments	Average Adhesion Force: young vs. old aNSCs	3	1 young; 1 old	Experiment 1	2020-10-16		1 young male (3mo); 1 old male (21mo)	C57BL/6	Y24, O24		Young=37; Old=41	Young=0.3254; Old=0.4989	Young=0.06056; Old=0.07137	Mann-Whitney test (two-tailed)	0.1102	Extended Data Fig. 10e	P-values were determined comparing all single cells between conditions
			1 young; 1 old	Experiment 2	2020-10-19		1 young male (3mo); 1 old male (21mo)	C57BL/6	Y23, O23		Young=48; Old=49	Young=0.4611; Old=0.6141	Young=0.066; Old=0.06129	Mann-Whitney test (two-tailed)	0.185	Extended Data Fig. 10e	P-values were determined comparing all single cells between conditions
			1 young; 1 old	Experiment 3	2021-04-29		1 young (2.4mo); 1 old (20.5mo)	C57BL/6	Y25, O25		Young=62; Old=70	Young=0.3136; Old=0.4931	Young=0.04062; Old=0.05212	Mann-Whitney test (two-tailed)	0.0215	Extended Data Fig. 10e	P-values were determined comparing all single cells between conditions
			1 young; 1 old	Experiment 3	2021-04-29		1 young (2.4mo); 1 old (20.5mo)	C57BL/6	Y26, O26		Young=89; Old=80	Young=0.3086; Old=0.3332	Young=0.03459; Old=0.04367	Mann-Whitney test (two-tailed)	0.6653	Extended Data Fig. 10e	P-values were determined comparing all single cells between conditions
			1 young; 1 old	Experiment 3	2021-04-29		1 young (2.4mo); 1 old (20.5mo)	C57BL/6	Y27, O27		Young=70; Old=58	Young=0.3276; Old=0.3677	Young=0.04376; Old=0.05537	Mann-Whitney test (two-tailed)	0.7173	Extended Data Fig. 10e	P-values were determined comparing all single cells between conditions
		Combined	5 young; 5 old								Young=306; Old=298 (cells)	Young=0.3399; Old=0.4464 (by cells)	Young=0.02081; Old=0.02505 (by cells)	Mann-Whitney test (two-tailed)	0.0107 (by cells)	Extended Data Fig. 10e	P-values were determined comparing all single cells between conditions
			5 young; 5 old								Young=5; Old=5 (mice)	Young=0.3473; Old=0.4614 (by mouse)	Young=0.02868; Old=0.05047 (by mouse)	Mann-Whitney test (two-tailed)	0.0317 (by mouse)	Fig. 6e	P-values were determined comparing sample means between conditions
	Average Adhesion Force: young aNSCs +/- Y-27632	3	1 NT; 1 Treated	Experiment 1	2020-10-16		1 young male (3mo)	C57BL/6	Y24		NT=37; Treated=15	NT=0.3254; Treated=0.1296	NT=0.06056; Treated=0.03442	Mann-Whitney test (two-tailed)	0.1424	Extended Data Fig. 10e	P-values were determined comparing all single cells between conditions
			1 NT; 1 Treated	Experiment 2	2020-10-19		1 young male (3mo)	C57BL/6	Y23		NT=48; Treated=39	NT=0.4611; Treated=0.1275	NT=0.066; Treated=0.03018	Mann-Whitney test (two-tailed)	0.0015	Extended Data Fig. 10e	P-values were determined comparing all single cells between conditions
			1 NT; 1 Treated	Experiment 3	2021-04-29		1 young male (2.4mo)	C57BL/6	Y25		NT=62; Treated=55	NT=0.3136; Treated=0.1697	NT=0.04062; Treated=0.02717	Mann-Whitney test (two-tailed)	0.0436	Extended Data Fig. 10e	P-values were determined comparing all single cells between conditions
			2 NT; 1 Treated	Experiment 3	2021-04-29		2 young male (2.4mo)	C57BL/6	Y26-27		NT=159; Treated=49	NT=0.3170; Treated=0.1087	NT=0.02724; Treated=0.02619	Mann-Whitney test (two-tailed)	<0.0001	Extended Data Fig. 10e	P-values were determined comparing all single cells between conditions
		Combined	5 NT; 4 Treated								NT=306; Treated=158 (cells)	NT=0.3399; Treated=0.1366 (by cells)	NT=0.02081; Treated=0.01490 (by cells)	Mann-Whitney test (two-tailed)	<0.0001	Extended Data Fig. 10e	P-values were determined comparing all single cells between conditions
			5 NT; 4 Treated								NT=5; Treated=4 (mice)	NT=0.3473; Treated=0.1339 (by mouse)	NT=0.02868; Treated=0.01283 (by mouse)	Mann-Whitney test (two-tailed)	0.0159	Fig. 6e	P-values were determined comparing sample means between conditions
	Average Adhesion Force: old aNSCs +/- Y-27632	3	1 NT; 1 Treated	Experiment 1	2020-10-16		1 old male (21mo)	C57BL/6	O24		NT=41; Treated=30	NT=0.4989; Treated=0.1499	NT=0.07137; Treated=0.02327	Mann-Whitney test (two-tailed)	0.0033	Extended Data Fig. 10e	P-values were determined comparing all single cells between conditions
			1 NT; 1 Treated	Experiment 2	2020-10-19		1 old male (21mo)	C57BL/6	O23		NT=49; Treated=44	NT=0.6141; Treated=0.1069	NT=0.06129; Treated=0.01611	Mann-Whitney test (two-tailed)	<0.0001	Extended Data Fig. 10e	P-values were determined comparing all single cells between conditions
			1 NT; 1 Treated	Experiment 3	2021-04-29		1 old male (20.5mo)	C57BL/6	O25		NT=70; Treated=47	NT=0.4931; Treated=0.1775	NT=0.05212; Treated=0.02728	Mann-Whitney test (two-tailed)	0.0006	Extended Data Fig. 10e	P-values were determined comparing all single cells between conditions
			2 NT; 1 Treated	Experiment 3	2021-04-29		2 old male (20.5mo)	C57BL/6	O26-27		NT=138; Treated=41	NT=0.3477; Treated=0.1312	NT=0.03429; Treated=0.02724	Mann-Whitney test (two-tailed)	0.0111	Extended Data Fig. 10e	P-values were determined comparing all single cells between conditions
		Combined	5 NT; 4 Treated								NT=298; Treated=162 (cells)	NT=0.4464; Treated=0.1415 (by cell)	NT=0.02505; Treated=0.01224	Mann-Whitney test (two-tailed)	<0.0001	Extended Data Fig. 10e	P-values were determined comparing all single cells between conditions
			5 NT; 4 Treated								NT=5; Treated=4 (mice)	NT=0.4614; Treated=0.1414 (by mouse)	NT=0.05047; Treated=0.01492 (by mouse)	Mann-Whitney test (two-tailed)	0.0159	Fig. 6e	P-values were determined comparing sample means between conditions
Average Adhesion Force (pN). Average per animal (colored dot) (Fig. 6e and Extended Data Fig. 10e)
Young No Treatment	Young + Y-27632	Old No Treatment	Old + Y-27632
0.46112	0.129639	0.614095	0.149914
0.325433	0.127469	0.498864	0.106855
0.313613	0.169689	0.493076	0.177488
0.32763	0.108713	0.367674	0.131231
0.308608		0.333188
Average Adhesion Force (pN). Per cell value (grey dot) (Extended Data Fig. 10e)
Young No Treatment	Young + Y-27632	Old No Treatment	Old + Y-27632
0.187928	0	0.547711	0.187928
0	0	0.806508	0.187928
0.187928	0	0.809489	0
0	0.267271	0.841938	0
0.187928	0.187928	0.851826	0
0.187928	0	0.85398	0.187928
0.187928	0.187928	0.85783	0.329167
0	0.329167	0.861463	0.187928
0	0	0.871362	0
0.187928	0	0.887119	0.187928
0	0	0.904351	0.329167
0.187928	0.329167	0.905958	0.329167
0	0.267271	0.914015	0.329167
0	0.187928	0.914262	0.187928
0	0.187928	0.923081	0.187928
0.187928	0	0.931449	0.267271
0	0	0.953403	0
0	0.187928	0.965212	0
0.187928	0	0.974469	0.187928
0.329167	0	0.987247	0.187928
0.187928	0.187928	0.996911	0
0	0.187928	1.01544	0
0	0	1.02546	0.329167
0	0.187928	1.02863	0
0	0	1.02916	0.329167
0.267271	0.187928	1.02954	0.187928
0	0	1.07646	0
0	0	1.12235	0
1.21255	0	1.14227	0.187928
1.08937	0.187928	1.14984	0.187928
1.07844	0.267271	0	0
1.07819	0	0.187928	0
1.0606	0	0	0.187928
1.05383	0.187928	0.187928	0.187928
1.0457	0	0	0.267271
1.0155	0	0	0.267271
0.996874	0	0.187928	0.187928
0.988165	0	0	0.187928
0.962154	0.187928	0.187928	0.187928
0.948412	0	0.267271	0
0.947387	0	0	0
0.946512	0.187928	0	0
0.900773	0.187928	0.187928	0.187928
0.885732	0	0	0
0.873402	0.187928	0.187928	0.187928
0.869929	0.267271	0	0.187928
0.86969	0.187928	0.329167	0
0.834837	0.187928	0.187928	0
0.792036	0.842997	0	0
0.794534	0.774842	0.972668	0
0.812607	0	1.20456	0.187928
0.993	0	0	0
1.02046	0.187928	1.07185	0.187928
1.05672	0.187928	0.187928	0
1.14568	0.83415	0.187928	0
1.22627	0.998041	0	0
0	0	0.899692	0.187928
0	0	0.187928	0.187928
0	0.187928	0.187928	0.267271
0.329167	0	0.187928	0.329167
0.187928	0	0.870579	0
0.187928	0.329167	0.692453	0.187928
0.267271	0.267271	0.187928	0.187928
0.329167	0.429634	0.576717	0
0.187928	0	0	0
0.187928	0	1.28529	0.187928
0.187928	0.187928	0	0
0.187928	0	1.09751	0
0.187928	0.187928	0.329167	0.187928
0.267271	0	0.187928	0
0	0.267271	0	0
0.187928	0.329167	0	0.187928
0	0.187928	0.187928	0.187928
0.187928	0	0.329167	0.187928
0	0	1.03525
0	0.329167	1.33679	0
0.187928	0	0	0
0.187928	0.187928	0.329167	0.429634
0.187928	0.187928	0.800862	0.187928
0.187928	0.329167	0.267271	0
0	0	0	0.187928
0.187928	0	0.187928	0.429634
0.187928	0.267271	0.267271	0.329167
0	0.187928	0.996253	0
0.187928	0.187928	0.952304	0.187928
0.187928	0	1.01468	0.329167
0.187928	0.329167	0.187928	0
0	0.187928	0	0
0.329167	0	1.18149	0.187928
0	0.329167	1.06314	0.329167
0	0	0	0
0.187928	0.187928	0	0.187928
0.187928	0.187928	0	0
0	0.187928	0.329167	0.329167
0	0	0.187928	0
0.187928	0.329167	0.267271	0
0	0	0	0
0	0	0.329167	0.187928
0.513828	0.187928	0.187928	0.429634
0	0	0	0.329167
0	0.267271	0.187928	0.329167
0	0	0.187928	0
0.187928	0.329167	0	0
0.187928	0	0.657638	0.329167
0	0	0.187928	0.187928
0.329167	0	0	0.329167
0	0.329167	0	0
0	0.329167	0	0
0.382189	0.267271	0.513828	0.187928
0.267271	0.692474	0	0
0.187928	0.839316	0	0.329167
0.329167	0.187928	0.187928	0.187928
0	0.187928	0	0
0.187928	0.187928	0	0
0.187928	0	0	0.187928
0	0.187928	0.187928	0
0.187928	0	0.657638	0.187928
0.329167	0	0.267271	0.513828
0.187928	0.187928	0	0
0.187928	0.187928	0.187928	0.187928
0	0.187928	0	0.659462
0.329167	0	0	0.662079
0	0.187928	0.588773	0.764624
0	0	0.267271	0.429634
0	0	0	0
0.429634	0.329167	0	0.329167
0.329167	0	0	0.329167
0	0	0.55221	0
0.187928	0.187928	0.329167	0.187928
0.187928	0	0.187928	0
0.187928	0	0	0.187928
0.97562	0	0.983208	0.473183
0.936637	0	1.21712	0
0.879071	0	0.999428	0.329167
0.871483	0	1.07814	0
0.836788	0	1.14904	0.187928
0.834383	0	1.10254	0
0.825448	0	1.02449	0
0.8199	0	1.09597	0.329167
0.773774	0	1.00518	0
0.772124	0	1.11633	0.187928
0.771994	0	0.992253	0.187928
0.750798	0.187928	0.938688	0
0.729007	0.187928	1.01415	0
0.725312	0.329167	1.10246	0
0.699499	0	0.895099	0.187928
0.667382	0	0.919625	0
0.676035	0.473183	0.956235	0.187928
0.694673	0.267271	0.958387	0
0.696857	0	0.949233	0.187928
0.724997	0	0.866885	0
0.732841	0	0.93312	0
0.770534	0	0.826367	0
0.772338	0	0.826013	0
0.784393	0	0.81647	0
0.802545	0	0.858156	0.187928
0.840051	0	0.876773	0
0.846604	0.329167	0.781288	0
0.849958		0.928346	0.329167
0.859444		0.853578	0
0.871058		0.712999	0
0.879529		0.751679	0.187928
0.927705		0.847356	0.187928
0.954215		0.867012
0.969626		0.879252
1.05422		0.977105
1.38787		0.998883
0.382189		1.00813
0.187928		1.03684
0		1.06948
0.187928		1.09189
0		1.15962
0		1.1644
0.187928		1.21232
0		1.30179
0.329167		0
0		0
0		0
0.187928		0
0		0.513828
0		0
0		0
0		0
0.329167		0
0.382189		0.267271
0		0.657638
0		0
0.187928		0.429634
0		0.187928
0		0.329167
0.187928		0
0		0.187928
0.329167		0
0		0
0		0
0.187928		0
0.429634		0
0		0.473183
0.187928		0
0		0
0		0
0		0
0.187928		0
0		0.513828
0		0.329167
0.187928		0
0.429634		0.187928
0.267271		0.187928
0.329167		0.187928
0.187928		0
0		0.329167
0		0
0.187928		0
0.187928		0.429634
0.187928		0.187928
0		0.329167
0		0.187928
0.555212		0.329167
0.616587		0.655919
0.64859		0.680921
0.653883		0.727865
0.724077		0.73979
0.738275		0.798144
0.768085		0.815764
0.814395		0.817592
0.830907		0.817605
0.83425		0.840528
0.841458		0.84273
0.843869		0.848447
0.858482		0.864438
0.861423		0.872013
0.882383		0.877702
0.895811		0.884513
0.900078		0.924321
0.925742		0.937328
0.933289		0.971899
0.949659		0.974264
1.06613		0.985087
1.08772		1.00255
0.187928		1.00543
0		1.02262
0.187928		1.0259
0		1.20795
0.187928		0
0		0
0.382189		0.187928
0		0
0.329167		0
0.187928		0.267271
0		0.187928
0.187928		0
0.187928		0
0		0.267271
0.187928		0.187928
0		0
0		0
0		0.187928
0.187928		0
0.329167		0
0.187928		0.329167
0.267271		0
0		0
0		0.187928
0.329167		0.187928
0.329167		0.187928
0		0
0.329167		0
0.329167		0
0.187928		0
0.187928		0
0		0
0.187928		0.187928
0.267271		0.267271
0.187928		0.187928
0.187928		0
0		0
0.187928		0.187928
0		0
0		0
0.187928		0.187928
0		0.187928
0.329167		0
0		0.187928
0.187928		0
0.329167		0
0.187928		0
0.187928		0
0.187928		0.187928
0.187928		0
0		0
0		0.187928
0.187928		0
0.187928		0
0		0.187928
0		0
0		0.187928
0.329167		0
0.187928		0.187928
0
0
0
0.329167
0
0.187928
0.329167
0

## Sheet: Extended 10f
Experiment Type	Reported Parameter	Number of independent experiments	Number of biological replicates	Experiment repeat	Date	Thresholding	Numbers	Strain	Replicate Names	Passage #	# of cells	Mean	s.e.m.	Statistical test	P-value	Relevant Figures	Statistical Comments	Experimental Comments
RGD Tension Sensor Experiments	Cell Area: young vs. old aNSCs	3	1 young; 1 old	Experiment 1	2020-10-16		1 young male (3mo); 1 old male (21mo)	C57BL/6	Y24, O24		Young=37; Old=41	Young=456.4; Old=455.3	Young=27.65; Old=28.89	Mann-Whitney test (two-tailed)	0.8267	Extended Data Fig. 10f
			1 young; 1 old	Experiment 2	2020-10-19		1 young male (3mo); 1 old male (21mo)	C57BL/6	Y23, O23		Young=48; Old=49	Young=480.3; Old=522.1	Young=24.7; Old=34.28	Mann-Whitney test (two-tailed)	0.5875	Extended Data Fig. 10f
			1 young; 1 old	Experiment 3	2021-04-29		1 young male (2.4mo); 1 old male (20.5mo)	C57BL/6	Y25, O25		Young=62; Old=70	Young=655.7; Old=633.9	Young=30.04; Old=32.64	Mann-Whitney test (two-tailed)	0.3642	Extended Data Fig. 10f
			1 young; 1 old	Experiment 3	2021-04-29		1 young male (2.4mo); 1 old male (20.5mo)	C57BL/6	Y26, O26		Young=89; Old=80	Young=603.3; Old=596.2	Young=24.13; Old=26.47	Mann-Whitney test (two-tailed)	0.8715	Extended Data Fig. 10f
			1 young; 1 old	Experiment 3	2021-04-29		1 young male (2.4mo); 1 old male (20.5mo)	C57BL/6	Y27, O27		Young=70; Old=58	Young=598.3; Old=604.9	Young=31.87; Old=33.25	Mann-Whitney test (two-tailed)	0.8245	Extended Data Fig. 10f
		Combined	5 young; 5 old								Young=306; Old=298 (cells)	Young=575.7; Old=575.2	Young=13.39; Old=14.42	Mann-Whitney test (two-tailed)	0.7671	Extended Data Fig. 10f
RGD Cell Area (Extended Data Fig. 10f)
Young aNSC	Old aNSC
751.477	227.877
229.507	240.128
591.602	247.96
362.234	524.423
783.434	592.4
463.249	443.855
492.982	465.24
305.115	1022.72
363.024	437.367
331.805	911.827
387.875	668.959
633.369	486.408
432.161	811.819
226.095	669.692
676.057	343.79
408.211	343.269
426.623	923.455
283.431	515.109
562.344	365.388
445.8	380.522
240.177	280.072
298.566	679.555
362.754	591.925
488.428	703.304
406.553	394.052
673.268	651.444
203.026	508.649
333.648	342.127
468.099	753.005
654.963	988.115
964.735	498.397
544.801	456.135
887.812	509.465
547.418	865.075
412.824	605.635
612.131	568.123
646.636	408.908
530.514	1269.62
276.324	210.821
630.35	344.695
609.817	389.497
550.597	346.391
363.872	139.915
534.884	257.094
415.117	309.641
403.272	393.028
370.495	660.218
465.809	567.587
304.853	270.225
486.199	648.86
420.061	446.943
404.636	153.76
386.56	788.537
596.021	359.088
236.72	248.439
924.688	446.595
338.751	293.323
457.736	262.431
365.511	448.193
299.033	352.625
348	275.694
299.942	249.36
538.53	510.763
506.208	720.073
195.817	498.307
276.062	713.896
428.79	622.731
481.972	307.282
558.072	552.976
364.687	552.268
496.329	328.339
527.344	300.671
478.282	685.175
787.632	512.872
623.497	926.212
665.678	374.981
580.444	296.366
731.914	536.986
578.339	353.473
184.938	491.114
246.555	310.538
344.113	673.595
287.15	307.687
507.335	467.915
627.241	870.146
590.143	388.624
300.72	291.725
444.604	472.674
774.132	401.986
619.581	225.251
930.296	1231.16
434.868	247.079
204.71	379.724
481.03	560.23
503.656	830.177
394.146	344.392
973.812	694.878
915.804	576.758
807.592	623.215
535.073	453.722
805.949	903.602
490.099	1024.95
546.374	597.352
839.397	708.76
965.411	580.473
525.513	994.406
748.413	693.957
512.819	547.869
521.069	336.445
644.76	766.628
511.746	419.807
290.73	478.786
530.076	568.791
442.13	593.637
731.984	455.676
462.942	881.77
624.914	450.732
836.276	393.847
562.086	445.063
488.944	520.04
394.105	386.077
683.069	625.799
567.202	435.012
489.026	1509.82
884.859	198.132
817.435	569.643
553.103	273.465
728.826	426.205
713.978	514.494
1190.3	555.414
645.198	516.002
1399.11	438.85
986.608	774.705
479.822	685.937
947.97	483.201
750.133	578.249
559.944	321.45
1334.96	664.007
583.93	975.18
920.707	1051.62
630.981	501.088
558.58	509.493
370	382.329
632.304	1463.9
487.776	330.969
535.388	541.114
817.373	641.81
322.724	731.095
640.274	831.582
507.036	394.711
564.683	875.405
263.537	941.294
670.822	627.589
219.062	948.527
807.227	651.026
351.433	1165.51
490.152	571.888
1256.37	364.315
423.133	480.682
846.471	1128.77
469.234	727.306
793.813	680.333
872.612	862.781
1158.28	1117.21
540.168	560.456
637.944	648.888
610.431	501.752
322.396	777.441
791.146	471.81
1066.94	400.019
555.639	410.468
499.851	1268.18
785.437	1071.63
353.44	1372.63
403.153	458.641
511.25	548.569
420.254	1112.43
723.534	423.313
467.546	928.367
1655.89	643.396
685.199	570.376
501.359	733.934
561.627	553.452
262.377	633.172
409.518	368.976
311.775	298.705
551.412	947.245
417.518	333.279
607.56	336.069
366.604	732.041
565.875	454.046
976.986	283.464
1047.32	462.488
674.071	439.968
341.447	220.996
363.262	579.219
315.441	715.899
998.158	343.257
742.502	347.181
614.269	352.346
758.583	464.081
453.853	449.954
501.232	488.944
626.237	653.603
942.039	345.035
653.279	558.911
244.503	662.43
537.027	402.207
1122.66	816.214
451.957	327.016
418.075	686.92
513.114	788.451
455.746	690.303
473.125	584.995
465.142	436.445
482.652	411.73
463.217	726.045
553.099	901.272
496.787	384.762
485.482	564.367
549.954	695.443
762.429	820.437
758.116	850.924
965.046	320.143
305.705	1050.98
625.775	461.603
646.824	317.846
587.186	660.087
669.839	799.47
1019.03	469.643
330.588	890.307
747.536	375.677
902.701	661.283
499.372	756.994
750.547	339.722
899.711	491.377
395.153	1405.35
454.762	500.371
316.06	379.621
813.666	713.667
780.952	722.158
675.717	421.11
592.372	845.607
558.805	375.239
690.557	307.302
359.752	510.73
960.795	807.195
724.767	1072.88
649.839	691.122
524.775	550.969
391.295	384.225
1031.3	654.021
485.933	976.957
560.091	600.99
608.739	702.722
1232.2	501.756
699.052	768.934
344.031	775.32
465.818	1029.89
560.447	569.479
510.145	297.832
951.632	449.872
617.148	349.368
776.028	805.474
771.981	507.83
420.02	624.079
672.94	773.612
316.822	426.607
748.958	454.812
643.719	331.219
604.045	655.61
504.304	362.361
1417.43	567.308
362.279	232.063
699.908	682.144
401.572	1331.23
612.286	575.48
483.619	441.917
541.512	545.935
555.36	625.418
390.377	306.106
688.165	377.582
432.456	424.755
432.321	606.134
961.745	469.492
409.924	622.473
320.356	729.297
507.183	406.29
1076.6	879.518
828.129	752.12
817.91	450.712
404.062	527.069
293.278	610.451
735.355	724.791
706.499	179.364
340.492	717.332
471.785	451.285
828.539	242.672
422.474
407.806
281.686
309.137
368.632
553.034
306.254
353.599

## Sheet: Extended 10g
Experiment Type	Reported Parameter	Number of independent experiments	Number of biological replicates	Experiment repeat	Date	Thresholding	Numbers	Strain	Replicate Names	Passage #	# of cells	Mean	s.e.m.	Statistical test	P-value	Relevant Figures	Statistical Comments	Experimental Comments
RGD Tension Sensor Experiments	Average adhesion force in cells with force-producing adhesions (pN): young vs. old aNSCs	3	1 young; 1 old	Experiment 1	2020-10-16		1 young male (3mo); 1 old male (21mo)	C57BL/6	Y24, O24		Young=8; Old=17	Young=0.9802; Old=1.003	Young=0.05879; Old=0.04823	Mann-Whitney test (two-tailed)	0.7108	Extended Data Fig. 10g	P-values were determined comparing all single cells between conditions
			1 young; 1 old	Experiment 2	2020-10-19		1 young male (3mo); 1 old male (21mo)	C57BL/6	Y23, O23		Young=20; Old=30	Young=0.9829; Old=0.9393	Young=0.02167; Old=0.02195	Mann-Whitney test (two-tailed)	0.218	Extended Data Fig. 10g	P-values were determined comparing all single cells between conditions
			1 young; 1 old	Experiment 3	2021-04-29		1 young (2.4mo); 1 old (20.5mo)	C57BL/6	Y25, O25		Young=16; Old=29	Young=0.8043; Old=0.9677	Young=0.02113; Old=0.02057	Mann-Whitney test (two-tailed)	<0.0001	Extended Data Fig. 10g	P-values were determined comparing all single cells between conditions
			1 young; 1 old	Experiment 3	2021-04-29		1 young (2.4mo); 1 old (20.5mo)	C57BL/6	Y26, O26		Young=20; Old=15	Young=0.8548; Old=1.005	Young=0.03589; Old=0.04381	Mann-Whitney test (two-tailed)	0.0055	Extended Data Fig. 10g	P-values were determined comparing all single cells between conditions
			1 young; 1 old	Experiment 3	2021-04-29		1 young (2.4mo); 1 old (20.5mo)	C57BL/6	Y27, O27		Young=22; Old=25	Young=0.8287; Old=0.8857	Young=0.02865; Old=0.02478	Mann-Whitney test (two-tailed)	0.1845	Extended Data Fig. 10g	P-values were determined comparing all single cells between conditions
		Combined	5 young; 5 old								Young=86; Old=116 (cells)	Young=0.8802; Old=0.9527	Young=0.0157; Old=0.01335	Mann-Whitney test (two-tailed)	0.0001	Extended Data Fig. 10g	P-values were determined comparing all single cells between conditions
			5 young; 5 old								Young=5; Old=5 (mice)	Young=0.8902; Old=0.9602	Young=0.03815; Old=0.02227	Mann-Whitney test (two-tailed)	0.2222	Extended Data Fig. 10g	P-values were determined comparing sample means between conditions
Average adhesion force in cells with force-producing adhesions (pN): young vs. old aNSCs. Per animal average (colored dots) (Extended Data Fig. 10g)
Young	Old
0.980163	1.00306
0.982903	0.939291
0.804326	0.967744
0.854775	1.00525
0.82865	0.885653
Average adhesion force in cells with force-producing adhesions (pN): young vs. old aNSCs. Per cell value (grey dots) (Extended Data Fig. 10g)
Young	Old
0.993	0.972668
0.812607	1.20456
1.14568	1.07185
1.05672	0.899692
1.02046	0.870579
0.794534	0.692453
0.792036	0.576717
1.22627	1.28529
0.988165	1.09751
1.0606	1.03525
1.21255	1.33679
0.869929	0.800862
0.900773	0.996253
0.962154	0.952304
0.996874	1.01468
0.873402	1.18149
0.947387	1.06314
1.07844	1.07646
1.08937	0.931449
1.05383	0.974469
1.0457	0.953403
0.885732	0.547711
1.07819	0.851826
1.0155	0.904351
0.834837	0.861463
0.946512	1.02954
0.86969	0.85783
0.948412	0.996911
0.936637	0.914015
0.699499	0.923081
0.8199	1.14984
0.667382	1.02863
0.97562	0.806508
0.773774	0.965212
0.729007	1.01544
0.836788	1.02546
0.772124	0.809489
0.771994	0.841938
0.825448	0.905958
0.871483	0.887119
0.725312	1.14227
0.834383	0.85398
0.750798	1.02916
0.879071	0.914262
0.772338	1.12235
0.770534	0.987247
0.732841	0.871362
0.724997	0.858156
0.840051	0.895099
0.694673	0.93312
0.871058	1.10246
0.676035	1.14904
0.849958	0.938688
0.954215	1.01415
0.846604	0.928346
0.696857	1.09597
0.784393	0.949233
0.927705	0.866885
0.879529	1.11633
1.38787	0.919625
1.05422	0.999428
0.802545	0.956235
0.859444	0.983208
0.969626	0.81647
0.895811	1.02449
0.738275	1.07814
0.653883	0.958387
0.768085	1.00518
0.858482	0.992253
1.08772	1.10254
0.830907	1.21712
1.06613	0.826013
0.925742	0.826367
0.900078	0.781288
0.616587	0.876773
0.882383	0.853578
0.933289	1.15962
0.843869	1.00813
0.861423	1.06948
0.724077	0.751679
0.949659	0.998883
0.814395	1.30179
0.841458	0.879252
0.83425	1.21232
0.555212	0.867012
0.64859	0.977105
	0.712999
	1.03684
	1.09189
	1.1644
	0.847356
	0.877702
	0.971899
	0.817605
	1.02262
	0.817592
	0.73979
	0.84273
	0.985087
	0.884513
	0.655919
	0.680921
	0.848447
	0.864438
	1.0259
	0.815764
	1.20795
	1.00543
	0.924321
	1.00255
	0.872013
	0.727865
	0.798144
	0.840528
	0.974264
	0.937328

## Sheet: Extended 10h
Experiment Type	Reported Parameter	Number of independent experiments	Number of biological replicates	Experiment repeat	Date	Thresholding	Numbers	Strain	Replicate Names	Passage #	# of cells	Mean	s.e.m.	Statistical test	P-value	Relevant Figures	Statistical Comments	Experimental Comments
RGD Tension Sensor Experiments	Adhesion Area: young aNSCs +/- Y-27632	3	1 NT; 1 Treated	Experiment 1	2020-10-16		1 young male (3mo)	C57BL/6	Y24		NT=37; Treated=15	NT=0.2087; Treated=0	NT=0.09282; Treated=0	Mann-Whitney test (two-tailed)	0.0871	Extended Data Fig. 10h	P-values were determined comparing all single cells between conditions
			1 NT; 1 Treated	Experiment 2	2020-10-19		1 young male (3mo)	C57BL/6	Y23		NT=48; Treated=39	NT=0.9987; Treated=0.02594	NT=0.3074; Treated=0.0217	Mann-Whitney test (two-tailed)	<0.0001	Extended Data Fig. 10h	P-values were determined comparing all single cells between conditions
			1 NT; 1 Treated	Experiment 3	2021-04-29		1 young male (2.4mo)	C57BL/6	Y25		NT=62; Treated=55	NT=0.1383; Treated=0.00905	NT=0.05472; Treated=0.006973	Mann-Whitney test (two-tailed)	0.0008	Extended Data Fig. 10h	P-values were determined comparing all single cells between conditions
			2 NT; 1 Treated	Experiment 3	2021-04-29		2 young male (2.4mo)	C57BL/6	Y26-27		NT=159; Treated=49	NT=0.2381; Treated=0.01053	NT=0.05524; Treated=0.007531	Mann-Whitney test (two-tailed)	0.0007	Extended Data Fig. 10h	P-values were determined comparing all single cells between conditions
		Combined	5 NT; 4 Treated								NT=306; Treated=158 (cells)	NT=0.3336; Treated=0.01312	NT=0.0602; Treated=0.06302	Mann-Whitney test (two-tailed)	<0.0001	Extended Data Fig. 10h	P-values were determined comparing all single cells between conditions
			5 NT; 4 Treated								NT=5; Treated=4 (mice)	NT=0.3648; Treated=0.01159 (by mouse)	NT=0.1596; Treated=0.005356 (by mouse)	Mann-Whitney test (two-tailed)	0.0159	Fig. 6g	P-values were determined comparing sample means between conditions
	Adhesion Area: old aNSCs +/- Y-27632	3	1 NT; 1 Treated	Experiment 1	2020-10-16		1 old male (21mo)	C57BL/6	O24		NT=41; Treated=30	NT=0.2955; Treated=0	NT=0.0929; Treated=0	Mann-Whitney test (two-tailed)	<0.0001	Extended Data Fig. 10h	P-values were determined comparing all single cells between conditions
			1 NT; 1 Treated	Experiment 2	2020-10-19		1 old male (21mo)	C57BL/6	O23		NT=49; Treated=44	NT=1.216; Treated=0	NT=0.4076; Treated=0	Mann-Whitney test (two-tailed)	<0.0001	Extended Data Fig. 10h	P-values were determined comparing all single cells between conditions
			1 NT; 1 Treated	Experiment 3	2021-04-29		1 old male (20.5mo)	C57BL/6	O25		NT=70; Treated=47	NT=0.4703; Treated=0.01194	NT=0.165; Treated=0.008352	Mann-Whitney test (two-tailed)	<0.0001	Extended Data Fig. 10h	P-values were determined comparing all single cells between conditions
			2 NT; 1 Treated	Experiment 3	2021-04-29		2 old male (20.5mo)	C57BL/6	O26-27		NT=138; Treated=41	NT=0.3032; Treated=0.01319	NT=0.06206; Treated=0.01319	Mann-Whitney test (two-tailed)	0.0004	Extended Data Fig. 10h	P-values were determined comparing all single cells between conditions
		Combined	5 NT; 4 Treated								NT=298; Treated=162 (cells)	NT=0.4915; Treated=0.006801 (by cell)	NT=0.08513; Treated=0.004118	Mann-Whitney test (two-tailed)	<0.0001	Extended Data Fig. 10h	P-values were determined comparing all single cells between conditions
			5 NT; 4 Treated								NT=5; Treated=4 (mice)	NT=0.5169; Treated=0.006282 (by mouse)	NT=0.1779; Treated=0.003636(by mouse)	Mann-Whitney test (two-tailed)	0.0159	Fig. 6g	P-values were determined comparing sample means between conditions
Average Adhesion Area (um^2) Per animal average (colored dot) (Fig. 6g Extended Data Fig. 10h)
Young No Treatment	Young + Y-27632	Old No Treatment	Old + Y-27632
0.998741	0	1.21584	0
0.208675	0.025941	0.295511	0
0.138339	0.009905	0.470279	0.011939
0.24851	0.010533	0.289757	0.013187
0.229928		0.312934
Average Adhesion Area (um^2) Per cell value (grey dot) (Extended Data Fig. 10h)
Young No Treatment	Young + Y-27632	Old No Treatment	Old + Y-27632
0	0	0.221184	0
0	0	0.24576	0
0	0	0.22528	0
0	0	5.30022	0
0	0	1.03629	0
0	0	1.03629	0
0	0	1.0199	0
0	0	18.006	0
0	0	0.299008	0
0	0	0.176128	0
0	0	0.790528	0
0	0	0.278528	0
0	0	0.47104	0
0	0	5.98835	0
0	0	0.18432	0
0	0	1.4377	0
0	0	1.82272	0
0	0	1.62611	0
0	0	0.610304	0
0	0	0.172032	0
0	0	1.01581	0
0	0	3.55533	0
0	0	2.2569	0
0	0	0.155648	0
0	0	0.212992	0
0	0	1.97837	0
0	0	0.212992	0
0	0	3.88301	0
3.05971	0	0.45056	0
3.63725	0	4.90701	0
5.74259	0	0	0
4.62848	0	0	0
1.49504	0	0	0
10.9773	0	0	0
1.15098	0	0	0
0.774144	0	0	0
1.16326	0	0	0
6.84032	0	0	0
0.16384	0	0	0
1.98246	0	0	0
1.65069	0	0	0
0.794624	0	0	0
0.335872	0	0	0
0.6144	0	0	0
0.753664	0	0	0
0.172032	0	0	0
1.65888	0	0	0
0.344064	0	0	0
0.356352	0.831488	0	0
0.397312	0.180224	0.274432	0
0.155648	0	0.79872	0
0.688128	0	0	0
0.75776	0	0.43008	0
2.27738	0	0	0
0.602112	0.24576	0	0
2.48627	0.299008	0	0
0	0	0.155648	0
0	0	0	0
0	0	0	0
0	0	0	0
0	0	1.6425	0
0	0	0.159744	0
0	0	0	0
0	0	0.258048	0
0	0	0	0
0	0	0.385024	0
0	0	0	0
0	0	0.221184	0
0	0	0	0
0	0	0	0
0	0	0	0
0	0	0	0
0	0	0	0
0	0	0	0
0	0	0.647168	0
0	0	0.647168	0
0	0	0	0
0	0	0	0
0	0	0.159744	0
0	0	0	0
0	0	0	0
0	0	0	0
0	0	0	0
0	0	0.167936	0
0	0	0.434176	0
0	0	0.897024	0
0	0	0	0
0	0	0	0
0	0	2.07258	0
0	0	2.7648	0
0	0	0	0
0	0	0	0
0	0	0	0
0	0	0	0
0	0	0	0
0	0	0	0
0	0	0	0
0	0	0	0
0	0	0	0
0	0	0	0
0	0	0	0
0	0	0	0
0	0	0	0
0	0	0	0
0	0	0	0
0	0	0	0
0	0	0	0
0	0	0	0
0	0	0	0
0	0.311296	0	0
0	0.2048	0	0
0	0	0	0
0	0	0	0
0	0	0	0
0	0	0	0
0	0	0	0
0	0	0	0
0	0	0	0
0	0	0	0
0	0	0	0.28672
0	0	0	0.274432
0	0	0	0.540672
0	0	0	0
0	0	0	0
0	0	0	0
0	0	0	0
0	0	0	0
0	0	0	0
0	0	0	0
0	0	0	0
0	0	0	0
0.344064	0	0.360448	0
0.16384	0	10.9322	0
0.536576	0	0.155648	0
0.253952	0	1.2247	0
0.270336	0	0.196608	0
3.14573	0	0.55296	0
0.241664	0	2.6665	0
0.315392	0	1.13869	0
0.872448	0	0.704512	0
0.720896	0	0.47104	0
0.18432	0	0.847872	0
0.303104	0	0.954368	0
0.581632	0	0.503808	0
0.217088	0	0.462848	0
0.26624	0	0.598016	0
0.159744	0	0.303104	0
1.08954	0	0.229376	0
0.43008	0	0.401408	0
0.192512	0	1.06906	0
0.282624	0	0.688128	0
0.835584	0	0.446464	0
0.2048	0	1.4377	0
0.212992	0	1.85139	0
3.12525	0	0.380928	0
0.856064	0	1.05677	0
1.3312	0	2.09306	0
1.60154	0	0.745472	0
0.507904		0.18432	0
0.749568		0.262144	0
0.167936		0.319488	0
0.180224		0.417792	0
0.167936		1.54829
2.48627		0.319488
1.58515		0.557056
1.08954		1.38854
0.299008		1.01581
0		2.48627
0		4.37862
0		0.974848
0		0.851968
0		0.720896
0		0.192512
0		1.06906
0		0.565248
0		0
0		0
0		0
0		0
0		0
0		0
0		0
0		0
0		0
0		0
0		0
0		0
0		0
0		0
0		0
0		0
0		0
0		0
0		0
0		0
0		0
0		0
0		0
0		0
0		0
0		0
0		0
0		0
0		0
0		0
0		0
0		0
0		0
0		0
0		0
0		0
0		0
0		0
0		0
0		0
0		0
0		0
0.18432		0
0.155648		0.454656
0.159744		0.192512
0.503808		0.176128
0.323584		3.83386
0.421888		0.339968
1.03629		0.167936
0.73728		2.42074
0.200704		0.892928
0.339968		1.07315
0.585728		0.458752
0.69632		0.606208
5.71802		0.18432
0.159744		1.24518
0.602112		0.200704
4.02637		2.37978
0.16384		0.626688
1.60154		0.569344
0.208896		3.00237
0.536576		0.212992
1.20013		0.561152
0.90112		0.38912
0		2.32243
0		0.512
0		0.311296
0		1.90054
0		0
0		0
0		0
0		0
0		0
0		0
0		0
0		0
0		0
0		0
0		0
0		0
0		0
0		0
0		0
0		0
0		0
0		0
0		0
0		0
0		0
0		0
0		0
0		0
0		0
0		0
0		0
0		0
0		0
0		0
0		0
0		0
0		0
0		0
0		0
0		0
0		0
0		0
0		0
0		0
0		0
0		0
0		0
0		0
0		0
0		0
0		0
0		0
0		0
0		0
0		0
0		0
0		0
0		0
0		0
0
0
0
0
0
0
0
0

## Sheet: Extended 10i
Experiment Type	Reported Parameter	Number of independent experiments	Number of biological replicates	Experiment repeat	Date	Thresholding	Numbers	Strain	Replicate Names	Passage #	# of cells	Mean	s.e.m.	Statistical test	P-value	Relevant Figures	Statistical Comments	Experimental Comments
In vitro Immunofluorescence Imaging: PXN Treatment with Y-27632	PXN average number of focal adhesions per cell young aNSCs +/- Y-27632	2	5 NT; 5 Treated	Experiment 1	2022-11-02	(105, 255) and (80, 255)	5 young male (2.5mo)	C57BL/6	Y 9-13	3	NT=153, Treated=151 (cells)	NT=2.033, Treated=1.079 (by cell)	NT=0.2607, Treated=0.2471 (by cell)	Mann-Whitney test (two-tailed)	<0.0001 (by cell)	Extended Data Fig. 10i	P-values were determined comparing all single cells between conditions
			2 NT; 3 Treated	Experiment 2	2022-01-18	(40, 255)	2 young male (2.5mo); 3 young male Treated (2.5mo)	C57BL/6	Y 12-13 NT, Y 11-13 Treated	3	NT=61, Treated=90 (cells)	NT=0.4426, Treated=0.2778 (by cell)	NT=0.1374, Treated=0.06893 (by cell)	Mann-Whitney test (two-tailed)	0.4877 (by cell)	Extended Data Fig. 10i	P-values were determined comparing all single cells between conditions
		Combined	7 NT; 8 Treated								NT=214, Treated=241 (cells)	NT=1.579, Treated=0.7801 (by cell)	NT=0.1965, Treated=0.1587 (by cell)	Mann-Whitney test (two-tailed)	<0.0001 (by cell)	Extended Data Fig. 10i	P-values were determined comparing all single cells between conditions
			7 NT; 8 Treated								NT=7, Treated=8 (mouse)	NT=1.594, Treated=0.7821 (by mouse)	NT=0.5508, Treated=0.2458 (by mouse)	Mann-Whitney test (two-tailed)	0.1807	Fig. 6i	P-values were determined comparing sample means between conditions
	PXN average number of focal adhesions per cell old aNSCs +/- Y-27632	2	5 NT; 5 Treated	Experiment 1	2022-11-02	(105, 255) and (80, 255)	5 old male (22.1mo)	C57BL/6	O 9-13	3	NT=151, Treated=152 (cells)	NT=5.934, Treated=1.105 (by cell)	NT=0.6668, Treated=0.1757 (by cell)	Mann-Whitney test (two-tailed)	<0.0001 (by cell)	Extended Data Fig. 10i	P-values were determined comparing all single cells between conditions
			3 NT; 3 Treated	Experiment 2	2022-01-18	(40, 255)	3 old male (22.1mo)	C57BL/6	O 11-13	3	NT=91, Treated=90 (cells)	NT=1.538, Treated=0.2889 (by cell)	NT=0.2626, Treated=0.09899 (by cell)	Mann-Whitney test (two-tailed)	<0.0001 (by cell)	Extended Data Fig. 10i	P-values were determined comparing all single cells between conditions
		Combined	8 NT; 8 Treated								NT=242, Treated=242 (cells)	NT=4.281, Treated=0.8017 (by cell)	NT=0.4485, Treated=0.1189 (by cell)	Mann-Whitney test (two-tailed)	<0.0001 (by cell)	Extended Data Fig. 10i	P-values were determined comparing all single cells between conditions
			8 NT; 8 Treated								NT=8, Treated=8 (mouse)	NT=4.293, Treated=0.8027 (by mouse)	NT=1.1, Treated=3.033 (by mouse)	Mann-Whitney test (two-tailed)	0.0019	Fig. 6i	P-values were determined comparing sample means between conditions
PXN average number of focal adhesions per cell (per animal average - colored dots) (Fig. 6i Extended Data Fig. 10i)
Young No Treatment	Young + Y-27632	Old No Treatment	Old + Y-27632
1.8387	1.16667	6.33333	0.354839
2.7	2.23333	9.63333	0.466667
4.26667	1.1	2.4	2.8
0.433	0.290323	7.23333	0.933333
1.03226	0.633333	4.12903	1
0.387097	0.3	1.56667	0.266667
0.5	0.266667	1.4	0.3
	0.266667	1.64516	0.3
PXN average number of focal adhesions per cell (grey dots) (Extended Data Fig. 10i)
Young No Treatment	Old No Treatment	Young + Y-27632	Old + Y-27632
2	0	2	0
2	2	1	0
8	0	2	0
0	13	0	0
0	0	0	0
0	4	0	1
6	1	0	0
0	13	0	0
0	0	2	0
0	6	5	0
0	11	0	0
2	8	7	1
3	3	6	2
5	1	1	0
0	2	0	0
0	1	0	3
5	0	0	0
1	18	0	0
2	18	0	1
2	3	1	0
0	1	0	0
0	1	0	1
11	0	0	1
2	7	0	0
2	5	1	0
0	7	2	0
3	25	1	1
0	4	3	0
0	19	0	0
1	17	1	0
0	8	14	0
0	6	0	1
0	14	0	0
4	18	1	3
3	0	0	1
2	20	0	0
1	3	0	0
0	0	1	0
6	0	0	1
3	5	2	0
3	5	1	0
0	7	0	0
1	10	0	0
4	1	3	0
1	59	0	0
0	17	0	0
6	17	0	0
0	11	31	4
2	38	0	0
0	13	0	0
0	4	1	0
18	2	5	0
1	4	0	0
2	2	4	0
4	3	0	0
11	7	0	0
0	3	3	4
0	4	1	0
0	6	0	0
5	2	0	0
4	0	0	0
5	1	0	1
2	0	2	3
0	3	0	11
12	0	0	3
3	3	0	0
3	7	0	4
2	11	0	2
9	10	5	3
1	5	0	0
16	2	0	10
12	0	3	10
1	1	0	0
1	1	1	2
2	0	0	8
2	2	0	2
1	0	0	0
2	3	1	3
4	2	3	1
4	4	4	2
1	2	1	1
2	2	0	1
8	4	1	2
7	0	1	5
1	0	4	0
4	8	1	0
15	0	1	0
0	0	0	9
1	1	0	0
1	0	5	0
6	0	3	1
0	0	0	0
2	21	1	4
2	0	0	10
1	12	1	5
0	0	0	0
0	1	0	0
0	5	0	0
0	1	0	1
0	6	0	4
1	3	0	0
0	0	0	1
0	23	0	0
0	4	0	0
0	0	0	0
1	2	0	0
1	15	0	1
0	3	1	0
0	1	1	0
0	22	0	0
0	0	0	0
2	0	0	0
0	10	0	0
1	8	0	0
0	11	0	0
0	2	0	0
1	5	0	0
0	13	0	0
1	37	1	0
0	12	1	1
0	0	0	1
0	0	0	2
0	18	2	1
1	8	3	0
3	4	0	1
0	4	0	1
4	1	0	2
1	2	0	5
1	0	0	0
0	2	0	0
0	3	0	0
0	2	0	0
0	8	0	0
3	4	0	2
2	14	3	0
0	5	0	3
0	6	0	3
1	2	0	0
1	1	0	6
2	15	6	1
2	1	0	0
1	7	2	2
7	2	0	0
0	0	0	0
1	1	0	0
0	6	1	0
0	0	0	0
0	8	0	0
1	0	0	1
0	2	2	0
1	2	0	0
0	1	0	1
0	0	0	6
0	0	0	0
0	1	0	0
1	0	0	0
1	0	1	0
0	0	0	0
0	1	0	0
0	0	0	0
1	3	0	0
0	2	0	0
4	2	0	0
0	4	0	0
0	1	0	0
1	2	0	0
0	7	0	0
0	6	3	1
0	1	0	1
0	1	0	0
0	1	1	0
0	0	0	0
0	2	2	0
0	0	2	0
1	0	0	0
0	5	0	0
0	1	0	0
0	1	0	0
0	3	0	0
0	1	0	0
0	1	0	0
2	0	0	0
0	7	1	0
1	3	0	0
0	0	0	0
2	0	0	2
0	1	0	0
0	0	0	0
0	2	2	0
3	4	1	2
0	0	0	0
0	1	0	0
0	0	1	0
0	1	0	0
0	1	0	0
2	1	0	0
0	0	0	0
1	0	0	0
0	0	0	0
0	3	0	0
0	1	0	0
0	1	0	3
0	0	0	0
1	0	0	0
0	1	0	1
6	6	1	0
0	4	1	0
0	1	0	0
0	1	1	1
0	0	0	0
0	3	0	0
0	1	0	0
0	0	0	0
0	0	0	0
	0	0	0
	0	0	0
	0	3	0
	3	0	0
	7	0	0
	1	0	0
	0	0	0
	0	2	1
	2	0	0
	1	0	0
	1	0	0
	0	1	0
	1	1	0
	0	0	0
	0	0	1
	0	0	0
	0	0	0
	1	0	0
	14	0	0
	0	0	0
	0	1	0
	3	0	0
	0	0	0
	3	0	1
	13	0	0
	0	0	5
	0	0	0
	0		1

## Sheet: Extended 10j
Experiment Type	Reported Parameter	Number of independent experiments	Number of biological replicates	Experiment repeat	Date	Thresholding	Numbers	Strain	Replicate Names	Passage #	# of cells	Mean	s.e.m.	Statistical test	P-value	Relevant Figures	Statistical Comments	Experimental Comments
In vitro Immunofluorescence Imaging: ALCAM Treatment with Y-27632	ALCAM fluorescence intensity normalized by cell size of young aNSCs +/- Y-27632	3	3 young NT; 3 young Treated	Experiment 1	2022-01-10	(8, 255)	3 young male (3mo)	C57BL/6	Y6-8	2	NT=220, Treated=191 (cells)	NT=1.00, Treated=0.8507 (by cell)	NT=0.03093, Treated=0.01901 (by cell)	Mann-Whitney test (two-tailed)	0.0132 (by cell)	n/a	P-values were determined comparing all single cells between conditions
			2 young NT; 3 young Treated	Experiment 2	2022-01-18	(16, 255)	2 young male (2.5mo) NT, 3 young male (2.5 mo) Treated	C57BL/6	Y 12-13 NT, Y 11-13 Treated	3	NT=112, Treated=150 (cells)	NT=1.00, Treated=1.146 (by cell)	NT=0.02083, Treated=0.02274 (by cell)	Mann-Whitney test (two-tailed)	<0.0001 (by cell)	n/a	P-values were determined comparing all single cells between conditions
			3 young NT; 2 young Treated	Experiment 3	2022-01-19	(16, 255)	3 young male (2.5mo) NT, 2 young male (2.5 mo) Treated	C57BL/6	Y 9-11 NT, Y9-10 Treated	3	NT=229, Treated=111 (cells)	NT=1.00, Treated=1.139 (by cell)	NT=0.01628, Treated=0.02457 (by cell)	Mann-Whitney test (two-tailed)	<0.0001 (by cell)	n/a	P-values were determined comparing all single cells between conditions
		Combined	8 young NT; 8 young Treated								NT=561, Treated=452 (cells)	NT=1.00, Treated=1.020 (by cell)	NT=0.01442, Treated=0.01427 (by cell)	Mann-Whitney test (two-tailed)	0.0149 (by cell)	n/a	P-values were determined comparing all single cells between conditions
			8 young NT; 8 young Treated								NT=8, Treated=8 (mouse)	NT=0.9987, Treated=1.047 (by mouse)	NT=0.01834, Treated=0.063 (by mouse)	Mann-Whitney test (two-tailed)	0.3282 (by mouse)	Extended Data Fig. 10j	P-values were determined comparing sample means between conditions
	ALCAM fluorescence intensity normalized by cell size of old aNSCs +/- Y-27632	3	3 old NT; 3 old Treated	Experiment 1	2022-01-10	(8, 255)	3 old male (21mo)	C57BL/6	O 6-8	2	NT=256, Treated=169 (cells)	NT=1.2, Old=0.9411 (by cell)	NT=0.04304, Treated=0.0277 (by cell)	Mann-Whitney test (two-tailed)	<0.0001 (by cell)	n/a	P-values were determined comparing all single cells between conditions
			3 old NT; 3 old Treated	Experiment 2	2022-01-18	(16, 255)	3 old male (22.1)	C57BL/6	O 11-13	3	NT=231, Treated=146 (cells)	NT=1.254, Treated=1.187 (by cell)	NT=0.02381, Treated=0.02102 (by cell)	Mann-Whitney test (two-tailed)	0.3744 (by cell)	n/a	P-values were determined comparing all single cells between conditions
			2 old NT; 2 old Treated	Experiment 3	2022-01-19	(16, 255)	2 old male (22.1)	C57BL/6	O 9-10	3	NT=151, Treated=134 (cells)	NT=1.017, Treated=1.114 (by cell)	NT=0.01703, Treated=0.02201 (by cell)	Mann-Whitney test (two-tailed)	0.0005 (by cell)	n/a	P-values were determined comparing all single cells between conditions
		Combined	8 old NT; 8 old Treated								NT=638, Treated=449 (cells)	NT=1.176, Treated=1.073 (by cell)	NT=0.02003 Treated=0.01493(by cell)	Mann-Whitney test (two-tailed)	0.0446 (by cell)	n/a	P-values were determined comparing all single cells between conditions
			8 old NT; 8 old Treated								NT=8, Treated=8 (mouse)	NT=1.172, Treated=1.077 (by mouse)	NT=0.04704, Treated=0.04797 (by mouse)	Mann-Whitney test (two-tailed)	0.3282 (by mouse)	Extended Data Fig. 10j	P-values were determined comparing sample means between conditions
ALCAM fluorescence intensity normalized by cell size per animal average (Extended Data Fig. 10j)
Young No Treatment	Young + Y-27632	Old No Treatment	Old + Y-27632
1.02938	0.825924	1.09395	0.933285
1.01057	0.780113	1.37736	0.827247
0.928048	0.99742	1.10352	1.06479
0.990511	1.32656	1.22053	1.24156
1.01265	1.11588	1.31552	1.13456
1.08735	1.05018	1.21503	1.18782
1.00038	1.1354	1.06679	1.10297
0.930587	1.14194	0.984666	1.1252

## Sheet: Extended 10k
Experiment Type	Reported Parameter	Number of independent experiments	Number of biological replicates	Experiment repeat	Date	Thresholding	Numbers	Strain	Replicate Names	Passage #	# of cells	Mean	s.e.m.	Statistical test	P-value	Relevant Figures	Statistical Comments	Experimental Comments
Incucyte migration experiments: Treatment with Y-27632	Velocity of young aNSCs +/- Y-27632 (um/hr)	3	3 NT; 3 Treated	Experiment 1	2019-08-28		3 young males (3.5mo)	C57BL/6	Y 11-13	5	NT=19, Treated=6	NT=10.76, Treated=22.08	NT=1.090, Treated=2.808	Mann-Whitney test (two-tailed)	0.0005	Extended Data Fig. 10k	P-values were determined comparing all single cells between conditions
			3 NT; 3 Treated	Experiment 2	2019-09-13		3 young males (4mo)	C57BL/6	Y 14-16	4	NT=85, Treated=45	NT=14.06, Treated=23.87	NT=0.8865, Treated=2.238	Mann-Whitney test (two-tailed)	<0.0001	Extended Data Fig. 10k	P-values were determined comparing all single cells between conditions
			3 NT; 3 Treated	Experiment 3	2019-10-07		3 young males (3mo)	C57BL/6	Y 17-19	3	NT=15, Treated=35	NT=14.73, Treated=15.17	NT=1.397, Treated=1.562	Mann-Whitney test (two-tailed)	0.9167	Extended Data Fig. 10k	P-values were determined comparing all single cells between conditions
		Combined	9 NT; 9 Treated								NT=119, Treated=86	NT=13.618, Treated=20.20	NT=0.86865, Treated=1.412	Mann-Whitney test (two-tailed)	<0.0001	Extended Data Fig. 10k	P-values were determined comparing all single cells between conditions
		Combined	9 NT; 9 Treated								NT=9, Treated=9	NT=13.3, Treated=20.52	NT=0.9527, Treated=2.258	Mann-Whitney test (two-tailed)	0.0056	Fig. 7b	P-values were determined comparing the average cell velocities per animal
	Velocity of old aNSCs +/- Y-27632 (um/hr)	3	3 NT; 3 Treated	Experiment 1	2019-08-28		3 old males (21.5mo)	C57BL/6	O 11-13	5	NT=18, Treated=14	NT=8.375, Treated=23.40	NT=1.021, Treated=2.843	Mann-Whitney test (two-tailed)	<0.0001	Extended Data Fig. 10k	P-values were determined comparing all single cells between conditions
			1 NT; 3 Treated	Experiment 2	2019-09-13		3 old males (23mo)	C57BL/6	O 14-16	4	NT=18, Treated=60	NT=11.73, Treated=23.71	MT=1.433, Treated=2.031	Mann-Whitney test (two-tailed)	0.0014	Extended Data Fig. 10k	P-values were determined comparing all single cells between conditions	Note: not enough cells to sort O14 and O15
			3 NT; 3 Treated	Experiment 3	2019-10-07		3 old males (24mo)	C57BL/6	O 17-19	3	NT=30, Treated=36	NT=9.9778, Treated=17.67	NT=0.7675, Treated=1.331	Mann-Whitney test (two-tailed)	<0.0001	Extended Data Fig. 10k	P-values were determined comparing all single cells between conditions
		Combined	7 NT; 9 Treated								NT=66, Treated=110	NT=9.928, Treated=21.69	NT=0.6034, Treated=1.265	Mann-Whitney test (two-tailed)	<0.0001	Extended Data Fig. 10k	P-values were determined comparing all single cells between conditions
		Combined	7 NT; 9 Treated								NT=7, Treated=9	NT=8.843, Treated=23.08	NT=0.9491, Treated=2.642	Mann-Whitney test (two-tailed)	0.0002	Fig. 7b	P-values were determined comparing the average cell velocities per animal
Velocity of aNSCs (um/hr) per animal average (colored dot) (Fig. 7b and Extended Data Fig. 10k)
Young aNSC	Old aNSC	Young aNSC + Y-27632	Old aNSC + Y-27632
11.2939	4.0196	28.3553	40.4795
8.45162	7.76712	18.4456	25.7585
12.6753	9.2369	20.4156	13.8389
13.1854	11.7294	24.3951	27.0572
13.8757	9.78943	13.6734	23.9633
15.1768	8.53345	32.956	22.0453
18.2821	10.8254	15.5947	21.6436
15.465		13.297	15.8846
11.2882		17.5917	17.0898
Velocity of aNSCs (um/hr) (grey dot) (Extended Data Fig. 10k)
Young aNSC	Old aNSC	Young aNSC + Y-27632	Old aNSC + Y-27632
15.1099	4.0196	34.4717	40.4795
7.7354	16.4206	22.2389	13.7283
6.62628	7.38513	14.8835	31.7975
7.4088	1.62743	16.9485	31.2767
19.589	10.5061	23.5047	19.6137
10.7424	1.46728	20.4156	23.2444
7.08035	8.06999	15.1094	41.5627
8.00408	8.89332	43.3425	16.567
5.44659	8.78487	21.5197	34.0711
9.93679	11.0444	18.834	19.9655
5.4041	2.40027	12.8146	11.0002
12.547	9.77745	29.0882	10.959
18.4207	11.5512	12.5853	21.0967
3.47483	12.4665	37.9848	12.2998
8.96181	8.10187	25.2679	17.997
14.858	7.85558	7.00326	20.3655
10.715	15.5604	10.9744	7.43528
16.0483	4.82644	16.0148	45.5053
16.2488	6.83148	30.2495	33.417
10.5877	14.7876	35.7062	56.8555
24.1995	12.7062	29.875	73.7496
9.70207	22.1343	30.0008	22.146
12.9758	7.90509	40.0825	11.4501
11.7916	15.3839	18.2161	10.046
21.3306	7.64908	30.9899	11.0244
15.0759	11.3133	12.9729	16.4205
6.85281	9.45966	20.8273	25.3319
13.4856	9.82315	10.3569	6.90253
18.125	7.69931	51.2718	14.5822
12.4814	12.4651	3.23993	17.5763
31.7698	27.0757	2.88845	9.68214
13.2498	18.6566	39.4803	47.5267
13.1254	10.9641	11.2246	22.1496
19.384	6.30505	24.4009	19.8209
13.4201	2.68321	15.7547	4.53885
7.742	7.28638	9.92188	20.1492
8.35502	4.08033	21.3911	9.77557
14.6096	8.91341	6.20869	47.4615
7.29788	8.82686	6.02484	39.6843
9.54817	13.7658	9.87208	11.7979
7.73647	9.53976	21.2756	56.8502
10.4866	13.6104	24.6199	56.2899
3.73403	5.28718	46.1866	3.82686
6.89461	12.6664	28.5053	13.5148
10.6264	5.48458	16.0946	29.2094
7.90739	11.4557	32.4526	26.9438
26.6966	12.0839	76.3472	25.0634
22.5696	9.62302	54.9061	15.5065
23.2282	15.1728	22.7327	29.0931
9.65328	3.32517	18.2779	27.3612
9.20238	5.51035	21.1178	23.6243
16.4951	6.61046	1.46157	10.2587
6.41058	6.64843	6.65297	31.4173
10.8073	11.8212	14.9467	20.0196
12.1212	6.38196	36.6969	31.9097
17.2694	9.7725	12.625	41.9264
2.16006	10.0127	29.696	42.0196
12.6288	7.12927	15.1879	6.28233
13.7744	7.56638	11.373	6.52218
20.074	13.5184	20.5227	5.61991
34.4159	20.1848	2.90428	6.00945
13.6539	5.31571	14.7515	14.964
20.025	15.0907	19.3997	44.4766
19.9919	16.9781	16.1813	12.7024
13.6835	4.56987	14.8344	37.268
21.1481	12.3885	3.52542	25.3203
15.9049		8.75289	16.7067
12.1198		2.50298	39.1879
8.58738		17.1435	24.8981
1.36296		30.0697	13.2775
3.08044		28.7379	10.7862
12.5303		19.5223	29.5475
10.3813		13.3731	6.4496
14.1929		18.4455	14.1519
9.74575		9.80911	13.6028
7.0135		3.8438	41.6297
22.0403		27.9681	17.0227
8.70553		10.231	33.4116
13.5252		3.70553	24.4246
15.2171		3.87668	8.54526
24.0839		22.1583	20.2276
2.33125		19.5589	14.2848
13.3407		13.7364	11.8873
20.1481		24.8547	5.64723
11.1792		5.87821	17.3203
7.84538		25.8975	11.0833
17.9021			18.0031
51.4145			17.5223
7.35715			16.0633
12.1173			19.6671
43.3229			10.2274
9.89888			28.134
3.00304			14.5908
13.3182			12.3997
17.2487			23.9539
5.55541			16.6515
13.9174			6.16088
9.92049			22.0384
13.3365			26.2616
18.4043			7.37364
18.4711			11.2068
10.1447			9.097
11.8163			27.6568
16.2471			26.8455
14.2304			11.7302
19.6159			14.4117
22.9731			16.9133
11.7078			18.3683
22.8834			27.0544
18.6536			14.5769
9.60813
16.4109
17.1875
6.44438
11.3011
6.17422
17.5939
16.596
9.61975

## Sheet: Extended 10l
Experiment Type	Reported Parameter	Number of independent experiments	Number of biological replicates	Experiment repeat	Date	Thresholding	Numbers	Strain	Replicate Names	Passage #	# of cells	Mean	s.e.m.	Statistical test	P-value	Relevant Figures	Statistical Comments	Experimental Comments
In vitro Immunofluorescence Imaging: EdU Pulse Chase	Percent cells in S-Phase: young aNSCs +/- Y-27632	3	3 NT; 3 Treated	Experiment 1	2021-08-26		3 young male (3-4mo)	C57BL/6	Y 14, 20, 21	6	NT=523, Treated=405	NT=22.16, Treated=15.3	NT=2.481, Treated=2.620	Mann-Whitney test (two-tailed)	0.2	Extended Data Fig. 10l
			4 NT, 5 Treated	Experiment 2	2021-10-30		4 young male control (2.5mo), 5 young male treated (2.5mo)	C57BL/6	Y 9-12 NT, Y 9-13 Treated	3	NT=4651, Treated=4052	NT=21.69, Treated=20.18	NT=1.281, Treated, 1.481	Mann-Whitney test (two-tailed)	0.4127	Extended Data Fig. 10l
			2 NT; 2 Treated	Experiment 3	2022-02-01		2 young male (4mo)	C57BL/6	Y 16, 17	5	NT=1071, Treated=2033	NT=21.84, Treated= 19.33	NT=0.7440, Treated=0.8616	Mann-Whitney test (two-tailed)	0.333	Extended Data Fig. 10l
		Combined	9 NT; 10 Treated								NT=6245, Treated=6490	NT=21.88, Treated= 18.54	NT=0.8985, Treated=1.214	Mann-Whitney test (two-tailed)	0.0535	Extended Data Fig. 10l	P-values were determined comparing sample means between conditions
	Percent cells in S-Phase: old aNSCs +/- Y-27632	3	3 NT; 3 Treated	Experiment 1	2021-08-26		3 old male (21-23mo)	C57BL/6	O14, 20, 21	6	NT=377, Treated=317	NT=20.11, Treated=17.8	NT=0.2396, Treated=2.109	Mann-Whitney test (two-tailed)	0.7	Extended Data Fig. 10l
			5 NT, 5 Treated	Experiment 2	2021-10-30		5 old male (22.1mo)	C57BL/6	O 9-13	3	NT=7282, Treated=4913	NT=23.03, Treated=23.27	NT=1.28, Treated, 1.494	Mann-Whitney test (two-tailed)	>0.9999	Extended Data Fig. 10l
			2 NT; 2 Treated	Experiment 3	2022-02-01		2 old male (22mo)	C57BL/6	O 16, 17	5	NT=1248, Treated=1335	NT=19.92, Treated= 22.75	NT=1.3, Treated=2.488	Mann-Whitney test (two-tailed)	0.6667	Extended Data Fig. 10l
		Combined	10 NT; 10 Treated								NT=8907, Treated=6565	NT=21.53, Treated= 21.53	NT=0.8089, Treated=1.263	Mann-Whitney test (two-tailed)	0.9118	Extended Data Fig. 10l	P-values were determined comparing sample means between conditions
Percent cells in S-Phase (per animal average - colored dot) (Extended Data Fig. 10l)
Young No Treatment	Old No Treatment	Young + Y-27632	Old + Y-27632
18.3084	23.2367	20.1944	27.5958
23.6427	18.6764	19.668	19.4211
21.0893	23.7117	22.6271	25.8069
23.7112	22.8306	23.4286	21.4597
25.962	26.6727	14.9798	22.0796
17.5	19.7	16.43	14.49
23.03	20.53	10.3	17.2
21.0932	20.11	19.16	21.72
22.5812	18.6204	20.187	20.2609
	21.2196	18.4637	25.2371
Percent cells in S-Phase (per image average - grey dot) (Extended Data Fig. 10l)
Young No Treatment	Old No Treatment	Young + Y-27632	Old + Y-27632
19.1489	20.6452	25.3659	27.8481
18.6667	26.2295	28.8235	18.75
16.9399	15.0685	18.6813	24.0385
24.0385	25.5319	22.8448	21.2435
13.5714	21.25	20.6081	36.2319
14.9378	23.3333	19.4245	37.0588
20.8556	9.30233	26.9091	28
21.8182	20.5298	10.3261	18.75
24.6914	14.9068	15.1961	19.4631
24.4186	19.4245	20.979	19.6581
28.4091	23.4043	21.1538	14.6667
18.75	19.375	21.1699	25.3731
20.5993	14.0244	20.2703	21.875
17.6471	26.0116	21.6393	16.1616
22.8856	33.0097	16.5094	31.1475
23.1579	17.3333	21.9895	33.3333
16.1765	14	14.5695	30.5882
25	28.125	30.8571	15.3846
22.8137	16.8224	22.1622	25.2525
26.5957	32.4324	27.044	17.1642
22.8758	16.6667	32.8502	27.7778
24.1497	24.7934	23.1293	23.7624
20.2479	30.1471	26.5734	25.4237
24.2958	19.0751	17.0854	13.1868
	33.6134	22.6337	21.2766
	17.1779	29.9145	18.5185
	20.7317	17.6471	22.2222
	18.4615	16	25.8278
	11.7117	32.716	18.543
	14.1593	25.6831	23.6641
	9.25926	38.7755	20.6897
	2.85714	19.6809	30.1887
	18.2927	30.9179	24.7863
	26.7606	22.9358	16.5468
	21.8182		20.1389

[truncated: 1 more sheets: Extended 10m]
